# Supplementary material for: Environmental, socioeconomic, and health factors associated with gut microbiome species and strains in isolated Honduras villages
Source: Cell Rep. 2024 Jul 4;43(7):114442. doi: 10.1016/j.celrep.2024.114442 (PMC11290354; doi:10.1016/j.celrep.2024.114442)
Supplement: Table S1. Summary of associations between species and phenotypes — Multivariate mixed effect linear regression between CLR transformed species (from MetaPhlAn 4) abundances and host-phenotypes of interest. (see STAR Methods). Age, sex, BMI, Bristol stool scale, sampling date, batch effect, and DNA concentration are the covariates/fixed effects, and village is a random effect in the model. Effect sizes, p-values, and FDR-adjusted p-values for each pair of species-phenotypes are provided. In total 78,597 separate regressions were performed (639 species times 123 phenotypes). [file mmc2.xlsx]

## Sheet: Sheet1
Species	Phenotype	Phenotype (Category)	Phenotype (sub-category)	Effect size	P-value	P-adjusted (FDR)	Significant
k__Bacteria|p__Bacteroidetes|c__Bacteroidia|o__Bacteroidales|f__Prevotellaceae|g__Prevotella|s__Prevotella_copri_clade_A|t__SGB1626	Hemoglobin A1c	Health factors	Physiological variables	-0.160229	0.0598495	0.39587	Not-significant
k__Bacteria|p__Bacteroidetes|c__Bacteroidia|o__Bacteroidales|f__Prevotellaceae|g__Prevotella|s__Prevotella_copri_clade_B|t__SGB1613	Hemoglobin A1c	Health factors	Physiological variables	-0.17914	0.163897	0.583472	Not-significant
k__Bacteria|p__Bacteroidetes|c__Bacteroidia|o__Bacteroidales|f__Prevotellaceae|g__Prevotella|s__Prevotella_copri_clade_D|t__SGB1636_group	Hemoglobin A1c	Health factors	Physiological variables	-0.143289	0.285681	0.706513	Not-significant
k__Bacteria|p__Bacteroidetes|c__Bacteroidia|o__Bacteroidales|f__Prevotellaceae|g__Prevotella|s__Prevotella_copri_clade_C|t__SGB1644	Hemoglobin A1c	Health factors	Physiological variables	-0.233034	0.0479321	0.359494	Not-significant
k__Bacteria|p__Bacteroidetes|c__Bacteroidia|o__Bacteroidales|f__Prevotellaceae|g__Prevotella|s__Prevotella_hominis|t__SGB1617_group	Hemoglobin A1c	Health factors	Physiological variables	-0.169152	0.219065	0.645856	Not-significant
k__Bacteria|p__Bacteroidetes|c__Bacteroidia|o__Bacteroidales|f__Prevotellaceae|g__GGB1267|s__GGB1267_SGB1701|t__SGB1701	Hemoglobin A1c	Health factors	Physiological variables	-0.0875095	0.578472	0.873415	Not-significant
k__Bacteria|p__Firmicutes|c__Clostridia|o__Clostridiales|f__Lachnospiraceae|g__Butyrivibrio|s__Butyrivibrio_crossotus|t__SGB5065	Hemoglobin A1c	Health factors	Physiological variables	-0.0998767	0.429339	0.799378	Not-significant
k__Bacteria|p__Bacteroidetes|c__Bacteroidia|o__Bacteroidales|f__Prevotellaceae|g__Prevotella|s__Prevotella_SGB1653|t__SGB1653	Hemoglobin A1c	Health factors	Physiological variables	0.104101	0.458583	0.815961	Not-significant
k__Bacteria|p__Bacteroidetes|c__Bacteroidia|o__Bacteroidales|f__Bacteroidaceae|g__Bacteroidaceae_unclassified|s__Bacteroidaceae_bacterium|t__SGB1475	Hemoglobin A1c	Health factors	Physiological variables	-0.0663252	0.65723	0.904553	Not-significant
k__Bacteria|p__Bacteroidetes|c__Bacteroidia|o__Bacteroidales|f__Prevotellaceae|g__Prevotella|s__Prevotella_SGB1680|t__SGB1680	Hemoglobin A1c	Health factors	Physiological variables	0.0720891	0.621892	0.890665	Not-significant
k__Archaea|p__Euryarchaeota|c__CFGB343|o__OFGB343|f__FGB343|g__GGB781|s__GGB781_SGB1024|t__SGB1024	Hemoglobin A1c	Health factors	Physiological variables	-0.33116	0.0141199	0.197857	Not-significant
k__Bacteria|p__Spirochaetes|c__Spirochaetia|o__Spirochaetales|f__Spirochaetaceae|g__Treponema|s__Treponema_succinifaciens|t__SGB3546_group	Hemoglobin A1c	Health factors	Physiological variables	0.049816	0.724331	0.927732	Not-significant
k__Bacteria|p__Firmicutes|c__Negativicutes|o__Veillonellales|f__Veillonellaceae|g__GGB4266|s__GGB4266_SGB5809|t__SGB5809_group	Hemoglobin A1c	Health factors	Physiological variables	-0.200558	0.0805551	0.447005	Not-significant
k__Bacteria|p__Spirochaetes|c__Spirochaetia|o__Brachyspirales|f__Brachyspiraceae|g__Brachyspira|s__Brachyspira_pilosicoli|t__SGB5969	Hemoglobin A1c	Health factors	Physiological variables	-0.10178	0.32893	0.735828	Not-significant
k__Bacteria|p__Bacteroidetes|c__Bacteroidia|o__Bacteroidales|f__Prevotellaceae|g__Prevotella|s__Prevotella_sp_885|t__SGB1677	Hemoglobin A1c	Health factors	Physiological variables	-0.157165	0.284146	0.705998	Not-significant
k__Bacteria|p__Candidatus_Melainabacteria|c__Candidatus_Melainabacteria_unclassified|o__Candidatus_Gastranaerophilales|f__Candidatus_Gastranaerophilales_unclassified|g__Candidatus_Gastranaerophilales_unclassified|s__Candidatus_Gastranaerophilales_bacterium|t__SGB8619	Hemoglobin A1c	Health factors	Physiological variables	-0.123177	0.283574	0.705593	Not-significant
k__Bacteria|p__Bacteroidetes|c__Bacteroidia|o__Bacteroidales|f__Prevotellaceae|g__GGB1235|s__GGB1235_SGB1614|t__SGB1614	Hemoglobin A1c	Health factors	Physiological variables	-0.205161	0.14407	0.557119	Not-significant
k__Bacteria|p__Bacteroidetes|c__Bacteroidia|o__Bacteroidales|f__Prevotellaceae|g__GGB1266|s__GGB1266_SGB1699|t__SGB1699	Hemoglobin A1c	Health factors	Physiological variables	-0.0102451	0.939802	0.986866	Not-significant
k__Bacteria|p__Bacteroidetes|c__Bacteroidia|o__Bacteroidales|f__Prevotellaceae|g__GGB18559|s__GGB18559_SGB27424|t__SGB27424	Hemoglobin A1c	Health factors	Physiological variables	-0.124172	0.346436	0.748364	Not-significant
k__Bacteria|p__Bacteroidetes|c__Bacteroidia|o__Bacteroidales|f__Bacteroidaceae|g__Bacteroidaceae_unclassified|s__Bacteroidaceae_bacterium|t__SGB1473	Hemoglobin A1c	Health factors	Physiological variables	0.0241304	0.817813	0.95376	Not-significant
k__Bacteria|p__Firmicutes|c__Clostridia|o__Clostridiales|f__Lachnospiraceae|g__Roseburia|s__Roseburia_faecis|t__SGB4925	Hemoglobin A1c	Health factors	Physiological variables	0.0345552	0.563445	0.866619	Not-significant
k__Bacteria|p__Firmicutes|c__Clostridia|o__Clostridiales|f__Ruminococcaceae|g__Ruminococcus|s__Ruminococcus_sp_NSJ_71|t__SGB4290	Hemoglobin A1c	Health factors	Physiological variables	0.0311557	0.819933	0.954501	Not-significant
k__Bacteria|p__Firmicutes|c__Clostridia|o__Clostridiales|f__Clostridiaceae|g__Clostridium|s__Clostridium_sp_AF34_10BH|t__SGB4914	Hemoglobin A1c	Health factors	Physiological variables	-0.102572	0.132682	0.540863	Not-significant
k__Bacteria|p__Firmicutes|c__Negativicutes|o__Selenomonadales|f__Selenomonadaceae|g__GGB4979|s__GGB4979_SGB6973|t__SGB6973	Hemoglobin A1c	Health factors	Physiological variables	-0.00222057	0.98608	0.997324	Not-significant
k__Bacteria|p__Firmicutes|c__Clostridia|o__Clostridiales|f__Lachnospiraceae|g__Lachnospiraceae_unclassified|s__Eubacterium_rectale|t__SGB4933_group	Hemoglobin A1c	Health factors	Physiological variables	-0.0894873	0.0595642	0.395066	Not-significant
k__Bacteria|p__Firmicutes|c__Clostridia|o__Clostridiales|f__Lachnospiraceae|g__Lachnospiraceae_unclassified|s__Lachnospiraceae_bacterium_WCA3_601_WT_6H|t__SGB4910	Hemoglobin A1c	Health factors	Physiological variables	-0.0555244	0.417651	0.792207	Not-significant
k__Bacteria|p__Firmicutes|c__Bacilli|o__Lactobacillales|f__Streptococcaceae|g__Streptococcus|s__Streptococcus_salivarius|t__SGB8007_group	Hemoglobin A1c	Health factors	Physiological variables	-0.136322	0.0400714	0.3317	Not-significant
k__Bacteria|p__Firmicutes|c__Bacilli|o__Bacilli_unclassified|f__Bacilli_unclassified|g__Bacilli_unclassified|s__Bacilli_bacterium|t__SGB6472	Hemoglobin A1c	Health factors	Physiological variables	-0.041432	0.744006	0.933402	Not-significant
k__Bacteria|p__Bacteroidetes|c__Bacteroidia|o__Bacteroidales|f__Bacteroidales_unclassified|g__GGB1495|s__GGB1495_SGB2071|t__SGB2071	Hemoglobin A1c	Health factors	Physiological variables	0.0731982	0.522988	0.84909	Not-significant
k__Bacteria|p__Bacteroidetes|c__Bacteroidia|o__Bacteroidales|f__Rikenellaceae|g__Rikenellaceae_unclassified|s__Rikenellaceae_unclassified_SGB2230|t__SGB2230	Hemoglobin A1c	Health factors	Physiological variables	-0.127919	0.375156	0.766508	Not-significant
k__Bacteria|p__Bacteroidetes|c__Bacteroidia|o__Bacteroidales|f__Prevotellaceae|g__GGB1239|s__GGB1239_SGB1657|t__SGB1657	Hemoglobin A1c	Health factors	Physiological variables	0.141367	0.320177	0.730077	Not-significant
k__Bacteria|p__Bacteroidetes|c__Bacteroidia|o__Bacteroidales|f__Rikenellaceae|g__GGB1630|s__GGB1630_SGB2238|t__SGB2238	Hemoglobin A1c	Health factors	Physiological variables	0.0134064	0.919059	0.981711	Not-significant
k__Bacteria|p__Bacteroidetes|c__Bacteroidia|o__Bacteroidales|f__Bacteroidaceae|g__Bacteroidaceae_unclassified|s__Bacteroidaceae_bacterium|t__SGB1472	Hemoglobin A1c	Health factors	Physiological variables	-0.065693	0.612334	0.887127	Not-significant
k__Bacteria|p__Firmicutes|c__Clostridia|o__Clostridia_unclassified|f__Clostridia_unclassified|g__GGB4599|s__GGB4599_SGB6362|t__SGB6362	Hemoglobin A1c	Health factors	Physiological variables	-0.161652	0.19963	0.625617	Not-significant
k__Bacteria|p__Proteobacteria|c__Betaproteobacteria|o__Burkholderiales|f__Sutterellaceae|g__Duodenibacillus|s__Duodenibacillus_massiliensis|t__SGB9273	Hemoglobin A1c	Health factors	Physiological variables	-0.100316	0.448864	0.81019	Not-significant
k__Bacteria|p__Firmicutes|c__Clostridia|o__Clostridiales|f__Clostridiaceae|g__Clostridium|s__Clostridium_sp_AF15_49|t__SGB5111	Hemoglobin A1c	Health factors	Physiological variables	-0.250187	0.021145	0.245033	Not-significant
k__Bacteria|p__Firmicutes|c__Bacilli|o__Lactobacillales|f__Streptococcaceae|g__Streptococcus|s__Streptococcus_parasanguinis|t__SGB8071	Hemoglobin A1c	Health factors	Physiological variables	-0.211116	0.0112212	0.175304	Not-significant
k__Bacteria|p__Firmicutes|c__Clostridia|o__Clostridiales|f__Lachnospiraceae|g__GGB3859|s__GGB3859_SGB5234|t__SGB5234_group	Hemoglobin A1c	Health factors	Physiological variables	-0.00411772	0.973848	0.994421	Not-significant
k__Bacteria|p__Firmicutes|c__Clostridia|o__Clostridiales|f__Lachnospiraceae|g__Lachnospiraceae_unclassified|s__Lachnospiraceae_unclassified_SGB4924|t__SGB4924_group	Hemoglobin A1c	Health factors	Physiological variables	-0.357419	0.00299439	0.0820347	Not-significant
k__Bacteria|p__Firmicutes|c__Clostridia|o__Clostridiales|f__Lachnospiraceae|g__Roseburia|s__Roseburia_inulinivorans|t__SGB4940	Hemoglobin A1c	Health factors	Physiological variables	-0.142927	0.00386081	0.0956345	Not-significant
k__Bacteria|p__Firmicutes|c__Bacilli|o__Bacilli_unclassified|f__Bacilli_unclassified|g__Bacilli_unclassified|s__Bacilli_unclassified_SGB6422|t__SGB6422	Hemoglobin A1c	Health factors	Physiological variables	-0.187352	0.122405	0.525038	Not-significant
k__Bacteria|p__Firmicutes|c__Clostridia|o__Clostridiales|f__Ruminococcaceae|g__GGB9615|s__GGB9615_SGB15053|t__SGB15053_group	Hemoglobin A1c	Health factors	Physiological variables	-0.0600954	0.129058	0.535505	Not-significant
k__Bacteria|p__Bacteroidetes|c__Bacteroidia|o__Bacteroidales|f__Prevotellaceae|g__GGB1243|s__GGB1243_SGB1663|t__SGB1663	Hemoglobin A1c	Health factors	Physiological variables	0.0445052	0.733529	0.930409	Not-significant
k__Bacteria|p__Firmicutes|c__Clostridia|o__Clostridiales|f__Ruminococcaceae|g__GGB3341|s__GGB3341_SGB4420|t__SGB4420	Hemoglobin A1c	Health factors	Physiological variables	0.0317472	0.781296	0.943551	Not-significant
k__Bacteria|p__Firmicutes|c__Clostridia|o__Clostridiales|f__Ruminococcaceae|g__Ruminococcaceae_unclassified|s__Ruminococcaceae_unclassified_SGB15265|t__SGB15265_group	Hemoglobin A1c	Health factors	Physiological variables	-0.157328	0.0921144	0.471379	Not-significant
k__Bacteria|p__Firmicutes|c__Clostridia|o__Clostridia_unclassified|f__Clostridia_unclassified|g__GGB3293|s__GGB3293_SGB4348|t__SGB4348	Hemoglobin A1c	Health factors	Physiological variables	-0.0672425	0.532043	0.853252	Not-significant
k__Bacteria|p__Bacteroidetes|c__Bacteroidia|o__Bacteroidales|f__Prevotellaceae|g__GGB1247|s__GGB1247_SGB1668|t__SGB1668	Hemoglobin A1c	Health factors	Physiological variables	-0.0492284	0.71864	0.926095	Not-significant
k__Bacteria|p__Elusimicrobia|c__Elusimicrobia|o__Elusimicrobiales|f__Elusimicrobiales_unclassified|g__Elusimicrobiales_unclassified|s__Elusimicrobiales_bacterium|t__SGB19694	Hemoglobin A1c	Health factors	Physiological variables	-0.030774	0.804566	0.950817	Not-significant
k__Bacteria|p__Firmicutes|c__Clostridia|o__Clostridiales|f__Ruminococcaceae|g__GGB3189|s__GGB3189_SGB4212|t__SGB4212	Hemoglobin A1c	Health factors	Physiological variables	-0.148458	0.17819	0.600412	Not-significant
k__Bacteria|p__Firmicutes|c__Clostridia|o__Clostridiales|f__Ruminococcaceae|g__GGB9635|s__GGB9635_SGB15106|t__SGB15106	Hemoglobin A1c	Health factors	Physiological variables	-0.0642808	0.487572	0.830677	Not-significant
k__Bacteria|p__Bacteroidetes|c__Bacteroidia|o__Bacteroidales|f__Prevotellaceae|g__Prevotella|s__Prevotella_SGB1612|t__SGB1612	Hemoglobin A1c	Health factors	Physiological variables	0.125772	0.247287	0.674135	Not-significant
k__Bacteria|p__Firmicutes|c__Negativicutes|o__Selenomonadales|f__Selenomonadaceae|g__Mitsuokella|s__Mitsuokella_jalaludinii|t__SGB5904	Hemoglobin A1c	Health factors	Physiological variables	-0.138394	0.293402	0.711498	Not-significant
k__Bacteria|p__Firmicutes|c__Clostridia|o__Clostridia_unclassified|f__Clostridia_unclassified|g__GGB4585|s__GGB4585_SGB6340|t__SGB6340	Hemoglobin A1c	Health factors	Physiological variables	-0.240539	0.0529368	0.375546	Not-significant
k__Bacteria|p__Firmicutes|c__Clostridia|o__Clostridiales|f__Ruminococcaceae|g__Faecalibacterium|s__Faecalibacterium_prausnitzii|t__SGB15316_group	Hemoglobin A1c	Health factors	Physiological variables	-0.0740179	0.0486313	0.361991	Not-significant
k__Bacteria|p__Bacteroidetes|c__Bacteroidia|o__Bacteroidales|f__Prevotellaceae|g__Prevotella|s__Prevotella_sp_Marseille_P4119|t__SGB1676	Hemoglobin A1c	Health factors	Physiological variables	-0.139942	0.309878	0.723537	Not-significant
k__Bacteria|p__Firmicutes|c__Clostridia|o__Clostridiales|f__Ruminococcaceae|g__GGB9615|s__GGB9615_SGB15051|t__SGB15051	Hemoglobin A1c	Health factors	Physiological variables	-0.160976	0.00274188	0.0775995	Not-significant
k__Bacteria|p__Firmicutes|c__Clostridia|o__Clostridiales|f__Lachnospiraceae|g__GGB3636|s__GGB3636_SGB4929|t__SGB4929	Hemoglobin A1c	Health factors	Physiological variables	-0.359191	0.00106332	0.0418285	Significant
k__Bacteria|p__Firmicutes|c__Clostridia|o__Clostridiales|f__Oscillospiraceae|g__Oscillibacter|s__Oscillibacter_sp_ER4|t__SGB15254	Hemoglobin A1c	Health factors	Physiological variables	-0.0307652	0.528003	0.851254	Not-significant
k__Bacteria|p__Firmicutes|c__Clostridia|o__Clostridiales|f__Lachnospiraceae|g__GGB3862|s__GGB3862_SGB5239|t__SGB5239	Hemoglobin A1c	Health factors	Physiological variables	-0.115306	0.325606	0.733433	Not-significant
k__Bacteria|p__Firmicutes|c__Clostridia|o__Clostridiales|f__Ruminococcaceae|g__Ruminococcaceae_unclassified|s__Ruminococcaceae_unclassified_SGB15236|t__SGB15236	Hemoglobin A1c	Health factors	Physiological variables	-0.0248294	0.747392	0.934364	Not-significant
k__Bacteria|p__Bacteroidetes|c__Bacteroidia|o__Bacteroidales|f__Prevotellaceae|g__Prevotella|s__Prevotella_sp_P4_51|t__SGB1666	Hemoglobin A1c	Health factors	Physiological variables	-0.0354738	0.785237	0.945062	Not-significant
k__Bacteria|p__Firmicutes|c__Bacilli|o__Bacilli_unclassified|f__Bacilli_unclassified|g__Bacilli_unclassified|s__Bacilli_bacterium|t__SGB6442	Hemoglobin A1c	Health factors	Physiological variables	-0.0391515	0.719491	0.926227	Not-significant
k__Bacteria|p__Firmicutes|c__Clostridia|o__Clostridiales|f__Lachnospiraceae|g__Lachnospira|s__Lachnospira_SGB5077|t__SGB5077	Hemoglobin A1c	Health factors	Physiological variables	-0.123183	0.225065	0.651833	Not-significant
k__Bacteria|p__Firmicutes|c__Clostridia|o__Clostridiales|f__Lachnospiraceae|g__Roseburia|s__Roseburia_SGB4958|t__SGB4958	Hemoglobin A1c	Health factors	Physiological variables	-0.18861	0.0880463	0.463721	Not-significant
k__Bacteria|p__Proteobacteria|c__Gammaproteobacteria|o__Enterobacterales|f__Enterobacteriaceae|g__Klebsiella|s__Klebsiella_pneumoniae|t__SGB10115	Hemoglobin A1c	Health factors	Physiological variables	-0.03352	0.767954	0.939599	Not-significant
k__Bacteria|p__Bacteroidetes|c__Bacteroidia|o__Bacteroidales|f__Rikenellaceae|g__GGB1631|s__GGB1631_SGB2239|t__SGB2239	Hemoglobin A1c	Health factors	Physiological variables	0.0868193	0.488448	0.831133	Not-significant
k__Bacteria|p__Firmicutes|c__Clostridia|o__Clostridiales|f__Ruminococcaceae|g__Ruminococcus|s__Ruminococcus_bromii|t__SGB4285_group	Hemoglobin A1c	Health factors	Physiological variables	-0.0138535	0.89069	0.973517	Not-significant
k__Bacteria|p__Bacteroidetes|c__Bacteroidia|o__Bacteroidales|f__Prevotellaceae|g__Prevotella|s__Prevotella_SGB1675|t__SGB1675	Hemoglobin A1c	Health factors	Physiological variables	-0.0812394	0.510278	0.842619	Not-significant
k__Bacteria|p__Bacteroidetes|c__Bacteroidia|o__Bacteroidales|f__Prevotellaceae|g__GGB1246|s__GGB1246_SGB1667|t__SGB1667	Hemoglobin A1c	Health factors	Physiological variables	-0.026879	0.837926	0.959532	Not-significant
k__Bacteria|p__Firmicutes|c__Clostridia|o__Clostridiales|f__Ruminococcaceae|g__GGB9727|s__GGB9727_SGB15285|t__SGB15285	Hemoglobin A1c	Health factors	Physiological variables	-0.201801	0.0669735	0.414637	Not-significant
k__Bacteria|p__Firmicutes|c__Clostridia|o__Clostridiales|f__Ruminococcaceae|g__Faecalibacterium|s__Faecalibacterium_prausnitzii|t__SGB15332_group	Hemoglobin A1c	Health factors	Physiological variables	-0.0677599	0.085031	0.456689	Not-significant
k__Bacteria|p__Bacteroidetes|c__Bacteroidia|o__Bacteroidales|f__Prevotellaceae|g__GGB1249|s__GGB1249_SGB1670|t__SGB1670	Hemoglobin A1c	Health factors	Physiological variables	0.0898506	0.450372	0.810977	Not-significant
k__Bacteria|p__Bacteroidetes|c__Bacteroidia|o__Bacteroidales|f__Bacteroidaceae|g__Bacteroidaceae_unclassified|s__Bacteroidaceae_bacterium|t__SGB1488	Hemoglobin A1c	Health factors	Physiological variables	0.0186026	0.854461	0.964222	Not-significant
k__Bacteria|p__Bacteroidetes|c__CFGB544|o__OFGB544|f__FGB544|g__GGB1123|s__GGB1123_SGB1437|t__SGB1437	Hemoglobin A1c	Health factors	Physiological variables	0.0132428	0.921359	0.982379	Not-significant
k__Bacteria|p__Firmicutes|c__Clostridia|o__Clostridiales|f__Lachnospiraceae|g__Lachnospira|s__Lachnospira_eligens|t__SGB5082_group	Hemoglobin A1c	Health factors	Physiological variables	0.0104492	0.845886	0.961812	Not-significant
k__Bacteria|p__Actinobacteria|c__Coriobacteriia|o__Coriobacteriales|f__Coriobacteriaceae|g__Collinsella|s__Collinsella_aerofaciens|t__SGB14546_group	Hemoglobin A1c	Health factors	Physiological variables	-0.00131165	0.972295	0.99401	Not-significant
k__Bacteria|p__Firmicutes|c__Clostridia|o__Clostridiales|f__Lachnospiraceae|g__Coprococcus|s__Coprococcus_catus|t__SGB4670	Hemoglobin A1c	Health factors	Physiological variables	-0.0365486	0.580956	0.874316	Not-significant
k__Bacteria|p__Firmicutes|c__Negativicutes|o__Acidaminococcales|f__Acidaminococcaceae|g__Phascolarctobacterium|s__Phascolarctobacterium_succinatutens|t__SGB5765_group	Hemoglobin A1c	Health factors	Physiological variables	-0.153152	0.201622	0.627601	Not-significant
k__Bacteria|p__Firmicutes|c__Clostridia|o__Clostridia_unclassified|f__Clostridia_unclassified|g__GGB3277|s__GGB3277_SGB4327|t__SGB4327_group	Hemoglobin A1c	Health factors	Physiological variables	0.0435052	0.717372	0.925896	Not-significant
k__Bacteria|p__Firmicutes|c__Clostridia|o__Clostridiales|f__Ruminococcaceae|g__GGB9712|s__GGB9712_SGB15244|t__SGB15244	Hemoglobin A1c	Health factors	Physiological variables	-0.191129	0.0124683	0.185326	Not-significant
k__Bacteria|p__Firmicutes|c__Clostridia|o__Clostridiales|f__Lachnospiraceae|g__Lacrimispora|s__Lacrimispora_amygdalina|t__SGB4716	Hemoglobin A1c	Health factors	Physiological variables	-0.0883205	0.00332621	0.087516	Not-significant
k__Bacteria|p__Bacteroidetes|c__Bacteroidia|o__Bacteroidales|f__Prevotellaceae|g__Prevotella|s__Prevotella_pectinovora|t__SGB1662	Hemoglobin A1c	Health factors	Physiological variables	-0.0116565	0.931042	0.984729	Not-significant
k__Bacteria|p__Firmicutes|c__Bacilli|o__Bacilli_unclassified|f__Bacilli_unclassified|g__Bacilli_unclassified|s__Bacilli_bacterium|t__SGB6533	Hemoglobin A1c	Health factors	Physiological variables	-0.194176	0.0256871	0.270506	Not-significant
k__Bacteria|p__Firmicutes|c__Clostridia|o__Clostridiales|f__Ruminococcaceae|g__Ruminococcaceae_unclassified|s__Ruminococcaceae_unclassified_SGB15234|t__SGB15234	Hemoglobin A1c	Health factors	Physiological variables	0.0861249	0.353697	0.75259	Not-significant
k__Bacteria|p__Firmicutes|c__Clostridia|o__Clostridiales|f__Ruminococcaceae|g__GGB9602|s__GGB9602_SGB15031|t__SGB15031	Hemoglobin A1c	Health factors	Physiological variables	0.0647191	0.467825	0.820555	Not-significant
k__Bacteria|p__Firmicutes|c__Clostridia|o__Clostridia_unclassified|f__Clostridia_unclassified|g__GGB4584|s__GGB4584_SGB6338|t__SGB6338	Hemoglobin A1c	Health factors	Physiological variables	-0.263515	0.00941416	0.159749	Not-significant
k__Bacteria|p__Bacteroidetes|c__Bacteroidia|o__Bacteroidales|f__Prevotellaceae|g__GGB1250|s__GGB1250_SGB1672|t__SGB1672_group	Hemoglobin A1c	Health factors	Physiological variables	-0.00658801	0.961693	0.992075	Not-significant
k__Bacteria|p__Firmicutes|c__Bacilli|o__Bacilli_unclassified|f__Bacilli_unclassified|g__Bacilli_unclassified|s__Bacilli_bacterium|t__SGB6430	Hemoglobin A1c	Health factors	Physiological variables	-0.133247	0.156319	0.57385	Not-significant
k__Bacteria|p__Proteobacteria|c__CFGB1062|o__OFGB1062|f__FGB1062|g__GGB2734|s__GGB2734_SGB3677|t__SGB3677	Hemoglobin A1c	Health factors	Physiological variables	0.0225264	0.878762	0.970505	Not-significant
k__Bacteria|p__Bacteroidetes|c__Bacteroidia|o__Bacteroidales|f__Rikenellaceae|g__Rikenellaceae_unclassified|s__Rikenellaceae_bacterium|t__SGB2215	Hemoglobin A1c	Health factors	Physiological variables	0.0358521	0.765889	0.93905	Not-significant
k__Bacteria|p__Bacteroidetes|c__Bacteroidia|o__Bacteroidales|f__Bacteroidales_unclassified|g__Bacteroidales_unclassified|s__Bacteroidales_bacterium|t__SGB2021	Hemoglobin A1c	Health factors	Physiological variables	-0.036531	0.792334	0.947221	Not-significant
k__Bacteria|p__Firmicutes|c__Clostridia|o__Clostridiales|f__Ruminococcaceae|g__Faecalibacterium|s__Faecalibacterium_prausnitzii|t__SGB15342	Hemoglobin A1c	Health factors	Physiological variables	-0.0214253	0.578858	0.873551	Not-significant
k__Bacteria|p__Firmicutes|c__Bacilli|o__Bacilli_unclassified|f__Bacilli_unclassified|g__Bacilli_unclassified|s__Bacilli_bacterium|t__SGB6543	Hemoglobin A1c	Health factors	Physiological variables	-0.0946147	0.258288	0.684632	Not-significant
k__Bacteria|p__Firmicutes|c__Erysipelotrichia|o__Erysipelotrichales|f__Erysipelotrichaceae|g__Catenibacterium|s__Catenibacterium_sp_AM22_15|t__SGB6783_group	Hemoglobin A1c	Health factors	Physiological variables	0.0402099	0.64685	0.900732	Not-significant
k__Bacteria|p__Firmicutes|c__Clostridia|o__Clostridia_unclassified|f__Clostridia_unclassified|g__Clostridia_unclassified|s__Clostridia_unclassified_SGB13966|t__SGB13966	Hemoglobin A1c	Health factors	Physiological variables	0.0813654	0.38558	0.772153	Not-significant
k__Bacteria|p__Firmicutes|c__Clostridia|o__Clostridiales|f__Lachnospiraceae|g__Lachnospiraceae_unclassified|s__Lachnospiraceae_bacterium|t__SGB4881	Hemoglobin A1c	Health factors	Physiological variables	-0.310576	0.00318115	0.0854508	Not-significant
k__Bacteria|p__Firmicutes|c__Clostridia|o__Clostridiales|f__Ruminococcaceae|g__GGB9634|s__GGB9634_SGB15095|t__SGB15095_group	Hemoglobin A1c	Health factors	Physiological variables	0.0311913	0.789831	0.946369	Not-significant
k__Bacteria|p__Firmicutes|c__CFGB1298|o__OFGB1298|f__FGB1298|g__GGB3118|s__GGB3118_SGB4130|t__SGB4130	Hemoglobin A1c	Health factors	Physiological variables	-0.170862	0.0556499	0.383679	Not-significant
k__Bacteria|p__Firmicutes|c__Clostridia|o__Clostridiales|f__Lachnospiraceae|g__Coprococcus|s__Coprococcus_sp_OM04_5BH|t__SGB5115	Hemoglobin A1c	Health factors	Physiological variables	-0.368568	0.00227172	0.0693582	Not-significant
k__Bacteria|p__Firmicutes|c__Clostridia|o__Clostridiales|f__Ruminococcaceae|g__GGB9635|s__GGB9635_SGB15104|t__SGB15104	Hemoglobin A1c	Health factors	Physiological variables	-0.04307	0.636511	0.896537	Not-significant
k__Bacteria|p__Firmicutes|c__Clostridia|o__Clostridiales|f__Lachnospiraceae|g__GGB3751|s__GGB3751_SGB5099|t__SGB5099	Hemoglobin A1c	Health factors	Physiological variables	-0.099059	0.367335	0.761559	Not-significant
k__Bacteria|p__Firmicutes|c__Clostridia|o__Clostridiales|f__Lachnospiraceae|g__Roseburia|s__Roseburia_intestinalis|t__SGB4951	Hemoglobin A1c	Health factors	Physiological variables	-0.134137	0.145181	0.558268	Not-significant
k__Bacteria|p__Firmicutes|c__Clostridia|o__Clostridiales|f__Ruminococcaceae|g__Ruminococcaceae_unclassified|s__Ruminococcaceae_bacterium|t__SGB15249	Hemoglobin A1c	Health factors	Physiological variables	-0.0753342	0.274317	0.698085	Not-significant
k__Bacteria|p__Proteobacteria|c__Deltaproteobacteria|o__Desulfovibrionales|f__Desulfovibrionaceae|g__Desulfovibrio|s__Desulfovibrio_piger|t__SGB15467_group	Hemoglobin A1c	Health factors	Physiological variables	-0.0103317	0.92845	0.984325	Not-significant
k__Bacteria|p__Firmicutes|c__Bacilli|o__Bacilli_unclassified|f__Bacilli_unclassified|g__GGB4727|s__GGB4727_SGB6548|t__SGB6548	Hemoglobin A1c	Health factors	Physiological variables	-0.0357936	0.688046	0.915852	Not-significant
k__Bacteria|p__Firmicutes|c__Clostridia|o__Clostridiales|f__Ruminococcaceae|g__GGB9686|s__GGB9686_SGB15190|t__SGB15190	Hemoglobin A1c	Health factors	Physiological variables	-0.101745	0.35879	0.756128	Not-significant
k__Bacteria|p__Firmicutes|c__Clostridia|o__Clostridia_unclassified|f__Clostridia_unclassified|g__Clostridia_unclassified|s__Clostridia_bacterium|t__SGB4394	Hemoglobin A1c	Health factors	Physiological variables	-0.0591545	0.513745	0.844763	Not-significant
k__Bacteria|p__Firmicutes|c__Clostridia|o__Clostridiales|f__Lachnospiraceae|g__Lachnospiraceae_unclassified|s__Lachnospiraceae_unclassified_SGB4894|t__SGB4894	Hemoglobin A1c	Health factors	Physiological variables	-0.0414158	0.578377	0.873393	Not-significant
k__Bacteria|p__Firmicutes|c__Clostridia|o__Clostridia_unclassified|f__Clostridia_unclassified|g__Clostridia_unclassified|s__Clostridia_bacterium|t__SGB6328	Hemoglobin A1c	Health factors	Physiological variables	-0.21508	0.0709218	0.424187	Not-significant
k__Archaea|p__Euryarchaeota|c__Methanobacteria|o__Methanobacteriales|f__Methanobacteriaceae|g__Methanobrevibacter|s__Methanobrevibacter_smithii|t__SGB714_group	Hemoglobin A1c	Health factors	Physiological variables	0.0152688	0.896546	0.975545	Not-significant
k__Bacteria|p__Firmicutes|c__Clostridia|o__Clostridiales|f__Ruminococcaceae|g__Ruminococcaceae_unclassified|s__Ruminococcaceae_bacterium|t__SGB15196	Hemoglobin A1c	Health factors	Physiological variables	-0.0842339	0.31896	0.729224	Not-significant
k__Bacteria|p__Firmicutes|c__Clostridia|o__Clostridiales|f__Ruminococcaceae|g__GGB9633|s__GGB9633_SGB15090|t__SGB15090	Hemoglobin A1c	Health factors	Physiological variables	0.137225	0.197355	0.622707	Not-significant
k__Bacteria|p__Firmicutes|c__Clostridia|o__Clostridiales|f__Ruminococcaceae|g__Faecalibacterium|s__Faecalibacterium_prausnitzii|t__SGB15318_group	Hemoglobin A1c	Health factors	Physiological variables	-0.0087662	0.842357	0.960715	Not-significant
k__Bacteria|p__Firmicutes|c__Clostridia|o__Clostridiales|f__Clostridiaceae|g__Clostridium|s__Clostridium_SGB6179|t__SGB6179	Hemoglobin A1c	Health factors	Physiological variables	-0.155948	0.105711	0.49725	Not-significant
k__Bacteria|p__Firmicutes|c__Clostridia|o__Clostridiales|f__Ruminococcaceae|g__Ruminococcaceae_unclassified|s__Eubacterium_siraeum|t__SGB4198_group	Hemoglobin A1c	Health factors	Physiological variables	0.113687	0.319477	0.729499	Not-significant
k__Bacteria|p__Firmicutes|c__Clostridia|o__Clostridiales|f__Lachnospiraceae|g__Lachnospiraceae_unclassified|s__Lachnospiraceae_bacterium|t__SGB4957	Hemoglobin A1c	Health factors	Physiological variables	-0.0795611	0.460632	0.8167	Not-significant
k__Bacteria|p__Firmicutes|c__Clostridia|o__Clostridiales|f__Lachnospiraceae|g__Coprococcus|s__Coprococcus_eutactus|t__SGB5118	Hemoglobin A1c	Health factors	Physiological variables	-0.156238	0.169453	0.589444	Not-significant
k__Bacteria|p__Firmicutes|c__Clostridia|o__Clostridiales|f__Clostridiaceae|g__GGB3478|s__GGB3478_SGB4643|t__SGB4643	Hemoglobin A1c	Health factors	Physiological variables	-0.108568	0.20518	0.631474	Not-significant
k__Bacteria|p__Bacteroidetes|c__Bacteroidia|o__Bacteroidales|f__Bacteroidaceae|g__GGB1380|s__GGB1380_SGB1883|t__SGB1883_group	Hemoglobin A1c	Health factors	Physiological variables	0.0434531	0.713065	0.924474	Not-significant
k__Bacteria|p__Firmicutes|c__Clostridia|o__Clostridiales|f__Ruminococcaceae|g__Faecalibacterium|s__Faecalibacterium_SGB15346|t__SGB15346	Hemoglobin A1c	Health factors	Physiological variables	-0.103763	0.0284316	0.283152	Not-significant
k__Bacteria|p__Firmicutes|c__Clostridia|o__Clostridiales|f__Lachnospiraceae|g__Lachnospiraceae_unclassified|s__Lachnospiraceae_bacterium|t__SGB4669	Hemoglobin A1c	Health factors	Physiological variables	-0.0218847	0.684963	0.914739	Not-significant
k__Bacteria|p__Candidatus_Melainabacteria|c__Candidatus_Melainabacteria_unclassified|o__Candidatus_Gastranaerophilales|f__Candidatus_Gastranaerophilales_unclassified|g__Candidatus_Gastranaerophilales_unclassified|s__Candidatus_Gastranaerophilales_bacterium|t__SGB8617	Hemoglobin A1c	Health factors	Physiological variables	-0.0716961	0.443446	0.807399	Not-significant
k__Bacteria|p__Firmicutes|c__Clostridia|o__Clostridiales|f__Ruminococcaceae|g__GGB9705|s__GGB9705_SGB15225|t__SGB15225	Hemoglobin A1c	Health factors	Physiological variables	0.00561815	0.933504	0.985092	Not-significant
k__Bacteria|p__Firmicutes|c__Clostridia|o__Clostridiales|f__Ruminococcaceae|g__GGB9635|s__GGB9635_SGB15103|t__SGB15103	Hemoglobin A1c	Health factors	Physiological variables	-0.00121365	0.989527	0.998047	Not-significant
k__Bacteria|p__Firmicutes|c__Clostridia|o__Clostridiales|f__Clostridiaceae|g__Clostridium|s__Clostridium_sp_AM49_4BH|t__SGB4652	Hemoglobin A1c	Health factors	Physiological variables	-0.198545	0.0586206	0.392548	Not-significant
k__Bacteria|p__Firmicutes|c__Clostridia|o__Clostridiales|f__Ruminococcaceae|g__GGB9615|s__GGB9615_SGB15052|t__SGB15052	Hemoglobin A1c	Health factors	Physiological variables	-0.20831	0.000213246	0.0136709	Significant
k__Bacteria|p__Firmicutes|c__Clostridia|o__Clostridiales|f__Clostridiaceae|g__Clostridium|s__Clostridium_sp_AF36_4|t__SGB4644	Hemoglobin A1c	Health factors	Physiological variables	0.0602314	0.527768	0.851105	Not-significant
k__Bacteria|p__Firmicutes|c__Clostridia|o__Clostridiales|f__Ruminococcaceae|g__Ruminococcaceae_unclassified|s__Ruminococcaceae_unclassified_SGB15309|t__SGB15309	Hemoglobin A1c	Health factors	Physiological variables	-0.307588	3.59e-05	0.00360859	Significant
k__Bacteria|p__Firmicutes|c__Clostridia|o__Clostridia_unclassified|f__Clostridia_unclassified|g__Clostridia_unclassified|s__Clostridia_unclassified_SGB6276|t__SGB6276	Hemoglobin A1c	Health factors	Physiological variables	-0.261209	0.024395	0.263158	Not-significant
k__Bacteria|p__Firmicutes|c__Clostridia|o__Clostridiales|f__Ruminococcaceae|g__GGB9634|s__GGB9634_SGB15093|t__SGB15093	Hemoglobin A1c	Health factors	Physiological variables	-0.0905898	0.361827	0.757979	Not-significant
k__Bacteria|p__Firmicutes|c__Clostridia|o__Clostridia_unclassified|f__Clostridia_unclassified|g__Clostridia_unclassified|s__Clostridia_bacterium|t__SGB14007	Hemoglobin A1c	Health factors	Physiological variables	-0.10514	0.319242	0.729276	Not-significant
k__Bacteria|p__Firmicutes|c__Clostridia|o__Clostridiales|f__Ruminococcaceae|g__GGB9729|s__GGB9729_SGB15288|t__SGB15288_group	Hemoglobin A1c	Health factors	Physiological variables	-0.309208	0.000648079	0.0296318	Significant
k__Bacteria|p__Firmicutes|c__Negativicutes|o__Veillonellales|f__Veillonellaceae|g__Veillonella|s__Veillonella_parvula|t__SGB6939	Hemoglobin A1c	Health factors	Physiological variables	-0.185664	0.0565951	0.386532	Not-significant
k__Bacteria|p__Firmicutes|c__Clostridia|o__Clostridiales|f__Lachnospiraceae|g__GGB3637|s__GGB3637_SGB4930|t__SGB4930	Hemoglobin A1c	Health factors	Physiological variables	-0.287355	0.00722887	0.137738	Not-significant
k__Bacteria|p__Firmicutes|c__Clostridia|o__Clostridiales|f__Lachnospiraceae|g__Blautia|s__Blautia_obeum|t__SGB4811_group	Hemoglobin A1c	Health factors	Physiological variables	-0.0786065	0.196635	0.622032	Not-significant
k__Bacteria|p__Firmicutes|c__Erysipelotrichia|o__Erysipelotrichales|f__Erysipelotrichaceae|g__Erysipelotrichaceae_unclassified|s__Erysipelotrichaceae_bacterium|t__SGB6823	Hemoglobin A1c	Health factors	Physiological variables	0.0307154	0.775024	0.94174	Not-significant
k__Bacteria|p__Firmicutes|c__Clostridia|o__Clostridiales|f__Eubacteriaceae|g__Eubacterium|s__Eubacterium_sp_AM28_29|t__SGB6796_group	Hemoglobin A1c	Health factors	Physiological variables	-0.00360482	0.963379	0.99233	Not-significant
k__Bacteria|p__Firmicutes|c__Clostridia|o__Clostridiales|f__Ruminococcaceae|g__Ruminococcaceae_unclassified|s__Ruminococcaceae_bacterium|t__SGB4194	Hemoglobin A1c	Health factors	Physiological variables	-0.0365216	0.688362	0.915897	Not-significant
k__Bacteria|p__Firmicutes|c__Clostridia|o__Clostridiales|f__Lachnospiraceae|g__Lachnospiraceae_unclassified|s__Lachnospiraceae_unclassified_SGB5104|t__SGB5104	Hemoglobin A1c	Health factors	Physiological variables	-0.130007	0.226486	0.653174	Not-significant
k__Bacteria|p__Firmicutes|c__Clostridia|o__Clostridiales|f__Lachnospiraceae|g__Lachnospiraceae_unclassified|s__Lachnospiraceae_bacterium|t__SGB4909	Hemoglobin A1c	Health factors	Physiological variables	-0.270369	0.000722072	0.0319914	Significant
k__Bacteria|p__Proteobacteria|c__Gammaproteobacteria|o__Pasteurellales|f__Pasteurellaceae|g__Haemophilus|s__Haemophilus_parainfluenzae|t__SGB9712_group	Hemoglobin A1c	Health factors	Physiological variables	-0.384647	5.87e-07	0.000122754	Significant
k__Bacteria|p__Firmicutes|c__Clostridia|o__Clostridiales|f__Ruminococcaceae|g__GGB9707|s__GGB9707_SGB15229|t__SGB15229	Hemoglobin A1c	Health factors	Physiological variables	-0.127862	0.0535967	0.377399	Not-significant
k__Bacteria|p__Firmicutes|c__Clostridia|o__Clostridiales|f__Peptostreptococcaceae|g__Romboutsia|s__Romboutsia_timonensis|t__SGB6148	Hemoglobin A1c	Health factors	Physiological variables	-0.29552	0.000294802	0.0170406	Significant
k__Bacteria|p__Firmicutes|c__Clostridia|o__Clostridia_unclassified|f__Clostridia_unclassified|g__Clostridia_unclassified|s__Clostridia_bacterium|t__SGB5180	Hemoglobin A1c	Health factors	Physiological variables	-0.0694014	0.276235	0.699234	Not-significant
k__Bacteria|p__Firmicutes|c__Clostridia|o__Clostridiales|f__Lachnospiraceae|g__GGB3733|s__GGB3733_SGB5066|t__SGB5066	Hemoglobin A1c	Health factors	Physiological variables	-0.0203539	0.871829	0.968908	Not-significant
k__Bacteria|p__Firmicutes|c__Clostridia|o__Clostridiales|f__Ruminococcaceae|g__Ruminococcaceae_unclassified|s__Ruminococcaceae_bacterium|t__SGB14905	Hemoglobin A1c	Health factors	Physiological variables	0.0546914	0.631331	0.894196	Not-significant
k__Bacteria|p__Actinobacteria|c__Coriobacteriia|o__Coriobacteriales|f__Atopobiaceae|g__Parolsenella|s__Parolsenella_massiliensis|t__SGB14380	Hemoglobin A1c	Health factors	Physiological variables	-0.102067	0.302525	0.717998	Not-significant
k__Bacteria|p__Firmicutes|c__Clostridia|o__Clostridiales|f__Lachnospiraceae|g__Lachnospiraceae_unclassified|s__Lachnospiraceae_unclassified_SGB4890|t__SGB4890	Hemoglobin A1c	Health factors	Physiological variables	-0.200156	0.0367383	0.318861	Not-significant
k__Bacteria|p__Firmicutes|c__Clostridia|o__Clostridiales|f__Ruminococcaceae|g__GGB9593|s__GGB9593_SGB15015|t__SGB15015	Hemoglobin A1c	Health factors	Physiological variables	-0.10918	0.157375	0.575165	Not-significant
k__Bacteria|p__Firmicutes|c__Clostridia|o__Clostridia_unclassified|f__Clostridia_unclassified|g__GGB9774|s__GGB9774_SGB15394|t__SGB15394	Hemoglobin A1c	Health factors	Physiological variables	-0.0916039	0.286433	0.707215	Not-significant
k__Bacteria|p__Bacteroidetes|c__Bacteroidia|o__Bacteroidales|f__Tannerellaceae|g__GGB1405|s__GGB1405_SGB1928|t__SGB1928	Hemoglobin A1c	Health factors	Physiological variables	0.0800196	0.46491	0.819087	Not-significant
k__Bacteria|p__Firmicutes|c__Clostridia|o__Clostridiales|f__Clostridiaceae|g__Clostridium|s__Clostridium_sp_OM07_10AC|t__SGB4655	Hemoglobin A1c	Health factors	Physiological variables	0.00797937	0.946857	0.988731	Not-significant
k__Bacteria|p__Firmicutes|c__Clostridia|o__Clostridiales|f__Ruminococcaceae|g__Ruminococcaceae_unclassified|s__Ruminococcaceae_unclassified_SGB15260|t__SGB15260	Hemoglobin A1c	Health factors	Physiological variables	-0.120073	0.170286	0.590253	Not-significant
k__Bacteria|p__Firmicutes|c__Clostridia|o__Clostridiales|f__Lachnospiraceae|g__Mediterraneibacter|s__Ruminococcus_torques|t__SGB4563_group	Hemoglobin A1c	Health factors	Physiological variables	-0.151406	0.00126287	0.0472403	Significant
k__Bacteria|p__Firmicutes|c__Clostridia|o__Clostridiales|f__Lachnospiraceae|g__Dorea|s__Dorea_longicatena|t__SGB4581	Hemoglobin A1c	Health factors	Physiological variables	-0.0713343	0.252424	0.679222	Not-significant
k__Bacteria|p__Firmicutes|c__Clostridia|o__Clostridiales|f__Lachnospiraceae|g__Blautia|s__Blautia_wexlerae|t__SGB4837_group	Hemoglobin A1c	Health factors	Physiological variables	0.0689794	0.0213459	0.246217	Not-significant
k__Bacteria|p__Firmicutes|c__Erysipelotrichia|o__Erysipelotrichales|f__Erysipelotrichaceae|g__Erysipelotrichaceae_unclassified|s__Erysipelotrichaceae_bacterium|t__SGB6836_group	Hemoglobin A1c	Health factors	Physiological variables	-0.0371731	0.680106	0.913239	Not-significant
k__Bacteria|p__Proteobacteria|c__Gammaproteobacteria|o__Enterobacterales|f__Enterobacteriaceae|g__Escherichia|s__Escherichia_coli|t__SGB10068	Hemoglobin A1c	Health factors	Physiological variables	-0.00107204	0.989279	0.997991	Not-significant
k__Bacteria|p__Firmicutes|c__Clostridia|o__Clostridiales|f__Ruminococcaceae|g__Candidatus_Cibiobacter|s__Candidatus_Cibiobacter_qucibialis|t__SGB15286	Hemoglobin A1c	Health factors	Physiological variables	-0.0408241	0.37693	0.767442	Not-significant
k__Bacteria|p__Firmicutes|c__Clostridia|o__Clostridiales|f__Lachnospiraceae|g__Dorea|s__Dorea_formicigenerans|t__SGB4575	Hemoglobin A1c	Health factors	Physiological variables	-0.0679986	0.0447781	0.349211	Not-significant
k__Bacteria|p__Proteobacteria|c__Betaproteobacteria|o__Burkholderiales|f__Sutterellaceae|g__Sutterella|s__Sutterella_wadsworthensis|t__SGB9286	Hemoglobin A1c	Health factors	Physiological variables	-0.252089	0.0358158	0.315478	Not-significant
k__Bacteria|p__Firmicutes|c__Clostridia|o__Clostridiales|f__Lachnospiraceae|g__Coprococcus|s__Coprococcus_comes|t__SGB4577_group	Hemoglobin A1c	Health factors	Physiological variables	-0.0110704	0.766708	0.939284	Not-significant
k__Bacteria|p__Firmicutes|c__Clostridia|o__Clostridiales|f__Clostridiaceae|g__GGB3486|s__GGB3486_SGB4658|t__SGB4658	Hemoglobin A1c	Health factors	Physiological variables	-0.191578	0.0748895	0.43474	Not-significant
k__Bacteria|p__Firmicutes|c__Clostridia|o__Clostridiales|f__Ruminococcaceae|g__GGB9635|s__GGB9635_SGB15102|t__SGB15102	Hemoglobin A1c	Health factors	Physiological variables	0.158601	0.149045	0.563408	Not-significant
k__Bacteria|p__Firmicutes|c__Bacilli|o__Bacilli_unclassified|f__Bacilli_unclassified|g__GGB4773|s__GGB4773_SGB6607|t__SGB6607	Hemoglobin A1c	Health factors	Physiological variables	-0.098026	0.314808	0.726453	Not-significant
k__Bacteria|p__Firmicutes|c__Clostridia|o__Clostridiales|f__Lachnospiraceae|g__Lachnospiraceae_unclassified|s__Lachnospiraceae_bacterium_OM04_12BH|t__SGB4893	Hemoglobin A1c	Health factors	Physiological variables	-0.08462	0.150015	0.564695	Not-significant
k__Bacteria|p__Firmicutes|c__Clostridia|o__Clostridiales|f__Lachnospiraceae|g__Lachnospiraceae_unclassified|s__Lachnospiraceae_bacterium|t__SGB4887	Hemoglobin A1c	Health factors	Physiological variables	-0.123791	0.247867	0.674827	Not-significant
k__Bacteria|p__Actinobacteria|c__Coriobacteriia|o__Eggerthellales|f__Eggerthellaceae|g__Slackia|s__Slackia_isoflavoniconvertens|t__SGB14773_group	Hemoglobin A1c	Health factors	Physiological variables	-0.0699075	0.313327	0.726047	Not-significant
k__Bacteria|p__Firmicutes|c__Clostridia|o__Clostridiales|f__Ruminococcaceae|g__Gemmiger|s__Gemmiger_SGB15292|t__SGB15292	Hemoglobin A1c	Health factors	Physiological variables	-0.0790412	0.45748	0.815336	Not-significant
k__Bacteria|p__Firmicutes|c__Clostridia|o__Clostridia_unclassified|f__Clostridia_unclassified|g__Clostridia_unclassified|s__Clostridia_unclassified_SGB13999|t__SGB13999	Hemoglobin A1c	Health factors	Physiological variables	0.108274	0.360299	0.75676	Not-significant
k__Bacteria|p__Firmicutes|c__Clostridia|o__Clostridiales|f__Lachnospiraceae|g__Lachnospiraceae_unclassified|s__Lachnospiraceae_bacterium|t__SGB5062	Hemoglobin A1c	Health factors	Physiological variables	0.0813057	0.460122	0.816532	Not-significant
k__Bacteria|p__Firmicutes|c__Clostridia|o__Clostridiales|f__Ruminococcaceae|g__Ruminococcaceae_unclassified|s__Ruminococcaceae_bacterium|t__SGB15356	Hemoglobin A1c	Health factors	Physiological variables	-0.0181939	0.844718	0.96165	Not-significant
k__Bacteria|p__Bacteroidetes|c__Bacteroidia|o__Bacteroidales|f__Tannerellaceae|g__Parabacteroides|s__Parabacteroides_massiliensis|t__SGB1945	Hemoglobin A1c	Health factors	Physiological variables	0.0380965	0.708176	0.922825	Not-significant
k__Bacteria|p__Firmicutes|c__Clostridia|o__Clostridiales|f__Ruminococcaceae|g__GGB9597|s__GGB9597_SGB15022|t__SGB15022	Hemoglobin A1c	Health factors	Physiological variables	-0.0992705	0.123426	0.526652	Not-significant
k__Bacteria|p__Firmicutes|c__Clostridia|o__Clostridiales|f__Clostridiaceae|g__Clostridium|s__Clostridium_sp_AF34_13|t__SGB4659	Hemoglobin A1c	Health factors	Physiological variables	-0.120748	0.261995	0.687978	Not-significant
k__Bacteria|p__Bacteroidetes|c__Bacteroidia|o__Bacteroidales|f__Prevotellaceae|g__GGB1244|s__GGB1244_SGB1664|t__SGB1664	Hemoglobin A1c	Health factors	Physiological variables	0.0380561	0.750434	0.935104	Not-significant
k__Bacteria|p__Firmicutes|c__Clostridia|o__Clostridiales|f__Clostridiales_unclassified|g__Clostridiales_unclassified|s__Clostridiales_unclassified_SGB15145|t__SGB15145	Hemoglobin A1c	Health factors	Physiological variables	-0.151833	4.17e-05	0.00406332	Significant
k__Bacteria|p__Firmicutes|c__Bacilli|o__Bacilli_unclassified|f__Bacilli_unclassified|g__Bacilli_unclassified|s__Bacilli_bacterium|t__SGB6499	Hemoglobin A1c	Health factors	Physiological variables	-0.319563	0.00886204	0.154441	Not-significant
k__Bacteria|p__Firmicutes|c__Clostridia|o__Clostridiales|f__Clostridiaceae|g__Clostridium|s__Clostridium_sp_NSJ_42|t__SGB6174_group	Hemoglobin A1c	Health factors	Physiological variables	-0.399269	1.36e-05	0.00170618	Significant
k__Bacteria|p__Firmicutes|c__Bacilli|o__Bacilli_unclassified|f__Bacilli_unclassified|g__Bacilli_unclassified|s__Bacilli_bacterium|t__SGB6609	Hemoglobin A1c	Health factors	Physiological variables	-0.0778257	0.402811	0.782843	Not-significant
k__Bacteria|p__Firmicutes|c__Bacilli|o__Bacilli_unclassified|f__Bacilli_unclassified|g__GGB4672|s__GGB4672_SGB6461|t__SGB6461	Hemoglobin A1c	Health factors	Physiological variables	0.00986157	0.9269	0.984148	Not-significant
k__Bacteria|p__Firmicutes|c__Clostridia|o__Clostridiales|f__Ruminococcaceae|g__GGB9691|s__GGB9691_SGB15198|t__SGB15198	Hemoglobin A1c	Health factors	Physiological variables	-0.0429434	0.665752	0.907828	Not-significant
k__Bacteria|p__Firmicutes|c__Clostridia|o__Clostridia_unclassified|f__Clostridia_unclassified|g__Clostridia_unclassified|s__Clostridia_bacterium|t__SGB13979	Hemoglobin A1c	Health factors	Physiological variables	-0.0826889	0.363773	0.759289	Not-significant
k__Bacteria|p__Firmicutes|c__Clostridia|o__Clostridia_unclassified|f__Clostridia_unclassified|g__GGB9758|s__GGB9758_SGB15368|t__SGB15368	Hemoglobin A1c	Health factors	Physiological variables	-0.168029	0.0432486	0.34332	Not-significant
k__Bacteria|p__Firmicutes|c__Clostridia|o__Clostridia_unclassified|f__Clostridia_unclassified|g__Clostridia_unclassified|s__Clostridia_bacterium|t__SGB14252	Hemoglobin A1c	Health factors	Physiological variables	-0.14267	0.0405218	0.333182	Not-significant
k__Bacteria|p__Bacteroidetes|c__Bacteroidia|o__Bacteroidales|f__Rikenellaceae|g__Rikenellaceae_unclassified|s__Rikenellaceae_bacterium|t__SGB2241	Hemoglobin A1c	Health factors	Physiological variables	0.090843	0.451753	0.811879	Not-significant
k__Bacteria|p__Firmicutes|c__Clostridia|o__Clostridiales|f__Lachnospiraceae|g__Lachnospiraceae_unclassified|s__Lachnospiraceae_bacterium|t__SGB4750	Hemoglobin A1c	Health factors	Physiological variables	0.0225356	0.664429	0.907264	Not-significant
k__Bacteria|p__Firmicutes|c__Clostridia|o__Clostridiales|f__Clostridiaceae|g__Clostridium|s__Clostridium_sp_AF20_17LB|t__SGB4714	Hemoglobin A1c	Health factors	Physiological variables	-0.0913172	0.137117	0.54739	Not-significant
k__Bacteria|p__Bacteroidetes|c__Bacteroidia|o__Bacteroidales|f__Bacteroidales_unclassified|g__Phocaeicola|s__Phocaeicola_vulgatus|t__SGB1814	Hemoglobin A1c	Health factors	Physiological variables	0.146091	0.229594	0.656247	Not-significant
k__Bacteria|p__Firmicutes|c__Clostridia|o__Clostridiales|f__Ruminococcaceae|g__Ruminococcus|s__Ruminococcus_bicirculans|t__SGB4262	Hemoglobin A1c	Health factors	Physiological variables	-0.0579458	0.596887	0.881427	Not-significant
k__Bacteria|p__Firmicutes|c__Bacilli|o__Bacilli_unclassified|f__Bacilli_unclassified|g__GGB4706|s__GGB4706_SGB6513|t__SGB6513	Hemoglobin A1c	Health factors	Physiological variables	-0.210322	0.0235555	0.258394	Not-significant
k__Bacteria|p__Firmicutes|c__Clostridia|o__Clostridia_unclassified|f__Clostridia_unclassified|g__Clostridia_unclassified|s__Clostridia_bacterium|t__SGB14209	Hemoglobin A1c	Health factors	Physiological variables	0.0432733	0.668553	0.90858	Not-significant
k__Bacteria|p__Firmicutes|c__Clostridia|o__Clostridiales|f__Ruminococcaceae|g__GGB9614|s__GGB9614_SGB15049|t__SGB15049	Hemoglobin A1c	Health factors	Physiological variables	-0.0866411	0.139386	0.550233	Not-significant
k__Bacteria|p__Proteobacteria|c__Alphaproteobacteria|o__Rhizobiales|f__Phyllobacteriaceae|g__GGB38171|s__GGB38171_SGB72433|t__SGB72433_group	Hemoglobin A1c	Health factors	Physiological variables	-0.0238087	0.755992	0.93633	Not-significant
k__Bacteria|p__Firmicutes|c__Clostridia|o__Clostridia_unclassified|f__Clostridia_unclassified|g__GGB9342|s__GGB9342_SGB14306|t__SGB14306	Hemoglobin A1c	Health factors	Physiological variables	0.033231	0.764566	0.938822	Not-significant
k__Bacteria|p__Firmicutes|c__Clostridia|o__Clostridia_unclassified|f__Clostridia_unclassified|g__Clostridia_unclassified|s__Clostridia_bacterium|t__SGB4395	Hemoglobin A1c	Health factors	Physiological variables	-0.00820566	0.940914	0.987137	Not-significant
k__Bacteria|p__Firmicutes|c__Clostridia|o__Clostridia_unclassified|f__Clostridia_unclassified|g__Clostridia_unclassified|s__Clostridia_bacterium|t__SGB14202	Hemoglobin A1c	Health factors	Physiological variables	-0.11233	0.246494	0.673375	Not-significant
k__Bacteria|p__Firmicutes|c__Clostridia|o__Clostridiales|f__Ruminococcaceae|g__GGB9603|s__GGB9603_SGB15035|t__SGB15035	Hemoglobin A1c	Health factors	Physiological variables	-0.104167	0.154927	0.57203	Not-significant
k__Bacteria|p__Firmicutes|c__Clostridia|o__Clostridiales|f__Ruminococcaceae|g__GGB9730|s__GGB9730_SGB15291|t__SGB15291	Hemoglobin A1c	Health factors	Physiological variables	-0.109486	0.0286489	0.284092	Not-significant
k__Bacteria|p__Firmicutes|c__Clostridia|o__Clostridiales|f__Clostridiaceae|g__GGB3528|s__GGB3528_SGB4713|t__SGB4713	Hemoglobin A1c	Health factors	Physiological variables	-0.139758	0.158108	0.576446	Not-significant
k__Bacteria|p__Actinobacteria|c__Coriobacteriia|o__Coriobacteriales|f__Atopobiaceae|g__Olsenella|s__Olsenella_sp_GAM18|t__SGB14370_group	Hemoglobin A1c	Health factors	Physiological variables	-0.109301	0.215202	0.641443	Not-significant
k__Bacteria|p__Firmicutes|c__Clostridia|o__Clostridiales|f__Ruminococcaceae|g__GGB9709|s__GGB9709_SGB15238|t__SGB15238	Hemoglobin A1c	Health factors	Physiological variables	0.0215698	0.81352	0.953037	Not-significant
k__Bacteria|p__Firmicutes|c__CFGB1424|o__OFGB1424|f__FGB1424|g__GGB3490|s__GGB3490_SGB4664|t__SGB4664	Hemoglobin A1c	Health factors	Physiological variables	-0.105062	0.287655	0.708102	Not-significant
k__Bacteria|p__Firmicutes|c__Clostridia|o__Clostridiales|f__Ruminococcaceae|g__Ruminococcaceae_unclassified|s__Ruminococcaceae_bacterium|t__SGB14908	Hemoglobin A1c	Health factors	Physiological variables	0.128977	0.229741	0.656403	Not-significant
k__Bacteria|p__Firmicutes|c__Clostridia|o__Clostridiales|f__Lachnospiraceae|g__Lachnospiraceae_unclassified|s__Lachnospiraceae_bacterium|t__SGB48005	Hemoglobin A1c	Health factors	Physiological variables	-0.145691	0.165014	0.584363	Not-significant
k__Bacteria|p__Firmicutes|c__Clostridia|o__Clostridiales|f__Ruminococcaceae|g__Agathobaculum|s__Agathobaculum_butyriciproducens|t__SGB14993_group	Hemoglobin A1c	Health factors	Physiological variables	0.0325842	0.607107	0.88539	Not-significant
k__Bacteria|p__Firmicutes|c__Clostridia|o__Clostridiales|f__Ruminococcaceae|g__GGB9673|s__GGB9673_SGB15171|t__SGB15171	Hemoglobin A1c	Health factors	Physiological variables	-0.109423	0.330731	0.736764	Not-significant
k__Bacteria|p__Firmicutes|c__Clostridia|o__Clostridia_unclassified|f__Clostridia_unclassified|g__Clostridia_unclassified|s__Clostridia_bacterium|t__SGB6343	Hemoglobin A1c	Health factors	Physiological variables	-0.0553951	0.477788	0.825624	Not-significant
k__Bacteria|p__Firmicutes|c__Bacilli|o__Bacilli_unclassified|f__Bacilli_unclassified|g__Bacilli_unclassified|s__Bacilli_bacterium|t__SGB6447	Hemoglobin A1c	Health factors	Physiological variables	-0.111816	0.21928	0.646005	Not-significant
k__Bacteria|p__Firmicutes|c__Negativicutes|o__Veillonellales|f__Veillonellaceae|g__Veillonella|s__Veillonella_atypica|t__SGB6936	Hemoglobin A1c	Health factors	Physiological variables	-0.223551	0.0293106	0.287255	Not-significant
k__Bacteria|p__Firmicutes|c__Clostridia|o__Clostridiales|f__Ruminococcaceae|g__Ruminococcaceae_unclassified|s__Ruminococcaceae_unclassified_SGB4425|t__SGB4425_group	Hemoglobin A1c	Health factors	Physiological variables	-0.0773304	0.430812	0.799943	Not-significant
k__Bacteria|p__Firmicutes|c__Clostridia|o__Clostridiales|f__Ruminococcaceae|g__Faecalibacterium|s__Faecalibacterium_SGB15345|t__SGB15345	Hemoglobin A1c	Health factors	Physiological variables	-0.11012	0.29352	0.711592	Not-significant
k__Bacteria|p__Tenericutes|c__Mollicutes|o__Acholeplasmatales|f__Acholeplasmatales_unclassified|g__Acholeplasmatales_unclassified|s__Acholeplasmatales_unclassified_SGB6584|t__SGB6584	Hemoglobin A1c	Health factors	Physiological variables	-0.240051	0.0164172	0.214843	Not-significant
k__Bacteria|p__Firmicutes|c__Clostridia|o__Clostridiales|f__Lachnospiraceae|g__Lachnospira|s__Lachnospira_pectinoschiza|t__SGB5075_group	Hemoglobin A1c	Health factors	Physiological variables	-0.201443	0.0849379	0.45661	Not-significant
k__Bacteria|p__Firmicutes|c__Clostridia|o__Clostridiales|f__Ruminococcaceae|g__Faecalibacterium|s__Faecalibacterium_prausnitzii|t__SGB15323	Hemoglobin A1c	Health factors	Physiological variables	-0.13632	0.238668	0.66565	Not-significant
k__Bacteria|p__Firmicutes|c__Clostridia|o__Clostridiales|f__Ruminococcaceae|g__Ruminococcaceae_unclassified|s__Ruminococcaceae_bacterium|t__SGB43319	Hemoglobin A1c	Health factors	Physiological variables	-0.0639333	0.442656	0.806985	Not-significant
k__Bacteria|p__Firmicutes|c__Bacilli|o__Bacilli_unclassified|f__Bacilli_unclassified|g__Bacilli_unclassified|s__Bacilli_bacterium|t__SGB6421	Hemoglobin A1c	Health factors	Physiological variables	-0.0235463	0.824675	0.955931	Not-significant
k__Bacteria|p__Firmicutes|c__Clostridia|o__Clostridiales|f__Ruminococcaceae|g__GGB9595|s__GGB9595_SGB15017|t__SGB15017	Hemoglobin A1c	Health factors	Physiological variables	-0.103328	0.290668	0.709496	Not-significant
k__Bacteria|p__Bacteroidetes|c__Bacteroidia|o__Bacteroidales|f__Bacteroidaceae|g__Bacteroides|s__Bacteroides_fragilis|t__SGB1853	Hemoglobin A1c	Health factors	Physiological variables	0.0475431	0.444017	0.807628	Not-significant
k__Bacteria|p__Firmicutes|c__Clostridia|o__Clostridiales|f__Clostridiaceae|g__Clostridiaceae_unclassified|s__Clostridiaceae_bacterium|t__SGB4269	Hemoglobin A1c	Health factors	Physiological variables	-0.185528	0.0680393	0.416786	Not-significant
k__Bacteria|p__Firmicutes|c__Clostridia|o__Clostridiales|f__Lachnospiraceae|g__Lachnospiraceae_unclassified|s__Lachnospiraceae_bacterium|t__SGB4767	Hemoglobin A1c	Health factors	Physiological variables	-0.119292	0.000770934	0.0334806	Significant
k__Bacteria|p__Firmicutes|c__Clostridia|o__Clostridiales|f__Lachnospiraceae|g__Lachnospiraceae_unclassified|s__Lachnospiraceae_bacterium|t__SGB4706	Hemoglobin A1c	Health factors	Physiological variables	-0.174945	2.51e-05	0.00273038	Significant
k__Bacteria|p__Firmicutes|c__Clostridia|o__Clostridiales|f__Ruminococcaceae|g__GGB9631|s__GGB9631_SGB15085|t__SGB15085	Hemoglobin A1c	Health factors	Physiological variables	0.0201867	0.808836	0.951874	Not-significant
k__Bacteria|p__Planctomycetes|c__Planctomycetia|o__Pirellulales|f__Pirellulaceae|g__GGB6565|s__GGB6565_SGB9274|t__SGB9274	Hemoglobin A1c	Health factors	Physiological variables	-0.120885	0.265327	0.690453	Not-significant
k__Bacteria|p__Bacteroidetes|c__Bacteroidia|o__Bacteroidales|f__Bacteroidaceae|g__Bacteroidaceae_unclassified|s__Bacteroidaceae_bacterium|t__SGB1478	Hemoglobin A1c	Health factors	Physiological variables	-0.0428709	0.594141	0.880324	Not-significant
k__Bacteria|p__Firmicutes|c__Clostridia|o__Clostridiales|f__Clostridiaceae|g__Clostridium|s__Clostridium_perfringens|t__SGB6191	Hemoglobin A1c	Health factors	Physiological variables	-0.102542	0.282064	0.704169	Not-significant
k__Bacteria|p__Firmicutes|c__CFGB1340|o__OFGB1340|f__FGB1340|g__GGB3256|s__GGB3256_SGB4303|t__SGB4303	Hemoglobin A1c	Health factors	Physiological variables	0.291753	0.00556504	0.118407	Not-significant
k__Bacteria|p__Firmicutes|c__Clostridia|o__Clostridiales|f__Ruminococcaceae|g__Faecalibacterium|s__Faecalibacterium_prausnitzii|t__SGB15317	Hemoglobin A1c	Health factors	Physiological variables	-0.219965	0.000116133	0.00874302	Significant
k__Bacteria|p__Firmicutes|c__Clostridia|o__Clostridiales|f__Clostridiaceae|g__Clostridium|s__Clostridium_fessum|t__SGB4705	Hemoglobin A1c	Health factors	Physiological variables	0.0230102	0.606645	0.885252	Not-significant
k__Bacteria|p__Firmicutes|c__Clostridia|o__Clostridia_unclassified|f__Clostridia_unclassified|g__Clostridia_unclassified|s__Clostridia_bacterium|t__SGB14005	Hemoglobin A1c	Health factors	Physiological variables	0.0801908	0.467416	0.820198	Not-significant
k__Bacteria|p__Firmicutes|c__Clostridia|o__Clostridia_unclassified|f__Clostridia_unclassified|g__Clostridia_unclassified|s__Clostridia_bacterium|t__SGB14861	Hemoglobin A1c	Health factors	Physiological variables	-0.0305919	0.628852	0.893346	Not-significant
k__Bacteria|p__Firmicutes|c__Clostridia|o__Clostridiales|f__Ruminococcaceae|g__GGB9595|s__GGB9595_SGB15019|t__SGB15019	Hemoglobin A1c	Health factors	Physiological variables	-0.0186073	0.824598	0.955886	Not-significant
k__Bacteria|p__Firmicutes|c__CFGB1218|o__OFGB1218|f__FGB1218|g__GGB2983|s__GGB2983_SGB3965|t__SGB3965	Hemoglobin A1c	Health factors	Physiological variables	-0.126946	0.0172783	0.219994	Not-significant
k__Bacteria|p__Firmicutes|c__Clostridia|o__Clostridiales|f__Ruminococcaceae|g__GGB9631|s__GGB9631_SGB15087|t__SGB15087	Hemoglobin A1c	Health factors	Physiological variables	-0.0591009	0.554819	0.862895	Not-significant
k__Bacteria|p__Firmicutes|c__Clostridia|o__Clostridiales|f__Ruminococcaceae|g__GGB9627|s__GGB9627_SGB15081|t__SGB15081	Hemoglobin A1c	Health factors	Physiological variables	-0.102312	0.124805	0.528751	Not-significant
k__Bacteria|p__Bacteroidetes|c__Bacteroidia|o__Bacteroidales|f__Tannerellaceae|g__Parabacteroides|s__Parabacteroides_distasonis|t__SGB1934	Hemoglobin A1c	Health factors	Physiological variables	0.226367	0.0448615	0.349417	Not-significant
k__Bacteria|p__Firmicutes|c__Clostridia|o__Clostridiales|f__Lachnospiraceae|g__Blautia|s__Blautia_SGB4815|t__SGB4815_group	Hemoglobin A1c	Health factors	Physiological variables	-0.21081	0.00337849	0.0883363	Not-significant
k__Bacteria|p__Firmicutes|c__Clostridia|o__Clostridia_unclassified|f__Clostridia_unclassified|g__Clostridia_unclassified|s__Clostridia_bacterium|t__SGB13997	Hemoglobin A1c	Health factors	Physiological variables	0.0595144	0.576109	0.872283	Not-significant
k__Bacteria|p__Firmicutes|c__Negativicutes|o__Veillonellales|f__Veillonellaceae|g__Veillonella|s__Veillonella_dispar|t__SGB6952	Hemoglobin A1c	Health factors	Physiological variables	-0.147246	0.140286	0.55169	Not-significant
k__Bacteria|p__Firmicutes|c__Clostridia|o__Clostridia_unclassified|f__Clostridia_unclassified|g__Clostridia_unclassified|s__Clostridia_bacterium|t__SGB14253	Hemoglobin A1c	Health factors	Physiological variables	0.00112845	0.990096	0.998063	Not-significant
k__Bacteria|p__Firmicutes|c__Clostridia|o__Clostridiales|f__Ruminococcaceae|g__Gemmiger|s__Gemmiger_formicilis|t__SGB15300	Hemoglobin A1c	Health factors	Physiological variables	-0.00517985	0.938809	0.986681	Not-significant
k__Bacteria|p__Firmicutes|c__Clostridia|o__Clostridiales|f__Lachnospiraceae|g__GGB3623|s__GGB3623_SGB4900|t__SGB4900	Hemoglobin A1c	Health factors	Physiological variables	-0.0336975	0.781135	0.943551	Not-significant
k__Bacteria|p__Firmicutes|c__Clostridia|o__Clostridiales|f__Lachnospiraceae|g__Lachnospiraceae_unclassified|s__Lachnospiraceae_bacterium|t__SGB5060	Hemoglobin A1c	Health factors	Physiological variables	-0.0990182	0.272795	0.696881	Not-significant
k__Bacteria|p__Firmicutes|c__Erysipelotrichia|o__Erysipelotrichales|f__Erysipelotrichaceae|g__Holdemanella|s__Holdemanella_biformis|t__SGB6806_group	Hemoglobin A1c	Health factors	Physiological variables	-0.10173	0.274777	0.698443	Not-significant
k__Bacteria|p__Firmicutes|c__Clostridia|o__Clostridiales|f__Ruminococcaceae|g__GGB9636|s__GGB9636_SGB15107|t__SGB15107	Hemoglobin A1c	Health factors	Physiological variables	0.0254542	0.813046	0.952933	Not-significant
k__Bacteria|p__Firmicutes|c__Bacilli|o__Bacilli_unclassified|f__Bacilli_unclassified|g__Bacilli_unclassified|s__Bacilli_bacterium|t__SGB6521	Hemoglobin A1c	Health factors	Physiological variables	-0.028033	0.758144	0.93696	Not-significant
k__Bacteria|p__Bacteroidetes|c__Bacteroidia|o__Bacteroidales|f__Rikenellaceae|g__Rikenellaceae_unclassified|s__Rikenellaceae_bacterium|t__SGB2229	Hemoglobin A1c	Health factors	Physiological variables	-0.125551	0.296855	0.713758	Not-significant
k__Bacteria|p__Firmicutes|c__Clostridia|o__Clostridia_unclassified|f__Clostridia_unclassified|g__GGB9284|s__GGB9284_SGB14237|t__SGB14237	Hemoglobin A1c	Health factors	Physiological variables	0.180545	0.12333	0.526471	Not-significant
k__Bacteria|p__Firmicutes|c__Erysipelotrichia|o__Erysipelotrichales|f__Erysipelotrichaceae|g__GGB4888|s__GGB4888_SGB6837|t__SGB6837	Hemoglobin A1c	Health factors	Physiological variables	-0.103395	0.281766	0.703999	Not-significant
k__Bacteria|p__Firmicutes|c__Clostridia|o__Clostridia_unclassified|f__Clostridia_unclassified|g__Clostridia_unclassified|s__Clostridia_bacterium|t__SGB14256	Hemoglobin A1c	Health factors	Physiological variables	0.0474664	0.631557	0.894373	Not-significant
k__Bacteria|p__Firmicutes|c__Clostridia|o__Clostridia_unclassified|f__Clostridia_unclassified|g__GGB9288|s__GGB9288_SGB14243|t__SGB14243	Hemoglobin A1c	Health factors	Physiological variables	0.0360777	0.728801	0.929399	Not-significant
k__Bacteria|p__Firmicutes|c__Clostridia|o__Clostridiales|f__Ruminococcaceae|g__Ruminococcaceae_unclassified|s__Ruminococcaceae_bacterium|t__SGB14834	Hemoglobin A1c	Health factors	Physiological variables	-0.293371	0.00167421	0.0572271	Not-significant
k__Bacteria|p__Firmicutes|c__Firmicutes_unclassified|o__Firmicutes_unclassified|f__Firmicutes_unclassified|g__Firmicutes_unclassified|s__Firmicutes_bacterium_AF16_15|t__SGB4993	Hemoglobin A1c	Health factors	Physiological variables	0.019456	0.708544	0.923044	Not-significant
k__Bacteria|p__Firmicutes|c__Clostridia|o__Clostridia_unclassified|f__Clostridia_unclassified|g__Clostridia_unclassified|s__Clostridia_bacterium|t__SGB15377	Hemoglobin A1c	Health factors	Physiological variables	0.0604877	0.560721	0.865743	Not-significant
k__Bacteria|p__Firmicutes|c__Clostridia|o__Clostridiales|f__Clostridiaceae|g__Butyricicoccus|s__Butyricicoccus_SGB14990|t__SGB14990	Hemoglobin A1c	Health factors	Physiological variables	-0.190806	0.056538	0.38639	Not-significant
k__Bacteria|p__Firmicutes|c__Clostridia|o__Clostridiales|f__Lachnospiraceae|g__GGB3474|s__GGB3474_SGB4637|t__SGB4637	Hemoglobin A1c	Health factors	Physiological variables	-0.118013	0.210699	0.63665	Not-significant
k__Bacteria|p__Firmicutes|c__Clostridia|o__Clostridia_unclassified|f__Clostridia_unclassified|g__Clostridia_unclassified|s__Clostridia_bacterium|t__SGB15385	Hemoglobin A1c	Health factors	Physiological variables	-0.0851532	0.364415	0.759579	Not-significant
k__Bacteria|p__Firmicutes|c__Clostridia|o__Clostridiales|f__Ruminococcaceae|g__GGB9618|s__GGB9618_SGB15065|t__SGB15065	Hemoglobin A1c	Health factors	Physiological variables	-0.127067	0.133824	0.54223	Not-significant
k__Bacteria|p__Firmicutes|c__Clostridia|o__Clostridiales|f__Ruminococcaceae|g__GGB9642|s__GGB9642_SGB15119|t__SGB15119	Hemoglobin A1c	Health factors	Physiological variables	-0.0886751	0.127803	0.533697	Not-significant
k__Bacteria|p__Firmicutes|c__Clostridia|o__Clostridia_unclassified|f__Clostridia_unclassified|g__Clostridia_unclassified|s__Clostridia_bacterium|t__SGB15370	Hemoglobin A1c	Health factors	Physiological variables	-0.155888	0.00647041	0.129823	Not-significant
k__Bacteria|p__Firmicutes|c__Clostridia|o__Clostridiales|f__Lachnospiraceae|g__GGB3746|s__GGB3746_SGB5089|t__SGB5089	Hemoglobin A1c	Health factors	Physiological variables	-0.10954	0.257212	0.683681	Not-significant
k__Bacteria|p__Firmicutes|c__Bacilli|o__Lactobacillales|f__Streptococcaceae|g__Streptococcus|s__Streptococcus_equinus|t__SGB8022	Hemoglobin A1c	Health factors	Physiological variables	-0.0909203	0.313974	0.72624	Not-significant
k__Bacteria|p__Firmicutes|c__Clostridia|o__Clostridia_unclassified|f__Clostridia_unclassified|g__Clostridia_unclassified|s__Clostridia_bacterium|t__SGB15374	Hemoglobin A1c	Health factors	Physiological variables	-0.0775807	0.271643	0.695764	Not-significant
k__Bacteria|p__Firmicutes|c__Bacilli|o__Bacilli_unclassified|f__Bacilli_unclassified|g__GGB4710|s__GGB4710_SGB6522|t__SGB6522	Hemoglobin A1c	Health factors	Physiological variables	-0.282742	0.0105311	0.168783	Not-significant
k__Bacteria|p__Firmicutes|c__Clostridia|o__Clostridiales|f__Lachnospiraceae|g__Coprococcus|s__Coprococcus_eutactus|t__SGB5121	Hemoglobin A1c	Health factors	Physiological variables	0.0695246	0.519085	0.846923	Not-significant
k__Bacteria|p__Firmicutes|c__Clostridia|o__Clostridia_unclassified|f__Clostridia_unclassified|g__GGB9067|s__GGB9067_SGB13986|t__SGB13986	Hemoglobin A1c	Health factors	Physiological variables	-0.196216	0.0513147	0.370593	Not-significant
k__Bacteria|p__Firmicutes|c__Clostridia|o__Clostridia_unclassified|f__Clostridia_unclassified|g__Clostridia_unclassified|s__Clostridia_unclassified_SGB4373|t__SGB4373	Hemoglobin A1c	Health factors	Physiological variables	0.0111686	0.929966	0.984656	Not-significant
k__Bacteria|p__Firmicutes|c__Clostridia|o__Clostridia_unclassified|f__Clostridia_unclassified|g__Clostridia_unclassified|s__Clostridia_bacterium|t__SGB53819	Hemoglobin A1c	Health factors	Physiological variables	-0.119419	0.18345	0.606667	Not-significant
k__Bacteria|p__Firmicutes|c__Clostridia|o__Clostridiales|f__Clostridiaceae|g__Clostridium|s__Clostridium_sp_AF27_2AA|t__SGB4712	Hemoglobin A1c	Health factors	Physiological variables	-0.0193899	0.843028	0.96096	Not-significant
k__Bacteria|p__Bacteroidetes|c__Bacteroidia|o__Bacteroidales|f__Prevotellaceae|g__Prevotella|s__Prevotella_stercorea|t__SGB1679	Hemoglobin A1c	Health factors	Physiological variables	-0.00964099	0.945196	0.988248	Not-significant
k__Bacteria|p__Firmicutes|c__Clostridia|o__Clostridia_unclassified|f__Clostridia_unclassified|g__Clostridia_unclassified|s__Clostridia_bacterium|t__SGB3988	Hemoglobin A1c	Health factors	Physiological variables	-0.0355313	0.657171	0.904509	Not-significant
k__Bacteria|p__Firmicutes|c__CFGB11737|o__OFGB11737|f__FGB11737|g__GGB34228|s__GGB34228_SGB72916|t__SGB72916	Hemoglobin A1c	Health factors	Physiological variables	-0.0850105	0.160265	0.579538	Not-significant
k__Bacteria|p__Firmicutes|c__Clostridia|o__Clostridiales|f__Ruminococcaceae|g__GGB9590|s__GGB9590_SGB15012|t__SGB15012	Hemoglobin A1c	Health factors	Physiological variables	-0.142503	0.0546975	0.380754	Not-significant
k__Bacteria|p__Firmicutes|c__Clostridia|o__Clostridia_unclassified|f__Clostridia_unclassified|g__Clostridia_unclassified|s__Clostridia_bacterium|t__SGB14291	Hemoglobin A1c	Health factors	Physiological variables	0.136789	0.195328	0.620694	Not-significant
k__Bacteria|p__Firmicutes|c__Clostridia|o__Clostridiales|f__Clostridiaceae|g__Clostridiaceae_unclassified|s__Clostridiaceae_unclassified_SGB4769|t__SGB4769	Hemoglobin A1c	Health factors	Physiological variables	-0.212045	0.000104103	0.00806127	Significant
k__Bacteria|p__Firmicutes|c__Clostridia|o__Clostridiales|f__Ruminococcaceae|g__GGB9621|s__GGB9621_SGB15073|t__SGB15073	Hemoglobin A1c	Health factors	Physiological variables	-0.202006	0.0360508	0.316414	Not-significant
k__Bacteria|p__Firmicutes|c__Bacilli|o__Bacilli_unclassified|f__Bacilli_unclassified|g__Bacilli_unclassified|s__Bacilli_bacterium|t__SGB6606	Hemoglobin A1c	Health factors	Physiological variables	-0.0368551	0.703957	0.921549	Not-significant
k__Bacteria|p__Firmicutes|c__Clostridia|o__Clostridiales|f__Lachnospiraceae|g__Lachnospiraceae_unclassified|s__Lachnospiraceae_unclassified_SGB4882|t__SGB4882	Hemoglobin A1c	Health factors	Physiological variables	-0.19333	0.0469499	0.356602	Not-significant
k__Bacteria|p__Proteobacteria|c__CFGB2394|o__OFGB2394|f__FGB2394|g__GGB6544|s__GGB6544_SGB9243|t__SGB9243	Hemoglobin A1c	Health factors	Physiological variables	0.128003	0.260038	0.686537	Not-significant
k__Bacteria|p__Firmicutes|c__Clostridia|o__Clostridiales|f__Clostridiaceae|g__Clostridium|s__Clostridium_ventriculi|t__SGB6190	Hemoglobin A1c	Health factors	Physiological variables	0.173861	0.0867957	0.460314	Not-significant
k__Bacteria|p__Firmicutes|c__CFGB1798|o__OFGB1798|f__FGB1798|g__GGB4769|s__GGB4769_SGB6602|t__SGB6602	Hemoglobin A1c	Health factors	Physiological variables	-0.0290868	0.775844	0.941844	Not-significant
k__Bacteria|p__Firmicutes|c__Clostridia|o__Clostridiales|f__Ruminococcaceae|g__GGB9635|s__GGB9635_SGB15101|t__SGB15101	Hemoglobin A1c	Health factors	Physiological variables	0.0658188	0.522068	0.848593	Not-significant
k__Bacteria|p__Firmicutes|c__Bacilli|o__Bacilli_unclassified|f__Bacilli_unclassified|g__GGB4750|s__GGB4750_SGB6579|t__SGB6579	Hemoglobin A1c	Health factors	Physiological variables	0.339573	0.00288481	0.080091	Not-significant
k__Bacteria|p__Firmicutes|c__Clostridia|o__Clostridiales|f__Lachnospiraceae|g__Dorea|s__Dorea_longicatena|t__SGB4582_group	Hemoglobin A1c	Health factors	Physiological variables	-0.156699	0.0171067	0.219035	Not-significant
k__Bacteria|p__Firmicutes|c__Clostridia|o__Clostridiales|f__Ruminococcaceae|g__GGB9632|s__GGB9632_SGB15089|t__SGB15089	Hemoglobin A1c	Health factors	Physiological variables	-0.192187	0.0149321	0.204463	Not-significant
k__Bacteria|p__Firmicutes|c__Clostridia|o__Clostridiales|f__Lachnospiraceae|g__Blautia|s__Blautia_massiliensis|t__SGB4826_group	Hemoglobin A1c	Health factors	Physiological variables	-0.0346135	0.665676	0.907828	Not-significant
k__Bacteria|p__Firmicutes|c__Clostridia|o__Clostridia_unclassified|f__Clostridia_unclassified|g__Clostridia_unclassified|s__Clostridia_bacterium|t__SGB15038	Hemoglobin A1c	Health factors	Physiological variables	-0.0680705	0.493742	0.833623	Not-significant
k__Bacteria|p__Firmicutes|c__Clostridia|o__Clostridiales|f__Clostridiaceae|g__Clostridiaceae_unclassified|s__Clostridiaceae_bacterium_OM08_6BH|t__SGB4768	Hemoglobin A1c	Health factors	Physiological variables	-0.16253	0.000222806	0.0141797	Significant
k__Bacteria|p__Firmicutes|c__Clostridia|o__Clostridiales|f__Ruminococcaceae|g__GGB9701|s__GGB9701_SGB15218|t__SGB15218	Hemoglobin A1c	Health factors	Physiological variables	-0.0555906	0.586079	0.876443	Not-significant
k__Bacteria|p__Firmicutes|c__Clostridia|o__Clostridiales|f__Lachnospiraceae|g__Fusicatenibacter|s__Fusicatenibacter_saccharivorans|t__SGB4874	Hemoglobin A1c	Health factors	Physiological variables	0.0828307	0.186128	0.609872	Not-significant
k__Bacteria|p__Firmicutes|c__Bacilli|o__Lactobacillales|f__Lactobacillaceae|g__Ligilactobacillus|s__Ligilactobacillus_ruminis|t__SGB7061	Hemoglobin A1c	Health factors	Physiological variables	0.00644119	0.952521	0.990458	Not-significant
k__Bacteria|p__Firmicutes|c__Clostridia|o__Clostridia_unclassified|f__Clostridia_unclassified|g__Clostridia_unclassified|s__Clostridia_bacterium|t__SGB14190	Hemoglobin A1c	Health factors	Physiological variables	0.0455152	0.608773	0.886151	Not-significant
k__Bacteria|p__Firmicutes|c__Clostridia|o__Clostridiales|f__Ruminococcaceae|g__Ruminococcaceae_unclassified|s__Ruminococcaceae_unclassified_SGB69291|t__SGB69291	Hemoglobin A1c	Health factors	Physiological variables	-0.106728	0.308123	0.722507	Not-significant
k__Bacteria|p__Firmicutes|c__Clostridia|o__Clostridiales|f__Ruminococcaceae|g__GGB9687|s__GGB9687_SGB15191|t__SGB15191	Hemoglobin A1c	Health factors	Physiological variables	0.0239706	0.835201	0.959169	Not-significant
k__Bacteria|p__Firmicutes|c__Clostridia|o__Clostridiales|f__Ruminococcaceae|g__Ruminococcaceae_unclassified|s__Ruminococcaceae_bacterium|t__SGB15084	Hemoglobin A1c	Health factors	Physiological variables	-0.00157701	0.988799	0.997863	Not-significant
k__Bacteria|p__Firmicutes|c__Clostridia|o__Clostridiales|f__Ruminococcaceae|g__GGB9604|s__GGB9604_SGB15036|t__SGB15036	Hemoglobin A1c	Health factors	Physiological variables	0.0918784	0.348673	0.749828	Not-significant
k__Bacteria|p__Firmicutes|c__Clostridia|o__Clostridiales|f__Ruminococcaceae|g__Ruminococcaceae_unclassified|s__Ruminococcaceae_unclassified_SGB15233|t__SGB15233	Hemoglobin A1c	Health factors	Physiological variables	0.055861	0.585597	0.876064	Not-significant
k__Bacteria|p__Firmicutes|c__Clostridia|o__Clostridiales|f__Ruminococcaceae|g__GGB9636|s__GGB9636_SGB15108|t__SGB15108	Hemoglobin A1c	Health factors	Physiological variables	-0.0465727	0.665607	0.907821	Not-significant
k__Bacteria|p__Firmicutes|c__Clostridia|o__Clostridiales|f__Ruminococcaceae|g__GGB9637|s__GGB9637_SGB15111|t__SGB15111	Hemoglobin A1c	Health factors	Physiological variables	0.0315025	0.740145	0.932364	Not-significant
k__Bacteria|p__Firmicutes|c__Bacilli|o__Bacilli_unclassified|f__Bacilli_unclassified|g__GGB4651|s__GGB4651_SGB6438|t__SGB6438	Hemoglobin A1c	Health factors	Physiological variables	-0.0169966	0.86524	0.967079	Not-significant
k__Bacteria|p__Firmicutes|c__Clostridia|o__Clostridiales|f__Ruminococcaceae|g__GGB9705|s__GGB9705_SGB15224|t__SGB15224	Hemoglobin A1c	Health factors	Physiological variables	-0.0811788	0.38365	0.771089	Not-significant
k__Bacteria|p__Firmicutes|c__Clostridia|o__Clostridiales|f__Lachnospiraceae|g__Coprococcus|s__Coprococcus_eutactus|t__SGB5117	Hemoglobin A1c	Health factors	Physiological variables	-0.114174	0.333477	0.738637	Not-significant
k__Bacteria|p__Firmicutes|c__Clostridia|o__Clostridia_unclassified|f__Clostridia_unclassified|g__Clostridia_unclassified|s__Clostridia_bacterium|t__SGB4365	Hemoglobin A1c	Health factors	Physiological variables	-0.0526522	0.675429	0.911678	Not-significant
k__Bacteria|p__Firmicutes|c__Clostridia|o__Clostridiales|f__Clostridiales_unclassified|g__Clostridiales_unclassified|s__Clostridiales_bacterium_KLE1615|t__SGB5090_group	Hemoglobin A1c	Health factors	Physiological variables	0.0673543	0.181153	0.603755	Not-significant
k__Bacteria|p__Firmicutes|c__Clostridia|o__Clostridiales|f__Lachnospiraceae|g__Lachnospira|s__Lachnospira_sp_NSJ_43|t__SGB5087	Hemoglobin A1c	Health factors	Physiological variables	-0.277663	0.00731651	0.138781	Not-significant
k__Bacteria|p__Bacteroidetes|c__Bacteroidia|o__Bacteroidales|f__Bacteroidaceae|g__Bacteroides|s__Bacteroides_uniformis|t__SGB1836_group	Hemoglobin A1c	Health factors	Physiological variables	0.083317	0.425936	0.797596	Not-significant
k__Bacteria|p__Firmicutes|c__Clostridia|o__Clostridiales|f__Ruminococcaceae|g__GGB9618|s__GGB9618_SGB15064|t__SGB15064	Hemoglobin A1c	Health factors	Physiological variables	-0.147758	0.116411	0.514599	Not-significant
k__Bacteria|p__Elusimicrobia|c__Elusimicrobia|o__Elusimicrobiales|f__Elusimicrobiales_unclassified|g__Elusimicrobiales_unclassified|s__Elusimicrobiales_bacterium|t__SGB19692	Hemoglobin A1c	Health factors	Physiological variables	0.0784671	0.468941	0.821205	Not-significant
k__Bacteria|p__Firmicutes|c__Clostridia|o__Clostridiales|f__Clostridiaceae|g__Clostridium|s__Clostridium_sp_AM33_3|t__SGB4711	Hemoglobin A1c	Health factors	Physiological variables	-0.0679706	0.239203	0.666065	Not-significant
k__Bacteria|p__Firmicutes|c__Clostridia|o__Clostridia_unclassified|f__Clostridia_unclassified|g__Clostridia_unclassified|s__Clostridia_bacterium|t__SGB14311	Hemoglobin A1c	Health factors	Physiological variables	0.0728281	0.532087	0.853287	Not-significant
k__Bacteria|p__Firmicutes|c__Clostridia|o__Clostridia_unclassified|f__Clostridia_unclassified|g__GGB9059|s__GGB9059_SGB13976|t__SGB13976	Hemoglobin A1c	Health factors	Physiological variables	0.228791	0.0650329	0.410237	Not-significant
k__Bacteria|p__Firmicutes|c__Clostridia|o__Clostridiales|f__Ruminococcaceae|g__GGB9699|s__GGB9699_SGB15216|t__SGB15216	Hemoglobin A1c	Health factors	Physiological variables	-0.00236671	0.977784	0.995534	Not-significant
k__Bacteria|p__Firmicutes|c__Bacilli|o__Bacilli_unclassified|f__Bacilli_unclassified|g__Bacilli_unclassified|s__Bacilli_bacterium|t__SGB6529	Hemoglobin A1c	Health factors	Physiological variables	-0.287876	0.0105048	0.168602	Not-significant
k__Bacteria|p__Firmicutes|c__Clostridia|o__Clostridia_unclassified|f__Clostridia_unclassified|g__Clostridia_unclassified|s__Clostridia_bacterium|t__SGB14193	Hemoglobin A1c	Health factors	Physiological variables	-0.182137	0.100463	0.487712	Not-significant
k__Bacteria|p__Firmicutes|c__Clostridia|o__Clostridia_unclassified|f__Clostridia_unclassified|g__Clostridia_unclassified|s__Clostridia_bacterium|t__SGB14017	Hemoglobin A1c	Health factors	Physiological variables	-0.0980927	0.335894	0.740121	Not-significant
k__Bacteria|p__Firmicutes|c__Bacilli|o__Bacilli_unclassified|f__Bacilli_unclassified|g__Bacilli_unclassified|s__Bacilli_bacterium|t__SGB6503	Hemoglobin A1c	Health factors	Physiological variables	0.0593851	0.631172	0.894162	Not-significant
k__Bacteria|p__Firmicutes|c__Clostridia|o__Clostridiales|f__Lachnospiraceae|g__Blautia|s__Blautia_faecis|t__SGB4820	Hemoglobin A1c	Health factors	Physiological variables	0.00248919	0.970818	0.993601	Not-significant
k__Bacteria|p__Firmicutes|c__Clostridia|o__Clostridia_unclassified|f__Clostridia_unclassified|g__Clostridia_unclassified|s__Clostridia_bacterium|t__SGB6370	Hemoglobin A1c	Health factors	Physiological variables	-0.171231	0.076024	0.437362	Not-significant
k__Bacteria|p__Lentisphaerae|c__Lentisphaeria|o__Lentisphaeria_unclassified|f__Lentisphaeria_unclassified|g__Lentisphaeria_unclassified|s__Lentisphaeria_bacterium|t__SGB9209	Hemoglobin A1c	Health factors	Physiological variables	0.164865	0.0861718	0.458821	Not-significant
k__Bacteria|p__Firmicutes|c__Clostridia|o__Clostridiales|f__Lachnospiraceae|g__Anaerobutyricum|s__Anaerobutyricum_hallii|t__SGB4532	Hemoglobin A1c	Health factors	Physiological variables	0.112593	0.103863	0.494058	Not-significant
k__Bacteria|p__Firmicutes|c__Clostridia|o__Clostridiales|f__Lachnospiraceae|g__Mediterraneibacter|s__Mediterraneibacter_sp_gm002|t__SGB4553	Hemoglobin A1c	Health factors	Physiological variables	-0.20448	0.0441665	0.346962	Not-significant
k__Bacteria|p__Firmicutes|c__Clostridia|o__Clostridiales|f__Lachnospiraceae|g__Lachnospiraceae_unclassified|s__Lachnospiraceae_bacterium|t__SGB4648	Hemoglobin A1c	Health factors	Physiological variables	-0.143968	0.161282	0.580858	Not-significant
k__Bacteria|p__Firmicutes|c__Bacilli|o__Bacilli_unclassified|f__Bacilli_unclassified|g__Bacilli_unclassified|s__Bacilli_bacterium|t__SGB6868	Hemoglobin A1c	Health factors	Physiological variables	-0.169441	0.0790233	0.443809	Not-significant
k__Bacteria|p__Firmicutes|c__Clostridia|o__Clostridia_unclassified|f__Clostridia_unclassified|g__Clostridia_unclassified|s__Clostridia_unclassified_SGB4374|t__SGB4374	Hemoglobin A1c	Health factors	Physiological variables	-0.0416293	0.519015	0.846923	Not-significant
k__Bacteria|p__Bacteroidetes|c__Bacteroidia|o__Bacteroidales|f__Rikenellaceae|g__GGB1617|s__GGB1617_SGB2214|t__SGB2214	Hemoglobin A1c	Health factors	Physiological variables	-0.0680278	0.565042	0.867351	Not-significant
k__Bacteria|p__Kiritimatiellaeota|c__Kiritimatiellae|o__Kiritimatiellae_unclassified|f__Kiritimatiellae_unclassified|g__Kiritimatiellae_unclassified|s__Kiritimatiellae_bacterium|t__SGB17364	Hemoglobin A1c	Health factors	Physiological variables	0.0761204	0.480902	0.827415	Not-significant
k__Bacteria|p__Firmicutes|c__Clostridia|o__Clostridiales|f__Ruminococcaceae|g__GGB9634|s__GGB9634_SGB15099|t__SGB15099	Hemoglobin A1c	Health factors	Physiological variables	-0.078827	0.501558	0.837545	Not-significant
k__Bacteria|p__Firmicutes|c__Bacilli|o__Bacilli_unclassified|f__Bacilli_unclassified|g__GGB4693|s__GGB4693_SGB6491|t__SGB6491	Hemoglobin A1c	Health factors	Physiological variables	-0.0951949	0.353795	0.752668	Not-significant
k__Bacteria|p__Firmicutes|c__Clostridia|o__Clostridiales|f__Ruminococcaceae|g__GGB3185|s__GGB3185_SGB4208|t__SGB4208	Hemoglobin A1c	Health factors	Physiological variables	-0.05249	0.655868	0.90432	Not-significant
k__Bacteria|p__Firmicutes|c__Bacilli|o__Bacilli_unclassified|f__Bacilli_unclassified|g__GGB4700|s__GGB4700_SGB6506|t__SGB6506	Hemoglobin A1c	Health factors	Physiological variables	-0.191055	0.118402	0.517948	Not-significant
k__Bacteria|p__Firmicutes|c__Bacilli|o__Bacilli_unclassified|f__Bacilli_unclassified|g__Bacilli_unclassified|s__Bacilli_bacterium|t__SGB58483	Hemoglobin A1c	Health factors	Physiological variables	0.0556544	0.513516	0.844567	Not-significant
k__Bacteria|p__Firmicutes|c__Clostridia|o__Clostridia_unclassified|f__Clostridia_unclassified|g__Clostridia_unclassified|s__Clostridia_bacterium|t__SGB14078	Hemoglobin A1c	Health factors	Physiological variables	-0.121573	0.0598734	0.395917	Not-significant
k__Bacteria|p__Proteobacteria|c__Alphaproteobacteria|o__Alphaproteobacteria_unclassified|f__Alphaproteobacteria_unclassified|g__Alphaproteobacteria_unclassified|s__Alphaproteobacteria_bacterium|t__SGB9324	Hemoglobin A1c	Health factors	Physiological variables	-0.11837	0.350398	0.750702	Not-significant
k__Bacteria|p__Firmicutes|c__Clostridia|o__Clostridiales|f__Ruminococcaceae|g__Ruminococcus|s__Ruminococcus_sp_JE7A12|t__SGB4272	Hemoglobin A1c	Health factors	Physiological variables	-0.192297	0.11381	0.510763	Not-significant
k__Bacteria|p__Firmicutes|c__Clostridia|o__Clostridia_unclassified|f__Clostridia_unclassified|g__GGB4569|s__GGB4569_SGB6312|t__SGB6312	Hemoglobin A1c	Health factors	Physiological variables	0.133664	0.104755	0.495629	Not-significant
k__Bacteria|p__Firmicutes|c__Bacilli|o__Bacilli_unclassified|f__Bacilli_unclassified|g__GGB4714|s__GGB4714_SGB6528|t__SGB6528	Hemoglobin A1c	Health factors	Physiological variables	-0.0671926	0.39033	0.774892	Not-significant
k__Bacteria|p__Firmicutes|c__Bacilli|o__Bacilli_unclassified|f__Bacilli_unclassified|g__GGB4713|s__GGB4713_SGB6526|t__SGB6526	Hemoglobin A1c	Health factors	Physiological variables	-0.265403	0.0292753	0.287081	Not-significant
k__Bacteria|p__Firmicutes|c__Clostridia|o__Clostridiales|f__Lachnospiraceae|g__GGB3617|s__GGB3617_SGB4891|t__SGB4891	Hemoglobin A1c	Health factors	Physiological variables	0.162482	0.195463	0.62092	Not-significant
k__Bacteria|p__Firmicutes|c__Clostridia|o__Clostridia_unclassified|f__Clostridia_unclassified|g__Clostridia_unclassified|s__Clostridia_unclassified_SGB4367|t__SGB4367	Hemoglobin A1c	Health factors	Physiological variables	0.157057	0.227899	0.654283	Not-significant
k__Bacteria|p__Firmicutes|c__Bacilli|o__Bacilli_unclassified|f__Bacilli_unclassified|g__GGB4638|s__GGB4638_SGB6417|t__SGB6417	Hemoglobin A1c	Health factors	Physiological variables	-0.0917112	0.223117	0.649908	Not-significant
k__Bacteria|p__Firmicutes|c__Bacilli|o__Bacilli_unclassified|f__Bacilli_unclassified|g__GGB4701|s__GGB4701_SGB6508|t__SGB6508	Hemoglobin A1c	Health factors	Physiological variables	0.0216306	0.837306	0.959522	Not-significant
k__Bacteria|p__Proteobacteria|c__Alphaproteobacteria|o__Alphaproteobacteria_unclassified|f__Alphaproteobacteria_unclassified|g__Alphaproteobacteria_unclassified|s__Alphaproteobacteria_bacterium|t__SGB9311	Hemoglobin A1c	Health factors	Physiological variables	-0.0402171	0.725044	0.927972	Not-significant
k__Bacteria|p__Candidatus_Melainabacteria|c__Candidatus_Melainabacteria_unclassified|o__Candidatus_Gastranaerophilales|f__Candidatus_Gastranaerophilales_unclassified|g__Candidatus_Gastranaerophilales_unclassified|s__Candidatus_Gastranaerophilales_bacterium|t__SGB8629	Hemoglobin A1c	Health factors	Physiological variables	-0.13836	0.23342	0.660716	Not-significant
k__Bacteria|p__Bacteroidetes|c__Bacteroidia|o__Bacteroidales|f__Prevotellaceae|g__Prevotellamassilia|s__Prevotellamassilia_timonensis|t__SGB1477_group	Hemoglobin A1c	Health factors	Physiological variables	-0.00297292	0.983944	0.996958	Not-significant
k__Bacteria|p__Bacteroidetes|c__CFGB671|o__OFGB671|f__FGB671|g__GGB1669|s__GGB1669_SGB2285|t__SGB2285	Hemoglobin A1c	Health factors	Physiological variables	-0.0194732	0.829893	0.957463	Not-significant
k__Bacteria|p__Firmicutes|c__Clostridia|o__Clostridiales|f__Lachnospiraceae|g__Lachnospiraceae_unclassified|s__Lachnospiraceae_unclassified_SGB4904|t__SGB4904	Hemoglobin A1c	Health factors	Physiological variables	-0.0677935	0.508421	0.841523	Not-significant
k__Bacteria|p__Firmicutes|c__Clostridia|o__Clostridia_unclassified|f__Clostridia_unclassified|g__Clostridia_unclassified|s__Clostridia_bacterium|t__SGB14110	Hemoglobin A1c	Health factors	Physiological variables	0.0972062	0.352941	0.752207	Not-significant
k__Bacteria|p__Firmicutes|c__Clostridia|o__Clostridia_unclassified|f__Clostridia_unclassified|g__Clostridia_unclassified|s__Clostridia_bacterium|t__SGB4329	Hemoglobin A1c	Health factors	Physiological variables	-0.0285784	0.788182	0.945993	Not-significant
k__Bacteria|p__Firmicutes|c__Clostridia|o__Clostridiales|f__Clostridiaceae|g__Butyricicoccus|s__Butyricicoccus_sp_AM29_23AC|t__SGB14991	Hemoglobin A1c	Health factors	Physiological variables	-0.253878	0.0191743	0.233044	Not-significant
k__Bacteria|p__Firmicutes|c__Clostridia|o__Clostridia_unclassified|f__Clostridia_unclassified|g__Clostridia_unclassified|s__Clostridia_bacterium|t__SGB14263	Hemoglobin A1c	Health factors	Physiological variables	0.00165409	0.986917	0.997534	Not-significant
k__Bacteria|p__Firmicutes|c__Clostridia|o__Clostridia_unclassified|f__Clostridia_unclassified|g__Clostridia_unclassified|s__Clostridia_bacterium|t__SGB14081	Hemoglobin A1c	Health factors	Physiological variables	-0.18062	0.010038	0.164981	Not-significant
k__Bacteria|p__Firmicutes|c__Clostridia|o__Clostridia_unclassified|f__Clostridia_unclassified|g__Clostridia_unclassified|s__Clostridia_unclassified_SGB20792|t__SGB20792	Hemoglobin A1c	Health factors	Physiological variables	0.149797	0.186079	0.609792	Not-significant
k__Bacteria|p__Firmicutes|c__Clostridia|o__Clostridia_unclassified|f__Clostridia_unclassified|g__GGB9278|s__GGB9278_SGB14230|t__SGB14230	Hemoglobin A1c	Health factors	Physiological variables	-0.0744835	0.508735	0.841648	Not-significant
k__Bacteria|p__Firmicutes|c__Clostridia|o__Clostridiales|f__Ruminococcaceae|g__GGB9636|s__GGB9636_SGB15109|t__SGB15109	Hemoglobin A1c	Health factors	Physiological variables	0.102686	0.314204	0.726281	Not-significant
k__Bacteria|p__Firmicutes|c__Clostridia|o__Clostridiales|f__Lachnospiraceae|g__GGB3632|s__GGB3632_SGB4920|t__SGB4920	Hemoglobin A1c	Health factors	Physiological variables	-0.152203	0.170001	0.590124	Not-significant
k__Bacteria|p__Firmicutes|c__Clostridia|o__Clostridiales|f__Ruminococcaceae|g__GGB9677|s__GGB9677_SGB15180|t__SGB15180	Hemoglobin A1c	Health factors	Physiological variables	0.0550731	0.589653	0.878078	Not-significant
k__Bacteria|p__Firmicutes|c__Clostridia|o__Clostridia_unclassified|f__Clostridia_unclassified|g__Clostridia_unclassified|s__Clostridia_bacterium|t__SGB14004	Hemoglobin A1c	Health factors	Physiological variables	-0.0357518	0.743728	0.933292	Not-significant
k__Bacteria|p__Firmicutes|c__Clostridia|o__Clostridia_unclassified|f__Clostridia_unclassified|g__Clostridia_unclassified|s__Clostridia_bacterium|t__SGB14001	Hemoglobin A1c	Health factors	Physiological variables	-0.0137755	0.876414	0.970004	Not-significant
k__Bacteria|p__Firmicutes|c__Bacilli|o__Bacilli_unclassified|f__Bacilli_unclassified|g__Bacilli_unclassified|s__Bacilli_bacterium|t__SGB6517	Hemoglobin A1c	Health factors	Physiological variables	-0.0504624	0.575451	0.872001	Not-significant
k__Bacteria|p__Verrucomicrobia|c__Opitutae|o__Opitutales|f__Opitutales_unclassified|g__GGB6128|s__GGB6128_SGB8774|t__SGB8774	Hemoglobin A1c	Health factors	Physiological variables	0.0792562	0.345526	0.747806	Not-significant
k__Bacteria|p__Firmicutes|c__Clostridia|o__Clostridia_unclassified|f__Clostridia_unclassified|g__Clostridia_unclassified|s__Clostridia_unclassified_SGB6385|t__SGB6385	Hemoglobin A1c	Health factors	Physiological variables	-0.100904	0.403269	0.783133	Not-significant
k__Bacteria|p__Firmicutes|c__Clostridia|o__Clostridiales|f__Ruminococcaceae|g__GGB9635|s__GGB9635_SGB15100|t__SGB15100	Hemoglobin A1c	Health factors	Physiological variables	-0.180244	0.162966	0.58217	Not-significant
k__Bacteria|p__Firmicutes|c__Clostridia|o__Clostridiales|f__Lachnospiraceae|g__Lachnospiraceae_unclassified|s__Lachnospiraceae_unclassified_SGB26919|t__SGB26919	Hemoglobin A1c	Health factors	Physiological variables	0.0240256	0.808983	0.951922	Not-significant
k__Bacteria|p__Proteobacteria|c__Alphaproteobacteria|o__Alphaproteobacteria_unclassified|f__Alphaproteobacteria_unclassified|g__Alphaproteobacteria_unclassified|s__Alphaproteobacteria_bacterium|t__SGB9320	Hemoglobin A1c	Health factors	Physiological variables	-0.0814457	0.41429	0.789591	Not-significant
k__Bacteria|p__Firmicutes|c__Clostridia|o__Clostridia_unclassified|f__Clostridia_unclassified|g__Clostridia_unclassified|s__Clostridia_bacterium|t__SGB14242	Hemoglobin A1c	Health factors	Physiological variables	-0.103075	0.265267	0.690453	Not-significant
k__Bacteria|p__Firmicutes|c__Bacilli|o__Bacilli_unclassified|f__Bacilli_unclassified|g__GGB4676|s__GGB4676_SGB6465|t__SGB6465	Hemoglobin A1c	Health factors	Physiological variables	0.111401	0.286829	0.707547	Not-significant
k__Bacteria|p__Firmicutes|c__Clostridia|o__Clostridia_unclassified|f__Clostridia_unclassified|g__GGB4549|s__GGB4549_SGB6271|t__SGB6271	Hemoglobin A1c	Health factors	Physiological variables	0.0197836	0.82152	0.954998	Not-significant
k__Bacteria|p__Firmicutes|c__Clostridia|o__Clostridia_unclassified|f__Clostridia_unclassified|g__Clostridia_unclassified|s__Clostridia_unclassified_SGB13993|t__SGB13993	Hemoglobin A1c	Health factors	Physiological variables	-0.0771419	0.44297	0.807114	Not-significant
k__Bacteria|p__Firmicutes|c__Clostridia|o__Clostridia_unclassified|f__Clostridia_unclassified|g__Clostridia_unclassified|s__Clostridia_bacterium|t__SGB3989	Hemoglobin A1c	Health factors	Physiological variables	0.0226908	0.827493	0.956661	Not-significant
k__Bacteria|p__Proteobacteria|c__Alphaproteobacteria|o__Alphaproteobacteria_unclassified|f__Alphaproteobacteria_unclassified|g__Alphaproteobacteria_unclassified|s__Alphaproteobacteria_bacterium|t__SGB9323	Hemoglobin A1c	Health factors	Physiological variables	-0.246834	0.0505768	0.36862	Not-significant
k__Bacteria|p__Firmicutes|c__Clostridia|o__Clostridia_unclassified|f__Clostridia_unclassified|g__Clostridia_unclassified|s__Clostridia_bacterium|t__SGB14185	Hemoglobin A1c	Health factors	Physiological variables	-0.01104	0.910546	0.979178	Not-significant
k__Bacteria|p__Firmicutes|c__Clostridia|o__Clostridia_unclassified|f__Clostridia_unclassified|g__Clostridia_unclassified|s__Clostridia_unclassified_SGB4372|t__SGB4372	Hemoglobin A1c	Health factors	Physiological variables	0.283231	0.0154926	0.208492	Not-significant
k__Bacteria|p__Firmicutes|c__Clostridia|o__Clostridia_unclassified|f__Clostridia_unclassified|g__Clostridia_unclassified|s__Clostridia_unclassified_SGB6293|t__SGB6293	Hemoglobin A1c	Health factors	Physiological variables	0.213117	0.0681277	0.416962	Not-significant
k__Bacteria|p__Firmicutes|c__Clostridia|o__Clostridia_unclassified|f__Clostridia_unclassified|g__Clostridia_unclassified|s__Clostridia_bacterium|t__SGB14216	Hemoglobin A1c	Health factors	Physiological variables	0.00568658	0.95084	0.989878	Not-significant
k__Bacteria|p__Bacteroidetes|c__Bacteroidia|o__Bacteroidales|f__Bacteroidaceae|g__Bacteroidaceae_unclassified|s__Bacteroidaceae_bacterium|t__SGB1404	Hemoglobin A1c	Health factors	Physiological variables	-0.0574262	0.678721	0.912736	Not-significant
k__Bacteria|p__Firmicutes|c__Clostridia|o__Clostridia_unclassified|f__Clostridia_unclassified|g__Clostridia_unclassified|s__Clostridia_bacterium|t__SGB14832	Hemoglobin A1c	Health factors	Physiological variables	0.146357	0.0907352	0.468608	Not-significant
k__Bacteria|p__Firmicutes|c__Clostridia|o__Clostridiales|f__Lachnospiraceae|g__Lachnospiraceae_unclassified|s__Lachnospiraceae_bacterium|t__SGB4906	Hemoglobin A1c	Health factors	Physiological variables	-0.0820172	0.404049	0.78355	Not-significant
k__Bacteria|p__Firmicutes|c__Bacilli|o__Bacilli_unclassified|f__Bacilli_unclassified|g__GGB4669|s__GGB4669_SGB6458|t__SGB6458	Hemoglobin A1c	Health factors	Physiological variables	0.0614447	0.596265	0.881148	Not-significant
k__Bacteria|p__Firmicutes|c__Clostridia|o__Clostridia_unclassified|f__Clostridia_unclassified|g__Clostridia_unclassified|s__Clostridia_bacterium|t__SGB3940	Hemoglobin A1c	Health factors	Physiological variables	0.0148463	0.883696	0.971945	Not-significant
k__Bacteria|p__Firmicutes|c__Bacilli|o__Bacilli_unclassified|f__Bacilli_unclassified|g__Bacilli_unclassified|s__Bacilli_unclassified_SGB6478|t__SGB6478	Hemoglobin A1c	Health factors	Physiological variables	-0.10832	0.389441	0.774438	Not-significant
k__Bacteria|p__Firmicutes|c__Clostridia|o__Clostridia_unclassified|f__Clostridia_unclassified|g__Clostridia_unclassified|s__Clostridia_bacterium|t__SGB14215	Hemoglobin A1c	Health factors	Physiological variables	-0.143148	0.173199	0.59454	Not-significant
k__Bacteria|p__Firmicutes|c__Clostridia|o__Clostridiales|f__Ruminococcaceae|g__Ruminococcus|s__Ruminococcus_champanellensis|t__SGB4418	Hemoglobin A1c	Health factors	Physiological variables	0.0354888	0.739851	0.932355	Not-significant
k__Bacteria|p__Firmicutes|c__Clostridia|o__Clostridiales|f__Ruminococcaceae|g__GGB9634|s__GGB9634_SGB15097|t__SGB15097	Hemoglobin A1c	Health factors	Physiological variables	-0.0466865	0.678275	0.912655	Not-significant
k__Bacteria|p__Firmicutes|c__Clostridia|o__Clostridiales|f__Ruminococcaceae|g__Pseudoruminococcus|s__Pseudoruminococcus_massiliensis|t__SGB4280	Hemoglobin A1c	Health factors	Physiological variables	-0.0391881	0.660908	0.905977	Not-significant
k__Bacteria|p__Firmicutes|c__Clostridia|o__Clostridia_unclassified|f__Clostridia_unclassified|g__GGB9347|s__GGB9347_SGB14313|t__SGB14313	Hemoglobin A1c	Health factors	Physiological variables	0.087748	0.450863	0.811312	Not-significant
k__Bacteria|p__Firmicutes|c__Clostridia|o__Clostridiales|f__Lachnospiraceae|g__Anaerotignum|s__Anaerotignum_faecicola|t__SGB5190	Hemoglobin A1c	Health factors	Physiological variables	0.127824	0.229942	0.656755	Not-significant
k__Bacteria|p__Firmicutes|c__Clostridia|o__Clostridia_unclassified|f__Clostridia_unclassified|g__Clostridia_unclassified|s__Clostridia_bacterium|t__SGB47307	Hemoglobin A1c	Health factors	Physiological variables	-0.0919131	0.268725	0.693344	Not-significant
k__Bacteria|p__Firmicutes|c__Clostridia|o__Clostridiales|f__Ruminococcaceae|g__Ruminococcaceae_unclassified|s__Ruminococcaceae_bacterium|t__SGB15355	Hemoglobin A1c	Health factors	Physiological variables	0.059366	0.558573	0.86472	Not-significant
k__Bacteria|p__Firmicutes|c__Clostridia|o__Clostridiales|f__Lachnospiraceae|g__Faecalicatena|s__Faecalicatena_fissicatena|t__SGB4871_group	Hemoglobin A1c	Health factors	Physiological variables	-0.0456049	0.629059	0.893424	Not-significant
k__Bacteria|p__Bacteroidetes|c__Bacteroidia|o__Bacteroidales|f__Bacteroidales_unclassified|g__Bacteroidales_unclassified|s__Bacteroidales_unclassified_SGB2076|t__SGB2076	Hemoglobin A1c	Health factors	Physiological variables	0.027173	0.777782	0.94232	Not-significant
k__Bacteria|p__Firmicutes|c__Bacilli|o__Bacilli_unclassified|f__Bacilli_unclassified|g__Bacilli_unclassified|s__Bacilli_unclassified_SGB6502|t__SGB6502	Hemoglobin A1c	Health factors	Physiological variables	-0.0515041	0.618658	0.889552	Not-significant
k__Bacteria|p__Firmicutes|c__Clostridia|o__Clostridiales|f__Ruminococcaceae|g__Ruminococcaceae_unclassified|s__Ruminococcaceae_bacterium|t__SGB15353	Hemoglobin A1c	Health factors	Physiological variables	0.133212	0.175121	0.596903	Not-significant
k__Bacteria|p__Firmicutes|c__Clostridia|o__Clostridiales|f__Ruminococcaceae|g__Ruminococcaceae_unclassified|s__Ruminococcaceae_unclassified_SGB69292|t__SGB69292	Hemoglobin A1c	Health factors	Physiological variables	-0.0342816	0.713504	0.924607	Not-significant
k__Bacteria|p__Firmicutes|c__Clostridia|o__Clostridiales|f__Ruminococcaceae|g__GGB13580|s__GGB13580_SGB20916|t__SGB20916	Hemoglobin A1c	Health factors	Physiological variables	-0.0927803	0.35278	0.752188	Not-significant
k__Bacteria|p__Firmicutes|c__Clostridia|o__Clostridiales|f__Lachnospiraceae|g__Lachnospiraceae_unclassified|s__Lachnospiraceae_bacterium|t__SGB48024	Hemoglobin A1c	Health factors	Physiological variables	-0.131769	0.0767467	0.439462	Not-significant
k__Bacteria|p__Firmicutes|c__Clostridia|o__Clostridiales|f__Ruminococcaceae|g__GGB9697|s__GGB9697_SGB15213|t__SGB15213	Hemoglobin A1c	Health factors	Physiological variables	0.0263536	0.786263	0.945294	Not-significant
k__Bacteria|p__Firmicutes|c__Clostridia|o__Clostridia_unclassified|f__Clostridia_unclassified|g__Clostridia_unclassified|s__Clostridia_bacterium|t__SGB13987	Hemoglobin A1c	Health factors	Physiological variables	-0.0857595	0.38414	0.77121	Not-significant
k__Bacteria|p__Firmicutes|c__Clostridia|o__Clostridiales|f__Eubacteriaceae|g__Eubacterium|s__Eubacterium_sp_AF22_8LB|t__SGB6816	Hemoglobin A1c	Health factors	Physiological variables	0.117978	0.258602	0.684965	Not-significant
k__Bacteria|p__Firmicutes|c__Clostridia|o__Clostridiales|f__Eubacteriaceae|g__Eubacteriaceae_unclassified|s__Eubacteriaceae_bacterium|t__SGB5058	Hemoglobin A1c	Health factors	Physiological variables	-0.0214597	0.765005	0.938961	Not-significant
k__Bacteria|p__Firmicutes|c__Clostridia|o__Clostridiales|f__Ruminococcaceae|g__Ruminococcaceae_unclassified|s__Ruminococcaceae_bacterium|t__SGB4419	Hemoglobin A1c	Health factors	Physiological variables	-0.192793	0.0496199	0.36581	Not-significant
k__Bacteria|p__Firmicutes|c__Clostridia|o__Clostridiales|f__Ruminococcaceae|g__GGB9591|s__GGB9591_SGB15013|t__SGB15013	Hemoglobin A1c	Health factors	Physiological variables	-0.0257993	0.813235	0.953016	Not-significant
k__Bacteria|p__Firmicutes|c__CFGB2950|o__OFGB2950|f__FGB2950|g__GGB9291|s__GGB9291_SGB14248|t__SGB14248	Hemoglobin A1c	Health factors	Physiological variables	0.0715297	0.460712	0.816731	Not-significant
k__Bacteria|p__Firmicutes|c__Clostridia|o__Clostridiales|f__Lachnospiraceae|g__Roseburia|s__Roseburia_sp_AM59_24XD|t__SGB4654	Hemoglobin A1c	Health factors	Physiological variables	-0.0196482	0.842828	0.960917	Not-significant
k__Bacteria|p__Firmicutes|c__Bacilli|o__Bacilli_unclassified|f__Bacilli_unclassified|g__Bacilli_unclassified|s__Bacilli_bacterium|t__SGB6427	Hemoglobin A1c	Health factors	Physiological variables	0.114565	0.165267	0.584385	Not-significant
k__Bacteria|p__Firmicutes|c__Clostridia|o__Clostridia_unclassified|f__Clostridia_unclassified|g__Clostridia_unclassified|s__Clostridia_bacterium|t__SGB14205	Hemoglobin A1c	Health factors	Physiological variables	-0.102714	0.295414	0.71267	Not-significant
k__Bacteria|p__Firmicutes|c__Clostridia|o__Clostridia_unclassified|f__Clostridia_unclassified|g__Clostridia_unclassified|s__Clostridia_bacterium|t__SGB13978	Hemoglobin A1c	Health factors	Physiological variables	-0.116584	0.242092	0.668795	Not-significant
k__Bacteria|p__Firmicutes|c__Clostridia|o__Clostridia_unclassified|f__Clostridia_unclassified|g__Clostridia_unclassified|s__Clostridia_bacterium|t__SGB14199	Hemoglobin A1c	Health factors	Physiological variables	-0.0496446	0.619715	0.889624	Not-significant
k__Bacteria|p__Firmicutes|c__Clostridia|o__Clostridiales|f__Lachnospiraceae|g__Roseburia|s__Roseburia_hominis|t__SGB4936	Hemoglobin A1c	Health factors	Physiological variables	-0.107977	0.144282	0.557419	Not-significant
k__Bacteria|p__Firmicutes|c__Bacilli|o__Bacilli_unclassified|f__Bacilli_unclassified|g__GGB4678|s__GGB4678_SGB6468|t__SGB6468	Hemoglobin A1c	Health factors	Physiological variables	-0.145209	0.132059	0.539947	Not-significant
k__Bacteria|p__Firmicutes|c__Clostridia|o__Clostridia_unclassified|f__Clostridia_unclassified|g__Clostridia_unclassified|s__Clostridia_bacterium|t__SGB14011	Hemoglobin A1c	Health factors	Physiological variables	0.244578	0.0126077	0.18658	Not-significant
k__Bacteria|p__Firmicutes|c__Clostridia|o__Clostridia_unclassified|f__Clostridia_unclassified|g__Clostridia_unclassified|s__Clostridia_bacterium|t__SGB4153	Hemoglobin A1c	Health factors	Physiological variables	-0.046969	0.650773	0.90202	Not-significant
k__Bacteria|p__Firmicutes|c__Clostridia|o__Clostridia_unclassified|f__Clostridia_unclassified|g__Clostridia_unclassified|s__Clostridia_bacterium|t__SGB14136	Hemoglobin A1c	Health factors	Physiological variables	0.0340478	0.741249	0.932747	Not-significant
k__Bacteria|p__Firmicutes|c__Clostridia|o__Clostridiales|f__Ruminococcaceae|g__GGB9633|s__GGB9633_SGB15091|t__SGB15091	Hemoglobin A1c	Health factors	Physiological variables	-0.0712963	0.519639	0.8471	Not-significant
k__Bacteria|p__Firmicutes|c__Bacilli|o__Bacilli_unclassified|f__Bacilli_unclassified|g__Bacilli_unclassified|s__Bacilli_bacterium|t__SGB6452	Hemoglobin A1c	Health factors	Physiological variables	0.0232073	0.777552	0.94227	Not-significant
k__Bacteria|p__Firmicutes|c__Clostridia|o__Clostridia_unclassified|f__Clostridia_unclassified|g__Clostridia_unclassified|s__Clostridia_bacterium|t__SGB14250	Hemoglobin A1c	Health factors	Physiological variables	0.0601357	0.5361	0.854658	Not-significant
k__Bacteria|p__Firmicutes|c__Bacilli|o__Bacilli_unclassified|f__Bacilli_unclassified|g__Bacilli_unclassified|s__Bacilli_bacterium|t__SGB6486	Hemoglobin A1c	Health factors	Physiological variables	-0.0701229	0.450236	0.810969	Not-significant
k__Bacteria|p__Firmicutes|c__Clostridia|o__Clostridiales|f__Ruminococcaceae|g__Ruminococcaceae_unclassified|s__Ruminococcaceae_unclassified_SGB15257|t__SGB15257	Hemoglobin A1c	Health factors	Physiological variables	0.133875	0.147451	0.561397	Not-significant
k__Bacteria|p__Actinobacteria|c__Actinobacteria|o__Bifidobacteriales|f__Bifidobacteriaceae|g__Bifidobacterium|s__Bifidobacterium_adolescentis|t__SGB17244	Hemoglobin A1c	Health factors	Physiological variables	-0.0159477	0.88827	0.97296	Not-significant
k__Bacteria|p__Firmicutes|c__Clostridia|o__Clostridiales|f__Ruminococcaceae|g__Faecalibacterium|s__Faecalibacterium_prausnitzii|t__SGB15322	Hemoglobin A1c	Health factors	Physiological variables	-0.0755535	0.493543	0.833592	Not-significant
k__Bacteria|p__Firmicutes|c__Clostridia|o__Clostridia_unclassified|f__Clostridia_unclassified|g__Clostridia_unclassified|s__Clostridia_bacterium|t__SGB4122	Hemoglobin A1c	Health factors	Physiological variables	-0.111432	0.237801	0.66481	Not-significant
k__Bacteria|p__Bacteroidetes|c__Bacteroidia|o__Bacteroidales|f__Rikenellaceae|g__Alistipes|s__Alistipes_senegalensis|t__SGB2296	Hemoglobin A1c	Health factors	Physiological variables	0.00116475	0.990763	0.998155	Not-significant
k__Bacteria|p__Bacteroidetes|c__Bacteroidia|o__Bacteroidales|f__Prevotellaceae|g__GGB12985|s__GGB12985_SGB20152|t__SGB20152	Hemoglobin A1c	Health factors	Physiological variables	-0.11801	0.234514	0.661736	Not-significant
k__Bacteria|p__Actinobacteria|c__Actinobacteria|o__Bifidobacteriales|f__Bifidobacteriaceae|g__Bifidobacterium|s__Bifidobacterium_pseudocatenulatum|t__SGB17237	Hemoglobin A1c	Health factors	Physiological variables	0.0601384	0.508551	0.841585	Not-significant
k__Bacteria|p__Bacteroidetes|c__Bacteroidia|o__Bacteroidales|f__Odoribacteraceae|g__Butyricimonas|s__Butyricimonas_faecalis|t__SGB1782	Hemoglobin A1c	Health factors	Physiological variables	0.00364568	0.970774	0.993601	Not-significant
k__Bacteria|p__Firmicutes|c__Bacilli|o__Lactobacillales|f__Enterococcaceae|g__Enterococcus|s__Enterococcus_faecium|t__SGB7967	Hemoglobin A1c	Health factors	Physiological variables	-0.0337121	0.693441	0.917625	Not-significant
k__Bacteria|p__Firmicutes|c__Clostridia|o__Clostridiales|f__Ruminococcaceae|g__Ruminococcaceae_unclassified|s__Ruminococcaceae_unclassified_SGB4191|t__SGB4191	Hemoglobin A1c	Health factors	Physiological variables	-0.212332	0.0789621	0.44368	Not-significant
k__Bacteria|p__Proteobacteria|c__Deltaproteobacteria|o__Desulfovibrionales|f__Desulfovibrionaceae|g__Bilophila|s__Bilophila_wadsworthia|t__SGB15452	Hemoglobin A1c	Health factors	Physiological variables	0.142002	0.162185	0.581478	Not-significant
k__Bacteria|p__Firmicutes|c__Clostridia|o__Clostridia_unclassified|f__Clostridia_unclassified|g__Clostridia_unclassified|s__Clostridia_unclassified_SGB14196|t__SGB14196	Hemoglobin A1c	Health factors	Physiological variables	-0.27114	0.00435422	0.103143	Not-significant
k__Bacteria|p__Bacteroidetes|c__Bacteroidia|o__Bacteroidales|f__Rikenellaceae|g__Alistipes|s__Alistipes_putredinis|t__SGB2318	Hemoglobin A1c	Health factors	Physiological variables	-0.14641	0.184034	0.607572	Not-significant
k__Bacteria|p__Firmicutes|c__Bacilli|o__Bacilli_unclassified|f__Bacilli_unclassified|g__GGB4708|s__GGB4708_SGB6518|t__SGB6518	Hemoglobin A1c	Health factors	Physiological variables	-0.263607	0.0139585	0.196859	Not-significant
k__Bacteria|p__Firmicutes|c__Clostridia|o__Clostridiales|f__Lachnospiraceae|g__Blautia|s__Blautia_sp_AF19_10LB|t__SGB4810	Hemoglobin A1c	Health factors	Physiological variables	-0.0082464	0.934413	0.9854	Not-significant
k__Bacteria|p__Firmicutes|c__Clostridia|o__Clostridiales|f__Ruminococcaceae|g__Ruminococcaceae_unclassified|s__Ruminococcaceae_bacterium|t__SGB4300	Hemoglobin A1c	Health factors	Physiological variables	-0.087214	0.410827	0.787998	Not-significant
k__Bacteria|p__Firmicutes|c__Clostridia|o__Clostridia_unclassified|f__Clostridia_unclassified|g__Clostridia_unclassified|s__Clostridia_bacterium|t__SGB4350	Hemoglobin A1c	Health factors	Physiological variables	-0.039513	0.607582	0.885658	Not-significant
k__Bacteria|p__Firmicutes|c__Clostridia|o__Clostridiales|f__Lachnospiraceae|g__GGB3614|s__GGB3614_SGB4886|t__SGB4886	Hemoglobin A1c	Health factors	Physiological variables	-0.224364	0.0184596	0.228339	Not-significant
k__Bacteria|p__Firmicutes|c__Clostridia|o__Clostridiales|f__Lachnospiraceae|g__Roseburia|s__Roseburia_sp_AF02_12|t__SGB4938	Hemoglobin A1c	Health factors	Physiological variables	-0.0478074	0.652268	0.902626	Not-significant
k__Bacteria|p__Bacteroidetes|c__Bacteroidia|o__Bacteroidales|f__Bacteroidaceae|g__Bacteroidaceae_unclassified|s__Bacteroidaceae_bacterium|t__SGB1474	Hemoglobin A1c	Health factors	Physiological variables	0.03859	0.717764	0.925997	Not-significant
k__Bacteria|p__Firmicutes|c__Negativicutes|o__Veillonellales|f__Veillonellaceae|g__Megasphaera|s__Megasphaera_elsdenii|t__SGB5862	Hemoglobin A1c	Health factors	Physiological variables	0.125625	0.226118	0.652671	Not-significant
k__Bacteria|p__Firmicutes|c__Clostridia|o__Clostridia_unclassified|f__Clostridia_unclassified|g__GGB3278|s__GGB3278_SGB4328|t__SGB4328	Hemoglobin A1c	Health factors	Physiological variables	-0.239172	0.0219614	0.249525	Not-significant
k__Bacteria|p__Bacteroidetes|c__Bacteroidia|o__Bacteroidales|f__Rikenellaceae|g__Alistipes|s__Alistipes_shahii|t__SGB2295	Hemoglobin A1c	Health factors	Physiological variables	-0.0251496	0.82417	0.955842	Not-significant
k__Bacteria|p__Proteobacteria|c__Epsilonproteobacteria|o__Campylobacterales|f__Campylobacteraceae|g__Campylobacteraceae_unclassified|s__Campylobacteraceae_bacterium|t__SGB19434	Hemoglobin A1c	Health factors	Physiological variables	0.0037214	0.951617	0.99017	Not-significant
k__Bacteria|p__Firmicutes|c__Negativicutes|o__Veillonellales|f__Veillonellaceae|g__Allisonella|s__Allisonella_histaminiformans|t__SGB5843	Hemoglobin A1c	Health factors	Physiological variables	0.054126	0.548502	0.860509	Not-significant
k__Bacteria|p__Bacteroidetes|c__Bacteroidia|o__Bacteroidales|f__Bacteroidaceae|g__Bacteroides|s__Bacteroides_xylanisolvens|t__SGB1867	Hemoglobin A1c	Health factors	Physiological variables	0.0554333	0.619656	0.889624	Not-significant
k__Bacteria|p__Firmicutes|c__Clostridia|o__Clostridiales|f__Ruminococcaceae|g__GGB9710|s__GGB9710_SGB15239|t__SGB15239	Hemoglobin A1c	Health factors	Physiological variables	0.169418	0.0556316	0.383651	Not-significant
k__Bacteria|p__Firmicutes|c__Clostridia|o__Clostridia_unclassified|f__Clostridia_unclassified|g__Clostridia_unclassified|s__Clostridia_bacterium|t__SGB14255	Hemoglobin A1c	Health factors	Physiological variables	-0.167322	0.127202	0.532528	Not-significant
k__Bacteria|p__Firmicutes|c__Clostridia|o__Clostridiales|f__Clostridiaceae|g__Clostridium|s__Clostridium_sp_AM22_11AC|t__SGB4749	Hemoglobin A1c	Health factors	Physiological variables	0.111164	0.219715	0.646388	Not-significant
k__Bacteria|p__Bacteroidetes|c__Bacteroidia|o__Bacteroidales|f__Bacteroidaceae|g__Bacteroides|s__Bacteroides_thetaiotaomicron|t__SGB1861	Hemoglobin A1c	Health factors	Physiological variables	0.110059	0.308139	0.722507	Not-significant
k__Bacteria|p__Firmicutes|c__Clostridia|o__Clostridiales|f__Ruminococcaceae|g__Ruminococcus|s__Ruminococcus_callidus|t__SGB4422	Hemoglobin A1c	Health factors	Physiological variables	-0.0727851	0.526848	0.850805	Not-significant
k__Bacteria|p__Firmicutes|c__Clostridia|o__Clostridia_unclassified|f__Clostridia_unclassified|g__Clostridia_unclassified|s__Clostridia_bacterium|t__SGB4155	Hemoglobin A1c	Health factors	Physiological variables	-0.00690515	0.950492	0.989795	Not-significant
k__Bacteria|p__Bacteroidetes|c__Bacteroidia|o__Bacteroidales|f__Bacteroidaceae|g__Bacteroides|s__Bacteroides_ovatus|t__SGB1871	Hemoglobin A1c	Health factors	Physiological variables	0.0945474	0.416189	0.791004	Not-significant
k__Bacteria|p__Firmicutes|c__Clostridia|o__Clostridiales|f__Lachnospiraceae|g__GGB13294|s__GGB13294_SGB20534|t__SGB20534	Hemoglobin A1c	Health factors	Physiological variables	-0.0352788	0.573504	0.870955	Not-significant
k__Bacteria|p__Firmicutes|c__Clostridia|o__Clostridiales|f__Ruminococcaceae|g__GGB3343|s__GGB3343_SGB4423|t__SGB4423	Hemoglobin A1c	Health factors	Physiological variables	0.0493631	0.545946	0.859208	Not-significant
k__Bacteria|p__Firmicutes|c__Negativicutes|o__Acidaminococcales|f__Acidaminococcaceae|g__GGB4251|s__GGB4251_SGB5752|t__SGB5752	Hemoglobin A1c	Health factors	Physiological variables	-0.0257815	0.683226	0.914191	Not-significant
k__Bacteria|p__Candidatus_Melainabacteria|c__Candidatus_Melainabacteria_unclassified|o__Candidatus_Gastranaerophilales|f__Candidatus_Gastranaerophilales_unclassified|g__Candidatus_Gastranaerophilales_unclassified|s__Candidatus_Gastranaerophilales_bacterium|t__SGB49026	Hemoglobin A1c	Health factors	Physiological variables	-0.0440645	0.480951	0.827415	Not-significant
k__Bacteria|p__Firmicutes|c__Bacilli|o__Bacilli_unclassified|f__Bacilli_unclassified|g__Bacilli_unclassified|s__Bacilli_bacterium|t__SGB6407	Hemoglobin A1c	Health factors	Physiological variables	-0.226751	0.0228687	0.254663	Not-significant
k__Bacteria|p__Firmicutes|c__Clostridia|o__Clostridiales|f__Ruminococcaceae|g__Ruminococcaceae_unclassified|s__Ruminococcaceae_unclassified_SGB4193|t__SGB4193	Hemoglobin A1c	Health factors	Physiological variables	0.0263271	0.765308	0.938988	Not-significant
k__Bacteria|p__Candidatus_Melainabacteria|c__Candidatus_Melainabacteria_unclassified|o__Candidatus_Gastranaerophilales|f__Candidatus_Gastranaerophilales_unclassified|g__Candidatus_Gastranaerophilales_unclassified|s__Candidatus_Gastranaerophilales_bacterium|t__SGB8593	Hemoglobin A1c	Health factors	Physiological variables	-0.072801	0.216714	0.643305	Not-significant
k__Bacteria|p__Candidatus_Melainabacteria|c__Candidatus_Melainabacteria_unclassified|o__Candidatus_Gastranaerophilales|f__Candidatus_Gastranaerophilales_unclassified|g__GGB6012|s__GGB6012_SGB8640|t__SGB8640	Hemoglobin A1c	Health factors	Physiological variables	-0.224487	0.067477	0.415536	Not-significant
k__Bacteria|p__Firmicutes|c__Clostridia|o__Clostridia_unclassified|f__Clostridia_unclassified|g__Clostridia_unclassified|s__Clostridia_bacterium|t__SGB4110	Hemoglobin A1c	Health factors	Physiological variables	0.111743	0.26905	0.693593	Not-significant
k__Bacteria|p__Firmicutes|c__Bacilli|o__Bacilli_unclassified|f__Bacilli_unclassified|g__GGB4702|s__GGB4702_SGB6509|t__SGB6509	Hemoglobin A1c	Health factors	Physiological variables	0.0436467	0.551914	0.861846	Not-significant
k__Bacteria|p__Candidatus_Melainabacteria|c__Candidatus_Melainabacteria_unclassified|o__Candidatus_Gastranaerophilales|f__Candidatus_Gastranaerophilales_unclassified|g__Candidatus_Gastranaerophilales_unclassified|s__Candidatus_Gastranaerophilales_bacterium|t__SGB8644	Hemoglobin A1c	Health factors	Physiological variables	-0.0997097	0.348855	0.749964	Not-significant
k__Bacteria|p__Firmicutes|c__Bacilli|o__Bacilli_unclassified|f__Bacilli_unclassified|g__GGB4671|s__GGB4671_SGB6460|t__SGB6460	Hemoglobin A1c	Health factors	Physiological variables	-0.178363	0.0321893	0.299974	Not-significant
k__Bacteria|p__Firmicutes|c__Bacilli|o__Bacilli_unclassified|f__Bacilli_unclassified|g__Bacilli_unclassified|s__Bacilli_bacterium|t__SGB6492	Hemoglobin A1c	Health factors	Physiological variables	-0.0677206	0.4437	0.807504	Not-significant
k__Bacteria|p__Lentisphaerae|c__Lentisphaeria|o__Lentisphaeria_unclassified|f__Lentisphaeria_unclassified|g__Lentisphaeria_unclassified|s__Lentisphaeria_bacterium|t__SGB9210	Hemoglobin A1c	Health factors	Physiological variables	-0.0115407	0.899751	0.976535	Not-significant
k__Bacteria|p__Firmicutes|c__Clostridia|o__Clostridia_unclassified|f__Clostridia_unclassified|g__Clostridia_unclassified|s__Clostridia_bacterium|t__SGB6289	Hemoglobin A1c	Health factors	Physiological variables	0.116546	0.274701	0.698443	Not-significant
k__Bacteria|p__Firmicutes|c__Clostridia|o__Clostridia_unclassified|f__Clostridia_unclassified|g__Clostridia_unclassified|s__Clostridia_unclassified_SGB3983|t__SGB3983	Hemoglobin A1c	Health factors	Physiological variables	-0.0454444	0.664442	0.907264	Not-significant
k__Bacteria|p__Proteobacteria|c__Alphaproteobacteria|o__Alphaproteobacteria_unclassified|f__Alphaproteobacteria_unclassified|g__Alphaproteobacteria_unclassified|s__Alphaproteobacteria_bacterium|t__SGB17319	Hemoglobin A1c	Health factors	Physiological variables	-0.0771523	0.394963	0.777977	Not-significant
k__Bacteria|p__Firmicutes|c__Negativicutes|o__Veillonellales|f__Veillonellaceae|g__GGB18271|s__GGB18271_SGB26989|t__SGB26989	Hemoglobin A1c	Health factors	Physiological variables	0.166497	0.163461	0.583105	Not-significant
k__Bacteria|p__Firmicutes|c__Clostridia|o__Clostridiales|f__Lachnospiraceae|g__GGB3632|s__GGB3632_SGB4921|t__SGB4921	Hemoglobin A1c	Health factors	Physiological variables	-0.217139	0.0459611	0.353407	Not-significant
k__Bacteria|p__Proteobacteria|c__Alphaproteobacteria|o__Alphaproteobacteria_unclassified|f__Alphaproteobacteria_unclassified|g__GGB6594|s__GGB6594_SGB9325|t__SGB9325	Hemoglobin A1c	Health factors	Physiological variables	-0.0736321	0.333712	0.738734	Not-significant
k__Bacteria|p__Bacteroidetes|c__Bacteroidia|o__Bacteroidales|f__Tannerellaceae|g__Parabacteroides|s__Parabacteroides_merdae|t__SGB1949	Hemoglobin A1c	Health factors	Physiological variables	0.00684381	0.952287	0.990405	Not-significant
k__Bacteria|p__Candidatus_Melainabacteria|c__Candidatus_Melainabacteria_unclassified|o__Candidatus_Gastranaerophilales|f__Candidatus_Gastranaerophilales_unclassified|g__Candidatus_Gastranaerophilales_unclassified|s__Candidatus_Gastranaerophilales_bacterium|t__SGB8608	Hemoglobin A1c	Health factors	Physiological variables	-0.158819	0.108079	0.501603	Not-significant
k__Bacteria|p__Firmicutes|c__Clostridia|o__Clostridiales|f__Ruminococcaceae|g__Ruminococcaceae_unclassified|s__Ruminococcaceae_bacterium|t__SGB4241	Hemoglobin A1c	Health factors	Physiological variables	0.134427	0.194851	0.620231	Not-significant
k__Bacteria|p__Firmicutes|c__Bacilli|o__Bacilli_unclassified|f__Bacilli_unclassified|g__Bacilli_unclassified|s__Bacilli_bacterium|t__SGB6477	Hemoglobin A1c	Health factors	Physiological variables	0.0149821	0.845559	0.961812	Not-significant
k__Bacteria|p__Firmicutes|c__Bacilli|o__Bacilli_unclassified|f__Bacilli_unclassified|g__GGB4677|s__GGB4677_SGB6466|t__SGB6466	Hemoglobin A1c	Health factors	Physiological variables	-0.0753704	0.423408	0.795986	Not-significant
k__Bacteria|p__Firmicutes|c__Clostridia|o__Clostridiales|f__Lachnospiraceae|g__Lachnospiraceae_unclassified|s__Lachnospiraceae_bacterium|t__SGB5112	Hemoglobin A1c	Health factors	Physiological variables	-0.0837258	0.369815	0.763483	Not-significant
k__Bacteria|p__Candidatus_Melainabacteria|c__Candidatus_Melainabacteria_unclassified|o__Candidatus_Gastranaerophilales|f__Candidatus_Gastranaerophilales_unclassified|g__Candidatus_Gastranaerophilales_unclassified|s__Candidatus_Gastranaerophilales_bacterium|t__SGB8645	Hemoglobin A1c	Health factors	Physiological variables	-0.168494	0.040466	0.333076	Not-significant
k__Bacteria|p__Firmicutes|c__Clostridia|o__Clostridiales|f__Lachnospiraceae|g__Mediterraneibacter|s__Ruminococcus_lactaris|t__SGB4557	Hemoglobin A1c	Health factors	Physiological variables	-0.287923	0.00868862	0.152573	Not-significant
k__Bacteria|p__Firmicutes|c__CFGB1788|o__OFGB1788|f__FGB1788|g__GGB4751|s__GGB4751_SGB6580|t__SGB6580	Hemoglobin A1c	Health factors	Physiological variables	-0.00770674	0.930028	0.984656	Not-significant
k__Bacteria|p__Candidatus_Melainabacteria|c__Candidatus_Melainabacteria_unclassified|o__Candidatus_Gastranaerophilales|f__Candidatus_Gastranaerophilales_unclassified|g__Candidatus_Gastranaerophilales_unclassified|s__Candidatus_Gastranaerophilales_bacterium|t__SGB8603	Hemoglobin A1c	Health factors	Physiological variables	0.0186455	0.738065	0.931909	Not-significant
k__Bacteria|p__Firmicutes|c__Clostridia|o__Clostridia_unclassified|f__Clostridia_unclassified|g__Clostridia_unclassified|s__Clostridia_bacterium|t__SGB4335	Hemoglobin A1c	Health factors	Physiological variables	-0.0185785	0.84675	0.9621	Not-significant
k__Bacteria|p__Firmicutes|c__Bacilli|o__Bacilli_unclassified|f__Bacilli_unclassified|g__Bacilli_unclassified|s__Bacilli_unclassified_SGB6540|t__SGB6540	Hemoglobin A1c	Health factors	Physiological variables	-0.196366	0.0591148	0.393833	Not-significant
k__Bacteria|p__Firmicutes|c__Clostridia|o__Clostridia_unclassified|f__Clostridia_unclassified|g__Clostridia_unclassified|s__Clostridia_bacterium|t__SGB14232	Hemoglobin A1c	Health factors	Physiological variables	0.112707	0.315431	0.727057	Not-significant
k__Bacteria|p__Firmicutes|c__Clostridia|o__Clostridia_unclassified|f__Clostridia_unclassified|g__GGB4569|s__GGB4569_SGB6310|t__SGB6310	Hemoglobin A1c	Health factors	Physiological variables	-0.0648704	0.486724	0.830135	Not-significant
k__Bacteria|p__Firmicutes|c__Clostridia|o__Clostridia_unclassified|f__Clostridia_unclassified|g__Clostridia_unclassified|s__Clostridia_bacterium|t__SGB15408	Hemoglobin A1c	Health factors	Physiological variables	0.085442	0.432565	0.800765	Not-significant
k__Bacteria|p__Firmicutes|c__Bacilli|o__Bacilli_unclassified|f__Bacilli_unclassified|g__GGB4691|s__GGB4691_SGB6489|t__SGB6489	Hemoglobin A1c	Health factors	Physiological variables	-0.0235341	0.767395	0.93941	Not-significant
k__Bacteria|p__Bacteroidetes|c__Bacteroidia|o__Bacteroidales|f__Odoribacteraceae|g__Odoribacter|s__Odoribacter_splanchnicus|t__SGB1790	Hemoglobin A1c	Health factors	Physiological variables	0.21418	0.0517003	0.371686	Not-significant
k__Bacteria|p__Bacteroidetes|c__Bacteroidia|o__Bacteroidales|f__Bacteroidales_unclassified|g__Phocaeicola|s__Phocaeicola_dorei|t__SGB1815	Hemoglobin A1c	Health factors	Physiological variables	0.0243236	0.813917	0.953037	Not-significant
k__Bacteria|p__Firmicutes|c__Clostridia|o__Clostridiales|f__Ruminococcaceae|g__Ruminococcaceae_unclassified|s__Ruminococcaceae_bacterium|t__SGB4247	Hemoglobin A1c	Health factors	Physiological variables	-0.162685	0.178916	0.601227	Not-significant
k__Bacteria|p__Bacteroidetes|c__Bacteroidia|o__Bacteroidales|f__Barnesiellaceae|g__Barnesiella|s__Barnesiella_intestinihominis|t__SGB1965	Hemoglobin A1c	Health factors	Physiological variables	-0.283734	0.00959978	0.160946	Not-significant
k__Bacteria|p__Firmicutes|c__Bacilli|o__Bacilli_unclassified|f__Bacilli_unclassified|g__Bacilli_unclassified|s__Bacilli_unclassified_SGB6428|t__SGB6428	Hemoglobin A1c	Health factors	Physiological variables	0.0405031	0.726434	0.928603	Not-significant
k__Bacteria|p__Bacteroidetes|c__Bacteroidia|o__Bacteroidales|f__Prevotellaceae|g__Paraprevotella|s__Paraprevotella_clara|t__SGB1798	Hemoglobin A1c	Health factors	Physiological variables	-0.067671	0.547588	0.860124	Not-significant
k__Bacteria|p__Firmicutes|c__Bacilli|o__Bacilli_unclassified|f__Bacilli_unclassified|g__Bacilli_unclassified|s__Bacilli_unclassified_SGB6473|t__SGB6473	Hemoglobin A1c	Health factors	Physiological variables	-0.0587919	0.552527	0.862215	Not-significant
k__Bacteria|p__Firmicutes|c__Clostridia|o__Clostridiales|f__Lachnospiraceae|g__Lachnospiraceae_unclassified|s__Lachnospiraceae_bacterium|t__SGB5100	Hemoglobin A1c	Health factors	Physiological variables	-0.0942076	0.21974	0.646416	Not-significant
k__Bacteria|p__Firmicutes|c__Clostridia|o__Clostridiales|f__Ruminococcaceae|g__Ruminococcaceae_unclassified|s__Ruminococcaceae_bacterium|t__SGB4246	Hemoglobin A1c	Health factors	Physiological variables	-0.0467319	0.496783	0.83527	Not-significant
k__Bacteria|p__Candidatus_Melainabacteria|c__Candidatus_Melainabacteria_unclassified|o__Candidatus_Gastranaerophilales|f__Candidatus_Gastranaerophilales_unclassified|g__Candidatus_Gastranaerophilales_unclassified|s__Candidatus_Gastranaerophilales_bacterium|t__SGB8653	Hemoglobin A1c	Health factors	Physiological variables	-0.116868	0.379371	0.768837	Not-significant
k__Bacteria|p__Firmicutes|c__Clostridia|o__Clostridiales|f__Clostridiales_unclassified|g__Clostridiales_unclassified|s__Bacteroides_pectinophilus|t__SGB5068	Hemoglobin A1c	Health factors	Physiological variables	-0.161043	0.105305	0.496479	Not-significant
k__Bacteria|p__Bacteroidetes|c__Bacteroidia|o__Bacteroidales|f__Bacteroidaceae|g__Bacteroides|s__Bacteroides_stercoris|t__SGB1830_group	Hemoglobin A1c	Health factors	Physiological variables	-0.108092	0.300126	0.716607	Not-significant
k__Bacteria|p__Firmicutes|c__Bacilli|o__Bacilli_unclassified|f__Bacilli_unclassified|g__Bacilli_unclassified|s__Bacilli_unclassified_SGB6487|t__SGB6487	Hemoglobin A1c	Health factors	Physiological variables	-0.000467001	0.996419	0.999292	Not-significant
k__Bacteria|p__Firmicutes|c__Bacilli|o__Bacilli_unclassified|f__Bacilli_unclassified|g__GGB4641|s__GGB4641_SGB6420|t__SGB6420	Hemoglobin A1c	Health factors	Physiological variables	-0.0310252	0.671041	0.909561	Not-significant
k__Bacteria|p__Bacteroidetes|c__Bacteroidia|o__Bacteroidales|f__Rikenellaceae|g__Alistipes|s__Alistipes_finegoldii|t__SGB2301	Hemoglobin A1c	Health factors	Physiological variables	0.1335	0.16916	0.58926	Not-significant
k__Bacteria|p__Spirochaetes|c__Spirochaetia|o__Spirochaetia_unclassified|f__Spirochaetia_unclassified|g__Spirochaetia_unclassified|s__Spirochaetia_bacterium|t__SGB3539	Hemoglobin A1c	Health factors	Physiological variables	-0.095637	0.351653	0.751312	Not-significant
k__Bacteria|p__Spirochaetes|c__Spirochaetia|o__Brachyspirales|f__Brachyspiraceae|g__Brachyspira|s__Brachyspira_aalborgi|t__SGB5967	Hemoglobin A1c	Health factors	Physiological variables	0.0255812	0.843359	0.961008	Not-significant
k__Bacteria|p__Firmicutes|c__Clostridia|o__Clostridia_unclassified|f__Clostridia_unclassified|g__Clostridia_unclassified|s__Clostridia_bacterium|t__SGB4289	Hemoglobin A1c	Health factors	Physiological variables	-0.0298364	0.635216	0.896337	Not-significant
k__Bacteria|p__Bacteroidetes|c__Bacteroidia|o__Bacteroidales|f__Rikenellaceae|g__GGB1632|s__GGB1632_SGB2240|t__SGB2240	Hemoglobin A1c	Health factors	Physiological variables	-0.169094	0.208613	0.634257	Not-significant
k__Bacteria|p__Firmicutes|c__Clostridia|o__Clostridia_unclassified|f__Clostridia_unclassified|g__Clostridia_unclassified|s__Clostridia_unclassified_SGB6371|t__SGB6371	Hemoglobin A1c	Health factors	Physiological variables	-0.0775383	0.455872	0.814304	Not-significant
k__Bacteria|p__Firmicutes|c__Bacilli|o__Bacilli_unclassified|f__Bacilli_unclassified|g__Bacilli_unclassified|s__Bacilli_bacterium|t__SGB1016	Hemoglobin A1c	Health factors	Physiological variables	-0.0312555	0.757584	0.936829	Not-significant
k__Bacteria|p__Proteobacteria|c__Epsilonproteobacteria|o__Campylobacterales|f__Campylobacteraceae|g__GGB12503|s__GGB12503_SGB19436|t__SGB19436	Hemoglobin A1c	Health factors	Physiological variables	-0.105084	0.330203	0.736589	Not-significant
k__Bacteria|p__Firmicutes|c__Negativicutes|o__Selenomonadales|f__Selenomonadales_unclassified|g__Selenomonadales_unclassified|s__Selenomonadales_bacterium|t__SGB6970	Hemoglobin A1c	Health factors	Physiological variables	-0.0207983	0.828343	0.956896	Not-significant
k__Bacteria|p__Candidatus_Melainabacteria|c__Candidatus_Melainabacteria_unclassified|o__Candidatus_Gastranaerophilales|f__Candidatus_Gastranaerophilales_unclassified|g__GGB6021|s__GGB6021_SGB8655|t__SGB8655	Hemoglobin A1c	Health factors	Physiological variables	-0.0465904	0.721676	0.926843	Not-significant
k__Bacteria|p__Candidatus_Melainabacteria|c__Candidatus_Melainabacteria_unclassified|o__Candidatus_Gastranaerophilales|f__Candidatus_Gastranaerophilales_unclassified|g__Candidatus_Gastranaerophilales_unclassified|s__Candidatus_Gastranaerophilales_bacterium|t__SGB8651	Hemoglobin A1c	Health factors	Physiological variables	-0.0382281	0.72857	0.929324	Not-significant
k__Bacteria|p__Firmicutes|c__Bacilli|o__Lactobacillales|f__Streptococcaceae|g__Streptococcus|s__Streptococcus_gallolyticus|t__SGB8018	Hemoglobin A1c	Health factors	Physiological variables	-0.0377258	0.641131	0.898011	Not-significant
k__Bacteria|p__Firmicutes|c__Clostridia|o__Clostridia_unclassified|f__Clostridia_unclassified|g__GGB9285|s__GGB9285_SGB14238|t__SGB14238	Hemoglobin A1c	Health factors	Physiological variables	0.0807707	0.497155	0.835469	Not-significant
k__Bacteria|p__Proteobacteria|c__Deltaproteobacteria|o__Desulfovibrionales|f__Desulfovibrionaceae|g__Desulfovibrionaceae_unclassified|s__Desulfovibrionaceae_bacterium|t__SGB15447	Hemoglobin A1c	Health factors	Physiological variables	-0.0565291	0.488023	0.83097	Not-significant
k__Bacteria|p__Bacteroidetes|c__Bacteroidia|o__Bacteroidales|f__Bacteroidales_unclassified|g__Bacteroidales_unclassified|s__Bacteroidales_bacterium|t__SGB1370	Hemoglobin A1c	Health factors	Physiological variables	0.185008	0.0345729	0.31003	Not-significant
k__Bacteria|p__Firmicutes|c__Bacilli|o__Bacilli_unclassified|f__Bacilli_unclassified|g__GGB4698|s__GGB4698_SGB6498|t__SGB6498	Hemoglobin A1c	Health factors	Physiological variables	0.00597703	0.949657	0.98953	Not-significant
k__Bacteria|p__Firmicutes|c__Clostridia|o__Clostridia_unclassified|f__Clostridia_unclassified|g__Clostridia_unclassified|s__Clostridia_bacterium|t__SGB13977	Hemoglobin A1c	Health factors	Physiological variables	-0.132367	0.193279	0.618465	Not-significant
k__Bacteria|p__Proteobacteria|c__Gammaproteobacteria|o__Enterobacterales|f__Enterobacteriaceae|g__Enterobacter|s__Enterobacter_hormaechei|t__SGB10130_group	Hemoglobin A1c	Health factors	Physiological variables	-0.0196529	0.825949	0.956183	Not-significant
k__Bacteria|p__Firmicutes|c__Negativicutes|o__Veillonellales|f__Veillonellaceae|g__Veillonella|s__Veillonella_rogosae|t__SGB6956	Hemoglobin A1c	Health factors	Physiological variables	-0.120052	0.20267	0.628694	Not-significant
k__Bacteria|p__Firmicutes|c__Clostridia|o__Clostridiales|f__Ruminococcaceae|g__Gemmiger|s__Gemmiger_SGB15295|t__SGB15295_group	Hemoglobin A1c	Health factors	Physiological variables	0.0123372	0.896608	0.975545	Not-significant
k__Bacteria|p__Firmicutes|c__Bacilli|o__Lactobacillales|f__Streptococcaceae|g__Lactococcus|s__Lactococcus_petauri|t__SGB7980_group	Hemoglobin A1c	Health factors	Physiological variables	-0.0445366	0.633538	0.895463	Not-significant
k__Bacteria|p__Bacteroidetes|c__Bacteroidia|o__Bacteroidales|f__Rikenellaceae|g__Rikenellaceae_unclassified|s__Rikenellaceae_unclassified_SGB2227|t__SGB2227	Hemoglobin A1c	Health factors	Physiological variables	0.113033	0.247434	0.674281	Not-significant
k__Bacteria|p__Firmicutes|c__Bacilli|o__Bacilli_unclassified|f__Bacilli_unclassified|g__Bacilli_unclassified|s__Bacilli_bacterium|t__SGB6476	Hemoglobin A1c	Health factors	Physiological variables	-0.0386663	0.670612	0.909277	Not-significant
k__Bacteria|p__Bacteroidetes|c__Bacteroidia|o__Bacteroidales|f__Prevotellaceae|g__Prevotella|s__Prevotella_sp_P3_120|t__SGB1606	Hemoglobin A1c	Health factors	Physiological variables	-0.0927821	0.32879	0.735828	Not-significant
k__Bacteria|p__Bacteroidetes|c__Bacteroidia|o__Bacteroidales|f__Rikenellaceae|g__Alistipes|s__Alistipes_communis|t__SGB2290	Hemoglobin A1c	Health factors	Physiological variables	-0.077179	0.435789	0.802554	Not-significant
k__Bacteria|p__Firmicutes|c__Bacilli|o__Bacilli_unclassified|f__Bacilli_unclassified|g__Bacilli_unclassified|s__Bacilli_unclassified_SGB6493|t__SGB6493	Hemoglobin A1c	Health factors	Physiological variables	0.0895554	0.41433	0.789649	Not-significant
k__Bacteria|p__Firmicutes|c__Clostridia|o__Clostridia_unclassified|f__Clostridia_unclassified|g__Clostridia_unclassified|s__Clostridia_unclassified_SGB20884|t__SGB20884	Hemoglobin A1c	Health factors	Physiological variables	-0.0357259	0.624228	0.891643	Not-significant
k__Bacteria|p__Candidatus_Melainabacteria|c__Candidatus_Melainabacteria_unclassified|o__Candidatus_Gastranaerophilales|f__Candidatus_Gastranaerophilales_unclassified|g__Candidatus_Gastranaerophilales_unclassified|s__Candidatus_Gastranaerophilales_bacterium|t__SGB8609	Hemoglobin A1c	Health factors	Physiological variables	-0.0881303	0.371017	0.764272	Not-significant
k__Bacteria|p__Firmicutes|c__Clostridia|o__Clostridiales|f__Lachnospiraceae|g__Lachnospira|s__Lachnospira_SGB5076|t__SGB5076	Hemoglobin A1c	Health factors	Physiological variables	-0.115211	0.255165	0.681677	Not-significant
k__Bacteria|p__Elusimicrobia|c__Elusimicrobia|o__Elusimicrobiales|f__Elusimicrobiales_unclassified|g__Elusimicrobiales_unclassified|s__Elusimicrobiales_bacterium|t__SGB19688	Hemoglobin A1c	Health factors	Physiological variables	0.00217675	0.972183	0.993973	Not-significant
k__Bacteria|p__Firmicutes|c__CFGB1798|o__OFGB1798|f__FGB1798|g__GGB4768|s__GGB4768_SGB6601|t__SGB6601	Hemoglobin A1c	Health factors	Physiological variables	-0.183213	0.0695094	0.42041	Not-significant
k__Bacteria|p__Firmicutes|c__Clostridia|o__Clostridiales|f__Lachnospiraceae|g__GGB3737|s__GGB3737_SGB5071|t__SGB5071	Hemoglobin A1c	Health factors	Physiological variables	-0.131294	0.201032	0.627229	Not-significant
k__Bacteria|p__Proteobacteria|c__Betaproteobacteria|o__Burkholderiales|f__Sutterellaceae|g__Sutterella|s__Sutterella_wadsworthensis|t__SGB9283	Hemoglobin A1c	Health factors	Physiological variables	-0.149202	0.0878025	0.463216	Not-significant
k__Bacteria|p__Firmicutes|c__Clostridia|o__Clostridiales|f__Ruminococcaceae|g__GGB9677|s__GGB9677_SGB15179|t__SGB15179	Hemoglobin A1c	Health factors	Physiological variables	0.0689574	0.531583	0.853123	Not-significant
k__Bacteria|p__Firmicutes|c__Clostridia|o__Clostridia_unclassified|f__Clostridia_unclassified|g__Clostridia_unclassified|s__Clostridia_unclassified_SGB4317|t__SGB4317	Hemoglobin A1c	Health factors	Physiological variables	-0.0773753	0.402929	0.782906	Not-significant
k__Bacteria|p__Bacteroidetes|c__Bacteroidia|o__Bacteroidales|f__Rikenellaceae|g__Rikenellaceae_unclassified|s__Rikenellaceae_bacterium|t__SGB2212	Hemoglobin A1c	Health factors	Physiological variables	0.0290401	0.785458	0.945165	Not-significant
k__Bacteria|p__Firmicutes|c__Bacilli|o__Bacilli_unclassified|f__Bacilli_unclassified|g__GGB4712|s__GGB4712_SGB6525|t__SGB6525	Hemoglobin A1c	Health factors	Physiological variables	-0.0898171	0.25843	0.684869	Not-significant
k__Bacteria|p__Firmicutes|c__Clostridia|o__Clostridia_unclassified|f__Clostridia_unclassified|g__Clostridia_unclassified|s__Clostridia_bacterium|t__SGB4333	Hemoglobin A1c	Health factors	Physiological variables	-0.125163	0.262423	0.688211	Not-significant
k__Bacteria|p__Bacteroidetes|c__Bacteroidia|o__Bacteroidales|f__Bacteroidaceae|g__Bacteroides|s__Bacteroides_fragilis|t__SGB1855_group	Hemoglobin A1c	Health factors	Physiological variables	0.200757	0.0616904	0.401038	Not-significant
k__Bacteria|p__Firmicutes|c__Erysipelotrichia|o__Erysipelotrichales|f__Erysipelotrichaceae|g__Faecalibacillus|s__Faecalibacillus_intestinalis|t__SGB6754	Hemoglobin A1c	Health factors	Physiological variables	-0.284208	0.00517745	0.113446	Not-significant
k__Bacteria|p__Proteobacteria|c__Alphaproteobacteria|o__Alphaproteobacteria_unclassified|f__Alphaproteobacteria_unclassified|g__Alphaproteobacteria_unclassified|s__Alphaproteobacteria_unclassified_SGB9321|t__SGB9321	Hemoglobin A1c	Health factors	Physiological variables	0.0215927	0.788758	0.946147	Not-significant
k__Bacteria|p__Bacteroidetes|c__Bacteroidia|o__Bacteroidales|f__Bacteroidaceae|g__Bacteroidaceae_unclassified|s__Bacteroidaceae_bacterium|t__SGB1471	Hemoglobin A1c	Health factors	Physiological variables	-0.0142234	0.861516	0.965964	Not-significant
k__Bacteria|p__Bacteroidetes|c__Bacteroidia|o__Bacteroidales|f__Prevotellaceae|g__GGB1250|s__GGB1250_SGB1673|t__SGB1673	Hemoglobin A1c	Health factors	Physiological variables	-0.0570128	0.375075	0.766463	Not-significant
k__Bacteria|p__Firmicutes|c__Bacilli|o__Bacilli_unclassified|f__Bacilli_unclassified|g__GGB4780|s__GGB4780_SGB6615|t__SGB6615	Hemoglobin A1c	Health factors	Physiological variables	-0.0278625	0.726909	0.928808	Not-significant
k__Bacteria|p__Firmicutes|c__Bacilli|o__Lactobacillales|f__Streptococcaceae|g__Lactococcus|s__Lactococcus_lactis|t__SGB7985	Hemoglobin A1c	Health factors	Physiological variables	-0.134566	0.125516	0.529707	Not-significant
k__Bacteria|p__Firmicutes|c__Clostridia|o__Clostridia_unclassified|f__Clostridia_unclassified|g__Clostridia_unclassified|s__Clostridia_unclassified_SGB6369|t__SGB6369	Hemoglobin A1c	Health factors	Physiological variables	-0.148883	0.110685	0.505461	Not-significant
k__Bacteria|p__Firmicutes|c__Clostridia|o__Clostridiales|f__Ruminococcaceae|g__Ruminococcaceae_unclassified|s__Ruminococcaceae_unclassified_SGB15251|t__SGB15251	Hemoglobin A1c	Health factors	Physiological variables	-0.0307105	0.752124	0.935385	Not-significant
k__Bacteria|p__Proteobacteria|c__Gammaproteobacteria|o__Enterobacterales|f__Enterobacteriaceae|g__Citrobacter|s__Citrobacter_freundii|t__SGB10083_group	Hemoglobin A1c	Health factors	Physiological variables	-0.0348419	0.676548	0.912087	Not-significant
k__Bacteria|p__Bacteroidetes|c__Bacteroidia|o__Bacteroidales|f__Rikenellaceae|g__Alistipes|s__Alistipes_onderdonkii|t__SGB2303	Hemoglobin A1c	Health factors	Physiological variables	0.263835	0.00315105	0.0849848	Not-significant
k__Bacteria|p__Bacteroidetes|c__Bacteroidia|o__Bacteroidales|f__Rikenellaceae|g__GGB1629|s__GGB1629_SGB2237|t__SGB2237	Hemoglobin A1c	Health factors	Physiological variables	0.0382859	0.707585	0.922688	Not-significant
k__Bacteria|p__Firmicutes|c__Clostridia|o__Clostridiales|f__Lachnospiraceae|g__Lachnospiraceae_unclassified|s__Lachnospiraceae_bacterium|t__SGB4883	Hemoglobin A1c	Health factors	Physiological variables	-0.0295243	0.725079	0.927972	Not-significant
k__Bacteria|p__Firmicutes|c__Clostridia|o__Clostridia_unclassified|f__Clostridia_unclassified|g__GGB3303|s__GGB3303_SGB4364|t__SGB4364	Hemoglobin A1c	Health factors	Physiological variables	0.156579	0.185273	0.608903	Not-significant
k__Bacteria|p__Firmicutes|c__Clostridia|o__Clostridia_unclassified|f__Clostridia_unclassified|g__GGB4608|s__GGB4608_SGB6382|t__SGB6382	Hemoglobin A1c	Health factors	Physiological variables	0.0550206	0.394174	0.777262	Not-significant
k__Bacteria|p__Firmicutes|c__CFGB2829|o__OFGB2829|f__FGB2829|g__GGB9045|s__GGB9045_SGB13947|t__SGB13947	Hemoglobin A1c	Health factors	Physiological variables	0.0181894	0.812922	0.952872	Not-significant
k__Bacteria|p__Firmicutes|c__Clostridia|o__Clostridia_unclassified|f__Clostridia_unclassified|g__Clostridia_unclassified|s__Clostridia_bacterium|t__SGB4361	Hemoglobin A1c	Health factors	Physiological variables	-0.0232965	0.707785	0.922787	Not-significant
k__Bacteria|p__Bacteroidetes|c__Bacteroidia|o__Bacteroidales|f__Bacteroidaceae|g__Bacteroides|s__Bacteroides_cellulosilyticus|t__SGB1844	Hemoglobin A1c	Health factors	Physiological variables	0.204876	0.00507037	0.112005	Not-significant
k__Bacteria|p__Firmicutes|c__Clostridia|o__Clostridia_unclassified|f__Clostridia_unclassified|g__Clostridia_unclassified|s__Clostridia_bacterium|t__SGB14227	Hemoglobin A1c	Health factors	Physiological variables	0.0130473	0.896405	0.975515	Not-significant
k__Bacteria|p__Firmicutes|c__CFGB3170|o__OFGB3170|f__FGB3170|g__GGB10690|s__GGB10690_SGB17345|t__SGB17345	Hemoglobin A1c	Health factors	Physiological variables	-0.0882558	0.252765	0.679536	Not-significant
k__Bacteria|p__Firmicutes|c__Negativicutes|o__Selenomonadales|f__Selenomonadaceae|g__Mitsuokella|s__Mitsuokella_multacida|t__SGB5906_group	Hemoglobin A1c	Health factors	Physiological variables	-0.0159452	0.859989	0.965691	Not-significant
k__Bacteria|p__Lentisphaerae|c__Lentisphaeria|o__Victivallales|f__Victivallales_unclassified|g__Victivallales_unclassified|s__Victivallales_bacterium|t__SGB17348	Hemoglobin A1c	Health factors	Physiological variables	0.0294594	0.742661	0.933082	Not-significant
k__Bacteria|p__Fusobacteria|c__Fusobacteriia|o__Fusobacteriales|f__Fusobacteriaceae|g__Fusobacterium|s__Fusobacterium_mortiferum|t__SGB6031	Hemoglobin A1c	Health factors	Physiological variables	0.0306311	0.599563	0.882628	Not-significant
k__Bacteria|p__Firmicutes|c__Clostridia|o__Clostridiales|f__Ruminococcaceae|g__Ruminococcaceae_unclassified|s__Ruminococcaceae_bacterium|t__SGB4393	Hemoglobin A1c	Health factors	Physiological variables	-0.0319712	0.760498	0.937465	Not-significant
k__Bacteria|p__Firmicutes|c__Clostridia|o__Clostridiales|f__Lachnospiraceae|g__Coprococcus|s__Coprococcus_SGB5119|t__SGB5119	Hemoglobin A1c	Health factors	Physiological variables	-0.074925	0.27662	0.699645	Not-significant
k__Bacteria|p__Firmicutes|c__Clostridia|o__Clostridiales|f__Ruminococcaceae|g__Ruminococcus|s__Ruminococcus_SGB4421|t__SGB4421	Hemoglobin A1c	Health factors	Physiological variables	-0.0563058	0.546225	0.859294	Not-significant
k__Bacteria|p__Bacteroidetes|c__Bacteroidia|o__Bacteroidales|f__Bacteroidaceae|g__Bacteroides|s__Bacteroides_caccae|t__SGB1877	Hemoglobin A1c	Health factors	Physiological variables	0.0224168	0.844896	0.96165	Not-significant
k__Bacteria|p__Firmicutes|c__Clostridia|o__Clostridia_unclassified|f__Clostridia_unclassified|g__Clostridia_unclassified|s__Clostridia_bacterium|t__SGB14240	Hemoglobin A1c	Health factors	Physiological variables	-0.0532239	0.481024	0.827419	Not-significant
k__Bacteria|p__Firmicutes|c__Clostridia|o__Clostridia_unclassified|f__Clostridia_unclassified|g__Clostridia_unclassified|s__Clostridia_bacterium|t__SGB6308	Hemoglobin A1c	Health factors	Physiological variables	-0.00415646	0.970817	0.993601	Not-significant
k__Bacteria|p__Actinobacteria|c__Actinobacteria|o__Bifidobacteriales|f__Bifidobacteriaceae|g__Bifidobacterium|s__Bifidobacterium_longum|t__SGB17248	Hemoglobin A1c	Health factors	Physiological variables	-0.0850393	0.374304	0.766121	Not-significant
k__Bacteria|p__Verrucomicrobia|c__Verrucomicrobiae|o__Verrucomicrobiales|f__Akkermansiaceae|g__Akkermansia|s__Akkermansia_muciniphila|t__SGB9226	Hemoglobin A1c	Health factors	Physiological variables	-0.114512	0.190348	0.614947	Not-significant
k__Bacteria|p__Spirochaetes|c__Spirochaetia|o__Spirochaetia_unclassified|f__Spirochaetia_unclassified|g__Spirochaetia_unclassified|s__Spirochaetia_bacterium|t__SGB3548	Hemoglobin A1c	Health factors	Physiological variables	-0.107939	0.371503	0.764693	Not-significant
k__Bacteria|p__Bacteroidetes|c__Bacteroidia|o__Bacteroidales|f__Prevotellaceae|g__GGB1237|s__GGB1237_SGB1623|t__SGB1623	Hemoglobin A1c	Health factors	Physiological variables	-0.0264447	0.766244	0.939162	Not-significant
k__Bacteria|p__Firmicutes|c__Bacilli|o__Bacilli_unclassified|f__Bacilli_unclassified|g__GGB4687|s__GGB4687_SGB6484|t__SGB6484	Hemoglobin A1c	Health factors	Physiological variables	-0.024063	0.722623	0.927296	Not-significant
k__Bacteria|p__Bacteroidetes|c__Bacteroidia|o__Bacteroidales|f__Bacteroidaceae|g__Bacteroidaceae_unclassified|s__Bacteroidaceae_bacterium|t__SGB1487	Hemoglobin A1c	Health factors	Physiological variables	-0.045618	0.579886	0.873908	Not-significant
k__Bacteria|p__Bacteroidetes|c__Bacteroidia|o__Bacteroidales|f__Bacteroidaceae|g__Bacteroidaceae_unclassified|s__Bacteroidaceae_bacterium|t__SGB1415	Hemoglobin A1c	Health factors	Physiological variables	0.0444089	0.679025	0.912837	Not-significant
k__Bacteria|p__Firmicutes|c__Clostridia|o__Clostridia_unclassified|f__Clostridia_unclassified|g__Clostridia_unclassified|s__Clostridia_unclassified_SGB13974|t__SGB13974	Hemoglobin A1c	Health factors	Physiological variables	0.0271041	0.627112	0.892774	Not-significant
k__Bacteria|p__Firmicutes|c__Clostridia|o__Clostridiales|f__Lachnospiraceae|g__Coprococcus|s__Coprococcus_SGB5116|t__SGB5116	Hemoglobin A1c	Health factors	Physiological variables	-0.260034	0.00600556	0.124238	Not-significant
k__Bacteria|p__Firmicutes|c__Bacilli|o__Bacilli_unclassified|f__Bacilli_unclassified|g__Bacilli_unclassified|s__Bacilli_bacterium|t__SGB6488	Hemoglobin A1c	Health factors	Physiological variables	-0.116733	0.0741313	0.433004	Not-significant
k__Bacteria|p__Firmicutes|c__Clostridia|o__Clostridia_unclassified|f__Clostridia_unclassified|g__Clostridia_unclassified|s__Clostridia_bacterium|t__SGB6325	Hemoglobin A1c	Health factors	Physiological variables	0.0681191	0.311636	0.724647	Not-significant
k__Bacteria|p__Proteobacteria|c__Alphaproteobacteria|o__Alphaproteobacteria_unclassified|f__Alphaproteobacteria_unclassified|g__Alphaproteobacteria_unclassified|s__Alphaproteobacteria_bacterium|t__SGB17316	Hemoglobin A1c	Health factors	Physiological variables	-0.00108181	0.988667	0.997863	Not-significant
k__Bacteria|p__Firmicutes|c__Clostridia|o__Clostridiales|f__Ruminococcaceae|g__GGB9689|s__GGB9689_SGB15194|t__SGB15194	Hemoglobin A1c	Health factors	Physiological variables	-0.121177	0.0862834	0.459093	Not-significant
k__Bacteria|p__Firmicutes|c__Clostridia|o__Clostridia_unclassified|f__Clostridia_unclassified|g__GGB9331|s__GGB9331_SGB14294|t__SGB14294	Hemoglobin A1c	Health factors	Physiological variables	0.027684	0.790929	0.9468	Not-significant
k__Bacteria|p__Firmicutes|c__Clostridia|o__Clostridiales|f__Ruminococcaceae|g__GGB9592|s__GGB9592_SGB15014|t__SGB15014	Hemoglobin A1c	Health factors	Physiological variables	0.0924697	0.157907	0.576186	Not-significant
k__Bacteria|p__Firmicutes|c__Bacilli|o__Bacilli_unclassified|f__Bacilli_unclassified|g__Bacilli_unclassified|s__Bacilli_bacterium|t__SGB1005	Hemoglobin A1c	Health factors	Physiological variables	0.119873	0.206303	0.632445	Not-significant
k__Bacteria|p__Firmicutes|c__Clostridia|o__Clostridia_unclassified|f__Clostridia_unclassified|g__GGB4579|s__GGB4579_SGB6329|t__SGB6329	Hemoglobin A1c	Health factors	Physiological variables	-0.0771297	0.205871	0.631968	Not-significant
k__Bacteria|p__Bacteroidetes|c__Bacteroidia|o__Bacteroidales|f__Prevotellaceae|g__Prevotella|s__Prevotella_lascolaii|t__SGB1585	Hemoglobin A1c	Health factors	Physiological variables	-0.046735	0.531362	0.852907	Not-significant
k__Bacteria|p__Bacteroidetes|c__Bacteroidia|o__Bacteroidales|f__Bacteroidales_unclassified|g__Phocaeicola|s__Phocaeicola_plebeius|t__SGB1903_group	Hemoglobin A1c	Health factors	Physiological variables	-0.150282	0.0321943	0.299986	Not-significant
k__Bacteria|p__Bacteroidetes|c__Bacteroidia|o__Bacteroidales|f__Bacteroidaceae|g__Bacteroidaceae_unclassified|s__Bacteroidaceae_bacterium|t__SGB1408	Hemoglobin A1c	Health factors	Physiological variables	0.0199192	0.758254	0.937021	Not-significant
k__Bacteria|p__Bacteroidetes|c__Bacteroidia|o__Bacteroidales|f__Rikenellaceae|g__Rikenellaceae_unclassified|s__Rikenellaceae_bacterium|t__SGB2279	Hemoglobin A1c	Health factors	Physiological variables	-0.0738524	0.240235	0.667035	Not-significant
k__Bacteria|p__Bacteroidetes|c__Bacteroidia|o__Bacteroidales|f__Bacteroidales_unclassified|g__Phocaeicola|s__Phocaeicola_coprophilus|t__SGB1888	Hemoglobin A1c	Health factors	Physiological variables	-0.136961	0.0602314	0.396875	Not-significant
k__Bacteria|p__Bacteroidetes|c__Bacteroidia|o__Bacteroidales|f__Bacteroidaceae|g__Bacteroides|s__Bacteroides_finegoldii|t__SGB1862	Hemoglobin A1c	Health factors	Physiological variables	0.127122	0.0992008	0.485455	Not-significant
k__Bacteria|p__Firmicutes|c__Bacilli|o__Bacilli_unclassified|f__Bacilli_unclassified|g__Bacilli_unclassified|s__Bacilli_bacterium|t__SGB6510	Hemoglobin A1c	Health factors	Physiological variables	0.13214	0.130652	0.537606	Not-significant
k__Bacteria|p__Firmicutes|c__Clostridia|o__Clostridia_unclassified|f__Clostridia_unclassified|g__Clostridia_unclassified|s__Clostridia_bacterium|t__SGB6249	Hemoglobin A1c	Health factors	Physiological variables	-0.127913	0.129601	0.536373	Not-significant
k__Bacteria|p__Candidatus_Melainabacteria|c__Candidatus_Melainabacteria_unclassified|o__Candidatus_Gastranaerophilales|f__Candidatus_Gastranaerophilales_unclassified|g__Candidatus_Gastranaerophilales_unclassified|s__Candidatus_Gastranaerophilales_bacterium|t__SGB8595	Hemoglobin A1c	Health factors	Physiological variables	-0.146416	0.0863967	0.459377	Not-significant
k__Bacteria|p__Firmicutes|c__Bacilli|o__Bacilli_unclassified|f__Bacilli_unclassified|g__GGB4673|s__GGB4673_SGB6462|t__SGB6462	Hemoglobin A1c	Health factors	Physiological variables	-0.112962	0.109196	0.503159	Not-significant
k__Bacteria|p__Spirochaetes|c__Spirochaetia|o__Spirochaetales|f__Spirochaetaceae|g__Treponema|s__Treponema_berlinense|t__SGB3542_group	Hemoglobin A1c	Health factors	Physiological variables	-0.0452099	0.549091	0.860716	Not-significant
k__Bacteria|p__Proteobacteria|c__Alphaproteobacteria|o__Alphaproteobacteria_unclassified|f__Alphaproteobacteria_unclassified|g__GGB6588|s__GGB6588_SGB9315|t__SGB9315	Hemoglobin A1c	Health factors	Physiological variables	-0.0708697	0.311076	0.724325	Not-significant
k__Bacteria|p__Firmicutes|c__Clostridia|o__Clostridiales|f__Lachnospiraceae|g__Lachnospiraceae_unclassified|s__Lachnospiraceae_bacterium|t__SGB4898	Hemoglobin A1c	Health factors	Physiological variables	-0.0937845	0.136119	0.546097	Not-significant
k__Bacteria|p__Firmicutes|c__Negativicutes|o__Veillonellales|f__Veillonellaceae|g__Megasphaera|s__Megasphaera_sp_BL7|t__SGB5858	Hemoglobin A1c	Health factors	Physiological variables	-0.00429735	0.963905	0.992493	Not-significant
k__Bacteria|p__Proteobacteria|c__Alphaproteobacteria|o__Alphaproteobacteria_unclassified|f__Alphaproteobacteria_unclassified|g__Alphaproteobacteria_unclassified|s__Alphaproteobacteria_unclassified_SGB9319|t__SGB9319	Hemoglobin A1c	Health factors	Physiological variables	-0.0289807	0.669124	0.908781	Not-significant
k__Bacteria|p__Firmicutes|c__Bacilli|o__Bacilli_unclassified|f__Bacilli_unclassified|g__GGB4674|s__GGB4674_SGB6463|t__SGB6463	Hemoglobin A1c	Health factors	Physiological variables	-0.0656049	0.437513	0.803485	Not-significant
k__Bacteria|p__Candidatus_Melainabacteria|c__Candidatus_Melainabacteria_unclassified|o__Candidatus_Gastranaerophilales|f__Candidatus_Gastranaerophilales_unclassified|g__Candidatus_Gastranaerophilales_unclassified|s__Candidatus_Gastranaerophilales_bacterium|t__SGB8616	Hemoglobin A1c	Health factors	Physiological variables	-0.0982876	0.172568	0.593591	Not-significant
k__Bacteria|p__Firmicutes|c__Negativicutes|o__Acidaminococcales|f__Acidaminococcaceae|g__Phascolarctobacterium|s__Phascolarctobacterium_faecium|t__SGB5792	Hemoglobin A1c	Health factors	Physiological variables	0.236705	0.00126293	0.0472403	Significant
k__Bacteria|p__Bacteroidetes|c__Bacteroidia|o__Bacteroidales|f__Bacteroidaceae|g__Bacteroides|s__Bacteroides_eggerthii|t__SGB1829	Hemoglobin A1c	Health factors	Physiological variables	0.0758186	0.211146	0.637155	Not-significant
k__Bacteria|p__Bacteroidetes|c__Bacteroidia|o__Bacteroidales|f__Bacteroidales_unclassified|g__Phocaeicola|s__Phocaeicola_massiliensis|t__SGB1812	Hemoglobin A1c	Health factors	Physiological variables	0.175742	0.00709355	0.136575	Not-significant
k__Bacteria|p__Firmicutes|c__Clostridia|o__Clostridiales|f__Lachnospiraceae|g__Mediterraneibacter|s__Ruminococcus_torques|t__SGB4608	Hemoglobin A1c	Health factors	Physiological variables	0.155275	0.031711	0.297883	Not-significant
k__Bacteria|p__Bacteroidetes|c__Bacteroidia|o__Bacteroidales|f__Bacteroidaceae|g__Bacteroides|s__Bacteroides_intestinalis|t__SGB1846	Hemoglobin A1c	Health factors	Physiological variables	0.0183538	0.787295	0.945729	Not-significant
k__Bacteria|p__Firmicutes|c__Clostridia|o__Clostridiales|f__Ruminococcaceae|g__Flavonifractor|s__Flavonifractor_plautii|t__SGB15132	Hemoglobin A1c	Health factors	Physiological variables	0.102384	0.12469	0.528542	Not-significant
k__Bacteria|p__Firmicutes|c__Clostridia|o__Clostridiales|f__Lachnospiraceae|g__Lachnospiraceae_unclassified|s__Lachnospiraceae_bacterium|t__SGB5057	Hemoglobin A1c	Health factors	Physiological variables	-0.0774319	0.227884	0.654283	Not-significant
k__Bacteria|p__Firmicutes|c__CFGB1462|o__OFGB1462|f__FGB1462|g__GGB3673|s__GGB3673_SGB4986|t__SGB4986	Hemoglobin A1c	Health factors	Physiological variables	-0.0576695	0.437771	0.803599	Not-significant
k__Bacteria|p__Firmicutes|c__Clostridia|o__Clostridia_unclassified|f__Clostridia_unclassified|g__Clostridia_unclassified|s__Clostridia_bacterium|t__SGB6251	Hemoglobin A1c	Health factors	Physiological variables	0.0127888	0.872099	0.969022	Not-significant
k__Bacteria|p__Elusimicrobia|c__Elusimicrobia|o__Elusimicrobiales|f__Elusimicrobiales_unclassified|g__GGB13148|s__GGB13148_SGB20355|t__SGB20355	Hemoglobin A1c	Health factors	Physiological variables	-0.029387	0.642178	0.898497	Not-significant
k__Bacteria|p__Kiritimatiellaeota|c__Kiritimatiellae|o__Kiritimatiellae_unclassified|f__Kiritimatiellae_unclassified|g__Kiritimatiellae_unclassified|s__Kiritimatiellae_bacterium|t__SGB17365	Hemoglobin A1c	Health factors	Physiological variables	-0.0333594	0.587717	0.877299	Not-significant
k__Bacteria|p__Firmicutes|c__Clostridia|o__Clostridia_unclassified|f__Clostridia_unclassified|g__Clostridia_unclassified|s__Clostridia_bacterium|t__SGB4368	Hemoglobin A1c	Health factors	Physiological variables	-0.144973	0.0846317	0.455833	Not-significant
k__Bacteria|p__Firmicutes|c__CFGB1287|o__OFGB1287|f__FGB1287|g__GGB3103|s__GGB3103_SGB4112|t__SGB4112	Hemoglobin A1c	Health factors	Physiological variables	-0.0985278	0.141115	0.553126	Not-significant
k__Bacteria|p__Proteobacteria|c__Alphaproteobacteria|o__Alphaproteobacteria_unclassified|f__Alphaproteobacteria_unclassified|g__Alphaproteobacteria_unclassified|s__Alphaproteobacteria_unclassified_SGB9310|t__SGB9310	Hemoglobin A1c	Health factors	Physiological variables	0.0765828	0.267564	0.692178	Not-significant
k__Bacteria|p__Firmicutes|c__Bacilli|o__Lactobacillales|f__Streptococcaceae|g__Streptococcus|s__Streptococcus_lutetiensis|t__SGB8021	Hemoglobin A1c	Health factors	Physiological variables	-0.122625	0.109734	0.504095	Not-significant
k__Bacteria|p__Firmicutes|c__Clostridia|o__Clostridia_unclassified|f__Clostridia_unclassified|g__Clostridia_unclassified|s__Clostridia_unclassified_SGB13972|t__SGB13972	Hemoglobin A1c	Health factors	Physiological variables	-0.0854272	0.25311	0.679918	Not-significant
k__Bacteria|p__Firmicutes|c__Clostridia|o__Clostridia_unclassified|f__Clostridia_unclassified|g__Clostridia_unclassified|s__Clostridia_bacterium|t__SGB6290	Hemoglobin A1c	Health factors	Physiological variables	-0.0692925	0.287778	0.70819	Not-significant
k__Bacteria|p__Firmicutes|c__Clostridia|o__Clostridiales|f__Lachnospiraceae|g__Mediterraneibacter|s__Ruminococcus_gnavus|t__SGB4584	Hemoglobin A1c	Health factors	Physiological variables	0.130619	0.0707333	0.423736	Not-significant
k__Bacteria|p__Firmicutes|c__Negativicutes|o__Veillonellales|f__Veillonellaceae|g__GGB18271|s__GGB18271_SGB26990|t__SGB26990	Hemoglobin A1c	Health factors	Physiological variables	0.0021463	0.973169	0.994226	Not-significant
k__Bacteria|p__Firmicutes|c__CFGB1358|o__OFGB1358|f__FGB1358|g__GGB3314|s__GGB3314_SGB4383|t__SGB4383	Hemoglobin A1c	Health factors	Physiological variables	-0.0376145	0.599741	0.882632	Not-significant
k__Bacteria|p__Firmicutes|c__Clostridia|o__Clostridiales|f__Ruminococcaceae|g__GGB9676|s__GGB9676_SGB15176|t__SGB15176	Hemoglobin A1c	Health factors	Physiological variables	-0.0477971	0.548908	0.86066	Not-significant
k__Bacteria|p__Firmicutes|c__Bacilli|o__Bacilli_unclassified|f__Bacilli_unclassified|g__Bacilli_unclassified|s__Bacilli_bacterium|t__SGB6451	Hemoglobin A1c	Health factors	Physiological variables	-0.145264	0.0479799	0.359699	Not-significant
k__Bacteria|p__Firmicutes|c__Bacilli|o__Bacilli_unclassified|f__Bacilli_unclassified|g__Bacilli_unclassified|s__Bacilli_bacterium|t__SGB6494	Hemoglobin A1c	Health factors	Physiological variables	-0.0535103	0.48368	0.828618	Not-significant
k__Bacteria|p__Firmicutes|c__Clostridia|o__Clostridia_unclassified|f__Clostridia_unclassified|g__Clostridia_unclassified|s__Clostridia_unclassified_SGB6291|t__SGB6291	Hemoglobin A1c	Health factors	Physiological variables	-0.104137	0.0743515	0.433602	Not-significant
k__Bacteria|p__Firmicutes|c__Clostridia|o__Clostridia_unclassified|f__Clostridia_unclassified|g__GGB4576|s__GGB4576_SGB6326|t__SGB6326	Hemoglobin A1c	Health factors	Physiological variables	-0.0289366	0.620184	0.889769	Not-significant
k__Bacteria|p__Firmicutes|c__Clostridia|o__Clostridia_unclassified|f__Clostridia_unclassified|g__GGB9145|s__GGB9145_SGB14079|t__SGB14079	Hemoglobin A1c	Health factors	Physiological variables	-0.018872	0.744854	0.933649	Not-significant
k__Bacteria|p__Firmicutes|c__Clostridia|o__Clostridiales|f__Ruminococcaceae|g__GGB9673|s__GGB9673_SGB15172|t__SGB15172	Hemoglobin A1c	Health factors	Physiological variables	-0.0666375	0.331795	0.737358	Not-significant
k__Bacteria|p__Bacteroidetes|c__Bacteroidia|o__Bacteroidales|f__Prevotellaceae|g__GGB1270|s__GGB1270_SGB1705|t__SGB1705	Hemoglobin A1c	Health factors	Physiological variables	-0.0727983	0.383193	0.770799	Not-significant
k__Bacteria|p__Firmicutes|c__Bacilli|o__Bacilli_unclassified|f__Bacilli_unclassified|g__Bacilli_unclassified|s__Bacilli_bacterium|t__SGB1022	Hemoglobin A1c	Health factors	Physiological variables	-0.0150101	0.845684	0.961812	Not-significant
k__Bacteria|p__Bacteroidetes|c__Bacteroidia|o__Bacteroidales|f__Bacteroidales_unclassified|g__Bacteroidales_unclassified|s__Bacteroidales_bacterium|t__SGB1333	Hemoglobin A1c	Health factors	Physiological variables	-0.114868	0.089991	0.467514	Not-significant
k__Bacteria|p__Bacteroidetes|c__Bacteroidia|o__Bacteroidales|f__Bacteroidaceae|g__GGB18547|s__GGB18547_SGB27410|t__SGB27410	Hemoglobin A1c	Health factors	Physiological variables	-0.0517987	0.434862	0.802037	Not-significant
k__Bacteria|p__Proteobacteria|c__CFGB1058|o__OFGB1058|f__FGB1058|g__GGB2726|s__GGB2726_SGB3668|t__SGB3668	Hemoglobin A1c	Health factors	Physiological variables	0.0848229	0.304501	0.719462	Not-significant
k__Bacteria|p__Firmicutes|c__Clostridia|o__Clostridia_unclassified|f__Clostridia_unclassified|g__Clostridia_unclassified|s__Clostridia_unclassified_SGB14065|t__SGB14065	Hemoglobin A1c	Health factors	Physiological variables	-0.115018	0.0839718	0.454821	Not-significant
k__Bacteria|p__Firmicutes|c__Clostridia|o__Clostridia_unclassified|f__Clostridia_unclassified|g__Clostridia_unclassified|s__Clostridia_bacterium|t__SGB6270	Hemoglobin A1c	Health factors	Physiological variables	0.0559299	0.34486	0.74714	Not-significant
k__Bacteria|p__Proteobacteria|c__Alphaproteobacteria|o__Alphaproteobacteria_unclassified|f__Alphaproteobacteria_unclassified|g__Alphaproteobacteria_unclassified|s__Alphaproteobacteria_unclassified_SGB26749|t__SGB26749	Hemoglobin A1c	Health factors	Physiological variables	0.0118339	0.847843	0.96233	Not-significant
k__Bacteria|p__Firmicutes|c__Clostridia|o__Clostridia_unclassified|f__Clostridia_unclassified|g__Clostridia_unclassified|s__Clostridia_bacterium|t__SGB14066	Hemoglobin A1c	Health factors	Physiological variables	-0.0770746	0.293861	0.711725	Not-significant
k__Bacteria|p__Firmicutes|c__Bacilli|o__Bacilli_unclassified|f__Bacilli_unclassified|g__Bacilli_unclassified|s__Bacilli_bacterium|t__SGB47336	Hemoglobin A1c	Health factors	Physiological variables	-0.10453	0.164406	0.583905	Not-significant
k__Bacteria|p__Kiritimatiellaeota|c__Kiritimatiellae|o__Kiritimatiellae_unclassified|f__Kiritimatiellae_unclassified|g__GGB13152|s__GGB13152_SGB20361|t__SGB20361	Hemoglobin A1c	Health factors	Physiological variables	-0.0117685	0.847037	0.962137	Not-significant
k__Bacteria|p__Proteobacteria|c__Alphaproteobacteria|o__Alphaproteobacteria_unclassified|f__Alphaproteobacteria_unclassified|g__Alphaproteobacteria_unclassified|s__Alphaproteobacteria_bacterium|t__SGB9313	Hemoglobin A1c	Health factors	Physiological variables	0.103725	0.0674973	0.415629	Not-significant
k__Bacteria|p__Bacteroidetes|c__Bacteroidia|o__Bacteroidales|f__Prevotellaceae|g__Prevotella|s__Prevotella_copri_clade_A|t__SGB1626	Mean arterial pressure	Health factors	Physiological variables	-0.00387727	0.605178	0.884746	Not-significant
k__Bacteria|p__Bacteroidetes|c__Bacteroidia|o__Bacteroidales|f__Prevotellaceae|g__Prevotella|s__Prevotella_copri_clade_B|t__SGB1613	Mean arterial pressure	Health factors	Physiological variables	-0.0174848	0.126484	0.531422	Not-significant
k__Bacteria|p__Bacteroidetes|c__Bacteroidia|o__Bacteroidales|f__Prevotellaceae|g__Prevotella|s__Prevotella_copri_clade_D|t__SGB1636_group	Mean arterial pressure	Health factors	Physiological variables	-0.00946775	0.427911	0.798549	Not-significant
k__Bacteria|p__Bacteroidetes|c__Bacteroidia|o__Bacteroidales|f__Prevotellaceae|g__Prevotella|s__Prevotella_copri_clade_C|t__SGB1644	Mean arterial pressure	Health factors	Physiological variables	-0.0107092	0.305814	0.720448	Not-significant
k__Bacteria|p__Bacteroidetes|c__Bacteroidia|o__Bacteroidales|f__Prevotellaceae|g__Prevotella|s__Prevotella_hominis|t__SGB1617_group	Mean arterial pressure	Health factors	Physiological variables	0.000432752	0.971808	0.993886	Not-significant
k__Bacteria|p__Bacteroidetes|c__Bacteroidia|o__Bacteroidales|f__Prevotellaceae|g__GGB1267|s__GGB1267_SGB1701|t__SGB1701	Mean arterial pressure	Health factors	Physiological variables	-0.00829747	0.553106	0.862435	Not-significant
k__Bacteria|p__Firmicutes|c__Clostridia|o__Clostridiales|f__Lachnospiraceae|g__Butyrivibrio|s__Butyrivibrio_crossotus|t__SGB5065	Mean arterial pressure	Health factors	Physiological variables	0.00229159	0.837944	0.959532	Not-significant
k__Bacteria|p__Bacteroidetes|c__Bacteroidia|o__Bacteroidales|f__Prevotellaceae|g__Prevotella|s__Prevotella_SGB1653|t__SGB1653	Mean arterial pressure	Health factors	Physiological variables	0.00853689	0.494296	0.833862	Not-significant
k__Bacteria|p__Bacteroidetes|c__Bacteroidia|o__Bacteroidales|f__Bacteroidaceae|g__Bacteroidaceae_unclassified|s__Bacteroidaceae_bacterium|t__SGB1475	Mean arterial pressure	Health factors	Physiological variables	0.00901157	0.498619	0.836357	Not-significant
k__Bacteria|p__Bacteroidetes|c__Bacteroidia|o__Bacteroidales|f__Prevotellaceae|g__Prevotella|s__Prevotella_SGB1680|t__SGB1680	Mean arterial pressure	Health factors	Physiological variables	-0.00627963	0.62905	0.893424	Not-significant
k__Archaea|p__Euryarchaeota|c__CFGB343|o__OFGB343|f__FGB343|g__GGB781|s__GGB781_SGB1024|t__SGB1024	Mean arterial pressure	Health factors	Physiological variables	0.00899415	0.453303	0.812778	Not-significant
k__Bacteria|p__Spirochaetes|c__Spirochaetia|o__Spirochaetales|f__Spirochaetaceae|g__Treponema|s__Treponema_succinifaciens|t__SGB3546_group	Mean arterial pressure	Health factors	Physiological variables	-0.0152874	0.223063	0.649908	Not-significant
k__Bacteria|p__Firmicutes|c__Negativicutes|o__Veillonellales|f__Veillonellaceae|g__GGB4266|s__GGB4266_SGB5809|t__SGB5809_group	Mean arterial pressure	Health factors	Physiological variables	-0.00469111	0.646419	0.900638	Not-significant
k__Bacteria|p__Spirochaetes|c__Spirochaetia|o__Brachyspirales|f__Brachyspiraceae|g__Brachyspira|s__Brachyspira_pilosicoli|t__SGB5969	Mean arterial pressure	Health factors	Physiological variables	-0.00388265	0.675725	0.911755	Not-significant
k__Bacteria|p__Bacteroidetes|c__Bacteroidia|o__Bacteroidales|f__Prevotellaceae|g__Prevotella|s__Prevotella_sp_885|t__SGB1677	Mean arterial pressure	Health factors	Physiological variables	-0.0104175	0.424922	0.796855	Not-significant
k__Bacteria|p__Candidatus_Melainabacteria|c__Candidatus_Melainabacteria_unclassified|o__Candidatus_Gastranaerophilales|f__Candidatus_Gastranaerophilales_unclassified|g__Candidatus_Gastranaerophilales_unclassified|s__Candidatus_Gastranaerophilales_bacterium|t__SGB8619	Mean arterial pressure	Health factors	Physiological variables	-0.000320283	0.975082	0.994798	Not-significant
k__Bacteria|p__Bacteroidetes|c__Bacteroidia|o__Bacteroidales|f__Prevotellaceae|g__GGB1235|s__GGB1235_SGB1614|t__SGB1614	Mean arterial pressure	Health factors	Physiological variables	-0.00718198	0.565618	0.867621	Not-significant
k__Bacteria|p__Bacteroidetes|c__Bacteroidia|o__Bacteroidales|f__Prevotellaceae|g__GGB1266|s__GGB1266_SGB1699|t__SGB1699	Mean arterial pressure	Health factors	Physiological variables	-0.014455	0.231212	0.658545	Not-significant
k__Bacteria|p__Bacteroidetes|c__Bacteroidia|o__Bacteroidales|f__Prevotellaceae|g__GGB18559|s__GGB18559_SGB27424|t__SGB27424	Mean arterial pressure	Health factors	Physiological variables	0.0019338	0.869272	0.968384	Not-significant
k__Bacteria|p__Bacteroidetes|c__Bacteroidia|o__Bacteroidales|f__Bacteroidaceae|g__Bacteroidaceae_unclassified|s__Bacteroidaceae_bacterium|t__SGB1473	Mean arterial pressure	Health factors	Physiological variables	-0.0167517	0.0716961	0.42635	Not-significant
k__Bacteria|p__Firmicutes|c__Clostridia|o__Clostridiales|f__Lachnospiraceae|g__Roseburia|s__Roseburia_faecis|t__SGB4925	Mean arterial pressure	Health factors	Physiological variables	0.00470561	0.377001	0.767468	Not-significant
k__Bacteria|p__Firmicutes|c__Clostridia|o__Clostridiales|f__Ruminococcaceae|g__Ruminococcus|s__Ruminococcus_sp_NSJ_71|t__SGB4290	Mean arterial pressure	Health factors	Physiological variables	0.0119131	0.325754	0.733555	Not-significant
k__Bacteria|p__Firmicutes|c__Clostridia|o__Clostridiales|f__Clostridiaceae|g__Clostridium|s__Clostridium_sp_AF34_10BH|t__SGB4914	Mean arterial pressure	Health factors	Physiological variables	0.000100736	0.986726	0.997492	Not-significant
k__Bacteria|p__Firmicutes|c__Negativicutes|o__Selenomonadales|f__Selenomonadaceae|g__GGB4979|s__GGB4979_SGB6973|t__SGB6973	Mean arterial pressure	Health factors	Physiological variables	-0.00156271	0.890211	0.973415	Not-significant
k__Bacteria|p__Firmicutes|c__Clostridia|o__Clostridiales|f__Lachnospiraceae|g__Lachnospiraceae_unclassified|s__Eubacterium_rectale|t__SGB4933_group	Mean arterial pressure	Health factors	Physiological variables	9.22e-05	0.98261	0.996542	Not-significant
k__Bacteria|p__Firmicutes|c__Clostridia|o__Clostridiales|f__Lachnospiraceae|g__Lachnospiraceae_unclassified|s__Lachnospiraceae_bacterium_WCA3_601_WT_6H|t__SGB4910	Mean arterial pressure	Health factors	Physiological variables	0.00294008	0.628062	0.893075	Not-significant
k__Bacteria|p__Firmicutes|c__Bacilli|o__Lactobacillales|f__Streptococcaceae|g__Streptococcus|s__Streptococcus_salivarius|t__SGB8007_group	Mean arterial pressure	Health factors	Physiological variables	-0.000290607	0.960742	0.992037	Not-significant
k__Bacteria|p__Firmicutes|c__Bacilli|o__Bacilli_unclassified|f__Bacilli_unclassified|g__Bacilli_unclassified|s__Bacilli_bacterium|t__SGB6472	Mean arterial pressure	Health factors	Physiological variables	-0.0136437	0.226051	0.652644	Not-significant
k__Bacteria|p__Bacteroidetes|c__Bacteroidia|o__Bacteroidales|f__Bacteroidales_unclassified|g__GGB1495|s__GGB1495_SGB2071|t__SGB2071	Mean arterial pressure	Health factors	Physiological variables	0.00532581	0.600459	0.882994	Not-significant
k__Bacteria|p__Bacteroidetes|c__Bacteroidia|o__Bacteroidales|f__Rikenellaceae|g__Rikenellaceae_unclassified|s__Rikenellaceae_unclassified_SGB2230|t__SGB2230	Mean arterial pressure	Health factors	Physiological variables	-0.00285204	0.823923	0.955751	Not-significant
k__Bacteria|p__Bacteroidetes|c__Bacteroidia|o__Bacteroidales|f__Prevotellaceae|g__GGB1239|s__GGB1239_SGB1657|t__SGB1657	Mean arterial pressure	Health factors	Physiological variables	-0.0152847	0.227424	0.654155	Not-significant
k__Bacteria|p__Bacteroidetes|c__Bacteroidia|o__Bacteroidales|f__Rikenellaceae|g__GGB1630|s__GGB1630_SGB2238|t__SGB2238	Mean arterial pressure	Health factors	Physiological variables	0.007378	0.52955	0.851992	Not-significant
k__Bacteria|p__Bacteroidetes|c__Bacteroidia|o__Bacteroidales|f__Bacteroidaceae|g__Bacteroidaceae_unclassified|s__Bacteroidaceae_bacterium|t__SGB1472	Mean arterial pressure	Health factors	Physiological variables	-0.0143546	0.212881	0.638788	Not-significant
k__Bacteria|p__Firmicutes|c__Clostridia|o__Clostridia_unclassified|f__Clostridia_unclassified|g__GGB4599|s__GGB4599_SGB6362|t__SGB6362	Mean arterial pressure	Health factors	Physiological variables	-0.0140608	0.209299	0.635215	Not-significant
k__Bacteria|p__Proteobacteria|c__Betaproteobacteria|o__Burkholderiales|f__Sutterellaceae|g__Duodenibacillus|s__Duodenibacillus_massiliensis|t__SGB9273	Mean arterial pressure	Health factors	Physiological variables	0.00595521	0.613211	0.887415	Not-significant
k__Bacteria|p__Firmicutes|c__Clostridia|o__Clostridiales|f__Clostridiaceae|g__Clostridium|s__Clostridium_sp_AF15_49|t__SGB5111	Mean arterial pressure	Health factors	Physiological variables	0.000588759	0.951369	0.99004	Not-significant
k__Bacteria|p__Firmicutes|c__Bacilli|o__Lactobacillales|f__Streptococcaceae|g__Streptococcus|s__Streptococcus_parasanguinis|t__SGB8071	Mean arterial pressure	Health factors	Physiological variables	0.00415926	0.574958	0.87162	Not-significant
k__Bacteria|p__Firmicutes|c__Clostridia|o__Clostridiales|f__Lachnospiraceae|g__GGB3859|s__GGB3859_SGB5234|t__SGB5234_group	Mean arterial pressure	Health factors	Physiological variables	-0.0019454	0.861807	0.966067	Not-significant
k__Bacteria|p__Firmicutes|c__Clostridia|o__Clostridiales|f__Lachnospiraceae|g__Lachnospiraceae_unclassified|s__Lachnospiraceae_unclassified_SGB4924|t__SGB4924_group	Mean arterial pressure	Health factors	Physiological variables	-0.0169658	0.113401	0.510011	Not-significant
k__Bacteria|p__Firmicutes|c__Clostridia|o__Clostridiales|f__Lachnospiraceae|g__Roseburia|s__Roseburia_inulinivorans|t__SGB4940	Mean arterial pressure	Health factors	Physiological variables	-0.000705303	0.872685	0.96927	Not-significant
k__Bacteria|p__Firmicutes|c__Bacilli|o__Bacilli_unclassified|f__Bacilli_unclassified|g__Bacilli_unclassified|s__Bacilli_unclassified_SGB6422|t__SGB6422	Mean arterial pressure	Health factors	Physiological variables	-0.00429101	0.690213	0.91657	Not-significant
k__Bacteria|p__Firmicutes|c__Clostridia|o__Clostridiales|f__Ruminococcaceae|g__GGB9615|s__GGB9615_SGB15053|t__SGB15053_group	Mean arterial pressure	Health factors	Physiological variables	-0.0101169	0.0035331	0.0908081	Not-significant
k__Bacteria|p__Bacteroidetes|c__Bacteroidia|o__Bacteroidales|f__Prevotellaceae|g__GGB1243|s__GGB1243_SGB1663|t__SGB1663	Mean arterial pressure	Health factors	Physiological variables	-0.00285009	0.806468	0.951184	Not-significant
k__Bacteria|p__Firmicutes|c__Clostridia|o__Clostridiales|f__Ruminococcaceae|g__GGB3341|s__GGB3341_SGB4420|t__SGB4420	Mean arterial pressure	Health factors	Physiological variables	0.0220818	0.0299978	0.290137	Not-significant
k__Bacteria|p__Firmicutes|c__Clostridia|o__Clostridiales|f__Ruminococcaceae|g__Ruminococcaceae_unclassified|s__Ruminococcaceae_unclassified_SGB15265|t__SGB15265_group	Mean arterial pressure	Health factors	Physiological variables	0.0125873	0.128434	0.534355	Not-significant
k__Bacteria|p__Firmicutes|c__Clostridia|o__Clostridia_unclassified|f__Clostridia_unclassified|g__GGB3293|s__GGB3293_SGB4348|t__SGB4348	Mean arterial pressure	Health factors	Physiological variables	-0.0116842	0.220929	0.647725	Not-significant
k__Bacteria|p__Bacteroidetes|c__Bacteroidia|o__Bacteroidales|f__Prevotellaceae|g__GGB1247|s__GGB1247_SGB1668|t__SGB1668	Mean arterial pressure	Health factors	Physiological variables	-0.00540102	0.656991	0.90442	Not-significant
k__Bacteria|p__Elusimicrobia|c__Elusimicrobia|o__Elusimicrobiales|f__Elusimicrobiales_unclassified|g__Elusimicrobiales_unclassified|s__Elusimicrobiales_bacterium|t__SGB19694	Mean arterial pressure	Health factors	Physiological variables	-0.0104158	0.344788	0.747122	Not-significant
k__Bacteria|p__Firmicutes|c__Clostridia|o__Clostridiales|f__Ruminococcaceae|g__GGB3189|s__GGB3189_SGB4212|t__SGB4212	Mean arterial pressure	Health factors	Physiological variables	-0.00780797	0.426723	0.79804	Not-significant
k__Bacteria|p__Firmicutes|c__Clostridia|o__Clostridiales|f__Ruminococcaceae|g__GGB9635|s__GGB9635_SGB15106|t__SGB15106	Mean arterial pressure	Health factors	Physiological variables	-0.00234452	0.775548	0.941826	Not-significant
k__Bacteria|p__Bacteroidetes|c__Bacteroidia|o__Bacteroidales|f__Prevotellaceae|g__Prevotella|s__Prevotella_SGB1612|t__SGB1612	Mean arterial pressure	Health factors	Physiological variables	-0.0136167	0.158408	0.576777	Not-significant
k__Bacteria|p__Firmicutes|c__Negativicutes|o__Selenomonadales|f__Selenomonadaceae|g__Mitsuokella|s__Mitsuokella_jalaludinii|t__SGB5904	Mean arterial pressure	Health factors	Physiological variables	0.0149359	0.202107	0.628089	Not-significant
k__Bacteria|p__Firmicutes|c__Clostridia|o__Clostridia_unclassified|f__Clostridia_unclassified|g__GGB4585|s__GGB4585_SGB6340|t__SGB6340	Mean arterial pressure	Health factors	Physiological variables	0.0136646	0.216162	0.642672	Not-significant
k__Bacteria|p__Firmicutes|c__Clostridia|o__Clostridiales|f__Ruminococcaceae|g__Faecalibacterium|s__Faecalibacterium_prausnitzii|t__SGB15316_group	Mean arterial pressure	Health factors	Physiological variables	-0.00116634	0.719052	0.926155	Not-significant
k__Bacteria|p__Bacteroidetes|c__Bacteroidia|o__Bacteroidales|f__Prevotellaceae|g__Prevotella|s__Prevotella_sp_Marseille_P4119|t__SGB1676	Mean arterial pressure	Health factors	Physiological variables	-0.0154486	0.208273	0.634043	Not-significant
k__Bacteria|p__Firmicutes|c__Clostridia|o__Clostridiales|f__Ruminococcaceae|g__GGB9615|s__GGB9615_SGB15051|t__SGB15051	Mean arterial pressure	Health factors	Physiological variables	-0.00620566	0.196144	0.621693	Not-significant
k__Bacteria|p__Firmicutes|c__Clostridia|o__Clostridiales|f__Lachnospiraceae|g__GGB3636|s__GGB3636_SGB4929|t__SGB4929	Mean arterial pressure	Health factors	Physiological variables	-0.011029	0.258793	0.685023	Not-significant
k__Bacteria|p__Firmicutes|c__Clostridia|o__Clostridiales|f__Oscillospiraceae|g__Oscillibacter|s__Oscillibacter_sp_ER4|t__SGB15254	Mean arterial pressure	Health factors	Physiological variables	-0.00660054	0.12169	0.523763	Not-significant
k__Bacteria|p__Firmicutes|c__Clostridia|o__Clostridiales|f__Lachnospiraceae|g__GGB3862|s__GGB3862_SGB5239|t__SGB5239	Mean arterial pressure	Health factors	Physiological variables	0.00156453	0.880773	0.971186	Not-significant
k__Bacteria|p__Firmicutes|c__Clostridia|o__Clostridiales|f__Ruminococcaceae|g__Ruminococcaceae_unclassified|s__Ruminococcaceae_unclassified_SGB15236|t__SGB15236	Mean arterial pressure	Health factors	Physiological variables	-0.00536419	0.432123	0.80052	Not-significant
k__Bacteria|p__Bacteroidetes|c__Bacteroidia|o__Bacteroidales|f__Prevotellaceae|g__Prevotella|s__Prevotella_sp_P4_51|t__SGB1666	Mean arterial pressure	Health factors	Physiological variables	-0.00688488	0.551944	0.861846	Not-significant
k__Bacteria|p__Firmicutes|c__Bacilli|o__Bacilli_unclassified|f__Bacilli_unclassified|g__Bacilli_unclassified|s__Bacilli_bacterium|t__SGB6442	Mean arterial pressure	Health factors	Physiological variables	-0.00244362	0.800583	0.949606	Not-significant
k__Bacteria|p__Firmicutes|c__Clostridia|o__Clostridiales|f__Lachnospiraceae|g__Lachnospira|s__Lachnospira_SGB5077|t__SGB5077	Mean arterial pressure	Health factors	Physiological variables	0.00167618	0.852819	0.963774	Not-significant
k__Bacteria|p__Firmicutes|c__Clostridia|o__Clostridiales|f__Lachnospiraceae|g__Roseburia|s__Roseburia_SGB4958|t__SGB4958	Mean arterial pressure	Health factors	Physiological variables	-0.00369799	0.707288	0.922591	Not-significant
k__Bacteria|p__Proteobacteria|c__Gammaproteobacteria|o__Enterobacterales|f__Enterobacteriaceae|g__Klebsiella|s__Klebsiella_pneumoniae|t__SGB10115	Mean arterial pressure	Health factors	Physiological variables	-0.0148536	0.140826	0.552647	Not-significant
k__Bacteria|p__Bacteroidetes|c__Bacteroidia|o__Bacteroidales|f__Rikenellaceae|g__GGB1631|s__GGB1631_SGB2239|t__SGB2239	Mean arterial pressure	Health factors	Physiological variables	-0.0230776	0.0383031	0.324896	Not-significant
k__Bacteria|p__Firmicutes|c__Clostridia|o__Clostridiales|f__Ruminococcaceae|g__Ruminococcus|s__Ruminococcus_bromii|t__SGB4285_group	Mean arterial pressure	Health factors	Physiological variables	-0.0118088	0.186774	0.61048	Not-significant
k__Bacteria|p__Bacteroidetes|c__Bacteroidia|o__Bacteroidales|f__Prevotellaceae|g__Prevotella|s__Prevotella_SGB1675|t__SGB1675	Mean arterial pressure	Health factors	Physiological variables	-0.00194335	0.859447	0.965599	Not-significant
k__Bacteria|p__Bacteroidetes|c__Bacteroidia|o__Bacteroidales|f__Prevotellaceae|g__GGB1246|s__GGB1246_SGB1667|t__SGB1667	Mean arterial pressure	Health factors	Physiological variables	-0.0172087	0.140847	0.552647	Not-significant
k__Bacteria|p__Firmicutes|c__Clostridia|o__Clostridiales|f__Ruminococcaceae|g__GGB9727|s__GGB9727_SGB15285|t__SGB15285	Mean arterial pressure	Health factors	Physiological variables	0.00336352	0.731424	0.930157	Not-significant
k__Bacteria|p__Firmicutes|c__Clostridia|o__Clostridiales|f__Ruminococcaceae|g__Faecalibacterium|s__Faecalibacterium_prausnitzii|t__SGB15332_group	Mean arterial pressure	Health factors	Physiological variables	0.00359397	0.306245	0.72074	Not-significant
k__Bacteria|p__Bacteroidetes|c__Bacteroidia|o__Bacteroidales|f__Prevotellaceae|g__GGB1249|s__GGB1249_SGB1670|t__SGB1670	Mean arterial pressure	Health factors	Physiological variables	-0.0245769	0.0202679	0.239945	Not-significant
k__Bacteria|p__Bacteroidetes|c__Bacteroidia|o__Bacteroidales|f__Bacteroidaceae|g__Bacteroidaceae_unclassified|s__Bacteroidaceae_bacterium|t__SGB1488	Mean arterial pressure	Health factors	Physiological variables	-0.0146831	0.104375	0.495043	Not-significant
k__Bacteria|p__Bacteroidetes|c__CFGB544|o__OFGB544|f__FGB544|g__GGB1123|s__GGB1123_SGB1437|t__SGB1437	Mean arterial pressure	Health factors	Physiological variables	-0.0229923	0.0537651	0.377884	Not-significant
k__Bacteria|p__Firmicutes|c__Clostridia|o__Clostridiales|f__Lachnospiraceae|g__Lachnospira|s__Lachnospira_eligens|t__SGB5082_group	Mean arterial pressure	Health factors	Physiological variables	-0.00685917	0.149152	0.563521	Not-significant
k__Bacteria|p__Actinobacteria|c__Coriobacteriia|o__Coriobacteriales|f__Coriobacteriaceae|g__Collinsella|s__Collinsella_aerofaciens|t__SGB14546_group	Mean arterial pressure	Health factors	Physiological variables	-0.00490824	0.140588	0.552188	Not-significant
k__Bacteria|p__Firmicutes|c__Clostridia|o__Clostridiales|f__Lachnospiraceae|g__Coprococcus|s__Coprococcus_catus|t__SGB4670	Mean arterial pressure	Health factors	Physiological variables	-0.00294262	0.615602	0.888251	Not-significant
k__Bacteria|p__Firmicutes|c__Negativicutes|o__Acidaminococcales|f__Acidaminococcaceae|g__Phascolarctobacterium|s__Phascolarctobacterium_succinatutens|t__SGB5765_group	Mean arterial pressure	Health factors	Physiological variables	-0.0123675	0.245834	0.672682	Not-significant
k__Bacteria|p__Firmicutes|c__Clostridia|o__Clostridia_unclassified|f__Clostridia_unclassified|g__GGB3277|s__GGB3277_SGB4327|t__SGB4327_group	Mean arterial pressure	Health factors	Physiological variables	0.00552162	0.605289	0.884746	Not-significant
k__Bacteria|p__Firmicutes|c__Clostridia|o__Clostridiales|f__Ruminococcaceae|g__GGB9712|s__GGB9712_SGB15244|t__SGB15244	Mean arterial pressure	Health factors	Physiological variables	-0.0178219	0.00846942	0.150434	Not-significant
k__Bacteria|p__Firmicutes|c__Clostridia|o__Clostridiales|f__Lachnospiraceae|g__Lacrimispora|s__Lacrimispora_amygdalina|t__SGB4716	Mean arterial pressure	Health factors	Physiological variables	0.00598558	0.0224141	0.252317	Not-significant
k__Bacteria|p__Bacteroidetes|c__Bacteroidia|o__Bacteroidales|f__Prevotellaceae|g__Prevotella|s__Prevotella_pectinovora|t__SGB1662	Mean arterial pressure	Health factors	Physiological variables	-0.0287658	0.0161209	0.212914	Not-significant
k__Bacteria|p__Firmicutes|c__Bacilli|o__Bacilli_unclassified|f__Bacilli_unclassified|g__Bacilli_unclassified|s__Bacilli_bacterium|t__SGB6533	Mean arterial pressure	Health factors	Physiological variables	-0.00606073	0.432595	0.800765	Not-significant
k__Bacteria|p__Firmicutes|c__Clostridia|o__Clostridiales|f__Ruminococcaceae|g__Ruminococcaceae_unclassified|s__Ruminococcaceae_unclassified_SGB15234|t__SGB15234	Mean arterial pressure	Health factors	Physiological variables	-0.00477333	0.56259	0.866219	Not-significant
k__Bacteria|p__Firmicutes|c__Clostridia|o__Clostridiales|f__Ruminococcaceae|g__GGB9602|s__GGB9602_SGB15031|t__SGB15031	Mean arterial pressure	Health factors	Physiological variables	-0.00302797	0.702833	0.92106	Not-significant
k__Bacteria|p__Firmicutes|c__Clostridia|o__Clostridia_unclassified|f__Clostridia_unclassified|g__GGB4584|s__GGB4584_SGB6338|t__SGB6338	Mean arterial pressure	Health factors	Physiological variables	-0.0169406	0.0609491	0.399041	Not-significant
k__Bacteria|p__Bacteroidetes|c__Bacteroidia|o__Bacteroidales|f__Prevotellaceae|g__GGB1250|s__GGB1250_SGB1672|t__SGB1672_group	Mean arterial pressure	Health factors	Physiological variables	-0.0141302	0.246997	0.673777	Not-significant
k__Bacteria|p__Firmicutes|c__Bacilli|o__Bacilli_unclassified|f__Bacilli_unclassified|g__Bacilli_unclassified|s__Bacilli_bacterium|t__SGB6430	Mean arterial pressure	Health factors	Physiological variables	0.000919541	0.912025	0.979669	Not-significant
k__Bacteria|p__Proteobacteria|c__CFGB1062|o__OFGB1062|f__FGB1062|g__GGB2734|s__GGB2734_SGB3677|t__SGB3677	Mean arterial pressure	Health factors	Physiological variables	0.00171535	0.89601	0.975398	Not-significant
k__Bacteria|p__Bacteroidetes|c__Bacteroidia|o__Bacteroidales|f__Rikenellaceae|g__Rikenellaceae_unclassified|s__Rikenellaceae_bacterium|t__SGB2215	Mean arterial pressure	Health factors	Physiological variables	-0.0208696	0.050833	0.369527	Not-significant
k__Bacteria|p__Bacteroidetes|c__Bacteroidia|o__Bacteroidales|f__Bacteroidales_unclassified|g__Bacteroidales_unclassified|s__Bacteroidales_bacterium|t__SGB2021	Mean arterial pressure	Health factors	Physiological variables	-0.0247238	0.0447429	0.349201	Not-significant
k__Bacteria|p__Firmicutes|c__Clostridia|o__Clostridiales|f__Ruminococcaceae|g__Faecalibacterium|s__Faecalibacterium_prausnitzii|t__SGB15342	Mean arterial pressure	Health factors	Physiological variables	0.00393519	0.252602	0.679342	Not-significant
k__Bacteria|p__Firmicutes|c__Bacilli|o__Bacilli_unclassified|f__Bacilli_unclassified|g__Bacilli_unclassified|s__Bacilli_bacterium|t__SGB6543	Mean arterial pressure	Health factors	Physiological variables	0.000625519	0.9334	0.985092	Not-significant
k__Bacteria|p__Firmicutes|c__Erysipelotrichia|o__Erysipelotrichales|f__Erysipelotrichaceae|g__Catenibacterium|s__Catenibacterium_sp_AM22_15|t__SGB6783_group	Mean arterial pressure	Health factors	Physiological variables	-0.000534458	0.945333	0.988303	Not-significant
k__Bacteria|p__Firmicutes|c__Clostridia|o__Clostridia_unclassified|f__Clostridia_unclassified|g__Clostridia_unclassified|s__Clostridia_unclassified_SGB13966|t__SGB13966	Mean arterial pressure	Health factors	Physiological variables	-0.0144899	0.0824482	0.451172	Not-significant
k__Bacteria|p__Firmicutes|c__Clostridia|o__Clostridiales|f__Lachnospiraceae|g__Lachnospiraceae_unclassified|s__Lachnospiraceae_bacterium|t__SGB4881	Mean arterial pressure	Health factors	Physiological variables	-0.00490896	0.599229	0.8825	Not-significant
k__Bacteria|p__Firmicutes|c__Clostridia|o__Clostridiales|f__Ruminococcaceae|g__GGB9634|s__GGB9634_SGB15095|t__SGB15095_group	Mean arterial pressure	Health factors	Physiological variables	-0.00603995	0.562785	0.866366	Not-significant
k__Bacteria|p__Firmicutes|c__CFGB1298|o__OFGB1298|f__FGB1298|g__GGB3118|s__GGB3118_SGB4130|t__SGB4130	Mean arterial pressure	Health factors	Physiological variables	0.00550525	0.488485	0.831133	Not-significant
k__Bacteria|p__Firmicutes|c__Clostridia|o__Clostridiales|f__Lachnospiraceae|g__Coprococcus|s__Coprococcus_sp_OM04_5BH|t__SGB5115	Mean arterial pressure	Health factors	Physiological variables	-0.0176011	0.101441	0.489849	Not-significant
k__Bacteria|p__Firmicutes|c__Clostridia|o__Clostridiales|f__Ruminococcaceae|g__GGB9635|s__GGB9635_SGB15104|t__SGB15104	Mean arterial pressure	Health factors	Physiological variables	-0.016455	0.0425322	0.341199	Not-significant
k__Bacteria|p__Firmicutes|c__Clostridia|o__Clostridiales|f__Lachnospiraceae|g__GGB3751|s__GGB3751_SGB5099|t__SGB5099	Mean arterial pressure	Health factors	Physiological variables	0.00309661	0.751214	0.935165	Not-significant
k__Bacteria|p__Firmicutes|c__Clostridia|o__Clostridiales|f__Lachnospiraceae|g__Roseburia|s__Roseburia_intestinalis|t__SGB4951	Mean arterial pressure	Health factors	Physiological variables	0.0147158	0.0712263	0.424822	Not-significant
k__Bacteria|p__Firmicutes|c__Clostridia|o__Clostridiales|f__Ruminococcaceae|g__Ruminococcaceae_unclassified|s__Ruminococcaceae_bacterium|t__SGB15249	Mean arterial pressure	Health factors	Physiological variables	-0.00708753	0.244681	0.671593	Not-significant
k__Bacteria|p__Proteobacteria|c__Deltaproteobacteria|o__Desulfovibrionales|f__Desulfovibrionaceae|g__Desulfovibrio|s__Desulfovibrio_piger|t__SGB15467_group	Mean arterial pressure	Health factors	Physiological variables	-0.0074837	0.464488	0.81879	Not-significant
k__Bacteria|p__Firmicutes|c__Bacilli|o__Bacilli_unclassified|f__Bacilli_unclassified|g__GGB4727|s__GGB4727_SGB6548|t__SGB6548	Mean arterial pressure	Health factors	Physiological variables	-0.0125088	0.113124	0.509482	Not-significant
k__Bacteria|p__Firmicutes|c__Clostridia|o__Clostridiales|f__Ruminococcaceae|g__GGB9686|s__GGB9686_SGB15190|t__SGB15190	Mean arterial pressure	Health factors	Physiological variables	-0.00906848	0.357542	0.755294	Not-significant
k__Bacteria|p__Firmicutes|c__Clostridia|o__Clostridia_unclassified|f__Clostridia_unclassified|g__Clostridia_unclassified|s__Clostridia_bacterium|t__SGB4394	Mean arterial pressure	Health factors	Physiological variables	0.000978657	0.90317	0.977499	Not-significant
k__Bacteria|p__Firmicutes|c__Clostridia|o__Clostridiales|f__Lachnospiraceae|g__Lachnospiraceae_unclassified|s__Lachnospiraceae_unclassified_SGB4894|t__SGB4894	Mean arterial pressure	Health factors	Physiological variables	-0.0115815	0.0804523	0.446785	Not-significant
k__Bacteria|p__Firmicutes|c__Clostridia|o__Clostridia_unclassified|f__Clostridia_unclassified|g__Clostridia_unclassified|s__Clostridia_bacterium|t__SGB6328	Mean arterial pressure	Health factors	Physiological variables	-0.00997117	0.34534	0.747567	Not-significant
k__Archaea|p__Euryarchaeota|c__Methanobacteria|o__Methanobacteriales|f__Methanobacteriaceae|g__Methanobrevibacter|s__Methanobrevibacter_smithii|t__SGB714_group	Mean arterial pressure	Health factors	Physiological variables	-0.0131055	0.21062	0.63665	Not-significant
k__Bacteria|p__Firmicutes|c__Clostridia|o__Clostridiales|f__Ruminococcaceae|g__Ruminococcaceae_unclassified|s__Ruminococcaceae_bacterium|t__SGB15196	Mean arterial pressure	Health factors	Physiological variables	-0.0113489	0.130533	0.537606	Not-significant
k__Bacteria|p__Firmicutes|c__Clostridia|o__Clostridiales|f__Ruminococcaceae|g__GGB9633|s__GGB9633_SGB15090|t__SGB15090	Mean arterial pressure	Health factors	Physiological variables	-0.0097976	0.299481	0.716126	Not-significant
k__Bacteria|p__Firmicutes|c__Clostridia|o__Clostridiales|f__Ruminococcaceae|g__Faecalibacterium|s__Faecalibacterium_prausnitzii|t__SGB15318_group	Mean arterial pressure	Health factors	Physiological variables	-0.00458597	0.238236	0.665307	Not-significant
k__Bacteria|p__Firmicutes|c__Clostridia|o__Clostridiales|f__Clostridiaceae|g__Clostridium|s__Clostridium_SGB6179|t__SGB6179	Mean arterial pressure	Health factors	Physiological variables	0.016714	0.0504666	0.368245	Not-significant
k__Bacteria|p__Firmicutes|c__Clostridia|o__Clostridiales|f__Ruminococcaceae|g__Ruminococcaceae_unclassified|s__Eubacterium_siraeum|t__SGB4198_group	Mean arterial pressure	Health factors	Physiological variables	0.00604076	0.550538	0.861279	Not-significant
k__Bacteria|p__Firmicutes|c__Clostridia|o__Clostridiales|f__Lachnospiraceae|g__Lachnospiraceae_unclassified|s__Lachnospiraceae_bacterium|t__SGB4957	Mean arterial pressure	Health factors	Physiological variables	0.00348423	0.716075	0.925548	Not-significant
k__Bacteria|p__Firmicutes|c__Clostridia|o__Clostridiales|f__Lachnospiraceae|g__Coprococcus|s__Coprococcus_eutactus|t__SGB5118	Mean arterial pressure	Health factors	Physiological variables	0.0127966	0.205111	0.631438	Not-significant
k__Bacteria|p__Firmicutes|c__Clostridia|o__Clostridiales|f__Clostridiaceae|g__GGB3478|s__GGB3478_SGB4643|t__SGB4643	Mean arterial pressure	Health factors	Physiological variables	0.00284902	0.707912	0.922787	Not-significant
k__Bacteria|p__Bacteroidetes|c__Bacteroidia|o__Bacteroidales|f__Bacteroidaceae|g__GGB1380|s__GGB1380_SGB1883|t__SGB1883_group	Mean arterial pressure	Health factors	Physiological variables	-0.0140754	0.180687	0.603188	Not-significant
k__Bacteria|p__Firmicutes|c__Clostridia|o__Clostridiales|f__Ruminococcaceae|g__Faecalibacterium|s__Faecalibacterium_SGB15346|t__SGB15346	Mean arterial pressure	Health factors	Physiological variables	0.00280365	0.496866	0.835277	Not-significant
k__Bacteria|p__Firmicutes|c__Clostridia|o__Clostridiales|f__Lachnospiraceae|g__Lachnospiraceae_unclassified|s__Lachnospiraceae_bacterium|t__SGB4669	Mean arterial pressure	Health factors	Physiological variables	0.000837526	0.861975	0.966083	Not-significant
k__Bacteria|p__Candidatus_Melainabacteria|c__Candidatus_Melainabacteria_unclassified|o__Candidatus_Gastranaerophilales|f__Candidatus_Gastranaerophilales_unclassified|g__Candidatus_Gastranaerophilales_unclassified|s__Candidatus_Gastranaerophilales_bacterium|t__SGB8617	Mean arterial pressure	Health factors	Physiological variables	-0.024279	0.00354193	0.0908865	Not-significant
k__Bacteria|p__Firmicutes|c__Clostridia|o__Clostridiales|f__Ruminococcaceae|g__GGB9705|s__GGB9705_SGB15225|t__SGB15225	Mean arterial pressure	Health factors	Physiological variables	-0.00265184	0.656828	0.904394	Not-significant
k__Bacteria|p__Firmicutes|c__Clostridia|o__Clostridiales|f__Ruminococcaceae|g__GGB9635|s__GGB9635_SGB15103|t__SGB15103	Mean arterial pressure	Health factors	Physiological variables	-0.0120557	0.141887	0.554052	Not-significant
k__Bacteria|p__Firmicutes|c__Clostridia|o__Clostridiales|f__Clostridiaceae|g__Clostridium|s__Clostridium_sp_AM49_4BH|t__SGB4652	Mean arterial pressure	Health factors	Physiological variables	-0.0125495	0.178206	0.600415	Not-significant
k__Bacteria|p__Firmicutes|c__Clostridia|o__Clostridiales|f__Ruminococcaceae|g__GGB9615|s__GGB9615_SGB15052|t__SGB15052	Mean arterial pressure	Health factors	Physiological variables	0.00182365	0.715869	0.92543	Not-significant
k__Bacteria|p__Firmicutes|c__Clostridia|o__Clostridiales|f__Clostridiaceae|g__Clostridium|s__Clostridium_sp_AF36_4|t__SGB4644	Mean arterial pressure	Health factors	Physiological variables	-0.0106313	0.210078	0.636207	Not-significant
k__Bacteria|p__Firmicutes|c__Clostridia|o__Clostridiales|f__Ruminococcaceae|g__Ruminococcaceae_unclassified|s__Ruminococcaceae_unclassified_SGB15309|t__SGB15309	Mean arterial pressure	Health factors	Physiological variables	-0.00507137	0.44326	0.807311	Not-significant
k__Bacteria|p__Firmicutes|c__Clostridia|o__Clostridia_unclassified|f__Clostridia_unclassified|g__Clostridia_unclassified|s__Clostridia_unclassified_SGB6276|t__SGB6276	Mean arterial pressure	Health factors	Physiological variables	-0.00538655	0.601534	0.883553	Not-significant
k__Bacteria|p__Firmicutes|c__Clostridia|o__Clostridiales|f__Ruminococcaceae|g__GGB9634|s__GGB9634_SGB15093|t__SGB15093	Mean arterial pressure	Health factors	Physiological variables	-0.00975606	0.266782	0.691701	Not-significant
k__Bacteria|p__Firmicutes|c__Clostridia|o__Clostridia_unclassified|f__Clostridia_unclassified|g__Clostridia_unclassified|s__Clostridia_bacterium|t__SGB14007	Mean arterial pressure	Health factors	Physiological variables	-0.00993137	0.291034	0.70966	Not-significant
k__Bacteria|p__Firmicutes|c__Clostridia|o__Clostridiales|f__Ruminococcaceae|g__GGB9729|s__GGB9729_SGB15288|t__SGB15288_group	Mean arterial pressure	Health factors	Physiological variables	-0.0197682	0.0143792	0.200104	Not-significant
k__Bacteria|p__Firmicutes|c__Negativicutes|o__Veillonellales|f__Veillonellaceae|g__Veillonella|s__Veillonella_parvula|t__SGB6939	Mean arterial pressure	Health factors	Physiological variables	-0.0127606	0.140806	0.552613	Not-significant
k__Bacteria|p__Firmicutes|c__Clostridia|o__Clostridiales|f__Lachnospiraceae|g__GGB3637|s__GGB3637_SGB4930|t__SGB4930	Mean arterial pressure	Health factors	Physiological variables	-0.00497695	0.601668	0.883652	Not-significant
k__Bacteria|p__Firmicutes|c__Clostridia|o__Clostridiales|f__Lachnospiraceae|g__Blautia|s__Blautia_obeum|t__SGB4811_group	Mean arterial pressure	Health factors	Physiological variables	-0.00720194	0.182002	0.605074	Not-significant
k__Bacteria|p__Firmicutes|c__Erysipelotrichia|o__Erysipelotrichales|f__Erysipelotrichaceae|g__Erysipelotrichaceae_unclassified|s__Erysipelotrichaceae_bacterium|t__SGB6823	Mean arterial pressure	Health factors	Physiological variables	-0.0170457	0.073844	0.432191	Not-significant
k__Bacteria|p__Firmicutes|c__Clostridia|o__Clostridiales|f__Eubacteriaceae|g__Eubacterium|s__Eubacterium_sp_AM28_29|t__SGB6796_group	Mean arterial pressure	Health factors	Physiological variables	-0.0116322	0.095942	0.479265	Not-significant
k__Bacteria|p__Firmicutes|c__Clostridia|o__Clostridiales|f__Ruminococcaceae|g__Ruminococcaceae_unclassified|s__Ruminococcaceae_bacterium|t__SGB4194	Mean arterial pressure	Health factors	Physiological variables	-0.00769101	0.341347	0.744177	Not-significant
k__Bacteria|p__Firmicutes|c__Clostridia|o__Clostridiales|f__Lachnospiraceae|g__Lachnospiraceae_unclassified|s__Lachnospiraceae_unclassified_SGB5104|t__SGB5104	Mean arterial pressure	Health factors	Physiological variables	-0.0152648	0.110195	0.504597	Not-significant
k__Bacteria|p__Firmicutes|c__Clostridia|o__Clostridiales|f__Lachnospiraceae|g__Lachnospiraceae_unclassified|s__Lachnospiraceae_bacterium|t__SGB4909	Mean arterial pressure	Health factors	Physiological variables	-0.00478729	0.501486	0.837537	Not-significant
k__Bacteria|p__Proteobacteria|c__Gammaproteobacteria|o__Pasteurellales|f__Pasteurellaceae|g__Haemophilus|s__Haemophilus_parainfluenzae|t__SGB9712_group	Mean arterial pressure	Health factors	Physiological variables	-0.0163668	0.0173101	0.220114	Not-significant
k__Bacteria|p__Firmicutes|c__Clostridia|o__Clostridiales|f__Ruminococcaceae|g__GGB9707|s__GGB9707_SGB15229|t__SGB15229	Mean arterial pressure	Health factors	Physiological variables	-0.00950895	0.105357	0.496479	Not-significant
k__Bacteria|p__Firmicutes|c__Clostridia|o__Clostridiales|f__Peptostreptococcaceae|g__Romboutsia|s__Romboutsia_timonensis|t__SGB6148	Mean arterial pressure	Health factors	Physiological variables	0.0220868	0.00230433	0.0699295	Not-significant
k__Bacteria|p__Firmicutes|c__Clostridia|o__Clostridia_unclassified|f__Clostridia_unclassified|g__Clostridia_unclassified|s__Clostridia_bacterium|t__SGB5180	Mean arterial pressure	Health factors	Physiological variables	-0.00671293	0.236515	0.663355	Not-significant
k__Bacteria|p__Firmicutes|c__Clostridia|o__Clostridiales|f__Lachnospiraceae|g__GGB3733|s__GGB3733_SGB5066|t__SGB5066	Mean arterial pressure	Health factors	Physiological variables	0.0149332	0.182836	0.606194	Not-significant
k__Bacteria|p__Firmicutes|c__Clostridia|o__Clostridiales|f__Ruminococcaceae|g__Ruminococcaceae_unclassified|s__Ruminococcaceae_bacterium|t__SGB14905	Mean arterial pressure	Health factors	Physiological variables	-0.0192949	0.0567937	0.387323	Not-significant
k__Bacteria|p__Actinobacteria|c__Coriobacteriia|o__Coriobacteriales|f__Atopobiaceae|g__Parolsenella|s__Parolsenella_massiliensis|t__SGB14380	Mean arterial pressure	Health factors	Physiological variables	0.0106341	0.227584	0.654188	Not-significant
k__Bacteria|p__Firmicutes|c__Clostridia|o__Clostridiales|f__Lachnospiraceae|g__Lachnospiraceae_unclassified|s__Lachnospiraceae_unclassified_SGB4890|t__SGB4890	Mean arterial pressure	Health factors	Physiological variables	-0.0100245	0.239443	0.666272	Not-significant
k__Bacteria|p__Firmicutes|c__Clostridia|o__Clostridiales|f__Ruminococcaceae|g__GGB9593|s__GGB9593_SGB15015|t__SGB15015	Mean arterial pressure	Health factors	Physiological variables	-0.00758663	0.267121	0.691894	Not-significant
k__Bacteria|p__Firmicutes|c__Clostridia|o__Clostridia_unclassified|f__Clostridia_unclassified|g__GGB9774|s__GGB9774_SGB15394|t__SGB15394	Mean arterial pressure	Health factors	Physiological variables	-0.00708268	0.353606	0.752541	Not-significant
k__Bacteria|p__Bacteroidetes|c__Bacteroidia|o__Bacteroidales|f__Tannerellaceae|g__GGB1405|s__GGB1405_SGB1928|t__SGB1928	Mean arterial pressure	Health factors	Physiological variables	-0.0322186	0.000904715	0.0374899	Significant
k__Bacteria|p__Firmicutes|c__Clostridia|o__Clostridiales|f__Clostridiaceae|g__Clostridium|s__Clostridium_sp_OM07_10AC|t__SGB4655	Mean arterial pressure	Health factors	Physiological variables	-0.00657496	0.535153	0.854421	Not-significant
k__Bacteria|p__Firmicutes|c__Clostridia|o__Clostridiales|f__Ruminococcaceae|g__Ruminococcaceae_unclassified|s__Ruminococcaceae_unclassified_SGB15260|t__SGB15260	Mean arterial pressure	Health factors	Physiological variables	-0.00848507	0.275645	0.699006	Not-significant
k__Bacteria|p__Firmicutes|c__Clostridia|o__Clostridiales|f__Lachnospiraceae|g__Mediterraneibacter|s__Ruminococcus_torques|t__SGB4563_group	Mean arterial pressure	Health factors	Physiological variables	0.00165057	0.694061	0.917843	Not-significant
k__Bacteria|p__Firmicutes|c__Clostridia|o__Clostridiales|f__Lachnospiraceae|g__Dorea|s__Dorea_longicatena|t__SGB4581	Mean arterial pressure	Health factors	Physiological variables	-0.000835911	0.879484	0.970794	Not-significant
k__Bacteria|p__Firmicutes|c__Clostridia|o__Clostridiales|f__Lachnospiraceae|g__Blautia|s__Blautia_wexlerae|t__SGB4837_group	Mean arterial pressure	Health factors	Physiological variables	-0.000960104	0.713457	0.924579	Not-significant
k__Bacteria|p__Firmicutes|c__Erysipelotrichia|o__Erysipelotrichales|f__Erysipelotrichaceae|g__Erysipelotrichaceae_unclassified|s__Erysipelotrichaceae_bacterium|t__SGB6836_group	Mean arterial pressure	Health factors	Physiological variables	0.00610314	0.446588	0.809002	Not-significant
k__Bacteria|p__Proteobacteria|c__Gammaproteobacteria|o__Enterobacterales|f__Enterobacteriaceae|g__Escherichia|s__Escherichia_coli|t__SGB10068	Mean arterial pressure	Health factors	Physiological variables	-0.000285526	0.967731	0.993378	Not-significant
k__Bacteria|p__Firmicutes|c__Clostridia|o__Clostridiales|f__Ruminococcaceae|g__Candidatus_Cibiobacter|s__Candidatus_Cibiobacter_qucibialis|t__SGB15286	Mean arterial pressure	Health factors	Physiological variables	-0.000926341	0.822305	0.955294	Not-significant
k__Bacteria|p__Firmicutes|c__Clostridia|o__Clostridiales|f__Lachnospiraceae|g__Dorea|s__Dorea_formicigenerans|t__SGB4575	Mean arterial pressure	Health factors	Physiological variables	-0.000193542	0.949026	0.989389	Not-significant
k__Bacteria|p__Proteobacteria|c__Betaproteobacteria|o__Burkholderiales|f__Sutterellaceae|g__Sutterella|s__Sutterella_wadsworthensis|t__SGB9286	Mean arterial pressure	Health factors	Physiological variables	0.00831835	0.436616	0.803069	Not-significant
k__Bacteria|p__Firmicutes|c__Clostridia|o__Clostridiales|f__Lachnospiraceae|g__Coprococcus|s__Coprococcus_comes|t__SGB4577_group	Mean arterial pressure	Health factors	Physiological variables	0.000498935	0.8809	0.971216	Not-significant
k__Bacteria|p__Firmicutes|c__Clostridia|o__Clostridiales|f__Clostridiaceae|g__GGB3486|s__GGB3486_SGB4658|t__SGB4658	Mean arterial pressure	Health factors	Physiological variables	-0.0132853	0.164798	0.584232	Not-significant
k__Bacteria|p__Firmicutes|c__Clostridia|o__Clostridiales|f__Ruminococcaceae|g__GGB9635|s__GGB9635_SGB15102|t__SGB15102	Mean arterial pressure	Health factors	Physiological variables	-0.0113294	0.246151	0.673077	Not-significant
k__Bacteria|p__Firmicutes|c__Bacilli|o__Bacilli_unclassified|f__Bacilli_unclassified|g__GGB4773|s__GGB4773_SGB6607|t__SGB6607	Mean arterial pressure	Health factors	Physiological variables	0.00554921	0.521801	0.848443	Not-significant
k__Bacteria|p__Firmicutes|c__Clostridia|o__Clostridiales|f__Lachnospiraceae|g__Lachnospiraceae_unclassified|s__Lachnospiraceae_bacterium_OM04_12BH|t__SGB4893	Mean arterial pressure	Health factors	Physiological variables	-0.00966522	0.0639323	0.406907	Not-significant
k__Bacteria|p__Firmicutes|c__Clostridia|o__Clostridiales|f__Lachnospiraceae|g__Lachnospiraceae_unclassified|s__Lachnospiraceae_bacterium|t__SGB4887	Mean arterial pressure	Health factors	Physiological variables	-0.0148834	0.118285	0.517704	Not-significant
k__Bacteria|p__Actinobacteria|c__Coriobacteriia|o__Eggerthellales|f__Eggerthellaceae|g__Slackia|s__Slackia_isoflavoniconvertens|t__SGB14773_group	Mean arterial pressure	Health factors	Physiological variables	-0.00701882	0.254483	0.681006	Not-significant
k__Bacteria|p__Firmicutes|c__Clostridia|o__Clostridiales|f__Ruminococcaceae|g__Gemmiger|s__Gemmiger_SGB15292|t__SGB15292	Mean arterial pressure	Health factors	Physiological variables	0.0231762	0.0142547	0.199036	Not-significant
k__Bacteria|p__Firmicutes|c__Clostridia|o__Clostridia_unclassified|f__Clostridia_unclassified|g__Clostridia_unclassified|s__Clostridia_unclassified_SGB13999|t__SGB13999	Mean arterial pressure	Health factors	Physiological variables	-0.00843771	0.422906	0.795736	Not-significant
k__Bacteria|p__Firmicutes|c__Clostridia|o__Clostridiales|f__Lachnospiraceae|g__Lachnospiraceae_unclassified|s__Lachnospiraceae_bacterium|t__SGB5062	Mean arterial pressure	Health factors	Physiological variables	-0.00827461	0.398539	0.779959	Not-significant
k__Bacteria|p__Firmicutes|c__Clostridia|o__Clostridiales|f__Ruminococcaceae|g__Ruminococcaceae_unclassified|s__Ruminococcaceae_bacterium|t__SGB15356	Mean arterial pressure	Health factors	Physiological variables	-0.0088282	0.283514	0.70558	Not-significant
k__Bacteria|p__Bacteroidetes|c__Bacteroidia|o__Bacteroidales|f__Tannerellaceae|g__Parabacteroides|s__Parabacteroides_massiliensis|t__SGB1945	Mean arterial pressure	Health factors	Physiological variables	0.00766693	0.396746	0.778866	Not-significant
k__Bacteria|p__Firmicutes|c__Clostridia|o__Clostridiales|f__Ruminococcaceae|g__GGB9597|s__GGB9597_SGB15022|t__SGB15022	Mean arterial pressure	Health factors	Physiological variables	-0.0100442	0.0773322	0.440792	Not-significant
k__Bacteria|p__Firmicutes|c__Clostridia|o__Clostridiales|f__Clostridiaceae|g__Clostridium|s__Clostridium_sp_AF34_13|t__SGB4659	Mean arterial pressure	Health factors	Physiological variables	0.00957342	0.315495	0.727088	Not-significant
k__Bacteria|p__Bacteroidetes|c__Bacteroidia|o__Bacteroidales|f__Prevotellaceae|g__GGB1244|s__GGB1244_SGB1664|t__SGB1664	Mean arterial pressure	Health factors	Physiological variables	-0.0175365	0.0987401	0.48483	Not-significant
k__Bacteria|p__Firmicutes|c__Clostridia|o__Clostridiales|f__Clostridiales_unclassified|g__Clostridiales_unclassified|s__Clostridiales_unclassified_SGB15145|t__SGB15145	Mean arterial pressure	Health factors	Physiological variables	-0.00279891	0.386265	0.772524	Not-significant
k__Bacteria|p__Firmicutes|c__Bacilli|o__Bacilli_unclassified|f__Bacilli_unclassified|g__Bacilli_unclassified|s__Bacilli_bacterium|t__SGB6499	Mean arterial pressure	Health factors	Physiological variables	-0.0162515	0.133472	0.541837	Not-significant
k__Bacteria|p__Firmicutes|c__Clostridia|o__Clostridiales|f__Clostridiaceae|g__Clostridium|s__Clostridium_sp_NSJ_42|t__SGB6174_group	Mean arterial pressure	Health factors	Physiological variables	0.0171521	0.035928	0.315794	Not-significant
k__Bacteria|p__Firmicutes|c__Bacilli|o__Bacilli_unclassified|f__Bacilli_unclassified|g__Bacilli_unclassified|s__Bacilli_bacterium|t__SGB6609	Mean arterial pressure	Health factors	Physiological variables	-0.00275631	0.738533	0.932084	Not-significant
k__Bacteria|p__Firmicutes|c__Bacilli|o__Bacilli_unclassified|f__Bacilli_unclassified|g__GGB4672|s__GGB4672_SGB6461|t__SGB6461	Mean arterial pressure	Health factors	Physiological variables	-0.0150102	0.116357	0.514591	Not-significant
k__Bacteria|p__Firmicutes|c__Clostridia|o__Clostridiales|f__Ruminococcaceae|g__GGB9691|s__GGB9691_SGB15198|t__SGB15198	Mean arterial pressure	Health factors	Physiological variables	-0.0149859	0.089737	0.466918	Not-significant
k__Bacteria|p__Firmicutes|c__Clostridia|o__Clostridia_unclassified|f__Clostridia_unclassified|g__Clostridia_unclassified|s__Clostridia_bacterium|t__SGB13979	Mean arterial pressure	Health factors	Physiological variables	0.000157555	0.984442	0.99706	Not-significant
k__Bacteria|p__Firmicutes|c__Clostridia|o__Clostridia_unclassified|f__Clostridia_unclassified|g__GGB9758|s__GGB9758_SGB15368|t__SGB15368	Mean arterial pressure	Health factors	Physiological variables	-0.0161701	0.0280592	0.281693	Not-significant
k__Bacteria|p__Firmicutes|c__Clostridia|o__Clostridia_unclassified|f__Clostridia_unclassified|g__Clostridia_unclassified|s__Clostridia_bacterium|t__SGB14252	Mean arterial pressure	Health factors	Physiological variables	-0.0081692	0.186041	0.609744	Not-significant
k__Bacteria|p__Bacteroidetes|c__Bacteroidia|o__Bacteroidales|f__Rikenellaceae|g__Rikenellaceae_unclassified|s__Rikenellaceae_bacterium|t__SGB2241	Mean arterial pressure	Health factors	Physiological variables	-0.00722156	0.501191	0.837313	Not-significant
k__Bacteria|p__Firmicutes|c__Clostridia|o__Clostridiales|f__Lachnospiraceae|g__Lachnospiraceae_unclassified|s__Lachnospiraceae_bacterium|t__SGB4750	Mean arterial pressure	Health factors	Physiological variables	-0.00364618	0.431311	0.800139	Not-significant
k__Bacteria|p__Firmicutes|c__Clostridia|o__Clostridiales|f__Clostridiaceae|g__Clostridium|s__Clostridium_sp_AF20_17LB|t__SGB4714	Mean arterial pressure	Health factors	Physiological variables	0.00576514	0.289887	0.709168	Not-significant
k__Bacteria|p__Bacteroidetes|c__Bacteroidia|o__Bacteroidales|f__Bacteroidales_unclassified|g__Phocaeicola|s__Phocaeicola_vulgatus|t__SGB1814	Mean arterial pressure	Health factors	Physiological variables	0.00203013	0.850807	0.963196	Not-significant
k__Bacteria|p__Firmicutes|c__Clostridia|o__Clostridiales|f__Ruminococcaceae|g__Ruminococcus|s__Ruminococcus_bicirculans|t__SGB4262	Mean arterial pressure	Health factors	Physiological variables	-0.0053374	0.583578	0.875247	Not-significant
k__Bacteria|p__Firmicutes|c__Bacilli|o__Bacilli_unclassified|f__Bacilli_unclassified|g__GGB4706|s__GGB4706_SGB6513|t__SGB6513	Mean arterial pressure	Health factors	Physiological variables	-0.0144534	0.0793446	0.444621	Not-significant
k__Bacteria|p__Firmicutes|c__Clostridia|o__Clostridia_unclassified|f__Clostridia_unclassified|g__Clostridia_unclassified|s__Clostridia_bacterium|t__SGB14209	Mean arterial pressure	Health factors	Physiological variables	-0.0125165	0.162608	0.581777	Not-significant
k__Bacteria|p__Firmicutes|c__Clostridia|o__Clostridiales|f__Ruminococcaceae|g__GGB9614|s__GGB9614_SGB15049|t__SGB15049	Mean arterial pressure	Health factors	Physiological variables	-0.0069533	0.182271	0.60544	Not-significant
k__Bacteria|p__Proteobacteria|c__Alphaproteobacteria|o__Rhizobiales|f__Phyllobacteriaceae|g__GGB38171|s__GGB38171_SGB72433|t__SGB72433_group	Mean arterial pressure	Health factors	Physiological variables	-0.00180021	0.791744	0.947107	Not-significant
k__Bacteria|p__Firmicutes|c__Clostridia|o__Clostridia_unclassified|f__Clostridia_unclassified|g__GGB9342|s__GGB9342_SGB14306|t__SGB14306	Mean arterial pressure	Health factors	Physiological variables	-0.0153558	0.118802	0.518223	Not-significant
k__Bacteria|p__Firmicutes|c__Clostridia|o__Clostridia_unclassified|f__Clostridia_unclassified|g__Clostridia_unclassified|s__Clostridia_bacterium|t__SGB4395	Mean arterial pressure	Health factors	Physiological variables	-0.00183212	0.852038	0.963538	Not-significant
k__Bacteria|p__Firmicutes|c__Clostridia|o__Clostridia_unclassified|f__Clostridia_unclassified|g__Clostridia_unclassified|s__Clostridia_bacterium|t__SGB14202	Mean arterial pressure	Health factors	Physiological variables	-0.00404441	0.63922	0.897434	Not-significant
k__Bacteria|p__Firmicutes|c__Clostridia|o__Clostridiales|f__Ruminococcaceae|g__GGB9603|s__GGB9603_SGB15035|t__SGB15035	Mean arterial pressure	Health factors	Physiological variables	0.00305118	0.6391	0.897434	Not-significant
k__Bacteria|p__Firmicutes|c__Clostridia|o__Clostridiales|f__Ruminococcaceae|g__GGB9730|s__GGB9730_SGB15291|t__SGB15291	Mean arterial pressure	Health factors	Physiological variables	-0.00472155	0.284435	0.706136	Not-significant
k__Bacteria|p__Firmicutes|c__Clostridia|o__Clostridiales|f__Clostridiaceae|g__GGB3528|s__GGB3528_SGB4713|t__SGB4713	Mean arterial pressure	Health factors	Physiological variables	-0.00776042	0.378587	0.768479	Not-significant
k__Bacteria|p__Actinobacteria|c__Coriobacteriia|o__Coriobacteriales|f__Atopobiaceae|g__Olsenella|s__Olsenella_sp_GAM18|t__SGB14370_group	Mean arterial pressure	Health factors	Physiological variables	-0.00345032	0.65973	0.905721	Not-significant
k__Bacteria|p__Firmicutes|c__Clostridia|o__Clostridiales|f__Ruminococcaceae|g__GGB9709|s__GGB9709_SGB15238|t__SGB15238	Mean arterial pressure	Health factors	Physiological variables	-0.0128368	0.113958	0.511054	Not-significant
k__Bacteria|p__Firmicutes|c__CFGB1424|o__OFGB1424|f__FGB1424|g__GGB3490|s__GGB3490_SGB4664|t__SGB4664	Mean arterial pressure	Health factors	Physiological variables	0.00979945	0.264032	0.689296	Not-significant
k__Bacteria|p__Firmicutes|c__Clostridia|o__Clostridiales|f__Ruminococcaceae|g__Ruminococcaceae_unclassified|s__Ruminococcaceae_bacterium|t__SGB14908	Mean arterial pressure	Health factors	Physiological variables	-0.00378482	0.691976	0.917146	Not-significant
k__Bacteria|p__Firmicutes|c__Clostridia|o__Clostridiales|f__Lachnospiraceae|g__Lachnospiraceae_unclassified|s__Lachnospiraceae_bacterium|t__SGB48005	Mean arterial pressure	Health factors	Physiological variables	0.0124319	0.182523	0.605786	Not-significant
k__Bacteria|p__Firmicutes|c__Clostridia|o__Clostridiales|f__Ruminococcaceae|g__Agathobaculum|s__Agathobaculum_butyriciproducens|t__SGB14993_group	Mean arterial pressure	Health factors	Physiological variables	-0.0146025	0.00958653	0.160838	Not-significant
k__Bacteria|p__Firmicutes|c__Clostridia|o__Clostridiales|f__Ruminococcaceae|g__GGB9673|s__GGB9673_SGB15171|t__SGB15171	Mean arterial pressure	Health factors	Physiological variables	-0.0154398	0.121837	0.524015	Not-significant
k__Bacteria|p__Firmicutes|c__Clostridia|o__Clostridia_unclassified|f__Clostridia_unclassified|g__Clostridia_unclassified|s__Clostridia_bacterium|t__SGB6343	Mean arterial pressure	Health factors	Physiological variables	0.00943823	0.169398	0.589444	Not-significant
k__Bacteria|p__Firmicutes|c__Bacilli|o__Bacilli_unclassified|f__Bacilli_unclassified|g__Bacilli_unclassified|s__Bacilli_bacterium|t__SGB6447	Mean arterial pressure	Health factors	Physiological variables	-0.00733392	0.363483	0.759079	Not-significant
k__Bacteria|p__Firmicutes|c__Negativicutes|o__Veillonellales|f__Veillonellaceae|g__Veillonella|s__Veillonella_atypica|t__SGB6936	Mean arterial pressure	Health factors	Physiological variables	-0.017265	0.0580584	0.391122	Not-significant
k__Bacteria|p__Firmicutes|c__Clostridia|o__Clostridiales|f__Ruminococcaceae|g__Ruminococcaceae_unclassified|s__Ruminococcaceae_unclassified_SGB4425|t__SGB4425_group	Mean arterial pressure	Health factors	Physiological variables	0.000992199	0.90943	0.978874	Not-significant
k__Bacteria|p__Firmicutes|c__Clostridia|o__Clostridiales|f__Ruminococcaceae|g__Faecalibacterium|s__Faecalibacterium_SGB15345|t__SGB15345	Mean arterial pressure	Health factors	Physiological variables	0.000169261	0.985509	0.997293	Not-significant
k__Bacteria|p__Tenericutes|c__Mollicutes|o__Acholeplasmatales|f__Acholeplasmatales_unclassified|g__Acholeplasmatales_unclassified|s__Acholeplasmatales_unclassified_SGB6584|t__SGB6584	Mean arterial pressure	Health factors	Physiological variables	-0.00745797	0.400837	0.781453	Not-significant
k__Bacteria|p__Firmicutes|c__Clostridia|o__Clostridiales|f__Lachnospiraceae|g__Lachnospira|s__Lachnospira_pectinoschiza|t__SGB5075_group	Mean arterial pressure	Health factors	Physiological variables	0.00690959	0.506438	0.840599	Not-significant
k__Bacteria|p__Firmicutes|c__Clostridia|o__Clostridiales|f__Ruminococcaceae|g__Faecalibacterium|s__Faecalibacterium_prausnitzii|t__SGB15323	Mean arterial pressure	Health factors	Physiological variables	-0.0174449	0.0892773	0.466156	Not-significant
k__Bacteria|p__Firmicutes|c__Clostridia|o__Clostridiales|f__Ruminococcaceae|g__Ruminococcaceae_unclassified|s__Ruminococcaceae_bacterium|t__SGB43319	Mean arterial pressure	Health factors	Physiological variables	-0.00675275	0.360298	0.75676	Not-significant
k__Bacteria|p__Firmicutes|c__Bacilli|o__Bacilli_unclassified|f__Bacilli_unclassified|g__Bacilli_unclassified|s__Bacilli_bacterium|t__SGB6421	Mean arterial pressure	Health factors	Physiological variables	-0.000330454	0.972097	0.993931	Not-significant
k__Bacteria|p__Firmicutes|c__Clostridia|o__Clostridiales|f__Ruminococcaceae|g__GGB9595|s__GGB9595_SGB15017|t__SGB15017	Mean arterial pressure	Health factors	Physiological variables	-0.0117187	0.177702	0.599617	Not-significant
k__Bacteria|p__Bacteroidetes|c__Bacteroidia|o__Bacteroidales|f__Bacteroidaceae|g__Bacteroides|s__Bacteroides_fragilis|t__SGB1853	Mean arterial pressure	Health factors	Physiological variables	-0.00611438	0.262139	0.687978	Not-significant
k__Bacteria|p__Firmicutes|c__Clostridia|o__Clostridiales|f__Clostridiaceae|g__Clostridiaceae_unclassified|s__Clostridiaceae_bacterium|t__SGB4269	Mean arterial pressure	Health factors	Physiological variables	-0.00767556	0.395691	0.778351	Not-significant
k__Bacteria|p__Firmicutes|c__Clostridia|o__Clostridiales|f__Lachnospiraceae|g__Lachnospiraceae_unclassified|s__Lachnospiraceae_bacterium|t__SGB4767	Mean arterial pressure	Health factors	Physiological variables	0.00278302	0.379408	0.768843	Not-significant
k__Bacteria|p__Firmicutes|c__Clostridia|o__Clostridiales|f__Lachnospiraceae|g__Lachnospiraceae_unclassified|s__Lachnospiraceae_bacterium|t__SGB4706	Mean arterial pressure	Health factors	Physiological variables	-0.00189946	0.602363	0.883774	Not-significant
k__Bacteria|p__Firmicutes|c__Clostridia|o__Clostridiales|f__Ruminococcaceae|g__GGB9631|s__GGB9631_SGB15085|t__SGB15085	Mean arterial pressure	Health factors	Physiological variables	-0.0112089	0.130643	0.537606	Not-significant
k__Bacteria|p__Planctomycetes|c__Planctomycetia|o__Pirellulales|f__Pirellulaceae|g__GGB6565|s__GGB6565_SGB9274|t__SGB9274	Mean arterial pressure	Health factors	Physiological variables	0.00814692	0.399026	0.780256	Not-significant
k__Bacteria|p__Bacteroidetes|c__Bacteroidia|o__Bacteroidales|f__Bacteroidaceae|g__Bacteroidaceae_unclassified|s__Bacteroidaceae_bacterium|t__SGB1478	Mean arterial pressure	Health factors	Physiological variables	-0.0124097	0.084422	0.455582	Not-significant
k__Bacteria|p__Firmicutes|c__Clostridia|o__Clostridiales|f__Clostridiaceae|g__Clostridium|s__Clostridium_perfringens|t__SGB6191	Mean arterial pressure	Health factors	Physiological variables	-0.00872338	0.30275	0.718109	Not-significant
k__Bacteria|p__Firmicutes|c__CFGB1340|o__OFGB1340|f__FGB1340|g__GGB3256|s__GGB3256_SGB4303|t__SGB4303	Mean arterial pressure	Health factors	Physiological variables	0.024103	0.00997283	0.164498	Not-significant
k__Bacteria|p__Firmicutes|c__Clostridia|o__Clostridiales|f__Ruminococcaceae|g__Faecalibacterium|s__Faecalibacterium_prausnitzii|t__SGB15317	Mean arterial pressure	Health factors	Physiological variables	-0.0061668	0.222188	0.648945	Not-significant
k__Bacteria|p__Firmicutes|c__Clostridia|o__Clostridiales|f__Clostridiaceae|g__Clostridium|s__Clostridium_fessum|t__SGB4705	Mean arterial pressure	Health factors	Physiological variables	-0.00190514	0.629643	0.893561	Not-significant
k__Bacteria|p__Firmicutes|c__Clostridia|o__Clostridia_unclassified|f__Clostridia_unclassified|g__Clostridia_unclassified|s__Clostridia_bacterium|t__SGB14005	Mean arterial pressure	Health factors	Physiological variables	0.00898072	0.360308	0.75676	Not-significant
k__Bacteria|p__Firmicutes|c__Clostridia|o__Clostridia_unclassified|f__Clostridia_unclassified|g__Clostridia_unclassified|s__Clostridia_bacterium|t__SGB14861	Mean arterial pressure	Health factors	Physiological variables	-0.00678904	0.226592	0.653174	Not-significant
k__Bacteria|p__Firmicutes|c__Clostridia|o__Clostridiales|f__Ruminococcaceae|g__GGB9595|s__GGB9595_SGB15019|t__SGB15019	Mean arterial pressure	Health factors	Physiological variables	-0.00274206	0.713528	0.924614	Not-significant
k__Bacteria|p__Firmicutes|c__CFGB1218|o__OFGB1218|f__FGB1218|g__GGB2983|s__GGB2983_SGB3965|t__SGB3965	Mean arterial pressure	Health factors	Physiological variables	-0.00641566	0.174385	0.596136	Not-significant
k__Bacteria|p__Firmicutes|c__Clostridia|o__Clostridiales|f__Ruminococcaceae|g__GGB9631|s__GGB9631_SGB15087|t__SGB15087	Mean arterial pressure	Health factors	Physiological variables	-0.00139635	0.875556	0.969963	Not-significant
k__Bacteria|p__Firmicutes|c__Clostridia|o__Clostridiales|f__Ruminococcaceae|g__GGB9627|s__GGB9627_SGB15081|t__SGB15081	Mean arterial pressure	Health factors	Physiological variables	-0.0108823	0.0661167	0.412296	Not-significant
k__Bacteria|p__Bacteroidetes|c__Bacteroidia|o__Bacteroidales|f__Tannerellaceae|g__Parabacteroides|s__Parabacteroides_distasonis|t__SGB1934	Mean arterial pressure	Health factors	Physiological variables	0.0041692	0.67748	0.912529	Not-significant
k__Bacteria|p__Firmicutes|c__Clostridia|o__Clostridiales|f__Lachnospiraceae|g__Blautia|s__Blautia_SGB4815|t__SGB4815_group	Mean arterial pressure	Health factors	Physiological variables	-0.0112252	0.0783295	0.442497	Not-significant
k__Bacteria|p__Firmicutes|c__Clostridia|o__Clostridia_unclassified|f__Clostridia_unclassified|g__Clostridia_unclassified|s__Clostridia_bacterium|t__SGB13997	Mean arterial pressure	Health factors	Physiological variables	-0.00537664	0.57054	0.869706	Not-significant
k__Bacteria|p__Firmicutes|c__Negativicutes|o__Veillonellales|f__Veillonellaceae|g__Veillonella|s__Veillonella_dispar|t__SGB6952	Mean arterial pressure	Health factors	Physiological variables	-0.0132486	0.135918	0.54579	Not-significant
k__Bacteria|p__Firmicutes|c__Clostridia|o__Clostridia_unclassified|f__Clostridia_unclassified|g__Clostridia_unclassified|s__Clostridia_bacterium|t__SGB14253	Mean arterial pressure	Health factors	Physiological variables	-0.0143176	0.0762564	0.438059	Not-significant
k__Bacteria|p__Firmicutes|c__Clostridia|o__Clostridiales|f__Ruminococcaceae|g__Gemmiger|s__Gemmiger_formicilis|t__SGB15300	Mean arterial pressure	Health factors	Physiological variables	0.00454247	0.441356	0.80592	Not-significant
k__Bacteria|p__Firmicutes|c__Clostridia|o__Clostridiales|f__Lachnospiraceae|g__GGB3623|s__GGB3623_SGB4900|t__SGB4900	Mean arterial pressure	Health factors	Physiological variables	-0.0188634	0.0802952	0.44654	Not-significant
k__Bacteria|p__Firmicutes|c__Clostridia|o__Clostridiales|f__Lachnospiraceae|g__Lachnospiraceae_unclassified|s__Lachnospiraceae_bacterium|t__SGB5060	Mean arterial pressure	Health factors	Physiological variables	0.00830576	0.299976	0.716479	Not-significant
k__Bacteria|p__Firmicutes|c__Erysipelotrichia|o__Erysipelotrichales|f__Erysipelotrichaceae|g__Holdemanella|s__Holdemanella_biformis|t__SGB6806_group	Mean arterial pressure	Health factors	Physiological variables	-0.0015732	0.849273	0.962791	Not-significant
k__Bacteria|p__Firmicutes|c__Clostridia|o__Clostridiales|f__Ruminococcaceae|g__GGB9636|s__GGB9636_SGB15107|t__SGB15107	Mean arterial pressure	Health factors	Physiological variables	-0.00413857	0.664388	0.907264	Not-significant
k__Bacteria|p__Firmicutes|c__Bacilli|o__Bacilli_unclassified|f__Bacilli_unclassified|g__Bacilli_unclassified|s__Bacilli_bacterium|t__SGB6521	Mean arterial pressure	Health factors	Physiological variables	-0.0104262	0.196585	0.622002	Not-significant
k__Bacteria|p__Bacteroidetes|c__Bacteroidia|o__Bacteroidales|f__Rikenellaceae|g__Rikenellaceae_unclassified|s__Rikenellaceae_bacterium|t__SGB2229	Mean arterial pressure	Health factors	Physiological variables	-0.0263467	0.0138214	0.195628	Not-significant
k__Bacteria|p__Firmicutes|c__Clostridia|o__Clostridia_unclassified|f__Clostridia_unclassified|g__GGB9284|s__GGB9284_SGB14237|t__SGB14237	Mean arterial pressure	Health factors	Physiological variables	0.00935613	0.369216	0.763081	Not-significant
k__Bacteria|p__Firmicutes|c__Erysipelotrichia|o__Erysipelotrichales|f__Erysipelotrichaceae|g__GGB4888|s__GGB4888_SGB6837|t__SGB6837	Mean arterial pressure	Health factors	Physiological variables	-0.011332	0.184335	0.607903	Not-significant
k__Bacteria|p__Firmicutes|c__Clostridia|o__Clostridia_unclassified|f__Clostridia_unclassified|g__Clostridia_unclassified|s__Clostridia_bacterium|t__SGB14256	Mean arterial pressure	Health factors	Physiological variables	-0.0114776	0.188913	0.613224	Not-significant
k__Bacteria|p__Firmicutes|c__Clostridia|o__Clostridia_unclassified|f__Clostridia_unclassified|g__GGB9288|s__GGB9288_SGB14243|t__SGB14243	Mean arterial pressure	Health factors	Physiological variables	-0.00391767	0.671847	0.910151	Not-significant
k__Bacteria|p__Firmicutes|c__Clostridia|o__Clostridiales|f__Ruminococcaceae|g__Ruminococcaceae_unclassified|s__Ruminococcaceae_bacterium|t__SGB14834	Mean arterial pressure	Health factors	Physiological variables	-0.00277973	0.738299	0.931984	Not-significant
k__Bacteria|p__Firmicutes|c__Firmicutes_unclassified|o__Firmicutes_unclassified|f__Firmicutes_unclassified|g__Firmicutes_unclassified|s__Firmicutes_bacterium_AF16_15|t__SGB4993	Mean arterial pressure	Health factors	Physiological variables	-0.00101824	0.825358	0.956072	Not-significant
k__Bacteria|p__Firmicutes|c__Clostridia|o__Clostridia_unclassified|f__Clostridia_unclassified|g__Clostridia_unclassified|s__Clostridia_bacterium|t__SGB15377	Mean arterial pressure	Health factors	Physiological variables	-0.00728443	0.430519	0.799941	Not-significant
k__Bacteria|p__Firmicutes|c__Clostridia|o__Clostridiales|f__Clostridiaceae|g__Butyricicoccus|s__Butyricicoccus_SGB14990|t__SGB14990	Mean arterial pressure	Health factors	Physiological variables	0.0141566	0.111183	0.506122	Not-significant
k__Bacteria|p__Firmicutes|c__Clostridia|o__Clostridiales|f__Lachnospiraceae|g__GGB3474|s__GGB3474_SGB4637|t__SGB4637	Mean arterial pressure	Health factors	Physiological variables	-0.0103368	0.216971	0.643472	Not-significant
k__Bacteria|p__Firmicutes|c__Clostridia|o__Clostridia_unclassified|f__Clostridia_unclassified|g__Clostridia_unclassified|s__Clostridia_bacterium|t__SGB15385	Mean arterial pressure	Health factors	Physiological variables	-0.00839611	0.313567	0.72618	Not-significant
k__Bacteria|p__Firmicutes|c__Clostridia|o__Clostridiales|f__Ruminococcaceae|g__GGB9618|s__GGB9618_SGB15065|t__SGB15065	Mean arterial pressure	Health factors	Physiological variables	-0.0238287	0.00151222	0.0536839	Not-significant
k__Bacteria|p__Firmicutes|c__Clostridia|o__Clostridiales|f__Ruminococcaceae|g__GGB9642|s__GGB9642_SGB15119|t__SGB15119	Mean arterial pressure	Health factors	Physiological variables	-0.00895799	0.0804109	0.446678	Not-significant
k__Bacteria|p__Firmicutes|c__Clostridia|o__Clostridia_unclassified|f__Clostridia_unclassified|g__Clostridia_unclassified|s__Clostridia_bacterium|t__SGB15370	Mean arterial pressure	Health factors	Physiological variables	-0.00541873	0.282965	0.705099	Not-significant
k__Bacteria|p__Firmicutes|c__Clostridia|o__Clostridiales|f__Lachnospiraceae|g__GGB3746|s__GGB3746_SGB5089|t__SGB5089	Mean arterial pressure	Health factors	Physiological variables	-0.00115323	0.893147	0.974373	Not-significant
k__Bacteria|p__Firmicutes|c__Bacilli|o__Lactobacillales|f__Streptococcaceae|g__Streptococcus|s__Streptococcus_equinus|t__SGB8022	Mean arterial pressure	Health factors	Physiological variables	-0.0128318	0.109782	0.50424	Not-significant
k__Bacteria|p__Firmicutes|c__Clostridia|o__Clostridia_unclassified|f__Clostridia_unclassified|g__Clostridia_unclassified|s__Clostridia_bacterium|t__SGB15374	Mean arterial pressure	Health factors	Physiological variables	-0.0143318	0.0219158	0.249279	Not-significant
k__Bacteria|p__Firmicutes|c__Bacilli|o__Bacilli_unclassified|f__Bacilli_unclassified|g__GGB4710|s__GGB4710_SGB6522|t__SGB6522	Mean arterial pressure	Health factors	Physiological variables	-0.0117117	0.23167	0.658953	Not-significant
k__Bacteria|p__Firmicutes|c__Clostridia|o__Clostridiales|f__Lachnospiraceae|g__Coprococcus|s__Coprococcus_eutactus|t__SGB5121	Mean arterial pressure	Health factors	Physiological variables	0.00155694	0.870721	0.968575	Not-significant
k__Bacteria|p__Firmicutes|c__Clostridia|o__Clostridia_unclassified|f__Clostridia_unclassified|g__GGB9067|s__GGB9067_SGB13986|t__SGB13986	Mean arterial pressure	Health factors	Physiological variables	0.00502222	0.575076	0.871712	Not-significant
k__Bacteria|p__Firmicutes|c__Clostridia|o__Clostridia_unclassified|f__Clostridia_unclassified|g__Clostridia_unclassified|s__Clostridia_unclassified_SGB4373|t__SGB4373	Mean arterial pressure	Health factors	Physiological variables	-0.00652592	0.563429	0.866619	Not-significant
k__Bacteria|p__Firmicutes|c__Clostridia|o__Clostridia_unclassified|f__Clostridia_unclassified|g__Clostridia_unclassified|s__Clostridia_bacterium|t__SGB53819	Mean arterial pressure	Health factors	Physiological variables	-0.00993161	0.212788	0.63861	Not-significant
k__Bacteria|p__Firmicutes|c__Clostridia|o__Clostridiales|f__Clostridiaceae|g__Clostridium|s__Clostridium_sp_AF27_2AA|t__SGB4712	Mean arterial pressure	Health factors	Physiological variables	0.0140539	0.106594	0.498838	Not-significant
k__Bacteria|p__Bacteroidetes|c__Bacteroidia|o__Bacteroidales|f__Prevotellaceae|g__Prevotella|s__Prevotella_stercorea|t__SGB1679	Mean arterial pressure	Health factors	Physiological variables	-0.0309442	0.0130261	0.190069	Not-significant
k__Bacteria|p__Firmicutes|c__Clostridia|o__Clostridia_unclassified|f__Clostridia_unclassified|g__Clostridia_unclassified|s__Clostridia_bacterium|t__SGB3988	Mean arterial pressure	Health factors	Physiological variables	-0.0240857	0.000665058	0.0301799	Significant
k__Bacteria|p__Firmicutes|c__CFGB11737|o__OFGB11737|f__FGB11737|g__GGB34228|s__GGB34228_SGB72916|t__SGB72916	Mean arterial pressure	Health factors	Physiological variables	-0.00259469	0.629316	0.89348	Not-significant
k__Bacteria|p__Firmicutes|c__Clostridia|o__Clostridiales|f__Ruminococcaceae|g__GGB9590|s__GGB9590_SGB15012|t__SGB15012	Mean arterial pressure	Health factors	Physiological variables	-0.00212482	0.746469	0.934048	Not-significant
k__Bacteria|p__Firmicutes|c__Clostridia|o__Clostridia_unclassified|f__Clostridia_unclassified|g__Clostridia_unclassified|s__Clostridia_bacterium|t__SGB14291	Mean arterial pressure	Health factors	Physiological variables	-0.00706469	0.451257	0.811426	Not-significant
k__Bacteria|p__Firmicutes|c__Clostridia|o__Clostridiales|f__Clostridiaceae|g__Clostridiaceae_unclassified|s__Clostridiaceae_unclassified_SGB4769|t__SGB4769	Mean arterial pressure	Health factors	Physiological variables	-0.00133745	0.781317	0.943551	Not-significant
k__Bacteria|p__Firmicutes|c__Clostridia|o__Clostridiales|f__Ruminococcaceae|g__GGB9621|s__GGB9621_SGB15073|t__SGB15073	Mean arterial pressure	Health factors	Physiological variables	0.00754601	0.379767	0.769046	Not-significant
k__Bacteria|p__Firmicutes|c__Bacilli|o__Bacilli_unclassified|f__Bacilli_unclassified|g__Bacilli_unclassified|s__Bacilli_bacterium|t__SGB6606	Mean arterial pressure	Health factors	Physiological variables	-0.00839721	0.330303	0.736602	Not-significant
k__Bacteria|p__Firmicutes|c__Clostridia|o__Clostridiales|f__Lachnospiraceae|g__Lachnospiraceae_unclassified|s__Lachnospiraceae_unclassified_SGB4882|t__SGB4882	Mean arterial pressure	Health factors	Physiological variables	0.00192875	0.823807	0.955714	Not-significant
k__Bacteria|p__Proteobacteria|c__CFGB2394|o__OFGB2394|f__FGB2394|g__GGB6544|s__GGB6544_SGB9243|t__SGB9243	Mean arterial pressure	Health factors	Physiological variables	0.0014621	0.884748	0.972122	Not-significant
k__Bacteria|p__Firmicutes|c__Clostridia|o__Clostridiales|f__Clostridiaceae|g__Clostridium|s__Clostridium_ventriculi|t__SGB6190	Mean arterial pressure	Health factors	Physiological variables	-0.0111515	0.21679	0.643305	Not-significant
k__Bacteria|p__Firmicutes|c__CFGB1798|o__OFGB1798|f__FGB1798|g__GGB4769|s__GGB4769_SGB6602|t__SGB6602	Mean arterial pressure	Health factors	Physiological variables	0.00586126	0.517861	0.84658	Not-significant
k__Bacteria|p__Firmicutes|c__Clostridia|o__Clostridiales|f__Ruminococcaceae|g__GGB9635|s__GGB9635_SGB15101|t__SGB15101	Mean arterial pressure	Health factors	Physiological variables	-0.0112566	0.218064	0.644891	Not-significant
k__Bacteria|p__Firmicutes|c__Bacilli|o__Bacilli_unclassified|f__Bacilli_unclassified|g__GGB4750|s__GGB4750_SGB6579|t__SGB6579	Mean arterial pressure	Health factors	Physiological variables	-0.00887385	0.381163	0.769801	Not-significant
k__Bacteria|p__Firmicutes|c__Clostridia|o__Clostridiales|f__Lachnospiraceae|g__Dorea|s__Dorea_longicatena|t__SGB4582_group	Mean arterial pressure	Health factors	Physiological variables	0.00355086	0.543448	0.857829	Not-significant
k__Bacteria|p__Firmicutes|c__Clostridia|o__Clostridiales|f__Ruminococcaceae|g__GGB9632|s__GGB9632_SGB15089|t__SGB15089	Mean arterial pressure	Health factors	Physiological variables	-0.0137344	0.050528	0.368468	Not-significant
k__Bacteria|p__Firmicutes|c__Clostridia|o__Clostridiales|f__Lachnospiraceae|g__Blautia|s__Blautia_massiliensis|t__SGB4826_group	Mean arterial pressure	Health factors	Physiological variables	-0.00268677	0.704792	0.921761	Not-significant
k__Bacteria|p__Firmicutes|c__Clostridia|o__Clostridia_unclassified|f__Clostridia_unclassified|g__Clostridia_unclassified|s__Clostridia_bacterium|t__SGB15038	Mean arterial pressure	Health factors	Physiological variables	-0.024592	0.00536396	0.116022	Not-significant
k__Bacteria|p__Firmicutes|c__Clostridia|o__Clostridiales|f__Clostridiaceae|g__Clostridiaceae_unclassified|s__Clostridiaceae_bacterium_OM08_6BH|t__SGB4768	Mean arterial pressure	Health factors	Physiological variables	0.000873212	0.822819	0.955375	Not-significant
k__Bacteria|p__Firmicutes|c__Clostridia|o__Clostridiales|f__Ruminococcaceae|g__GGB9701|s__GGB9701_SGB15218|t__SGB15218	Mean arterial pressure	Health factors	Physiological variables	-0.0281122	0.00189085	0.0618455	Not-significant
k__Bacteria|p__Firmicutes|c__Clostridia|o__Clostridiales|f__Lachnospiraceae|g__Fusicatenibacter|s__Fusicatenibacter_saccharivorans|t__SGB4874	Mean arterial pressure	Health factors	Physiological variables	0.00563384	0.31188	0.724787	Not-significant
k__Bacteria|p__Firmicutes|c__Bacilli|o__Lactobacillales|f__Lactobacillaceae|g__Ligilactobacillus|s__Ligilactobacillus_ruminis|t__SGB7061	Mean arterial pressure	Health factors	Physiological variables	-0.0118813	0.217468	0.644017	Not-significant
k__Bacteria|p__Firmicutes|c__Clostridia|o__Clostridia_unclassified|f__Clostridia_unclassified|g__Clostridia_unclassified|s__Clostridia_bacterium|t__SGB14190	Mean arterial pressure	Health factors	Physiological variables	-0.024709	0.00174138	0.0588148	Not-significant
k__Bacteria|p__Firmicutes|c__Clostridia|o__Clostridiales|f__Ruminococcaceae|g__Ruminococcaceae_unclassified|s__Ruminococcaceae_unclassified_SGB69291|t__SGB69291	Mean arterial pressure	Health factors	Physiological variables	-0.013733	0.138694	0.549469	Not-significant
k__Bacteria|p__Firmicutes|c__Clostridia|o__Clostridiales|f__Ruminococcaceae|g__GGB9687|s__GGB9687_SGB15191|t__SGB15191	Mean arterial pressure	Health factors	Physiological variables	-0.00066651	0.948079	0.988963	Not-significant
k__Bacteria|p__Firmicutes|c__Clostridia|o__Clostridiales|f__Ruminococcaceae|g__Ruminococcaceae_unclassified|s__Ruminococcaceae_bacterium|t__SGB15084	Mean arterial pressure	Health factors	Physiological variables	-0.014073	0.15794	0.576211	Not-significant
k__Bacteria|p__Firmicutes|c__Clostridia|o__Clostridiales|f__Ruminococcaceae|g__GGB9604|s__GGB9604_SGB15036|t__SGB15036	Mean arterial pressure	Health factors	Physiological variables	-0.0102775	0.238239	0.665307	Not-significant
k__Bacteria|p__Firmicutes|c__Clostridia|o__Clostridiales|f__Ruminococcaceae|g__Ruminococcaceae_unclassified|s__Ruminococcaceae_unclassified_SGB15233|t__SGB15233	Mean arterial pressure	Health factors	Physiological variables	-0.00205418	0.821164	0.954936	Not-significant
k__Bacteria|p__Firmicutes|c__Clostridia|o__Clostridiales|f__Ruminococcaceae|g__GGB9636|s__GGB9636_SGB15108|t__SGB15108	Mean arterial pressure	Health factors	Physiological variables	0.000558893	0.953278	0.990501	Not-significant
k__Bacteria|p__Firmicutes|c__Clostridia|o__Clostridiales|f__Ruminococcaceae|g__GGB9637|s__GGB9637_SGB15111|t__SGB15111	Mean arterial pressure	Health factors	Physiological variables	-0.0123676	0.143773	0.556803	Not-significant
k__Bacteria|p__Firmicutes|c__Bacilli|o__Bacilli_unclassified|f__Bacilli_unclassified|g__GGB4651|s__GGB4651_SGB6438|t__SGB6438	Mean arterial pressure	Health factors	Physiological variables	-0.00800196	0.368493	0.762399	Not-significant
k__Bacteria|p__Firmicutes|c__Clostridia|o__Clostridiales|f__Ruminococcaceae|g__GGB9705|s__GGB9705_SGB15224|t__SGB15224	Mean arterial pressure	Health factors	Physiological variables	-9.79e-05	0.990586	0.99813	Not-significant
k__Bacteria|p__Firmicutes|c__Clostridia|o__Clostridiales|f__Lachnospiraceae|g__Coprococcus|s__Coprococcus_eutactus|t__SGB5117	Mean arterial pressure	Health factors	Physiological variables	-0.000758589	0.94215	0.987347	Not-significant
k__Bacteria|p__Firmicutes|c__Clostridia|o__Clostridia_unclassified|f__Clostridia_unclassified|g__Clostridia_unclassified|s__Clostridia_bacterium|t__SGB4365	Mean arterial pressure	Health factors	Physiological variables	-0.0108373	0.33268	0.73803	Not-significant
k__Bacteria|p__Firmicutes|c__Clostridia|o__Clostridiales|f__Clostridiales_unclassified|g__Clostridiales_unclassified|s__Clostridiales_bacterium_KLE1615|t__SGB5090_group	Mean arterial pressure	Health factors	Physiological variables	-0.00234908	0.600541	0.883015	Not-significant
k__Bacteria|p__Firmicutes|c__Clostridia|o__Clostridiales|f__Lachnospiraceae|g__Lachnospira|s__Lachnospira_sp_NSJ_43|t__SGB5087	Mean arterial pressure	Health factors	Physiological variables	0.0120003	0.191579	0.616478	Not-significant
k__Bacteria|p__Bacteroidetes|c__Bacteroidia|o__Bacteroidales|f__Bacteroidaceae|g__Bacteroides|s__Bacteroides_uniformis|t__SGB1836_group	Mean arterial pressure	Health factors	Physiological variables	-0.00194635	0.833913	0.95875	Not-significant
k__Bacteria|p__Firmicutes|c__Clostridia|o__Clostridiales|f__Ruminococcaceae|g__GGB9618|s__GGB9618_SGB15064|t__SGB15064	Mean arterial pressure	Health factors	Physiological variables	-0.0132091	0.113768	0.510729	Not-significant
k__Bacteria|p__Elusimicrobia|c__Elusimicrobia|o__Elusimicrobiales|f__Elusimicrobiales_unclassified|g__Elusimicrobiales_unclassified|s__Elusimicrobiales_bacterium|t__SGB19692	Mean arterial pressure	Health factors	Physiological variables	-0.0072101	0.454994	0.813752	Not-significant
k__Bacteria|p__Firmicutes|c__Clostridia|o__Clostridiales|f__Clostridiaceae|g__Clostridium|s__Clostridium_sp_AM33_3|t__SGB4711	Mean arterial pressure	Health factors	Physiological variables	-0.00500496	0.330337	0.736602	Not-significant
k__Bacteria|p__Firmicutes|c__Clostridia|o__Clostridia_unclassified|f__Clostridia_unclassified|g__Clostridia_unclassified|s__Clostridia_bacterium|t__SGB14311	Mean arterial pressure	Health factors	Physiological variables	-0.0144231	0.164028	0.583591	Not-significant
k__Bacteria|p__Firmicutes|c__Clostridia|o__Clostridia_unclassified|f__Clostridia_unclassified|g__GGB9059|s__GGB9059_SGB13976|t__SGB13976	Mean arterial pressure	Health factors	Physiological variables	0.00382697	0.729322	0.929489	Not-significant
k__Bacteria|p__Firmicutes|c__Clostridia|o__Clostridiales|f__Ruminococcaceae|g__GGB9699|s__GGB9699_SGB15216|t__SGB15216	Mean arterial pressure	Health factors	Physiological variables	-0.0127937	0.0899671	0.467439	Not-significant
k__Bacteria|p__Firmicutes|c__Bacilli|o__Bacilli_unclassified|f__Bacilli_unclassified|g__Bacilli_unclassified|s__Bacilli_bacterium|t__SGB6529	Mean arterial pressure	Health factors	Physiological variables	-0.00881603	0.378005	0.768074	Not-significant
k__Bacteria|p__Firmicutes|c__Clostridia|o__Clostridia_unclassified|f__Clostridia_unclassified|g__Clostridia_unclassified|s__Clostridia_bacterium|t__SGB14193	Mean arterial pressure	Health factors	Physiological variables	-0.00959015	0.330262	0.736602	Not-significant
k__Bacteria|p__Firmicutes|c__Clostridia|o__Clostridia_unclassified|f__Clostridia_unclassified|g__Clostridia_unclassified|s__Clostridia_bacterium|t__SGB14017	Mean arterial pressure	Health factors	Physiological variables	-0.0107862	0.233691	0.661015	Not-significant
k__Bacteria|p__Firmicutes|c__Bacilli|o__Bacilli_unclassified|f__Bacilli_unclassified|g__Bacilli_unclassified|s__Bacilli_bacterium|t__SGB6503	Mean arterial pressure	Health factors	Physiological variables	-0.010846	0.322784	0.731433	Not-significant
k__Bacteria|p__Firmicutes|c__Clostridia|o__Clostridiales|f__Lachnospiraceae|g__Blautia|s__Blautia_faecis|t__SGB4820	Mean arterial pressure	Health factors	Physiological variables	-0.000381726	0.949739	0.98955	Not-significant
k__Bacteria|p__Firmicutes|c__Clostridia|o__Clostridia_unclassified|f__Clostridia_unclassified|g__Clostridia_unclassified|s__Clostridia_bacterium|t__SGB6370	Mean arterial pressure	Health factors	Physiological variables	-0.0081165	0.343206	0.745701	Not-significant
k__Bacteria|p__Lentisphaerae|c__Lentisphaeria|o__Lentisphaeria_unclassified|f__Lentisphaeria_unclassified|g__Lentisphaeria_unclassified|s__Lentisphaeria_bacterium|t__SGB9209	Mean arterial pressure	Health factors	Physiological variables	-0.00308361	0.718289	0.92605	Not-significant
k__Bacteria|p__Firmicutes|c__Clostridia|o__Clostridiales|f__Lachnospiraceae|g__Anaerobutyricum|s__Anaerobutyricum_hallii|t__SGB4532	Mean arterial pressure	Health factors	Physiological variables	-0.00403924	0.510662	0.842764	Not-significant
k__Bacteria|p__Firmicutes|c__Clostridia|o__Clostridiales|f__Lachnospiraceae|g__Mediterraneibacter|s__Mediterraneibacter_sp_gm002|t__SGB4553	Mean arterial pressure	Health factors	Physiological variables	0.00984648	0.275673	0.699006	Not-significant
k__Bacteria|p__Firmicutes|c__Clostridia|o__Clostridiales|f__Lachnospiraceae|g__Lachnospiraceae_unclassified|s__Lachnospiraceae_bacterium|t__SGB4648	Mean arterial pressure	Health factors	Physiological variables	0.00611487	0.504033	0.83915	Not-significant
k__Bacteria|p__Firmicutes|c__Bacilli|o__Bacilli_unclassified|f__Bacilli_unclassified|g__Bacilli_unclassified|s__Bacilli_bacterium|t__SGB6868	Mean arterial pressure	Health factors	Physiological variables	-0.00812046	0.346244	0.748269	Not-significant
k__Bacteria|p__Firmicutes|c__Clostridia|o__Clostridia_unclassified|f__Clostridia_unclassified|g__Clostridia_unclassified|s__Clostridia_unclassified_SGB4374|t__SGB4374	Mean arterial pressure	Health factors	Physiological variables	0.00294582	0.60669	0.885252	Not-significant
k__Bacteria|p__Bacteroidetes|c__Bacteroidia|o__Bacteroidales|f__Rikenellaceae|g__GGB1617|s__GGB1617_SGB2214|t__SGB2214	Mean arterial pressure	Health factors	Physiological variables	-0.0135135	0.197282	0.622672	Not-significant
k__Bacteria|p__Kiritimatiellaeota|c__Kiritimatiellae|o__Kiritimatiellae_unclassified|f__Kiritimatiellae_unclassified|g__Kiritimatiellae_unclassified|s__Kiritimatiellae_bacterium|t__SGB17364	Mean arterial pressure	Health factors	Physiological variables	-0.011045	0.24976	0.676539	Not-significant
k__Bacteria|p__Firmicutes|c__Clostridia|o__Clostridiales|f__Ruminococcaceae|g__GGB9634|s__GGB9634_SGB15099|t__SGB15099	Mean arterial pressure	Health factors	Physiological variables	-0.0002792	0.978615	0.995801	Not-significant
k__Bacteria|p__Firmicutes|c__Bacilli|o__Bacilli_unclassified|f__Bacilli_unclassified|g__GGB4693|s__GGB4693_SGB6491|t__SGB6491	Mean arterial pressure	Health factors	Physiological variables	0.00375876	0.679033	0.912837	Not-significant
k__Bacteria|p__Firmicutes|c__Clostridia|o__Clostridiales|f__Ruminococcaceae|g__GGB3185|s__GGB3185_SGB4208|t__SGB4208	Mean arterial pressure	Health factors	Physiological variables	0.000817546	0.937542	0.986232	Not-significant
k__Bacteria|p__Firmicutes|c__Bacilli|o__Bacilli_unclassified|f__Bacilli_unclassified|g__GGB4700|s__GGB4700_SGB6506|t__SGB6506	Mean arterial pressure	Health factors	Physiological variables	-0.0013833	0.898602	0.976219	Not-significant
k__Bacteria|p__Firmicutes|c__Bacilli|o__Bacilli_unclassified|f__Bacilli_unclassified|g__Bacilli_unclassified|s__Bacilli_bacterium|t__SGB58483	Mean arterial pressure	Health factors	Physiological variables	-0.00573328	0.448037	0.809945	Not-significant
k__Bacteria|p__Firmicutes|c__Clostridia|o__Clostridia_unclassified|f__Clostridia_unclassified|g__Clostridia_unclassified|s__Clostridia_bacterium|t__SGB14078	Mean arterial pressure	Health factors	Physiological variables	-0.0062823	0.275182	0.698855	Not-significant
k__Bacteria|p__Proteobacteria|c__Alphaproteobacteria|o__Alphaproteobacteria_unclassified|f__Alphaproteobacteria_unclassified|g__Alphaproteobacteria_unclassified|s__Alphaproteobacteria_bacterium|t__SGB9324	Mean arterial pressure	Health factors	Physiological variables	0.00496448	0.658975	0.905449	Not-significant
k__Bacteria|p__Firmicutes|c__Clostridia|o__Clostridiales|f__Ruminococcaceae|g__Ruminococcus|s__Ruminococcus_sp_JE7A12|t__SGB4272	Mean arterial pressure	Health factors	Physiological variables	0.00760977	0.481485	0.827647	Not-significant
k__Bacteria|p__Firmicutes|c__Clostridia|o__Clostridia_unclassified|f__Clostridia_unclassified|g__GGB4569|s__GGB4569_SGB6312|t__SGB6312	Mean arterial pressure	Health factors	Physiological variables	0.00208846	0.776156	0.941945	Not-significant
k__Bacteria|p__Firmicutes|c__Bacilli|o__Bacilli_unclassified|f__Bacilli_unclassified|g__GGB4714|s__GGB4714_SGB6528|t__SGB6528	Mean arterial pressure	Health factors	Physiological variables	-0.00580777	0.397284	0.779289	Not-significant
k__Bacteria|p__Firmicutes|c__Bacilli|o__Bacilli_unclassified|f__Bacilli_unclassified|g__GGB4713|s__GGB4713_SGB6526|t__SGB6526	Mean arterial pressure	Health factors	Physiological variables	-0.00889874	0.409764	0.787315	Not-significant
k__Bacteria|p__Firmicutes|c__Clostridia|o__Clostridiales|f__Lachnospiraceae|g__GGB3617|s__GGB3617_SGB4891|t__SGB4891	Mean arterial pressure	Health factors	Physiological variables	-0.0032791	0.768867	0.939914	Not-significant
k__Bacteria|p__Firmicutes|c__Clostridia|o__Clostridia_unclassified|f__Clostridia_unclassified|g__Clostridia_unclassified|s__Clostridia_unclassified_SGB4367|t__SGB4367	Mean arterial pressure	Health factors	Physiological variables	0.00830624	0.473131	0.823322	Not-significant
k__Bacteria|p__Firmicutes|c__Bacilli|o__Bacilli_unclassified|f__Bacilli_unclassified|g__GGB4638|s__GGB4638_SGB6417|t__SGB6417	Mean arterial pressure	Health factors	Physiological variables	-0.00646888	0.328309	0.735516	Not-significant
k__Bacteria|p__Firmicutes|c__Bacilli|o__Bacilli_unclassified|f__Bacilli_unclassified|g__GGB4701|s__GGB4701_SGB6508|t__SGB6508	Mean arterial pressure	Health factors	Physiological variables	-0.0139509	0.133761	0.542218	Not-significant
k__Bacteria|p__Proteobacteria|c__Alphaproteobacteria|o__Alphaproteobacteria_unclassified|f__Alphaproteobacteria_unclassified|g__Alphaproteobacteria_unclassified|s__Alphaproteobacteria_bacterium|t__SGB9311	Mean arterial pressure	Health factors	Physiological variables	-0.0154218	0.129745	0.536622	Not-significant
k__Bacteria|p__Candidatus_Melainabacteria|c__Candidatus_Melainabacteria_unclassified|o__Candidatus_Gastranaerophilales|f__Candidatus_Gastranaerophilales_unclassified|g__Candidatus_Gastranaerophilales_unclassified|s__Candidatus_Gastranaerophilales_bacterium|t__SGB8629	Mean arterial pressure	Health factors	Physiological variables	-0.00999412	0.330911	0.736847	Not-significant
k__Bacteria|p__Bacteroidetes|c__Bacteroidia|o__Bacteroidales|f__Prevotellaceae|g__Prevotellamassilia|s__Prevotellamassilia_timonensis|t__SGB1477_group	Mean arterial pressure	Health factors	Physiological variables	-0.00179504	0.8914	0.973685	Not-significant
k__Bacteria|p__Bacteroidetes|c__CFGB671|o__OFGB671|f__FGB671|g__GGB1669|s__GGB1669_SGB2285|t__SGB2285	Mean arterial pressure	Health factors	Physiological variables	0.00670992	0.40436	0.783761	Not-significant
k__Bacteria|p__Firmicutes|c__Clostridia|o__Clostridiales|f__Lachnospiraceae|g__Lachnospiraceae_unclassified|s__Lachnospiraceae_unclassified_SGB4904|t__SGB4904	Mean arterial pressure	Health factors	Physiological variables	-0.00614071	0.498616	0.836357	Not-significant
k__Bacteria|p__Firmicutes|c__Clostridia|o__Clostridia_unclassified|f__Clostridia_unclassified|g__Clostridia_unclassified|s__Clostridia_bacterium|t__SGB14110	Mean arterial pressure	Health factors	Physiological variables	-0.00419933	0.651776	0.902371	Not-significant
k__Bacteria|p__Firmicutes|c__Clostridia|o__Clostridia_unclassified|f__Clostridia_unclassified|g__Clostridia_unclassified|s__Clostridia_bacterium|t__SGB4329	Mean arterial pressure	Health factors	Physiological variables	-0.00475544	0.614175	0.887848	Not-significant
k__Bacteria|p__Firmicutes|c__Clostridia|o__Clostridiales|f__Clostridiaceae|g__Butyricicoccus|s__Butyricicoccus_sp_AM29_23AC|t__SGB14991	Mean arterial pressure	Health factors	Physiological variables	-0.0116229	0.227594	0.654188	Not-significant
k__Bacteria|p__Firmicutes|c__Clostridia|o__Clostridia_unclassified|f__Clostridia_unclassified|g__Clostridia_unclassified|s__Clostridia_bacterium|t__SGB14263	Mean arterial pressure	Health factors	Physiological variables	-0.000551353	0.950891	0.989878	Not-significant
k__Bacteria|p__Firmicutes|c__Clostridia|o__Clostridia_unclassified|f__Clostridia_unclassified|g__Clostridia_unclassified|s__Clostridia_bacterium|t__SGB14081	Mean arterial pressure	Health factors	Physiological variables	-0.0139568	0.0252236	0.267941	Not-significant
k__Bacteria|p__Firmicutes|c__Clostridia|o__Clostridia_unclassified|f__Clostridia_unclassified|g__Clostridia_unclassified|s__Clostridia_unclassified_SGB20792|t__SGB20792	Mean arterial pressure	Health factors	Physiological variables	-0.0159371	0.112985	0.509447	Not-significant
k__Bacteria|p__Firmicutes|c__Clostridia|o__Clostridia_unclassified|f__Clostridia_unclassified|g__GGB9278|s__GGB9278_SGB14230|t__SGB14230	Mean arterial pressure	Health factors	Physiological variables	-0.00651196	0.513045	0.844295	Not-significant
k__Bacteria|p__Firmicutes|c__Clostridia|o__Clostridiales|f__Ruminococcaceae|g__GGB9636|s__GGB9636_SGB15109|t__SGB15109	Mean arterial pressure	Health factors	Physiological variables	-0.0172188	0.0574168	0.389167	Not-significant
k__Bacteria|p__Firmicutes|c__Clostridia|o__Clostridiales|f__Lachnospiraceae|g__GGB3632|s__GGB3632_SGB4920|t__SGB4920	Mean arterial pressure	Health factors	Physiological variables	-0.00621979	0.528313	0.851403	Not-significant
k__Bacteria|p__Firmicutes|c__Clostridia|o__Clostridiales|f__Ruminococcaceae|g__GGB9677|s__GGB9677_SGB15180|t__SGB15180	Mean arterial pressure	Health factors	Physiological variables	-0.0114451	0.206883	0.633053	Not-significant
k__Bacteria|p__Firmicutes|c__Clostridia|o__Clostridia_unclassified|f__Clostridia_unclassified|g__Clostridia_unclassified|s__Clostridia_bacterium|t__SGB14004	Mean arterial pressure	Health factors	Physiological variables	-0.0127969	0.188227	0.612289	Not-significant
k__Bacteria|p__Firmicutes|c__Clostridia|o__Clostridia_unclassified|f__Clostridia_unclassified|g__Clostridia_unclassified|s__Clostridia_bacterium|t__SGB14001	Mean arterial pressure	Health factors	Physiological variables	-0.00329046	0.675982	0.911755	Not-significant
k__Bacteria|p__Firmicutes|c__Bacilli|o__Bacilli_unclassified|f__Bacilli_unclassified|g__Bacilli_unclassified|s__Bacilli_bacterium|t__SGB6517	Mean arterial pressure	Health factors	Physiological variables	-0.00445536	0.577388	0.872891	Not-significant
k__Bacteria|p__Verrucomicrobia|c__Opitutae|o__Opitutales|f__Opitutales_unclassified|g__GGB6128|s__GGB6128_SGB8774|t__SGB8774	Mean arterial pressure	Health factors	Physiological variables	0.00349315	0.641095	0.897985	Not-significant
k__Bacteria|p__Firmicutes|c__Clostridia|o__Clostridia_unclassified|f__Clostridia_unclassified|g__Clostridia_unclassified|s__Clostridia_unclassified_SGB6385|t__SGB6385	Mean arterial pressure	Health factors	Physiological variables	-0.00412201	0.700442	0.920459	Not-significant
k__Bacteria|p__Firmicutes|c__Clostridia|o__Clostridiales|f__Ruminococcaceae|g__GGB9635|s__GGB9635_SGB15100|t__SGB15100	Mean arterial pressure	Health factors	Physiological variables	-0.0118847	0.301048	0.717057	Not-significant
k__Bacteria|p__Firmicutes|c__Clostridia|o__Clostridiales|f__Lachnospiraceae|g__Lachnospiraceae_unclassified|s__Lachnospiraceae_unclassified_SGB26919|t__SGB26919	Mean arterial pressure	Health factors	Physiological variables	-0.0169519	0.0538968	0.378244	Not-significant
k__Bacteria|p__Proteobacteria|c__Alphaproteobacteria|o__Alphaproteobacteria_unclassified|f__Alphaproteobacteria_unclassified|g__Alphaproteobacteria_unclassified|s__Alphaproteobacteria_bacterium|t__SGB9320	Mean arterial pressure	Health factors	Physiological variables	-0.00127777	0.885699	0.972348	Not-significant
k__Bacteria|p__Firmicutes|c__Clostridia|o__Clostridia_unclassified|f__Clostridia_unclassified|g__Clostridia_unclassified|s__Clostridia_bacterium|t__SGB14242	Mean arterial pressure	Health factors	Physiological variables	-0.0161923	0.0486052	0.361973	Not-significant
k__Bacteria|p__Firmicutes|c__Bacilli|o__Bacilli_unclassified|f__Bacilli_unclassified|g__GGB4676|s__GGB4676_SGB6465|t__SGB6465	Mean arterial pressure	Health factors	Physiological variables	-0.00608205	0.509939	0.842483	Not-significant
k__Bacteria|p__Firmicutes|c__Clostridia|o__Clostridia_unclassified|f__Clostridia_unclassified|g__GGB4549|s__GGB4549_SGB6271|t__SGB6271	Mean arterial pressure	Health factors	Physiological variables	-0.00378488	0.626878	0.89261	Not-significant
k__Bacteria|p__Firmicutes|c__Clostridia|o__Clostridia_unclassified|f__Clostridia_unclassified|g__Clostridia_unclassified|s__Clostridia_unclassified_SGB13993|t__SGB13993	Mean arterial pressure	Health factors	Physiological variables	-0.00462783	0.604415	0.884564	Not-significant
k__Bacteria|p__Firmicutes|c__Clostridia|o__Clostridia_unclassified|f__Clostridia_unclassified|g__Clostridia_unclassified|s__Clostridia_bacterium|t__SGB3989	Mean arterial pressure	Health factors	Physiological variables	-0.0012754	0.890337	0.973456	Not-significant
k__Bacteria|p__Proteobacteria|c__Alphaproteobacteria|o__Alphaproteobacteria_unclassified|f__Alphaproteobacteria_unclassified|g__Alphaproteobacteria_unclassified|s__Alphaproteobacteria_bacterium|t__SGB9323	Mean arterial pressure	Health factors	Physiological variables	0.0115845	0.302839	0.718149	Not-significant
k__Bacteria|p__Firmicutes|c__Clostridia|o__Clostridia_unclassified|f__Clostridia_unclassified|g__Clostridia_unclassified|s__Clostridia_bacterium|t__SGB14185	Mean arterial pressure	Health factors	Physiological variables	0.00412804	0.636207	0.896459	Not-significant
k__Bacteria|p__Firmicutes|c__Clostridia|o__Clostridia_unclassified|f__Clostridia_unclassified|g__Clostridia_unclassified|s__Clostridia_unclassified_SGB4372|t__SGB4372	Mean arterial pressure	Health factors	Physiological variables	-0.0123184	0.236271	0.662955	Not-significant
k__Bacteria|p__Firmicutes|c__Clostridia|o__Clostridia_unclassified|f__Clostridia_unclassified|g__Clostridia_unclassified|s__Clostridia_unclassified_SGB6293|t__SGB6293	Mean arterial pressure	Health factors	Physiological variables	-0.0151481	0.141944	0.55416	Not-significant
k__Bacteria|p__Firmicutes|c__Clostridia|o__Clostridia_unclassified|f__Clostridia_unclassified|g__Clostridia_unclassified|s__Clostridia_bacterium|t__SGB14216	Mean arterial pressure	Health factors	Physiological variables	-0.0132236	0.104997	0.495987	Not-significant
k__Bacteria|p__Bacteroidetes|c__Bacteroidia|o__Bacteroidales|f__Bacteroidaceae|g__Bacteroidaceae_unclassified|s__Bacteroidaceae_bacterium|t__SGB1404	Mean arterial pressure	Health factors	Physiological variables	0.010694	0.385232	0.771932	Not-significant
k__Bacteria|p__Firmicutes|c__Clostridia|o__Clostridia_unclassified|f__Clostridia_unclassified|g__Clostridia_unclassified|s__Clostridia_bacterium|t__SGB14832	Mean arterial pressure	Health factors	Physiological variables	-0.0140553	0.0670981	0.414929	Not-significant
k__Bacteria|p__Firmicutes|c__Clostridia|o__Clostridiales|f__Lachnospiraceae|g__Lachnospiraceae_unclassified|s__Lachnospiraceae_bacterium|t__SGB4906	Mean arterial pressure	Health factors	Physiological variables	-0.022807	0.00896757	0.155522	Not-significant
k__Bacteria|p__Firmicutes|c__Bacilli|o__Bacilli_unclassified|f__Bacilli_unclassified|g__GGB4669|s__GGB4669_SGB6458|t__SGB6458	Mean arterial pressure	Health factors	Physiological variables	-0.00197174	0.848237	0.962449	Not-significant
k__Bacteria|p__Firmicutes|c__Clostridia|o__Clostridia_unclassified|f__Clostridia_unclassified|g__Clostridia_unclassified|s__Clostridia_bacterium|t__SGB3940	Mean arterial pressure	Health factors	Physiological variables	-0.010404	0.249	0.675933	Not-significant
k__Bacteria|p__Firmicutes|c__Bacilli|o__Bacilli_unclassified|f__Bacilli_unclassified|g__Bacilli_unclassified|s__Bacilli_unclassified_SGB6478|t__SGB6478	Mean arterial pressure	Health factors	Physiological variables	0.00471829	0.672688	0.910539	Not-significant
k__Bacteria|p__Firmicutes|c__Clostridia|o__Clostridia_unclassified|f__Clostridia_unclassified|g__Clostridia_unclassified|s__Clostridia_bacterium|t__SGB14215	Mean arterial pressure	Health factors	Physiological variables	-0.00278018	0.764989	0.938961	Not-significant
k__Bacteria|p__Firmicutes|c__Clostridia|o__Clostridiales|f__Ruminococcaceae|g__Ruminococcus|s__Ruminococcus_champanellensis|t__SGB4418	Mean arterial pressure	Health factors	Physiological variables	-0.00943492	0.319361	0.729419	Not-significant
k__Bacteria|p__Firmicutes|c__Clostridia|o__Clostridiales|f__Ruminococcaceae|g__GGB9634|s__GGB9634_SGB15097|t__SGB15097	Mean arterial pressure	Health factors	Physiological variables	-0.0155729	0.11872	0.518171	Not-significant
k__Bacteria|p__Firmicutes|c__Clostridia|o__Clostridiales|f__Ruminococcaceae|g__Pseudoruminococcus|s__Pseudoruminococcus_massiliensis|t__SGB4280	Mean arterial pressure	Health factors	Physiological variables	-0.00580453	0.463536	0.818125	Not-significant
k__Bacteria|p__Firmicutes|c__Clostridia|o__Clostridia_unclassified|f__Clostridia_unclassified|g__GGB9347|s__GGB9347_SGB14313|t__SGB14313	Mean arterial pressure	Health factors	Physiological variables	-0.0112625	0.276231	0.699234	Not-significant
k__Bacteria|p__Firmicutes|c__Clostridia|o__Clostridiales|f__Lachnospiraceae|g__Anaerotignum|s__Anaerotignum_faecicola|t__SGB5190	Mean arterial pressure	Health factors	Physiological variables	-0.013509	0.151897	0.567143	Not-significant
k__Bacteria|p__Firmicutes|c__Clostridia|o__Clostridia_unclassified|f__Clostridia_unclassified|g__Clostridia_unclassified|s__Clostridia_bacterium|t__SGB47307	Mean arterial pressure	Health factors	Physiological variables	-0.00974921	0.184143	0.607652	Not-significant
k__Bacteria|p__Firmicutes|c__Clostridia|o__Clostridiales|f__Ruminococcaceae|g__Ruminococcaceae_unclassified|s__Ruminococcaceae_bacterium|t__SGB15355	Mean arterial pressure	Health factors	Physiological variables	-0.0152091	0.0914228	0.470013	Not-significant
k__Bacteria|p__Firmicutes|c__Clostridia|o__Clostridiales|f__Lachnospiraceae|g__Faecalicatena|s__Faecalicatena_fissicatena|t__SGB4871_group	Mean arterial pressure	Health factors	Physiological variables	-0.00858415	0.306755	0.721214	Not-significant
k__Bacteria|p__Bacteroidetes|c__Bacteroidia|o__Bacteroidales|f__Bacteroidales_unclassified|g__Bacteroidales_unclassified|s__Bacteroidales_unclassified_SGB2076|t__SGB2076	Mean arterial pressure	Health factors	Physiological variables	-0.0119057	0.158877	0.57742	Not-significant
k__Bacteria|p__Firmicutes|c__Bacilli|o__Bacilli_unclassified|f__Bacilli_unclassified|g__Bacilli_unclassified|s__Bacilli_unclassified_SGB6502|t__SGB6502	Mean arterial pressure	Health factors	Physiological variables	-0.0118017	0.19752	0.622861	Not-significant
k__Bacteria|p__Firmicutes|c__Clostridia|o__Clostridiales|f__Ruminococcaceae|g__Ruminococcaceae_unclassified|s__Ruminococcaceae_bacterium|t__SGB15353	Mean arterial pressure	Health factors	Physiological variables	-0.0131236	0.132077	0.539996	Not-significant
k__Bacteria|p__Firmicutes|c__Clostridia|o__Clostridiales|f__Ruminococcaceae|g__Ruminococcaceae_unclassified|s__Ruminococcaceae_unclassified_SGB69292|t__SGB69292	Mean arterial pressure	Health factors	Physiological variables	-0.0208918	0.0118288	0.180526	Not-significant
k__Bacteria|p__Firmicutes|c__Clostridia|o__Clostridiales|f__Ruminococcaceae|g__GGB13580|s__GGB13580_SGB20916|t__SGB20916	Mean arterial pressure	Health factors	Physiological variables	-0.00105759	0.904778	0.977682	Not-significant
k__Bacteria|p__Firmicutes|c__Clostridia|o__Clostridiales|f__Lachnospiraceae|g__Lachnospiraceae_unclassified|s__Lachnospiraceae_bacterium|t__SGB48024	Mean arterial pressure	Health factors	Physiological variables	0.00182299	0.783115	0.944063	Not-significant
k__Bacteria|p__Firmicutes|c__Clostridia|o__Clostridiales|f__Ruminococcaceae|g__GGB9697|s__GGB9697_SGB15213|t__SGB15213	Mean arterial pressure	Health factors	Physiological variables	-0.0045178	0.601285	0.883482	Not-significant
k__Bacteria|p__Firmicutes|c__Clostridia|o__Clostridia_unclassified|f__Clostridia_unclassified|g__Clostridia_unclassified|s__Clostridia_bacterium|t__SGB13987	Mean arterial pressure	Health factors	Physiological variables	-0.00939519	0.284255	0.706007	Not-significant
k__Bacteria|p__Firmicutes|c__Clostridia|o__Clostridiales|f__Eubacteriaceae|g__Eubacterium|s__Eubacterium_sp_AF22_8LB|t__SGB6816	Mean arterial pressure	Health factors	Physiological variables	-0.00244725	0.792251	0.947179	Not-significant
k__Bacteria|p__Firmicutes|c__Clostridia|o__Clostridiales|f__Eubacteriaceae|g__Eubacteriaceae_unclassified|s__Eubacteriaceae_bacterium|t__SGB5058	Mean arterial pressure	Health factors	Physiological variables	-0.0153559	0.0158634	0.210931	Not-significant
k__Bacteria|p__Firmicutes|c__Clostridia|o__Clostridiales|f__Ruminococcaceae|g__Ruminococcaceae_unclassified|s__Ruminococcaceae_bacterium|t__SGB4419	Mean arterial pressure	Health factors	Physiological variables	-0.00867994	0.319785	0.729818	Not-significant
k__Bacteria|p__Firmicutes|c__Clostridia|o__Clostridiales|f__Ruminococcaceae|g__GGB9591|s__GGB9591_SGB15013|t__SGB15013	Mean arterial pressure	Health factors	Physiological variables	-0.00606022	0.531921	0.853184	Not-significant
k__Bacteria|p__Firmicutes|c__CFGB2950|o__OFGB2950|f__FGB2950|g__GGB9291|s__GGB9291_SGB14248|t__SGB14248	Mean arterial pressure	Health factors	Physiological variables	-0.0107401	0.212388	0.638479	Not-significant
k__Bacteria|p__Firmicutes|c__Clostridia|o__Clostridiales|f__Lachnospiraceae|g__Roseburia|s__Roseburia_sp_AM59_24XD|t__SGB4654	Mean arterial pressure	Health factors	Physiological variables	-0.00668258	0.448515	0.810147	Not-significant
k__Bacteria|p__Firmicutes|c__Bacilli|o__Bacilli_unclassified|f__Bacilli_unclassified|g__Bacilli_unclassified|s__Bacilli_bacterium|t__SGB6427	Mean arterial pressure	Health factors	Physiological variables	-0.00968497	0.183138	0.606475	Not-significant
k__Bacteria|p__Firmicutes|c__Clostridia|o__Clostridia_unclassified|f__Clostridia_unclassified|g__Clostridia_unclassified|s__Clostridia_bacterium|t__SGB14205	Mean arterial pressure	Health factors	Physiological variables	0.000681682	0.937846	0.98634	Not-significant
k__Bacteria|p__Firmicutes|c__Clostridia|o__Clostridia_unclassified|f__Clostridia_unclassified|g__Clostridia_unclassified|s__Clostridia_bacterium|t__SGB13978	Mean arterial pressure	Health factors	Physiological variables	-0.00742696	0.400811	0.781453	Not-significant
k__Bacteria|p__Firmicutes|c__Clostridia|o__Clostridia_unclassified|f__Clostridia_unclassified|g__Clostridia_unclassified|s__Clostridia_bacterium|t__SGB14199	Mean arterial pressure	Health factors	Physiological variables	-0.00688846	0.438407	0.804124	Not-significant
k__Bacteria|p__Firmicutes|c__Clostridia|o__Clostridiales|f__Lachnospiraceae|g__Roseburia|s__Roseburia_hominis|t__SGB4936	Mean arterial pressure	Health factors	Physiological variables	-0.00383888	0.559008	0.864837	Not-significant
k__Bacteria|p__Firmicutes|c__Bacilli|o__Bacilli_unclassified|f__Bacilli_unclassified|g__GGB4678|s__GGB4678_SGB6468|t__SGB6468	Mean arterial pressure	Health factors	Physiological variables	-0.00730093	0.392891	0.776523	Not-significant
k__Bacteria|p__Firmicutes|c__Clostridia|o__Clostridia_unclassified|f__Clostridia_unclassified|g__Clostridia_unclassified|s__Clostridia_bacterium|t__SGB14011	Mean arterial pressure	Health factors	Physiological variables	-0.0120512	0.167556	0.587342	Not-significant
k__Bacteria|p__Firmicutes|c__Clostridia|o__Clostridia_unclassified|f__Clostridia_unclassified|g__Clostridia_unclassified|s__Clostridia_bacterium|t__SGB4153	Mean arterial pressure	Health factors	Physiological variables	-0.00516457	0.575221	0.871775	Not-significant
k__Bacteria|p__Firmicutes|c__Clostridia|o__Clostridia_unclassified|f__Clostridia_unclassified|g__Clostridia_unclassified|s__Clostridia_bacterium|t__SGB14136	Mean arterial pressure	Health factors	Physiological variables	-0.0139394	0.128052	0.534104	Not-significant
k__Bacteria|p__Firmicutes|c__Clostridia|o__Clostridiales|f__Ruminococcaceae|g__GGB9633|s__GGB9633_SGB15091|t__SGB15091	Mean arterial pressure	Health factors	Physiological variables	-0.00195474	0.842352	0.960715	Not-significant
k__Bacteria|p__Firmicutes|c__Bacilli|o__Bacilli_unclassified|f__Bacilli_unclassified|g__Bacilli_unclassified|s__Bacilli_bacterium|t__SGB6452	Mean arterial pressure	Health factors	Physiological variables	0.00437449	0.549311	0.860763	Not-significant
k__Bacteria|p__Firmicutes|c__Clostridia|o__Clostridia_unclassified|f__Clostridia_unclassified|g__Clostridia_unclassified|s__Clostridia_bacterium|t__SGB14250	Mean arterial pressure	Health factors	Physiological variables	-0.00809598	0.348026	0.749455	Not-significant
k__Bacteria|p__Firmicutes|c__Bacilli|o__Bacilli_unclassified|f__Bacilli_unclassified|g__Bacilli_unclassified|s__Bacilli_bacterium|t__SGB6486	Mean arterial pressure	Health factors	Physiological variables	-0.00429997	0.599663	0.882628	Not-significant
k__Bacteria|p__Firmicutes|c__Clostridia|o__Clostridiales|f__Ruminococcaceae|g__Ruminococcaceae_unclassified|s__Ruminococcaceae_unclassified_SGB15257|t__SGB15257	Mean arterial pressure	Health factors	Physiological variables	-0.00700434	0.394163	0.777262	Not-significant
k__Bacteria|p__Actinobacteria|c__Actinobacteria|o__Bifidobacteriales|f__Bifidobacteriaceae|g__Bifidobacterium|s__Bifidobacterium_adolescentis|t__SGB17244	Mean arterial pressure	Health factors	Physiological variables	0.016629	0.0997415	0.486495	Not-significant
k__Bacteria|p__Firmicutes|c__Clostridia|o__Clostridiales|f__Ruminococcaceae|g__Faecalibacterium|s__Faecalibacterium_prausnitzii|t__SGB15322	Mean arterial pressure	Health factors	Physiological variables	0.0139436	0.154913	0.572005	Not-significant
k__Bacteria|p__Firmicutes|c__Clostridia|o__Clostridia_unclassified|f__Clostridia_unclassified|g__Clostridia_unclassified|s__Clostridia_bacterium|t__SGB4122	Mean arterial pressure	Health factors	Physiological variables	-0.00580599	0.488566	0.831133	Not-significant
k__Bacteria|p__Bacteroidetes|c__Bacteroidia|o__Bacteroidales|f__Rikenellaceae|g__Alistipes|s__Alistipes_senegalensis|t__SGB2296	Mean arterial pressure	Health factors	Physiological variables	-0.0138644	0.120357	0.521138	Not-significant
k__Bacteria|p__Bacteroidetes|c__Bacteroidia|o__Bacteroidales|f__Prevotellaceae|g__GGB12985|s__GGB12985_SGB20152|t__SGB20152	Mean arterial pressure	Health factors	Physiological variables	-0.000456276	0.95886	0.991744	Not-significant
k__Bacteria|p__Actinobacteria|c__Actinobacteria|o__Bifidobacteriales|f__Bifidobacteriaceae|g__Bifidobacterium|s__Bifidobacterium_pseudocatenulatum|t__SGB17237	Mean arterial pressure	Health factors	Physiological variables	0.005891	0.465805	0.819493	Not-significant
k__Bacteria|p__Bacteroidetes|c__Bacteroidia|o__Bacteroidales|f__Odoribacteraceae|g__Butyricimonas|s__Butyricimonas_faecalis|t__SGB1782	Mean arterial pressure	Health factors	Physiological variables	-0.00587271	0.506513	0.840624	Not-significant
k__Bacteria|p__Firmicutes|c__Bacilli|o__Lactobacillales|f__Enterococcaceae|g__Enterococcus|s__Enterococcus_faecium|t__SGB7967	Mean arterial pressure	Health factors	Physiological variables	-0.00438383	0.563732	0.866772	Not-significant
k__Bacteria|p__Firmicutes|c__Clostridia|o__Clostridiales|f__Ruminococcaceae|g__Ruminococcaceae_unclassified|s__Ruminococcaceae_unclassified_SGB4191|t__SGB4191	Mean arterial pressure	Health factors	Physiological variables	0.0157748	0.141646	0.55388	Not-significant
k__Bacteria|p__Proteobacteria|c__Deltaproteobacteria|o__Desulfovibrionales|f__Desulfovibrionaceae|g__Bilophila|s__Bilophila_wadsworthia|t__SGB15452	Mean arterial pressure	Health factors	Physiological variables	-0.0170075	0.0594961	0.394884	Not-significant
k__Bacteria|p__Firmicutes|c__Clostridia|o__Clostridia_unclassified|f__Clostridia_unclassified|g__Clostridia_unclassified|s__Clostridia_unclassified_SGB14196|t__SGB14196	Mean arterial pressure	Health factors	Physiological variables	-0.000375542	0.964632	0.992564	Not-significant
k__Bacteria|p__Bacteroidetes|c__Bacteroidia|o__Bacteroidales|f__Rikenellaceae|g__Alistipes|s__Alistipes_putredinis|t__SGB2318	Mean arterial pressure	Health factors	Physiological variables	0.0140813	0.150929	0.565988	Not-significant
k__Bacteria|p__Firmicutes|c__Bacilli|o__Bacilli_unclassified|f__Bacilli_unclassified|g__GGB4708|s__GGB4708_SGB6518|t__SGB6518	Mean arterial pressure	Health factors	Physiological variables	-0.0060532	0.526669	0.850708	Not-significant
k__Bacteria|p__Firmicutes|c__Clostridia|o__Clostridiales|f__Lachnospiraceae|g__Blautia|s__Blautia_sp_AF19_10LB|t__SGB4810	Mean arterial pressure	Health factors	Physiological variables	0.000197138	0.982333	0.996472	Not-significant
k__Bacteria|p__Firmicutes|c__Clostridia|o__Clostridiales|f__Ruminococcaceae|g__Ruminococcaceae_unclassified|s__Ruminococcaceae_bacterium|t__SGB4300	Mean arterial pressure	Health factors	Physiological variables	0.0187386	0.0467937	0.356174	Not-significant
k__Bacteria|p__Firmicutes|c__Clostridia|o__Clostridia_unclassified|f__Clostridia_unclassified|g__Clostridia_unclassified|s__Clostridia_bacterium|t__SGB4350	Mean arterial pressure	Health factors	Physiological variables	-0.00945548	0.167649	0.587382	Not-significant
k__Bacteria|p__Firmicutes|c__Clostridia|o__Clostridiales|f__Lachnospiraceae|g__GGB3614|s__GGB3614_SGB4886|t__SGB4886	Mean arterial pressure	Health factors	Physiological variables	-0.0127931	0.130648	0.537606	Not-significant
k__Bacteria|p__Firmicutes|c__Clostridia|o__Clostridiales|f__Lachnospiraceae|g__Roseburia|s__Roseburia_sp_AF02_12|t__SGB4938	Mean arterial pressure	Health factors	Physiological variables	-0.00332996	0.724	0.927638	Not-significant
k__Bacteria|p__Bacteroidetes|c__Bacteroidia|o__Bacteroidales|f__Bacteroidaceae|g__Bacteroidaceae_unclassified|s__Bacteroidaceae_bacterium|t__SGB1474	Mean arterial pressure	Health factors	Physiological variables	-0.0148375	0.116499	0.5147	Not-significant
k__Bacteria|p__Firmicutes|c__Negativicutes|o__Veillonellales|f__Veillonellaceae|g__Megasphaera|s__Megasphaera_elsdenii|t__SGB5862	Mean arterial pressure	Health factors	Physiological variables	0.0180613	0.0502817	0.367696	Not-significant
k__Bacteria|p__Firmicutes|c__Clostridia|o__Clostridia_unclassified|f__Clostridia_unclassified|g__GGB3278|s__GGB3278_SGB4328|t__SGB4328	Mean arterial pressure	Health factors	Physiological variables	-0.00397219	0.667929	0.908413	Not-significant
k__Bacteria|p__Bacteroidetes|c__Bacteroidia|o__Bacteroidales|f__Rikenellaceae|g__Alistipes|s__Alistipes_shahii|t__SGB2295	Mean arterial pressure	Health factors	Physiological variables	0.00517706	0.607112	0.88539	Not-significant
k__Bacteria|p__Proteobacteria|c__Epsilonproteobacteria|o__Campylobacterales|f__Campylobacteraceae|g__Campylobacteraceae_unclassified|s__Campylobacteraceae_bacterium|t__SGB19434	Mean arterial pressure	Health factors	Physiological variables	0.005833	0.28522	0.706378	Not-significant
k__Bacteria|p__Firmicutes|c__Negativicutes|o__Veillonellales|f__Veillonellaceae|g__Allisonella|s__Allisonella_histaminiformans|t__SGB5843	Mean arterial pressure	Health factors	Physiological variables	0.00640479	0.425349	0.797194	Not-significant
k__Bacteria|p__Bacteroidetes|c__Bacteroidia|o__Bacteroidales|f__Bacteroidaceae|g__Bacteroides|s__Bacteroides_xylanisolvens|t__SGB1867	Mean arterial pressure	Health factors	Physiological variables	0.00103736	0.916787	0.981199	Not-significant
k__Bacteria|p__Firmicutes|c__Clostridia|o__Clostridiales|f__Ruminococcaceae|g__GGB9710|s__GGB9710_SGB15239|t__SGB15239	Mean arterial pressure	Health factors	Physiological variables	-0.00245043	0.755859	0.936298	Not-significant
k__Bacteria|p__Firmicutes|c__Clostridia|o__Clostridia_unclassified|f__Clostridia_unclassified|g__Clostridia_unclassified|s__Clostridia_bacterium|t__SGB14255	Mean arterial pressure	Health factors	Physiological variables	-0.0129845	0.182236	0.605401	Not-significant
k__Bacteria|p__Firmicutes|c__Clostridia|o__Clostridiales|f__Clostridiaceae|g__Clostridium|s__Clostridium_sp_AM22_11AC|t__SGB4749	Mean arterial pressure	Health factors	Physiological variables	-0.00187447	0.815585	0.953212	Not-significant
k__Bacteria|p__Bacteroidetes|c__Bacteroidia|o__Bacteroidales|f__Bacteroidaceae|g__Bacteroides|s__Bacteroides_thetaiotaomicron|t__SGB1861	Mean arterial pressure	Health factors	Physiological variables	0.00189764	0.843172	0.960989	Not-significant
k__Bacteria|p__Firmicutes|c__Clostridia|o__Clostridiales|f__Ruminococcaceae|g__Ruminococcus|s__Ruminococcus_callidus|t__SGB4422	Mean arterial pressure	Health factors	Physiological variables	-0.00216345	0.832052	0.958271	Not-significant
k__Bacteria|p__Firmicutes|c__Clostridia|o__Clostridia_unclassified|f__Clostridia_unclassified|g__Clostridia_unclassified|s__Clostridia_bacterium|t__SGB4155	Mean arterial pressure	Health factors	Physiological variables	-0.00236385	0.811037	0.952584	Not-significant
k__Bacteria|p__Bacteroidetes|c__Bacteroidia|o__Bacteroidales|f__Bacteroidaceae|g__Bacteroides|s__Bacteroides_ovatus|t__SGB1871	Mean arterial pressure	Health factors	Physiological variables	0.00339335	0.742426	0.93304	Not-significant
k__Bacteria|p__Firmicutes|c__Clostridia|o__Clostridiales|f__Lachnospiraceae|g__GGB13294|s__GGB13294_SGB20534|t__SGB20534	Mean arterial pressure	Health factors	Physiological variables	-0.00547812	0.323194	0.731681	Not-significant
k__Bacteria|p__Firmicutes|c__Clostridia|o__Clostridiales|f__Ruminococcaceae|g__GGB3343|s__GGB3343_SGB4423|t__SGB4423	Mean arterial pressure	Health factors	Physiological variables	-0.00216728	0.76442	0.938753	Not-significant
k__Bacteria|p__Firmicutes|c__Negativicutes|o__Acidaminococcales|f__Acidaminococcaceae|g__GGB4251|s__GGB4251_SGB5752|t__SGB5752	Mean arterial pressure	Health factors	Physiological variables	-0.00620172	0.271146	0.695263	Not-significant
k__Bacteria|p__Candidatus_Melainabacteria|c__Candidatus_Melainabacteria_unclassified|o__Candidatus_Gastranaerophilales|f__Candidatus_Gastranaerophilales_unclassified|g__Candidatus_Gastranaerophilales_unclassified|s__Candidatus_Gastranaerophilales_bacterium|t__SGB49026	Mean arterial pressure	Health factors	Physiological variables	-0.0102966	0.0636329	0.406185	Not-significant
k__Bacteria|p__Firmicutes|c__Bacilli|o__Bacilli_unclassified|f__Bacilli_unclassified|g__Bacilli_unclassified|s__Bacilli_bacterium|t__SGB6407	Mean arterial pressure	Health factors	Physiological variables	-0.00648511	0.463403	0.818076	Not-significant
k__Bacteria|p__Firmicutes|c__Clostridia|o__Clostridiales|f__Ruminococcaceae|g__Ruminococcaceae_unclassified|s__Ruminococcaceae_unclassified_SGB4193|t__SGB4193	Mean arterial pressure	Health factors	Physiological variables	-0.00558699	0.475578	0.824149	Not-significant
k__Bacteria|p__Candidatus_Melainabacteria|c__Candidatus_Melainabacteria_unclassified|o__Candidatus_Gastranaerophilales|f__Candidatus_Gastranaerophilales_unclassified|g__Candidatus_Gastranaerophilales_unclassified|s__Candidatus_Gastranaerophilales_bacterium|t__SGB8593	Mean arterial pressure	Health factors	Physiological variables	-0.00951432	0.0687633	0.418831	Not-significant
k__Bacteria|p__Candidatus_Melainabacteria|c__Candidatus_Melainabacteria_unclassified|o__Candidatus_Gastranaerophilales|f__Candidatus_Gastranaerophilales_unclassified|g__GGB6012|s__GGB6012_SGB8640|t__SGB8640	Mean arterial pressure	Health factors	Physiological variables	0.00354469	0.745687	0.933876	Not-significant
k__Bacteria|p__Firmicutes|c__Clostridia|o__Clostridia_unclassified|f__Clostridia_unclassified|g__Clostridia_unclassified|s__Clostridia_bacterium|t__SGB4110	Mean arterial pressure	Health factors	Physiological variables	-0.00435189	0.627228	0.892818	Not-significant
k__Bacteria|p__Firmicutes|c__Bacilli|o__Bacilli_unclassified|f__Bacilli_unclassified|g__GGB4702|s__GGB4702_SGB6509|t__SGB6509	Mean arterial pressure	Health factors	Physiological variables	-0.00361491	0.578321	0.873368	Not-significant
k__Bacteria|p__Candidatus_Melainabacteria|c__Candidatus_Melainabacteria_unclassified|o__Candidatus_Gastranaerophilales|f__Candidatus_Gastranaerophilales_unclassified|g__Candidatus_Gastranaerophilales_unclassified|s__Candidatus_Gastranaerophilales_bacterium|t__SGB8644	Mean arterial pressure	Health factors	Physiological variables	-0.0179851	0.0569813	0.388023	Not-significant
k__Bacteria|p__Firmicutes|c__Bacilli|o__Bacilli_unclassified|f__Bacilli_unclassified|g__GGB4671|s__GGB4671_SGB6460|t__SGB6460	Mean arterial pressure	Health factors	Physiological variables	-0.00837277	0.253605	0.680649	Not-significant
k__Bacteria|p__Firmicutes|c__Bacilli|o__Bacilli_unclassified|f__Bacilli_unclassified|g__Bacilli_unclassified|s__Bacilli_bacterium|t__SGB6492	Mean arterial pressure	Health factors	Physiological variables	-0.00871051	0.267904	0.692529	Not-significant
k__Bacteria|p__Lentisphaerae|c__Lentisphaeria|o__Lentisphaeria_unclassified|f__Lentisphaeria_unclassified|g__Lentisphaeria_unclassified|s__Lentisphaeria_bacterium|t__SGB9210	Mean arterial pressure	Health factors	Physiological variables	-0.00115769	0.887339	0.972808	Not-significant
k__Bacteria|p__Firmicutes|c__Clostridia|o__Clostridia_unclassified|f__Clostridia_unclassified|g__Clostridia_unclassified|s__Clostridia_bacterium|t__SGB6289	Mean arterial pressure	Health factors	Physiological variables	0.00525686	0.578189	0.8733	Not-significant
k__Bacteria|p__Firmicutes|c__Clostridia|o__Clostridia_unclassified|f__Clostridia_unclassified|g__Clostridia_unclassified|s__Clostridia_unclassified_SGB3983|t__SGB3983	Mean arterial pressure	Health factors	Physiological variables	0.00580271	0.532516	0.853555	Not-significant
k__Bacteria|p__Proteobacteria|c__Alphaproteobacteria|o__Alphaproteobacteria_unclassified|f__Alphaproteobacteria_unclassified|g__Alphaproteobacteria_unclassified|s__Alphaproteobacteria_bacterium|t__SGB17319	Mean arterial pressure	Health factors	Physiological variables	-0.00175073	0.828238	0.95689	Not-significant
k__Bacteria|p__Firmicutes|c__Negativicutes|o__Veillonellales|f__Veillonellaceae|g__GGB18271|s__GGB18271_SGB26989|t__SGB26989	Mean arterial pressure	Health factors	Physiological variables	-0.00430154	0.685889	0.915019	Not-significant
k__Bacteria|p__Firmicutes|c__Clostridia|o__Clostridiales|f__Lachnospiraceae|g__GGB3632|s__GGB3632_SGB4921|t__SGB4921	Mean arterial pressure	Health factors	Physiological variables	-0.0124593	0.199462	0.625406	Not-significant
k__Bacteria|p__Proteobacteria|c__Alphaproteobacteria|o__Alphaproteobacteria_unclassified|f__Alphaproteobacteria_unclassified|g__GGB6594|s__GGB6594_SGB9325|t__SGB9325	Mean arterial pressure	Health factors	Physiological variables	0.00284726	0.673301	0.910605	Not-significant
k__Bacteria|p__Bacteroidetes|c__Bacteroidia|o__Bacteroidales|f__Tannerellaceae|g__Parabacteroides|s__Parabacteroides_merdae|t__SGB1949	Mean arterial pressure	Health factors	Physiological variables	0.0145815	0.151427	0.566747	Not-significant
k__Bacteria|p__Candidatus_Melainabacteria|c__Candidatus_Melainabacteria_unclassified|o__Candidatus_Gastranaerophilales|f__Candidatus_Gastranaerophilales_unclassified|g__Candidatus_Gastranaerophilales_unclassified|s__Candidatus_Gastranaerophilales_bacterium|t__SGB8608	Mean arterial pressure	Health factors	Physiological variables	-0.00479476	0.583659	0.875247	Not-significant
k__Bacteria|p__Firmicutes|c__Clostridia|o__Clostridiales|f__Ruminococcaceae|g__Ruminococcaceae_unclassified|s__Ruminococcaceae_bacterium|t__SGB4241	Mean arterial pressure	Health factors	Physiological variables	-0.012267	0.18246	0.605633	Not-significant
k__Bacteria|p__Firmicutes|c__Bacilli|o__Bacilli_unclassified|f__Bacilli_unclassified|g__Bacilli_unclassified|s__Bacilli_bacterium|t__SGB6477	Mean arterial pressure	Health factors	Physiological variables	0.00419097	0.534313	0.854019	Not-significant
k__Bacteria|p__Firmicutes|c__Bacilli|o__Bacilli_unclassified|f__Bacilli_unclassified|g__GGB4677|s__GGB4677_SGB6466|t__SGB6466	Mean arterial pressure	Health factors	Physiological variables	0.000567432	0.945777	0.988461	Not-significant
k__Bacteria|p__Firmicutes|c__Clostridia|o__Clostridiales|f__Lachnospiraceae|g__Lachnospiraceae_unclassified|s__Lachnospiraceae_bacterium|t__SGB5112	Mean arterial pressure	Health factors	Physiological variables	-0.012458	0.131657	0.539464	Not-significant
k__Bacteria|p__Candidatus_Melainabacteria|c__Candidatus_Melainabacteria_unclassified|o__Candidatus_Gastranaerophilales|f__Candidatus_Gastranaerophilales_unclassified|g__Candidatus_Gastranaerophilales_unclassified|s__Candidatus_Gastranaerophilales_bacterium|t__SGB8645	Mean arterial pressure	Health factors	Physiological variables	-0.00185576	0.79927	0.949176	Not-significant
k__Bacteria|p__Firmicutes|c__Clostridia|o__Clostridiales|f__Lachnospiraceae|g__Mediterraneibacter|s__Ruminococcus_lactaris|t__SGB4557	Mean arterial pressure	Health factors	Physiological variables	-0.00219708	0.822099	0.955243	Not-significant
k__Bacteria|p__Firmicutes|c__CFGB1788|o__OFGB1788|f__FGB1788|g__GGB4751|s__GGB4751_SGB6580|t__SGB6580	Mean arterial pressure	Health factors	Physiological variables	-0.00333683	0.666985	0.908249	Not-significant
k__Bacteria|p__Candidatus_Melainabacteria|c__Candidatus_Melainabacteria_unclassified|o__Candidatus_Gastranaerophilales|f__Candidatus_Gastranaerophilales_unclassified|g__Candidatus_Gastranaerophilales_unclassified|s__Candidatus_Gastranaerophilales_bacterium|t__SGB8603	Mean arterial pressure	Health factors	Physiological variables	-0.00672346	0.17146	0.591998	Not-significant
k__Bacteria|p__Firmicutes|c__Clostridia|o__Clostridia_unclassified|f__Clostridia_unclassified|g__Clostridia_unclassified|s__Clostridia_bacterium|t__SGB4335	Mean arterial pressure	Health factors	Physiological variables	0.000382162	0.964365	0.992499	Not-significant
k__Bacteria|p__Firmicutes|c__Bacilli|o__Bacilli_unclassified|f__Bacilli_unclassified|g__Bacilli_unclassified|s__Bacilli_unclassified_SGB6540|t__SGB6540	Mean arterial pressure	Health factors	Physiological variables	-0.00972307	0.289817	0.709168	Not-significant
k__Bacteria|p__Firmicutes|c__Clostridia|o__Clostridia_unclassified|f__Clostridia_unclassified|g__Clostridia_unclassified|s__Clostridia_bacterium|t__SGB14232	Mean arterial pressure	Health factors	Physiological variables	-0.00453652	0.649067	0.90153	Not-significant
k__Bacteria|p__Firmicutes|c__Clostridia|o__Clostridia_unclassified|f__Clostridia_unclassified|g__GGB4569|s__GGB4569_SGB6310|t__SGB6310	Mean arterial pressure	Health factors	Physiological variables	-0.00399289	0.630063	0.893659	Not-significant
k__Bacteria|p__Firmicutes|c__Clostridia|o__Clostridia_unclassified|f__Clostridia_unclassified|g__Clostridia_unclassified|s__Clostridia_bacterium|t__SGB15408	Mean arterial pressure	Health factors	Physiological variables	-0.0222371	0.0211829	0.245309	Not-significant
k__Bacteria|p__Firmicutes|c__Bacilli|o__Bacilli_unclassified|f__Bacilli_unclassified|g__GGB4691|s__GGB4691_SGB6489|t__SGB6489	Mean arterial pressure	Health factors	Physiological variables	-0.00832368	0.234327	0.661403	Not-significant
k__Bacteria|p__Bacteroidetes|c__Bacteroidia|o__Bacteroidales|f__Odoribacteraceae|g__Odoribacter|s__Odoribacter_splanchnicus|t__SGB1790	Mean arterial pressure	Health factors	Physiological variables	-0.00678119	0.487678	0.830768	Not-significant
k__Bacteria|p__Bacteroidetes|c__Bacteroidia|o__Bacteroidales|f__Bacteroidales_unclassified|g__Phocaeicola|s__Phocaeicola_dorei|t__SGB1815	Mean arterial pressure	Health factors	Physiological variables	0.00542362	0.554834	0.862895	Not-significant
k__Bacteria|p__Firmicutes|c__Clostridia|o__Clostridiales|f__Ruminococcaceae|g__Ruminococcaceae_unclassified|s__Ruminococcaceae_bacterium|t__SGB4247	Mean arterial pressure	Health factors	Physiological variables	0.0111013	0.301788	0.717628	Not-significant
k__Bacteria|p__Bacteroidetes|c__Bacteroidia|o__Bacteroidales|f__Barnesiellaceae|g__Barnesiella|s__Barnesiella_intestinihominis|t__SGB1965	Mean arterial pressure	Health factors	Physiological variables	0.0144867	0.137687	0.548353	Not-significant
k__Bacteria|p__Firmicutes|c__Bacilli|o__Bacilli_unclassified|f__Bacilli_unclassified|g__Bacilli_unclassified|s__Bacilli_unclassified_SGB6428|t__SGB6428	Mean arterial pressure	Health factors	Physiological variables	-0.00561773	0.583897	0.875247	Not-significant
k__Bacteria|p__Bacteroidetes|c__Bacteroidia|o__Bacteroidales|f__Prevotellaceae|g__Paraprevotella|s__Paraprevotella_clara|t__SGB1798	Mean arterial pressure	Health factors	Physiological variables	0.00724232	0.468611	0.821048	Not-significant
k__Bacteria|p__Firmicutes|c__Bacilli|o__Bacilli_unclassified|f__Bacilli_unclassified|g__Bacilli_unclassified|s__Bacilli_unclassified_SGB6473|t__SGB6473	Mean arterial pressure	Health factors	Physiological variables	0.00644855	0.461076	0.816985	Not-significant
k__Bacteria|p__Firmicutes|c__Clostridia|o__Clostridiales|f__Lachnospiraceae|g__Lachnospiraceae_unclassified|s__Lachnospiraceae_bacterium|t__SGB5100	Mean arterial pressure	Health factors	Physiological variables	-0.00200646	0.769644	0.940184	Not-significant
k__Bacteria|p__Firmicutes|c__Clostridia|o__Clostridiales|f__Ruminococcaceae|g__Ruminococcaceae_unclassified|s__Ruminococcaceae_bacterium|t__SGB4246	Mean arterial pressure	Health factors	Physiological variables	-0.0176342	0.0040809	0.0990875	Not-significant
k__Bacteria|p__Candidatus_Melainabacteria|c__Candidatus_Melainabacteria_unclassified|o__Candidatus_Gastranaerophilales|f__Candidatus_Gastranaerophilales_unclassified|g__Candidatus_Gastranaerophilales_unclassified|s__Candidatus_Gastranaerophilales_bacterium|t__SGB8653	Mean arterial pressure	Health factors	Physiological variables	-0.00171327	0.884736	0.972122	Not-significant
k__Bacteria|p__Firmicutes|c__Clostridia|o__Clostridiales|f__Clostridiales_unclassified|g__Clostridiales_unclassified|s__Bacteroides_pectinophilus|t__SGB5068	Mean arterial pressure	Health factors	Physiological variables	-0.0111949	0.203945	0.630137	Not-significant
k__Bacteria|p__Bacteroidetes|c__Bacteroidia|o__Bacteroidales|f__Bacteroidaceae|g__Bacteroides|s__Bacteroides_stercoris|t__SGB1830_group	Mean arterial pressure	Health factors	Physiological variables	0.0164126	0.0768731	0.439666	Not-significant
k__Bacteria|p__Firmicutes|c__Bacilli|o__Bacilli_unclassified|f__Bacilli_unclassified|g__Bacilli_unclassified|s__Bacilli_unclassified_SGB6487|t__SGB6487	Mean arterial pressure	Health factors	Physiological variables	-0.0164972	0.0736316	0.431401	Not-significant
k__Bacteria|p__Firmicutes|c__Bacilli|o__Bacilli_unclassified|f__Bacilli_unclassified|g__GGB4641|s__GGB4641_SGB6420|t__SGB6420	Mean arterial pressure	Health factors	Physiological variables	0.00288057	0.6554	0.904023	Not-significant
k__Bacteria|p__Bacteroidetes|c__Bacteroidia|o__Bacteroidales|f__Rikenellaceae|g__Alistipes|s__Alistipes_finegoldii|t__SGB2301	Mean arterial pressure	Health factors	Physiological variables	0.00309996	0.719672	0.926308	Not-significant
k__Bacteria|p__Spirochaetes|c__Spirochaetia|o__Spirochaetia_unclassified|f__Spirochaetia_unclassified|g__Spirochaetia_unclassified|s__Spirochaetia_bacterium|t__SGB3539	Mean arterial pressure	Health factors	Physiological variables	-0.00298723	0.743635	0.93326	Not-significant
k__Bacteria|p__Spirochaetes|c__Spirochaetia|o__Brachyspirales|f__Brachyspiraceae|g__Brachyspira|s__Brachyspira_aalborgi|t__SGB5967	Mean arterial pressure	Health factors	Physiological variables	0.000585907	0.959476	0.991968	Not-significant
k__Bacteria|p__Firmicutes|c__Clostridia|o__Clostridia_unclassified|f__Clostridia_unclassified|g__Clostridia_unclassified|s__Clostridia_bacterium|t__SGB4289	Mean arterial pressure	Health factors	Physiological variables	0.00416109	0.452866	0.812495	Not-significant
k__Bacteria|p__Bacteroidetes|c__Bacteroidia|o__Bacteroidales|f__Rikenellaceae|g__GGB1632|s__GGB1632_SGB2240|t__SGB2240	Mean arterial pressure	Health factors	Physiological variables	-0.011035	0.356211	0.754248	Not-significant
k__Bacteria|p__Firmicutes|c__Clostridia|o__Clostridia_unclassified|f__Clostridia_unclassified|g__Clostridia_unclassified|s__Clostridia_unclassified_SGB6371|t__SGB6371	Mean arterial pressure	Health factors	Physiological variables	0.0059498	0.520967	0.848015	Not-significant
k__Bacteria|p__Firmicutes|c__Bacilli|o__Bacilli_unclassified|f__Bacilli_unclassified|g__Bacilli_unclassified|s__Bacilli_bacterium|t__SGB1016	Mean arterial pressure	Health factors	Physiological variables	-0.00618812	0.493356	0.833545	Not-significant
k__Bacteria|p__Proteobacteria|c__Epsilonproteobacteria|o__Campylobacterales|f__Campylobacteraceae|g__GGB12503|s__GGB12503_SGB19436|t__SGB19436	Mean arterial pressure	Health factors	Physiological variables	0.00700891	0.464469	0.81879	Not-significant
k__Bacteria|p__Firmicutes|c__Negativicutes|o__Selenomonadales|f__Selenomonadales_unclassified|g__Selenomonadales_unclassified|s__Selenomonadales_bacterium|t__SGB6970	Mean arterial pressure	Health factors	Physiological variables	-0.00303832	0.721951	0.92701	Not-significant
k__Bacteria|p__Candidatus_Melainabacteria|c__Candidatus_Melainabacteria_unclassified|o__Candidatus_Gastranaerophilales|f__Candidatus_Gastranaerophilales_unclassified|g__GGB6021|s__GGB6021_SGB8655|t__SGB8655	Mean arterial pressure	Health factors	Physiological variables	0.00438909	0.705659	0.922098	Not-significant
k__Bacteria|p__Candidatus_Melainabacteria|c__Candidatus_Melainabacteria_unclassified|o__Candidatus_Gastranaerophilales|f__Candidatus_Gastranaerophilales_unclassified|g__Candidatus_Gastranaerophilales_unclassified|s__Candidatus_Gastranaerophilales_bacterium|t__SGB8651	Mean arterial pressure	Health factors	Physiological variables	-0.00770074	0.433477	0.801146	Not-significant
k__Bacteria|p__Firmicutes|c__Bacilli|o__Lactobacillales|f__Streptococcaceae|g__Streptococcus|s__Streptococcus_gallolyticus|t__SGB8018	Mean arterial pressure	Health factors	Physiological variables	-0.00973093	0.173657	0.595139	Not-significant
k__Bacteria|p__Firmicutes|c__Clostridia|o__Clostridia_unclassified|f__Clostridia_unclassified|g__GGB9285|s__GGB9285_SGB14238|t__SGB14238	Mean arterial pressure	Health factors	Physiological variables	-0.00816162	0.441079	0.80579	Not-significant
k__Bacteria|p__Proteobacteria|c__Deltaproteobacteria|o__Desulfovibrionales|f__Desulfovibrionaceae|g__Desulfovibrionaceae_unclassified|s__Desulfovibrionaceae_bacterium|t__SGB15447	Mean arterial pressure	Health factors	Physiological variables	0.0125966	0.0819248	0.450088	Not-significant
k__Bacteria|p__Bacteroidetes|c__Bacteroidia|o__Bacteroidales|f__Bacteroidales_unclassified|g__Bacteroidales_unclassified|s__Bacteroidales_bacterium|t__SGB1370	Mean arterial pressure	Health factors	Physiological variables	-0.014819	0.0578211	0.390446	Not-significant
k__Bacteria|p__Firmicutes|c__Bacilli|o__Bacilli_unclassified|f__Bacilli_unclassified|g__GGB4698|s__GGB4698_SGB6498|t__SGB6498	Mean arterial pressure	Health factors	Physiological variables	-0.0059494	0.477323	0.825287	Not-significant
k__Bacteria|p__Firmicutes|c__Clostridia|o__Clostridia_unclassified|f__Clostridia_unclassified|g__Clostridia_unclassified|s__Clostridia_bacterium|t__SGB13977	Mean arterial pressure	Health factors	Physiological variables	0.00160593	0.859188	0.965569	Not-significant
k__Bacteria|p__Proteobacteria|c__Gammaproteobacteria|o__Enterobacterales|f__Enterobacteriaceae|g__Enterobacter|s__Enterobacter_hormaechei|t__SGB10130_group	Mean arterial pressure	Health factors	Physiological variables	-0.0127111	0.109309	0.503392	Not-significant
k__Bacteria|p__Firmicutes|c__Negativicutes|o__Veillonellales|f__Veillonellaceae|g__Veillonella|s__Veillonella_rogosae|t__SGB6956	Mean arterial pressure	Health factors	Physiological variables	-0.00487488	0.561535	0.865931	Not-significant
k__Bacteria|p__Firmicutes|c__Clostridia|o__Clostridiales|f__Ruminococcaceae|g__Gemmiger|s__Gemmiger_SGB15295|t__SGB15295_group	Mean arterial pressure	Health factors	Physiological variables	-0.0103569	0.219965	0.646666	Not-significant
k__Bacteria|p__Firmicutes|c__Bacilli|o__Lactobacillales|f__Streptococcaceae|g__Lactococcus|s__Lactococcus_petauri|t__SGB7980_group	Mean arterial pressure	Health factors	Physiological variables	-0.0181783	0.0282342	0.282331	Not-significant
k__Bacteria|p__Bacteroidetes|c__Bacteroidia|o__Bacteroidales|f__Rikenellaceae|g__Rikenellaceae_unclassified|s__Rikenellaceae_unclassified_SGB2227|t__SGB2227	Mean arterial pressure	Health factors	Physiological variables	-0.00313033	0.717834	0.925997	Not-significant
k__Bacteria|p__Firmicutes|c__Bacilli|o__Bacilli_unclassified|f__Bacilli_unclassified|g__Bacilli_unclassified|s__Bacilli_bacterium|t__SGB6476	Mean arterial pressure	Health factors	Physiological variables	-0.00783215	0.330837	0.736831	Not-significant
k__Bacteria|p__Bacteroidetes|c__Bacteroidia|o__Bacteroidales|f__Prevotellaceae|g__Prevotella|s__Prevotella_sp_P3_120|t__SGB1606	Mean arterial pressure	Health factors	Physiological variables	-0.0160778	0.0558283	0.384201	Not-significant
k__Bacteria|p__Bacteroidetes|c__Bacteroidia|o__Bacteroidales|f__Rikenellaceae|g__Alistipes|s__Alistipes_communis|t__SGB2290	Mean arterial pressure	Health factors	Physiological variables	-0.00964543	0.273855	0.697728	Not-significant
k__Bacteria|p__Firmicutes|c__Bacilli|o__Bacilli_unclassified|f__Bacilli_unclassified|g__Bacilli_unclassified|s__Bacilli_unclassified_SGB6493|t__SGB6493	Mean arterial pressure	Health factors	Physiological variables	-0.00713472	0.460896	0.816904	Not-significant
k__Bacteria|p__Firmicutes|c__Clostridia|o__Clostridia_unclassified|f__Clostridia_unclassified|g__Clostridia_unclassified|s__Clostridia_unclassified_SGB20884|t__SGB20884	Mean arterial pressure	Health factors	Physiological variables	-8.49e-05	0.989603	0.998047	Not-significant
k__Bacteria|p__Candidatus_Melainabacteria|c__Candidatus_Melainabacteria_unclassified|o__Candidatus_Gastranaerophilales|f__Candidatus_Gastranaerophilales_unclassified|g__Candidatus_Gastranaerophilales_unclassified|s__Candidatus_Gastranaerophilales_bacterium|t__SGB8609	Mean arterial pressure	Health factors	Physiological variables	0.00603222	0.492851	0.833261	Not-significant
k__Bacteria|p__Firmicutes|c__Clostridia|o__Clostridiales|f__Lachnospiraceae|g__Lachnospira|s__Lachnospira_SGB5076|t__SGB5076	Mean arterial pressure	Health factors	Physiological variables	0.0280985	0.00173275	0.058612	Not-significant
k__Bacteria|p__Elusimicrobia|c__Elusimicrobia|o__Elusimicrobiales|f__Elusimicrobiales_unclassified|g__Elusimicrobiales_unclassified|s__Elusimicrobiales_bacterium|t__SGB19688	Mean arterial pressure	Health factors	Physiological variables	-0.0107289	0.0493378	0.364867	Not-significant
k__Bacteria|p__Firmicutes|c__CFGB1798|o__OFGB1798|f__FGB1798|g__GGB4768|s__GGB4768_SGB6601|t__SGB6601	Mean arterial pressure	Health factors	Physiological variables	0.00364795	0.684339	0.91447	Not-significant
k__Bacteria|p__Firmicutes|c__Clostridia|o__Clostridiales|f__Lachnospiraceae|g__GGB3737|s__GGB3737_SGB5071|t__SGB5071	Mean arterial pressure	Health factors	Physiological variables	0.00883051	0.333253	0.738462	Not-significant
k__Bacteria|p__Proteobacteria|c__Betaproteobacteria|o__Burkholderiales|f__Sutterellaceae|g__Sutterella|s__Sutterella_wadsworthensis|t__SGB9283	Mean arterial pressure	Health factors	Physiological variables	-0.00545228	0.48254	0.828064	Not-significant
k__Bacteria|p__Firmicutes|c__Clostridia|o__Clostridiales|f__Ruminococcaceae|g__GGB9677|s__GGB9677_SGB15179|t__SGB15179	Mean arterial pressure	Health factors	Physiological variables	-0.0160477	0.0994821	0.486157	Not-significant
k__Bacteria|p__Firmicutes|c__Clostridia|o__Clostridia_unclassified|f__Clostridia_unclassified|g__Clostridia_unclassified|s__Clostridia_unclassified_SGB4317|t__SGB4317	Mean arterial pressure	Health factors	Physiological variables	-0.00956954	0.240969	0.667776	Not-significant
k__Bacteria|p__Bacteroidetes|c__Bacteroidia|o__Bacteroidales|f__Rikenellaceae|g__Rikenellaceae_unclassified|s__Rikenellaceae_bacterium|t__SGB2212	Mean arterial pressure	Health factors	Physiological variables	-0.0219599	0.0201831	0.23941	Not-significant
k__Bacteria|p__Firmicutes|c__Bacilli|o__Bacilli_unclassified|f__Bacilli_unclassified|g__GGB4712|s__GGB4712_SGB6525|t__SGB6525	Mean arterial pressure	Health factors	Physiological variables	-0.0106861	0.128106	0.534104	Not-significant
k__Bacteria|p__Firmicutes|c__Clostridia|o__Clostridia_unclassified|f__Clostridia_unclassified|g__Clostridia_unclassified|s__Clostridia_bacterium|t__SGB4333	Mean arterial pressure	Health factors	Physiological variables	-0.00713765	0.471465	0.822433	Not-significant
k__Bacteria|p__Bacteroidetes|c__Bacteroidia|o__Bacteroidales|f__Bacteroidaceae|g__Bacteroides|s__Bacteroides_fragilis|t__SGB1855_group	Mean arterial pressure	Health factors	Physiological variables	0.000692304	0.942211	0.987347	Not-significant
k__Bacteria|p__Firmicutes|c__Erysipelotrichia|o__Erysipelotrichales|f__Erysipelotrichaceae|g__Faecalibacillus|s__Faecalibacillus_intestinalis|t__SGB6754	Mean arterial pressure	Health factors	Physiological variables	-0.0073874	0.414415	0.789661	Not-significant
k__Bacteria|p__Proteobacteria|c__Alphaproteobacteria|o__Alphaproteobacteria_unclassified|f__Alphaproteobacteria_unclassified|g__Alphaproteobacteria_unclassified|s__Alphaproteobacteria_unclassified_SGB9321|t__SGB9321	Mean arterial pressure	Health factors	Physiological variables	-0.00596851	0.402953	0.782907	Not-significant
k__Bacteria|p__Bacteroidetes|c__Bacteroidia|o__Bacteroidales|f__Bacteroidaceae|g__Bacteroidaceae_unclassified|s__Bacteroidaceae_bacterium|t__SGB1471	Mean arterial pressure	Health factors	Physiological variables	-0.00745981	0.300612	0.716911	Not-significant
k__Bacteria|p__Bacteroidetes|c__Bacteroidia|o__Bacteroidales|f__Prevotellaceae|g__GGB1250|s__GGB1250_SGB1673|t__SGB1673	Mean arterial pressure	Health factors	Physiological variables	-0.0128599	0.0242616	0.26249	Not-significant
k__Bacteria|p__Firmicutes|c__Bacilli|o__Bacilli_unclassified|f__Bacilli_unclassified|g__GGB4780|s__GGB4780_SGB6615|t__SGB6615	Mean arterial pressure	Health factors	Physiological variables	-0.00495593	0.483242	0.828546	Not-significant
k__Bacteria|p__Firmicutes|c__Bacilli|o__Lactobacillales|f__Streptococcaceae|g__Lactococcus|s__Lactococcus_lactis|t__SGB7985	Mean arterial pressure	Health factors	Physiological variables	-0.012214	0.118538	0.518004	Not-significant
k__Bacteria|p__Firmicutes|c__Clostridia|o__Clostridia_unclassified|f__Clostridia_unclassified|g__Clostridia_unclassified|s__Clostridia_unclassified_SGB6369|t__SGB6369	Mean arterial pressure	Health factors	Physiological variables	-0.00803987	0.332306	0.737683	Not-significant
k__Bacteria|p__Firmicutes|c__Clostridia|o__Clostridiales|f__Ruminococcaceae|g__Ruminococcaceae_unclassified|s__Ruminococcaceae_unclassified_SGB15251|t__SGB15251	Mean arterial pressure	Health factors	Physiological variables	-0.00734906	0.393562	0.77693	Not-significant
k__Bacteria|p__Proteobacteria|c__Gammaproteobacteria|o__Enterobacterales|f__Enterobacteriaceae|g__Citrobacter|s__Citrobacter_freundii|t__SGB10083_group	Mean arterial pressure	Health factors	Physiological variables	-0.00538659	0.46819	0.820751	Not-significant
k__Bacteria|p__Bacteroidetes|c__Bacteroidia|o__Bacteroidales|f__Rikenellaceae|g__Alistipes|s__Alistipes_onderdonkii|t__SGB2303	Mean arterial pressure	Health factors	Physiological variables	0.00220159	0.781835	0.943607	Not-significant
k__Bacteria|p__Bacteroidetes|c__Bacteroidia|o__Bacteroidales|f__Rikenellaceae|g__GGB1629|s__GGB1629_SGB2237|t__SGB2237	Mean arterial pressure	Health factors	Physiological variables	0.00181808	0.841033	0.9605	Not-significant
k__Bacteria|p__Firmicutes|c__Clostridia|o__Clostridiales|f__Lachnospiraceae|g__Lachnospiraceae_unclassified|s__Lachnospiraceae_bacterium|t__SGB4883	Mean arterial pressure	Health factors	Physiological variables	-0.0140189	0.061063	0.399231	Not-significant
k__Bacteria|p__Firmicutes|c__Clostridia|o__Clostridia_unclassified|f__Clostridia_unclassified|g__GGB3303|s__GGB3303_SGB4364|t__SGB4364	Mean arterial pressure	Health factors	Physiological variables	-0.00839863	0.423699	0.79611	Not-significant
k__Bacteria|p__Firmicutes|c__Clostridia|o__Clostridia_unclassified|f__Clostridia_unclassified|g__GGB4608|s__GGB4608_SGB6382|t__SGB6382	Mean arterial pressure	Health factors	Physiological variables	-0.00537717	0.348297	0.749587	Not-significant
k__Bacteria|p__Firmicutes|c__CFGB2829|o__OFGB2829|f__FGB2829|g__GGB9045|s__GGB9045_SGB13947|t__SGB13947	Mean arterial pressure	Health factors	Physiological variables	0.00627941	0.352531	0.752013	Not-significant
k__Bacteria|p__Firmicutes|c__Clostridia|o__Clostridia_unclassified|f__Clostridia_unclassified|g__Clostridia_unclassified|s__Clostridia_bacterium|t__SGB4361	Mean arterial pressure	Health factors	Physiological variables	0.00511968	0.347908	0.749412	Not-significant
k__Bacteria|p__Bacteroidetes|c__Bacteroidia|o__Bacteroidales|f__Bacteroidaceae|g__Bacteroides|s__Bacteroides_cellulosilyticus|t__SGB1844	Mean arterial pressure	Health factors	Physiological variables	0.00566981	0.384028	0.771167	Not-significant
k__Bacteria|p__Firmicutes|c__Clostridia|o__Clostridia_unclassified|f__Clostridia_unclassified|g__Clostridia_unclassified|s__Clostridia_bacterium|t__SGB14227	Mean arterial pressure	Health factors	Physiological variables	-0.00366919	0.680686	0.91354	Not-significant
k__Bacteria|p__Firmicutes|c__CFGB3170|o__OFGB3170|f__FGB3170|g__GGB10690|s__GGB10690_SGB17345|t__SGB17345	Mean arterial pressure	Health factors	Physiological variables	-0.00428399	0.531815	0.853132	Not-significant
k__Bacteria|p__Firmicutes|c__Negativicutes|o__Selenomonadales|f__Selenomonadaceae|g__Mitsuokella|s__Mitsuokella_multacida|t__SGB5906_group	Mean arterial pressure	Health factors	Physiological variables	-0.000910395	0.909662	0.979006	Not-significant
k__Bacteria|p__Lentisphaerae|c__Lentisphaeria|o__Victivallales|f__Victivallales_unclassified|g__Victivallales_unclassified|s__Victivallales_bacterium|t__SGB17348	Mean arterial pressure	Health factors	Physiological variables	-0.0199413	0.0118595	0.180843	Not-significant
k__Bacteria|p__Fusobacteria|c__Fusobacteriia|o__Fusobacteriales|f__Fusobacteriaceae|g__Fusobacterium|s__Fusobacterium_mortiferum|t__SGB6031	Mean arterial pressure	Health factors	Physiological variables	0.00732182	0.149969	0.564634	Not-significant
k__Bacteria|p__Firmicutes|c__Clostridia|o__Clostridiales|f__Ruminococcaceae|g__Ruminococcaceae_unclassified|s__Ruminococcaceae_bacterium|t__SGB4393	Mean arterial pressure	Health factors	Physiological variables	0.000200288	0.982879	0.996623	Not-significant
k__Bacteria|p__Firmicutes|c__Clostridia|o__Clostridiales|f__Lachnospiraceae|g__Coprococcus|s__Coprococcus_SGB5119|t__SGB5119	Mean arterial pressure	Health factors	Physiological variables	-0.0116312	0.0580547	0.391122	Not-significant
k__Bacteria|p__Firmicutes|c__Clostridia|o__Clostridiales|f__Ruminococcaceae|g__Ruminococcus|s__Ruminococcus_SGB4421|t__SGB4421	Mean arterial pressure	Health factors	Physiological variables	0.00115537	0.888939	0.973091	Not-significant
k__Bacteria|p__Bacteroidetes|c__Bacteroidia|o__Bacteroidales|f__Bacteroidaceae|g__Bacteroides|s__Bacteroides_caccae|t__SGB1877	Mean arterial pressure	Health factors	Physiological variables	-4.47e-05	0.996505	0.999292	Not-significant
k__Bacteria|p__Firmicutes|c__Clostridia|o__Clostridia_unclassified|f__Clostridia_unclassified|g__Clostridia_unclassified|s__Clostridia_bacterium|t__SGB14240	Mean arterial pressure	Health factors	Physiological variables	0.000525723	0.936937	0.986093	Not-significant
k__Bacteria|p__Firmicutes|c__Clostridia|o__Clostridia_unclassified|f__Clostridia_unclassified|g__Clostridia_unclassified|s__Clostridia_bacterium|t__SGB6308	Mean arterial pressure	Health factors	Physiological variables	-0.0124267	0.214742	0.640951	Not-significant
k__Bacteria|p__Actinobacteria|c__Actinobacteria|o__Bifidobacteriales|f__Bifidobacteriaceae|g__Bifidobacterium|s__Bifidobacterium_longum|t__SGB17248	Mean arterial pressure	Health factors	Physiological variables	0.00255966	0.763944	0.938576	Not-significant
k__Bacteria|p__Verrucomicrobia|c__Verrucomicrobiae|o__Verrucomicrobiales|f__Akkermansiaceae|g__Akkermansia|s__Akkermansia_muciniphila|t__SGB9226	Mean arterial pressure	Health factors	Physiological variables	0.00259406	0.738176	0.931909	Not-significant
k__Bacteria|p__Spirochaetes|c__Spirochaetia|o__Spirochaetia_unclassified|f__Spirochaetia_unclassified|g__Spirochaetia_unclassified|s__Spirochaetia_bacterium|t__SGB3548	Mean arterial pressure	Health factors	Physiological variables	-0.00944022	0.377692	0.76786	Not-significant
k__Bacteria|p__Bacteroidetes|c__Bacteroidia|o__Bacteroidales|f__Prevotellaceae|g__GGB1237|s__GGB1237_SGB1623|t__SGB1623	Mean arterial pressure	Health factors	Physiological variables	-0.000322406	0.967464	0.993365	Not-significant
k__Bacteria|p__Firmicutes|c__Bacilli|o__Bacilli_unclassified|f__Bacilli_unclassified|g__GGB4687|s__GGB4687_SGB6484|t__SGB6484	Mean arterial pressure	Health factors	Physiological variables	0.00363382	0.547997	0.860318	Not-significant
k__Bacteria|p__Bacteroidetes|c__Bacteroidia|o__Bacteroidales|f__Bacteroidaceae|g__Bacteroidaceae_unclassified|s__Bacteroidaceae_bacterium|t__SGB1487	Mean arterial pressure	Health factors	Physiological variables	0.00248704	0.733908	0.930625	Not-significant
k__Bacteria|p__Bacteroidetes|c__Bacteroidia|o__Bacteroidales|f__Bacteroidaceae|g__Bacteroidaceae_unclassified|s__Bacteroidaceae_bacterium|t__SGB1415	Mean arterial pressure	Health factors	Physiological variables	-0.000586825	0.950865	0.989878	Not-significant
k__Bacteria|p__Firmicutes|c__Clostridia|o__Clostridia_unclassified|f__Clostridia_unclassified|g__Clostridia_unclassified|s__Clostridia_unclassified_SGB13974|t__SGB13974	Mean arterial pressure	Health factors	Physiological variables	-0.00101691	0.838369	0.959653	Not-significant
k__Bacteria|p__Firmicutes|c__Clostridia|o__Clostridiales|f__Lachnospiraceae|g__Coprococcus|s__Coprococcus_SGB5116|t__SGB5116	Mean arterial pressure	Health factors	Physiological variables	0.00478129	0.568915	0.868759	Not-significant
k__Bacteria|p__Firmicutes|c__Bacilli|o__Bacilli_unclassified|f__Bacilli_unclassified|g__Bacilli_unclassified|s__Bacilli_bacterium|t__SGB6488	Mean arterial pressure	Health factors	Physiological variables	-0.00222033	0.700374	0.920454	Not-significant
k__Bacteria|p__Firmicutes|c__Clostridia|o__Clostridia_unclassified|f__Clostridia_unclassified|g__Clostridia_unclassified|s__Clostridia_bacterium|t__SGB6325	Mean arterial pressure	Health factors	Physiological variables	-0.00430711	0.473014	0.823276	Not-significant
k__Bacteria|p__Proteobacteria|c__Alphaproteobacteria|o__Alphaproteobacteria_unclassified|f__Alphaproteobacteria_unclassified|g__Alphaproteobacteria_unclassified|s__Alphaproteobacteria_bacterium|t__SGB17316	Mean arterial pressure	Health factors	Physiological variables	-0.00328469	0.627877	0.892912	Not-significant
k__Bacteria|p__Firmicutes|c__Clostridia|o__Clostridiales|f__Ruminococcaceae|g__GGB9689|s__GGB9689_SGB15194|t__SGB15194	Mean arterial pressure	Health factors	Physiological variables	-0.00405657	0.512587	0.843847	Not-significant
k__Bacteria|p__Firmicutes|c__Clostridia|o__Clostridia_unclassified|f__Clostridia_unclassified|g__GGB9331|s__GGB9331_SGB14294|t__SGB14294	Mean arterial pressure	Health factors	Physiological variables	-0.0116877	0.206634	0.632751	Not-significant
k__Bacteria|p__Firmicutes|c__Clostridia|o__Clostridiales|f__Ruminococcaceae|g__GGB9592|s__GGB9592_SGB15014|t__SGB15014	Mean arterial pressure	Health factors	Physiological variables	-0.0121279	0.0381685	0.324597	Not-significant
k__Bacteria|p__Firmicutes|c__Bacilli|o__Bacilli_unclassified|f__Bacilli_unclassified|g__Bacilli_unclassified|s__Bacilli_bacterium|t__SGB1005	Mean arterial pressure	Health factors	Physiological variables	-0.019712	0.0192904	0.233977	Not-significant
k__Bacteria|p__Firmicutes|c__Clostridia|o__Clostridia_unclassified|f__Clostridia_unclassified|g__GGB4579|s__GGB4579_SGB6329|t__SGB6329	Mean arterial pressure	Health factors	Physiological variables	-0.00452887	0.405497	0.784392	Not-significant
k__Bacteria|p__Bacteroidetes|c__Bacteroidia|o__Bacteroidales|f__Prevotellaceae|g__Prevotella|s__Prevotella_lascolaii|t__SGB1585	Mean arterial pressure	Health factors	Physiological variables	0.00818566	0.217034	0.643505	Not-significant
k__Bacteria|p__Bacteroidetes|c__Bacteroidia|o__Bacteroidales|f__Bacteroidales_unclassified|g__Phocaeicola|s__Phocaeicola_plebeius|t__SGB1903_group	Mean arterial pressure	Health factors	Physiological variables	0.0098436	0.107793	0.501298	Not-significant
k__Bacteria|p__Bacteroidetes|c__Bacteroidia|o__Bacteroidales|f__Bacteroidaceae|g__Bacteroidaceae_unclassified|s__Bacteroidaceae_bacterium|t__SGB1408	Mean arterial pressure	Health factors	Physiological variables	0.00248642	0.664604	0.907377	Not-significant
k__Bacteria|p__Bacteroidetes|c__Bacteroidia|o__Bacteroidales|f__Rikenellaceae|g__Rikenellaceae_unclassified|s__Rikenellaceae_bacterium|t__SGB2279	Mean arterial pressure	Health factors	Physiological variables	0.00481913	0.389054	0.774178	Not-significant
k__Bacteria|p__Bacteroidetes|c__Bacteroidia|o__Bacteroidales|f__Bacteroidales_unclassified|g__Phocaeicola|s__Phocaeicola_coprophilus|t__SGB1888	Mean arterial pressure	Health factors	Physiological variables	-5.14e-05	0.993707	0.998767	Not-significant
k__Bacteria|p__Bacteroidetes|c__Bacteroidia|o__Bacteroidales|f__Bacteroidaceae|g__Bacteroides|s__Bacteroides_finegoldii|t__SGB1862	Mean arterial pressure	Health factors	Physiological variables	0.00545052	0.425797	0.797589	Not-significant
k__Bacteria|p__Firmicutes|c__Bacilli|o__Bacilli_unclassified|f__Bacilli_unclassified|g__Bacilli_unclassified|s__Bacilli_bacterium|t__SGB6510	Mean arterial pressure	Health factors	Physiological variables	-0.00742442	0.33749	0.741292	Not-significant
k__Bacteria|p__Firmicutes|c__Clostridia|o__Clostridia_unclassified|f__Clostridia_unclassified|g__Clostridia_unclassified|s__Clostridia_bacterium|t__SGB6249	Mean arterial pressure	Health factors	Physiological variables	0.00564397	0.448434	0.810119	Not-significant
k__Bacteria|p__Candidatus_Melainabacteria|c__Candidatus_Melainabacteria_unclassified|o__Candidatus_Gastranaerophilales|f__Candidatus_Gastranaerophilales_unclassified|g__Candidatus_Gastranaerophilales_unclassified|s__Candidatus_Gastranaerophilales_bacterium|t__SGB8595	Mean arterial pressure	Health factors	Physiological variables	0.000365203	0.961466	0.992042	Not-significant
k__Bacteria|p__Firmicutes|c__Bacilli|o__Bacilli_unclassified|f__Bacilli_unclassified|g__GGB4673|s__GGB4673_SGB6462|t__SGB6462	Mean arterial pressure	Health factors	Physiological variables	-0.0106038	0.0868308	0.460326	Not-significant
k__Bacteria|p__Spirochaetes|c__Spirochaetia|o__Spirochaetales|f__Spirochaetaceae|g__Treponema|s__Treponema_berlinense|t__SGB3542_group	Mean arterial pressure	Health factors	Physiological variables	-0.00703344	0.296103	0.713407	Not-significant
k__Bacteria|p__Proteobacteria|c__Alphaproteobacteria|o__Alphaproteobacteria_unclassified|f__Alphaproteobacteria_unclassified|g__GGB6588|s__GGB6588_SGB9315|t__SGB9315	Mean arterial pressure	Health factors	Physiological variables	-1.25e-05	0.998386	0.999714	Not-significant
k__Bacteria|p__Firmicutes|c__Clostridia|o__Clostridiales|f__Lachnospiraceae|g__Lachnospiraceae_unclassified|s__Lachnospiraceae_bacterium|t__SGB4898	Mean arterial pressure	Health factors	Physiological variables	-0.00291111	0.600864	0.883177	Not-significant
k__Bacteria|p__Firmicutes|c__Negativicutes|o__Veillonellales|f__Veillonellaceae|g__Megasphaera|s__Megasphaera_sp_BL7|t__SGB5858	Mean arterial pressure	Health factors	Physiological variables	0.00941919	0.264964	0.690088	Not-significant
k__Bacteria|p__Proteobacteria|c__Alphaproteobacteria|o__Alphaproteobacteria_unclassified|f__Alphaproteobacteria_unclassified|g__Alphaproteobacteria_unclassified|s__Alphaproteobacteria_unclassified_SGB9319|t__SGB9319	Mean arterial pressure	Health factors	Physiological variables	0.00218708	0.713041	0.924464	Not-significant
k__Bacteria|p__Firmicutes|c__Bacilli|o__Bacilli_unclassified|f__Bacilli_unclassified|g__GGB4674|s__GGB4674_SGB6463|t__SGB6463	Mean arterial pressure	Health factors	Physiological variables	-0.013458	0.0717171	0.426413	Not-significant
k__Bacteria|p__Candidatus_Melainabacteria|c__Candidatus_Melainabacteria_unclassified|o__Candidatus_Gastranaerophilales|f__Candidatus_Gastranaerophilales_unclassified|g__Candidatus_Gastranaerophilales_unclassified|s__Candidatus_Gastranaerophilales_bacterium|t__SGB8616	Mean arterial pressure	Health factors	Physiological variables	-0.00110238	0.864073	0.966631	Not-significant
k__Bacteria|p__Firmicutes|c__Negativicutes|o__Acidaminococcales|f__Acidaminococcaceae|g__Phascolarctobacterium|s__Phascolarctobacterium_faecium|t__SGB5792	Mean arterial pressure	Health factors	Physiological variables	0.00218008	0.738806	0.93222	Not-significant
k__Bacteria|p__Bacteroidetes|c__Bacteroidia|o__Bacteroidales|f__Bacteroidaceae|g__Bacteroides|s__Bacteroides_eggerthii|t__SGB1829	Mean arterial pressure	Health factors	Physiological variables	0.00319825	0.555204	0.862959	Not-significant
k__Bacteria|p__Bacteroidetes|c__Bacteroidia|o__Bacteroidales|f__Bacteroidales_unclassified|g__Phocaeicola|s__Phocaeicola_massiliensis|t__SGB1812	Mean arterial pressure	Health factors	Physiological variables	-0.00154907	0.790686	0.946662	Not-significant
k__Bacteria|p__Firmicutes|c__Clostridia|o__Clostridiales|f__Lachnospiraceae|g__Mediterraneibacter|s__Ruminococcus_torques|t__SGB4608	Mean arterial pressure	Health factors	Physiological variables	0.00120393	0.852064	0.963538	Not-significant
k__Bacteria|p__Bacteroidetes|c__Bacteroidia|o__Bacteroidales|f__Bacteroidaceae|g__Bacteroides|s__Bacteroides_intestinalis|t__SGB1846	Mean arterial pressure	Health factors	Physiological variables	0.0107213	0.0767269	0.439381	Not-significant
k__Bacteria|p__Firmicutes|c__Clostridia|o__Clostridiales|f__Ruminococcaceae|g__Flavonifractor|s__Flavonifractor_plautii|t__SGB15132	Mean arterial pressure	Health factors	Physiological variables	0.0037938	0.518336	0.846853	Not-significant
k__Bacteria|p__Firmicutes|c__Clostridia|o__Clostridiales|f__Lachnospiraceae|g__Lachnospiraceae_unclassified|s__Lachnospiraceae_bacterium|t__SGB5057	Mean arterial pressure	Health factors	Physiological variables	-0.0121205	0.0337854	0.307051	Not-significant
k__Bacteria|p__Firmicutes|c__CFGB1462|o__OFGB1462|f__FGB1462|g__GGB3673|s__GGB3673_SGB4986|t__SGB4986	Mean arterial pressure	Health factors	Physiological variables	0.00244186	0.709886	0.92342	Not-significant
k__Bacteria|p__Firmicutes|c__Clostridia|o__Clostridia_unclassified|f__Clostridia_unclassified|g__Clostridia_unclassified|s__Clostridia_bacterium|t__SGB6251	Mean arterial pressure	Health factors	Physiological variables	-6.42e-05	0.992715	0.99846	Not-significant
k__Bacteria|p__Elusimicrobia|c__Elusimicrobia|o__Elusimicrobiales|f__Elusimicrobiales_unclassified|g__GGB13148|s__GGB13148_SGB20355|t__SGB20355	Mean arterial pressure	Health factors	Physiological variables	-0.0142978	0.0102231	0.166668	Not-significant
k__Bacteria|p__Kiritimatiellaeota|c__Kiritimatiellae|o__Kiritimatiellae_unclassified|f__Kiritimatiellae_unclassified|g__Kiritimatiellae_unclassified|s__Kiritimatiellae_bacterium|t__SGB17365	Mean arterial pressure	Health factors	Physiological variables	0.00102684	0.850502	0.963101	Not-significant
k__Bacteria|p__Firmicutes|c__Clostridia|o__Clostridia_unclassified|f__Clostridia_unclassified|g__Clostridia_unclassified|s__Clostridia_bacterium|t__SGB4368	Mean arterial pressure	Health factors	Physiological variables	0.00443264	0.55181	0.861846	Not-significant
k__Bacteria|p__Firmicutes|c__CFGB1287|o__OFGB1287|f__FGB1287|g__GGB3103|s__GGB3103_SGB4112|t__SGB4112	Mean arterial pressure	Health factors	Physiological variables	-0.0089071	0.131708	0.539524	Not-significant
k__Bacteria|p__Proteobacteria|c__Alphaproteobacteria|o__Alphaproteobacteria_unclassified|f__Alphaproteobacteria_unclassified|g__Alphaproteobacteria_unclassified|s__Alphaproteobacteria_unclassified_SGB9310|t__SGB9310	Mean arterial pressure	Health factors	Physiological variables	0.00830073	0.175849	0.59772	Not-significant
k__Bacteria|p__Firmicutes|c__Bacilli|o__Lactobacillales|f__Streptococcaceae|g__Streptococcus|s__Streptococcus_lutetiensis|t__SGB8021	Mean arterial pressure	Health factors	Physiological variables	-0.00343536	0.61457	0.88795	Not-significant
k__Bacteria|p__Firmicutes|c__Clostridia|o__Clostridia_unclassified|f__Clostridia_unclassified|g__Clostridia_unclassified|s__Clostridia_unclassified_SGB13972|t__SGB13972	Mean arterial pressure	Health factors	Physiological variables	0.00534807	0.421785	0.794999	Not-significant
k__Bacteria|p__Firmicutes|c__Clostridia|o__Clostridia_unclassified|f__Clostridia_unclassified|g__Clostridia_unclassified|s__Clostridia_bacterium|t__SGB6290	Mean arterial pressure	Health factors	Physiological variables	-0.00674157	0.244345	0.671402	Not-significant
k__Bacteria|p__Firmicutes|c__Clostridia|o__Clostridiales|f__Lachnospiraceae|g__Mediterraneibacter|s__Ruminococcus_gnavus|t__SGB4584	Mean arterial pressure	Health factors	Physiological variables	0.00400771	0.530713	0.852494	Not-significant
k__Bacteria|p__Firmicutes|c__Negativicutes|o__Veillonellales|f__Veillonellaceae|g__GGB18271|s__GGB18271_SGB26990|t__SGB26990	Mean arterial pressure	Health factors	Physiological variables	-0.000927885	0.870169	0.96846	Not-significant
k__Bacteria|p__Firmicutes|c__CFGB1358|o__OFGB1358|f__FGB1358|g__GGB3314|s__GGB3314_SGB4383|t__SGB4383	Mean arterial pressure	Health factors	Physiological variables	-0.0100652	0.112756	0.50915	Not-significant
k__Bacteria|p__Firmicutes|c__Clostridia|o__Clostridiales|f__Ruminococcaceae|g__GGB9676|s__GGB9676_SGB15176|t__SGB15176	Mean arterial pressure	Health factors	Physiological variables	-0.0132597	0.0621378	0.40222	Not-significant
k__Bacteria|p__Firmicutes|c__Bacilli|o__Bacilli_unclassified|f__Bacilli_unclassified|g__Bacilli_unclassified|s__Bacilli_bacterium|t__SGB6451	Mean arterial pressure	Health factors	Physiological variables	0.0101672	0.116634	0.514852	Not-significant
k__Bacteria|p__Firmicutes|c__Bacilli|o__Bacilli_unclassified|f__Bacilli_unclassified|g__Bacilli_unclassified|s__Bacilli_bacterium|t__SGB6494	Mean arterial pressure	Health factors	Physiological variables	0.00339019	0.610856	0.886499	Not-significant
k__Bacteria|p__Firmicutes|c__Clostridia|o__Clostridia_unclassified|f__Clostridia_unclassified|g__Clostridia_unclassified|s__Clostridia_unclassified_SGB6291|t__SGB6291	Mean arterial pressure	Health factors	Physiological variables	0.00125061	0.808957	0.951922	Not-significant
k__Bacteria|p__Firmicutes|c__Clostridia|o__Clostridia_unclassified|f__Clostridia_unclassified|g__GGB4576|s__GGB4576_SGB6326|t__SGB6326	Mean arterial pressure	Health factors	Physiological variables	-0.00685484	0.184546	0.608038	Not-significant
k__Bacteria|p__Firmicutes|c__Clostridia|o__Clostridia_unclassified|f__Clostridia_unclassified|g__GGB9145|s__GGB9145_SGB14079|t__SGB14079	Mean arterial pressure	Health factors	Physiological variables	0.00210077	0.681867	0.913741	Not-significant
k__Bacteria|p__Firmicutes|c__Clostridia|o__Clostridiales|f__Ruminococcaceae|g__GGB9673|s__GGB9673_SGB15172|t__SGB15172	Mean arterial pressure	Health factors	Physiological variables	-0.00523926	0.389607	0.774513	Not-significant
k__Bacteria|p__Bacteroidetes|c__Bacteroidia|o__Bacteroidales|f__Prevotellaceae|g__GGB1270|s__GGB1270_SGB1705|t__SGB1705	Mean arterial pressure	Health factors	Physiological variables	-0.00250971	0.733526	0.930409	Not-significant
k__Bacteria|p__Firmicutes|c__Bacilli|o__Bacilli_unclassified|f__Bacilli_unclassified|g__Bacilli_unclassified|s__Bacilli_bacterium|t__SGB1022	Mean arterial pressure	Health factors	Physiological variables	0.0087033	0.205653	0.63176	Not-significant
k__Bacteria|p__Bacteroidetes|c__Bacteroidia|o__Bacteroidales|f__Bacteroidales_unclassified|g__Bacteroidales_unclassified|s__Bacteroidales_bacterium|t__SGB1333	Mean arterial pressure	Health factors	Physiological variables	-0.00555554	0.358725	0.756114	Not-significant
k__Bacteria|p__Bacteroidetes|c__Bacteroidia|o__Bacteroidales|f__Bacteroidaceae|g__GGB18547|s__GGB18547_SGB27410|t__SGB27410	Mean arterial pressure	Health factors	Physiological variables	-0.00239699	0.683311	0.914191	Not-significant
k__Bacteria|p__Proteobacteria|c__CFGB1058|o__OFGB1058|f__FGB1058|g__GGB2726|s__GGB2726_SGB3668|t__SGB3668	Mean arterial pressure	Health factors	Physiological variables	-0.00274425	0.709985	0.923445	Not-significant
k__Bacteria|p__Firmicutes|c__Clostridia|o__Clostridia_unclassified|f__Clostridia_unclassified|g__Clostridia_unclassified|s__Clostridia_unclassified_SGB14065|t__SGB14065	Mean arterial pressure	Health factors	Physiological variables	-0.008036	0.176711	0.598419	Not-significant
k__Bacteria|p__Firmicutes|c__Clostridia|o__Clostridia_unclassified|f__Clostridia_unclassified|g__Clostridia_unclassified|s__Clostridia_bacterium|t__SGB6270	Mean arterial pressure	Health factors	Physiological variables	-0.00100793	0.8484	0.962479	Not-significant
k__Bacteria|p__Proteobacteria|c__Alphaproteobacteria|o__Alphaproteobacteria_unclassified|f__Alphaproteobacteria_unclassified|g__Alphaproteobacteria_unclassified|s__Alphaproteobacteria_unclassified_SGB26749|t__SGB26749	Mean arterial pressure	Health factors	Physiological variables	-0.00463662	0.400623	0.781334	Not-significant
k__Bacteria|p__Firmicutes|c__Clostridia|o__Clostridia_unclassified|f__Clostridia_unclassified|g__Clostridia_unclassified|s__Clostridia_bacterium|t__SGB14066	Mean arterial pressure	Health factors	Physiological variables	-0.0106073	0.100813	0.488675	Not-significant
k__Bacteria|p__Firmicutes|c__Bacilli|o__Bacilli_unclassified|f__Bacilli_unclassified|g__Bacilli_unclassified|s__Bacilli_bacterium|t__SGB47336	Mean arterial pressure	Health factors	Physiological variables	-0.00438273	0.511686	0.843534	Not-significant
k__Bacteria|p__Kiritimatiellaeota|c__Kiritimatiellae|o__Kiritimatiellae_unclassified|f__Kiritimatiellae_unclassified|g__GGB13152|s__GGB13152_SGB20361|t__SGB20361	Mean arterial pressure	Health factors	Physiological variables	-0.00508583	0.348783	0.7499	Not-significant
k__Bacteria|p__Proteobacteria|c__Alphaproteobacteria|o__Alphaproteobacteria_unclassified|f__Alphaproteobacteria_unclassified|g__Alphaproteobacteria_unclassified|s__Alphaproteobacteria_bacterium|t__SGB9313	Mean arterial pressure	Health factors	Physiological variables	0.00658412	0.194897	0.620291	Not-significant
k__Bacteria|p__Bacteroidetes|c__Bacteroidia|o__Bacteroidales|f__Prevotellaceae|g__Prevotella|s__Prevotella_copri_clade_A|t__SGB1626	Body mass index	Health factors	Physiological variables	0.0147073	0.40942	0.787028	Not-significant
k__Bacteria|p__Bacteroidetes|c__Bacteroidia|o__Bacteroidales|f__Prevotellaceae|g__Prevotella|s__Prevotella_copri_clade_B|t__SGB1613	Body mass index	Health factors	Physiological variables	-0.0165678	0.537371	0.855534	Not-significant
k__Bacteria|p__Bacteroidetes|c__Bacteroidia|o__Bacteroidales|f__Prevotellaceae|g__Prevotella|s__Prevotella_copri_clade_D|t__SGB1636_group	Body mass index	Health factors	Physiological variables	-0.00653453	0.81534	0.953212	Not-significant
k__Bacteria|p__Bacteroidetes|c__Bacteroidia|o__Bacteroidales|f__Prevotellaceae|g__Prevotella|s__Prevotella_copri_clade_C|t__SGB1644	Body mass index	Health factors	Physiological variables	0.0200862	0.414808	0.789803	Not-significant
k__Bacteria|p__Bacteroidetes|c__Bacteroidia|o__Bacteroidales|f__Prevotellaceae|g__Prevotella|s__Prevotella_hominis|t__SGB1617_group	Body mass index	Health factors	Physiological variables	-0.00138546	0.961542	0.992042	Not-significant
k__Bacteria|p__Bacteroidetes|c__Bacteroidia|o__Bacteroidales|f__Prevotellaceae|g__GGB1267|s__GGB1267_SGB1701|t__SGB1701	Body mass index	Health factors	Physiological variables	-0.0582984	0.0757129	0.436724	Not-significant
k__Bacteria|p__Firmicutes|c__Clostridia|o__Clostridiales|f__Lachnospiraceae|g__Butyrivibrio|s__Butyrivibrio_crossotus|t__SGB5065	Body mass index	Health factors	Physiological variables	-0.128441	1.31e-06	0.0002431	Significant
k__Bacteria|p__Bacteroidetes|c__Bacteroidia|o__Bacteroidales|f__Prevotellaceae|g__Prevotella|s__Prevotella_SGB1653|t__SGB1653	Body mass index	Health factors	Physiological variables	0.00453466	0.876787	0.970122	Not-significant
k__Bacteria|p__Bacteroidetes|c__Bacteroidia|o__Bacteroidales|f__Bacteroidaceae|g__Bacteroidaceae_unclassified|s__Bacteroidaceae_bacterium|t__SGB1475	Body mass index	Health factors	Physiological variables	0.0222793	0.474766	0.823893	Not-significant
k__Bacteria|p__Bacteroidetes|c__Bacteroidia|o__Bacteroidales|f__Prevotellaceae|g__Prevotella|s__Prevotella_SGB1680|t__SGB1680	Body mass index	Health factors	Physiological variables	-0.0712093	0.0194672	0.235052	Not-significant
k__Archaea|p__Euryarchaeota|c__CFGB343|o__OFGB343|f__FGB343|g__GGB781|s__GGB781_SGB1024|t__SGB1024	Body mass index	Health factors	Physiological variables	-0.0725619	0.01001	0.164765	Not-significant
k__Bacteria|p__Spirochaetes|c__Spirochaetia|o__Spirochaetales|f__Spirochaetaceae|g__Treponema|s__Treponema_succinifaciens|t__SGB3546_group	Body mass index	Health factors	Physiological variables	-0.118353	5.95e-05	0.00533368	Significant
k__Bacteria|p__Firmicutes|c__Negativicutes|o__Veillonellales|f__Veillonellaceae|g__GGB4266|s__GGB4266_SGB5809|t__SGB5809_group	Body mass index	Health factors	Physiological variables	-0.0475907	0.0469899	0.35664	Not-significant
k__Bacteria|p__Spirochaetes|c__Spirochaetia|o__Brachyspirales|f__Brachyspiraceae|g__Brachyspira|s__Brachyspira_pilosicoli|t__SGB5969	Body mass index	Health factors	Physiological variables	-0.0142997	0.510509	0.842686	Not-significant
k__Bacteria|p__Bacteroidetes|c__Bacteroidia|o__Bacteroidales|f__Prevotellaceae|g__Prevotella|s__Prevotella_sp_885|t__SGB1677	Body mass index	Health factors	Physiological variables	-0.0223559	0.464596	0.818832	Not-significant
k__Bacteria|p__Candidatus_Melainabacteria|c__Candidatus_Melainabacteria_unclassified|o__Candidatus_Gastranaerophilales|f__Candidatus_Gastranaerophilales_unclassified|g__Candidatus_Gastranaerophilales_unclassified|s__Candidatus_Gastranaerophilales_bacterium|t__SGB8619	Body mass index	Health factors	Physiological variables	-0.0881114	0.000241314	0.0149566	Significant
k__Bacteria|p__Bacteroidetes|c__Bacteroidia|o__Bacteroidales|f__Prevotellaceae|g__GGB1235|s__GGB1235_SGB1614|t__SGB1614	Body mass index	Health factors	Physiological variables	-0.0428498	0.143213	0.556158	Not-significant
k__Bacteria|p__Bacteroidetes|c__Bacteroidia|o__Bacteroidales|f__Prevotellaceae|g__GGB1266|s__GGB1266_SGB1699|t__SGB1699	Body mass index	Health factors	Physiological variables	-0.0714268	0.0115833	0.178792	Not-significant
k__Bacteria|p__Bacteroidetes|c__Bacteroidia|o__Bacteroidales|f__Prevotellaceae|g__GGB18559|s__GGB18559_SGB27424|t__SGB27424	Body mass index	Health factors	Physiological variables	-0.0414618	0.131142	0.538479	Not-significant
k__Bacteria|p__Bacteroidetes|c__Bacteroidia|o__Bacteroidales|f__Bacteroidaceae|g__Bacteroidaceae_unclassified|s__Bacteroidaceae_bacterium|t__SGB1473	Body mass index	Health factors	Physiological variables	-0.036081	0.0979939	0.483522	Not-significant
k__Bacteria|p__Firmicutes|c__Clostridia|o__Clostridiales|f__Lachnospiraceae|g__Roseburia|s__Roseburia_faecis|t__SGB4925	Body mass index	Health factors	Physiological variables	0.032054	0.0103634	0.167655	Not-significant
k__Bacteria|p__Firmicutes|c__Clostridia|o__Clostridiales|f__Ruminococcaceae|g__Ruminococcus|s__Ruminococcus_sp_NSJ_71|t__SGB4290	Body mass index	Health factors	Physiological variables	-0.0724301	0.0118644	0.180858	Not-significant
k__Bacteria|p__Firmicutes|c__Clostridia|o__Clostridiales|f__Clostridiaceae|g__Clostridium|s__Clostridium_sp_AF34_10BH|t__SGB4914	Body mass index	Health factors	Physiological variables	0.0519472	0.000272825	0.0162585	Significant
k__Bacteria|p__Firmicutes|c__Negativicutes|o__Selenomonadales|f__Selenomonadaceae|g__GGB4979|s__GGB4979_SGB6973|t__SGB6973	Body mass index	Health factors	Physiological variables	-0.0696218	0.0086385	0.152233	Not-significant
k__Bacteria|p__Firmicutes|c__Clostridia|o__Clostridiales|f__Lachnospiraceae|g__Lachnospiraceae_unclassified|s__Eubacterium_rectale|t__SGB4933_group	Body mass index	Health factors	Physiological variables	0.0426922	1.73e-05	0.0020744	Significant
k__Bacteria|p__Firmicutes|c__Clostridia|o__Clostridiales|f__Lachnospiraceae|g__Lachnospiraceae_unclassified|s__Lachnospiraceae_bacterium_WCA3_601_WT_6H|t__SGB4910	Body mass index	Health factors	Physiological variables	0.0112235	0.434311	0.801684	Not-significant
k__Bacteria|p__Firmicutes|c__Bacilli|o__Lactobacillales|f__Streptococcaceae|g__Streptococcus|s__Streptococcus_salivarius|t__SGB8007_group	Body mass index	Health factors	Physiological variables	0.0579162	3.13e-05	0.00328066	Significant
k__Bacteria|p__Firmicutes|c__Bacilli|o__Bacilli_unclassified|f__Bacilli_unclassified|g__Bacilli_unclassified|s__Bacilli_bacterium|t__SGB6472	Body mass index	Health factors	Physiological variables	-0.0598937	0.0238135	0.259882	Not-significant
k__Bacteria|p__Bacteroidetes|c__Bacteroidia|o__Bacteroidales|f__Bacteroidales_unclassified|g__GGB1495|s__GGB1495_SGB2071|t__SGB2071	Body mass index	Health factors	Physiological variables	-0.0292927	0.221694	0.648545	Not-significant
k__Bacteria|p__Bacteroidetes|c__Bacteroidia|o__Bacteroidales|f__Rikenellaceae|g__Rikenellaceae_unclassified|s__Rikenellaceae_unclassified_SGB2230|t__SGB2230	Body mass index	Health factors	Physiological variables	-0.115255	0.000130815	0.00954657	Significant
k__Bacteria|p__Bacteroidetes|c__Bacteroidia|o__Bacteroidales|f__Prevotellaceae|g__GGB1239|s__GGB1239_SGB1657|t__SGB1657	Body mass index	Health factors	Physiological variables	-0.0385591	0.19269	0.617826	Not-significant
k__Bacteria|p__Bacteroidetes|c__Bacteroidia|o__Bacteroidales|f__Rikenellaceae|g__GGB1630|s__GGB1630_SGB2238|t__SGB2238	Body mass index	Health factors	Physiological variables	-0.0784457	0.00431451	0.102511	Not-significant
k__Bacteria|p__Bacteroidetes|c__Bacteroidia|o__Bacteroidales|f__Bacteroidaceae|g__Bacteroidaceae_unclassified|s__Bacteroidaceae_bacterium|t__SGB1472	Body mass index	Health factors	Physiological variables	-0.0502481	0.0631913	0.404879	Not-significant
k__Bacteria|p__Firmicutes|c__Clostridia|o__Clostridia_unclassified|f__Clostridia_unclassified|g__GGB4599|s__GGB4599_SGB6362|t__SGB6362	Body mass index	Health factors	Physiological variables	-0.0911292	0.000542751	0.0262115	Significant
k__Bacteria|p__Proteobacteria|c__Betaproteobacteria|o__Burkholderiales|f__Sutterellaceae|g__Duodenibacillus|s__Duodenibacillus_massiliensis|t__SGB9273	Body mass index	Health factors	Physiological variables	0.029406	0.286886	0.707583	Not-significant
k__Bacteria|p__Firmicutes|c__Clostridia|o__Clostridiales|f__Clostridiaceae|g__Clostridium|s__Clostridium_sp_AF15_49|t__SGB5111	Body mass index	Health factors	Physiological variables	0.0353445	0.120177	0.520802	Not-significant
k__Bacteria|p__Firmicutes|c__Bacilli|o__Lactobacillales|f__Streptococcaceae|g__Streptococcus|s__Streptococcus_parasanguinis|t__SGB8071	Body mass index	Health factors	Physiological variables	0.0856512	9.37e-07	0.000181892	Significant
k__Bacteria|p__Firmicutes|c__Clostridia|o__Clostridiales|f__Lachnospiraceae|g__GGB3859|s__GGB3859_SGB5234|t__SGB5234_group	Body mass index	Health factors	Physiological variables	-0.0590746	0.0240559	0.261294	Not-significant
k__Bacteria|p__Firmicutes|c__Clostridia|o__Clostridiales|f__Lachnospiraceae|g__Lachnospiraceae_unclassified|s__Lachnospiraceae_unclassified_SGB4924|t__SGB4924_group	Body mass index	Health factors	Physiological variables	-0.120967	1.63e-06	0.000289945	Significant
k__Bacteria|p__Firmicutes|c__Clostridia|o__Clostridiales|f__Lachnospiraceae|g__Roseburia|s__Roseburia_inulinivorans|t__SGB4940	Body mass index	Health factors	Physiological variables	0.0339156	0.0010574	0.0416809	Significant
k__Bacteria|p__Firmicutes|c__Bacilli|o__Bacilli_unclassified|f__Bacilli_unclassified|g__Bacilli_unclassified|s__Bacilli_unclassified_SGB6422|t__SGB6422	Body mass index	Health factors	Physiological variables	-0.0466657	0.0658472	0.411902	Not-significant
k__Bacteria|p__Firmicutes|c__Clostridia|o__Clostridiales|f__Ruminococcaceae|g__GGB9615|s__GGB9615_SGB15053|t__SGB15053_group	Body mass index	Health factors	Physiological variables	-0.041269	7.06e-07	0.000142928	Significant
k__Bacteria|p__Bacteroidetes|c__Bacteroidia|o__Bacteroidales|f__Prevotellaceae|g__GGB1243|s__GGB1243_SGB1663|t__SGB1663	Body mass index	Health factors	Physiological variables	-0.0833789	0.00221867	0.068594	Not-significant
k__Bacteria|p__Firmicutes|c__Clostridia|o__Clostridiales|f__Ruminococcaceae|g__GGB3341|s__GGB3341_SGB4420|t__SGB4420	Body mass index	Health factors	Physiological variables	0.0107097	0.65336	0.903183	Not-significant
k__Bacteria|p__Firmicutes|c__Clostridia|o__Clostridiales|f__Ruminococcaceae|g__Ruminococcaceae_unclassified|s__Ruminococcaceae_unclassified_SGB15265|t__SGB15265_group	Body mass index	Health factors	Physiological variables	-0.0345495	0.0770404	0.440022	Not-significant
k__Bacteria|p__Firmicutes|c__Clostridia|o__Clostridia_unclassified|f__Clostridia_unclassified|g__GGB3293|s__GGB3293_SGB4348|t__SGB4348	Body mass index	Health factors	Physiological variables	0.0349062	0.121918	0.524085	Not-significant
k__Bacteria|p__Bacteroidetes|c__Bacteroidia|o__Bacteroidales|f__Prevotellaceae|g__GGB1247|s__GGB1247_SGB1668|t__SGB1668	Body mass index	Health factors	Physiological variables	-0.0225901	0.427393	0.798208	Not-significant
k__Bacteria|p__Elusimicrobia|c__Elusimicrobia|o__Elusimicrobiales|f__Elusimicrobiales_unclassified|g__Elusimicrobiales_unclassified|s__Elusimicrobiales_bacterium|t__SGB19694	Body mass index	Health factors	Physiological variables	-0.097458	0.000175157	0.0118782	Significant
k__Bacteria|p__Firmicutes|c__Clostridia|o__Clostridiales|f__Ruminococcaceae|g__GGB3189|s__GGB3189_SGB4212|t__SGB4212	Body mass index	Health factors	Physiological variables	-0.0958165	3.22e-05	0.0033439	Significant
k__Bacteria|p__Firmicutes|c__Clostridia|o__Clostridiales|f__Ruminococcaceae|g__GGB9635|s__GGB9635_SGB15106|t__SGB15106	Body mass index	Health factors	Physiological variables	-0.125914	9.8e-11	6.21e-08	Significant
k__Bacteria|p__Bacteroidetes|c__Bacteroidia|o__Bacteroidales|f__Prevotellaceae|g__Prevotella|s__Prevotella_SGB1612|t__SGB1612	Body mass index	Health factors	Physiological variables	-0.0543072	0.0164188	0.214843	Not-significant
k__Bacteria|p__Firmicutes|c__Negativicutes|o__Selenomonadales|f__Selenomonadaceae|g__Mitsuokella|s__Mitsuokella_jalaludinii|t__SGB5904	Body mass index	Health factors	Physiological variables	0.0764525	0.00548167	0.11746	Not-significant
k__Bacteria|p__Firmicutes|c__Clostridia|o__Clostridia_unclassified|f__Clostridia_unclassified|g__GGB4585|s__GGB4585_SGB6340|t__SGB6340	Body mass index	Health factors	Physiological variables	-0.0764948	0.00337534	0.0882833	Not-significant
k__Bacteria|p__Firmicutes|c__Clostridia|o__Clostridiales|f__Ruminococcaceae|g__Faecalibacterium|s__Faecalibacterium_prausnitzii|t__SGB15316_group	Body mass index	Health factors	Physiological variables	0.0284817	0.000292693	0.017018	Significant
k__Bacteria|p__Bacteroidetes|c__Bacteroidia|o__Bacteroidales|f__Prevotellaceae|g__Prevotella|s__Prevotella_sp_Marseille_P4119|t__SGB1676	Body mass index	Health factors	Physiological variables	-0.000232038	0.993547	0.998712	Not-significant
k__Bacteria|p__Firmicutes|c__Clostridia|o__Clostridiales|f__Ruminococcaceae|g__GGB9615|s__GGB9615_SGB15051|t__SGB15051	Body mass index	Health factors	Physiological variables	-0.0285	0.0112947	0.176032	Not-significant
k__Bacteria|p__Firmicutes|c__Clostridia|o__Clostridiales|f__Lachnospiraceae|g__GGB3636|s__GGB3636_SGB4929|t__SGB4929	Body mass index	Health factors	Physiological variables	-0.0671705	0.00339196	0.0885119	Not-significant
k__Bacteria|p__Firmicutes|c__Clostridia|o__Clostridiales|f__Oscillospiraceae|g__Oscillibacter|s__Oscillibacter_sp_ER4|t__SGB15254	Body mass index	Health factors	Physiological variables	-0.0389461	0.000131586	0.00959012	Significant
k__Bacteria|p__Firmicutes|c__Clostridia|o__Clostridiales|f__Lachnospiraceae|g__GGB3862|s__GGB3862_SGB5239|t__SGB5239	Body mass index	Health factors	Physiological variables	-0.0906099	0.000216868	0.0138466	Significant
k__Bacteria|p__Firmicutes|c__Clostridia|o__Clostridiales|f__Ruminococcaceae|g__Ruminococcaceae_unclassified|s__Ruminococcaceae_unclassified_SGB15236|t__SGB15236	Body mass index	Health factors	Physiological variables	-0.0995142	8.74e-10	3.99e-07	Significant
k__Bacteria|p__Bacteroidetes|c__Bacteroidia|o__Bacteroidales|f__Prevotellaceae|g__Prevotella|s__Prevotella_sp_P4_51|t__SGB1666	Body mass index	Health factors	Physiological variables	-0.0511185	0.0596582	0.395328	Not-significant
k__Bacteria|p__Firmicutes|c__Bacilli|o__Bacilli_unclassified|f__Bacilli_unclassified|g__Bacilli_unclassified|s__Bacilli_bacterium|t__SGB6442	Body mass index	Health factors	Physiological variables	-0.0661003	0.00374094	0.0937923	Not-significant
k__Bacteria|p__Firmicutes|c__Clostridia|o__Clostridiales|f__Lachnospiraceae|g__Lachnospira|s__Lachnospira_SGB5077|t__SGB5077	Body mass index	Health factors	Physiological variables	0.0312097	0.141824	0.554052	Not-significant
k__Bacteria|p__Firmicutes|c__Clostridia|o__Clostridiales|f__Lachnospiraceae|g__Roseburia|s__Roseburia_SGB4958|t__SGB4958	Body mass index	Health factors	Physiological variables	0.0101034	0.661758	0.906237	Not-significant
k__Bacteria|p__Proteobacteria|c__Gammaproteobacteria|o__Enterobacterales|f__Enterobacteriaceae|g__Klebsiella|s__Klebsiella_pneumoniae|t__SGB10115	Body mass index	Health factors	Physiological variables	0.0266408	0.260735	0.686992	Not-significant
k__Bacteria|p__Bacteroidetes|c__Bacteroidia|o__Bacteroidales|f__Rikenellaceae|g__GGB1631|s__GGB1631_SGB2239|t__SGB2239	Body mass index	Health factors	Physiological variables	-0.0866498	0.000921327	0.0380124	Significant
k__Bacteria|p__Firmicutes|c__Clostridia|o__Clostridiales|f__Ruminococcaceae|g__Ruminococcus|s__Ruminococcus_bromii|t__SGB4285_group	Body mass index	Health factors	Physiological variables	-0.0441048	0.0365986	0.318483	Not-significant
k__Bacteria|p__Bacteroidetes|c__Bacteroidia|o__Bacteroidales|f__Prevotellaceae|g__Prevotella|s__Prevotella_SGB1675|t__SGB1675	Body mass index	Health factors	Physiological variables	-0.0112346	0.661788	0.90624	Not-significant
k__Bacteria|p__Bacteroidetes|c__Bacteroidia|o__Bacteroidales|f__Prevotellaceae|g__GGB1246|s__GGB1246_SGB1667|t__SGB1667	Body mass index	Health factors	Physiological variables	-0.0119807	0.661511	0.90612	Not-significant
k__Bacteria|p__Firmicutes|c__Clostridia|o__Clostridiales|f__Ruminococcaceae|g__GGB9727|s__GGB9727_SGB15285|t__SGB15285	Body mass index	Health factors	Physiological variables	-0.0389752	0.0894129	0.466531	Not-significant
k__Bacteria|p__Firmicutes|c__Clostridia|o__Clostridiales|f__Ruminococcaceae|g__Faecalibacterium|s__Faecalibacterium_prausnitzii|t__SGB15332_group	Body mass index	Health factors	Physiological variables	0.0151486	0.0653024	0.410486	Not-significant
k__Bacteria|p__Bacteroidetes|c__Bacteroidia|o__Bacteroidales|f__Prevotellaceae|g__GGB1249|s__GGB1249_SGB1670|t__SGB1670	Body mass index	Health factors	Physiological variables	-0.0568581	0.0219013	0.249279	Not-significant
k__Bacteria|p__Bacteroidetes|c__Bacteroidia|o__Bacteroidales|f__Bacteroidaceae|g__Bacteroidaceae_unclassified|s__Bacteroidaceae_bacterium|t__SGB1488	Body mass index	Health factors	Physiological variables	-0.0221273	0.294662	0.712058	Not-significant
k__Bacteria|p__Bacteroidetes|c__CFGB544|o__OFGB544|f__FGB544|g__GGB1123|s__GGB1123_SGB1437|t__SGB1437	Body mass index	Health factors	Physiological variables	-0.0305656	0.273896	0.697741	Not-significant
k__Bacteria|p__Firmicutes|c__Clostridia|o__Clostridiales|f__Lachnospiraceae|g__Lachnospira|s__Lachnospira_eligens|t__SGB5082_group	Body mass index	Health factors	Physiological variables	-0.0122144	0.277512	0.700528	Not-significant
k__Bacteria|p__Actinobacteria|c__Coriobacteriia|o__Coriobacteriales|f__Coriobacteriaceae|g__Collinsella|s__Collinsella_aerofaciens|t__SGB14546_group	Body mass index	Health factors	Physiological variables	-0.00580511	0.461136	0.817023	Not-significant
k__Bacteria|p__Firmicutes|c__Clostridia|o__Clostridiales|f__Lachnospiraceae|g__Coprococcus|s__Coprococcus_catus|t__SGB4670	Body mass index	Health factors	Physiological variables	0.00471748	0.732551	0.93036	Not-significant
k__Bacteria|p__Firmicutes|c__Negativicutes|o__Acidaminococcales|f__Acidaminococcaceae|g__Phascolarctobacterium|s__Phascolarctobacterium_succinatutens|t__SGB5765_group	Body mass index	Health factors	Physiological variables	-0.0423711	0.0908005	0.468653	Not-significant
k__Bacteria|p__Firmicutes|c__Clostridia|o__Clostridia_unclassified|f__Clostridia_unclassified|g__GGB3277|s__GGB3277_SGB4327|t__SGB4327_group	Body mass index	Health factors	Physiological variables	0.0740463	0.00324587	0.0863085	Not-significant
k__Bacteria|p__Firmicutes|c__Clostridia|o__Clostridiales|f__Ruminococcaceae|g__GGB9712|s__GGB9712_SGB15244|t__SGB15244	Body mass index	Health factors	Physiological variables	-0.101243	3.29e-10	1.82e-07	Significant
k__Bacteria|p__Firmicutes|c__Clostridia|o__Clostridiales|f__Lachnospiraceae|g__Lacrimispora|s__Lacrimispora_amygdalina|t__SGB4716	Body mass index	Health factors	Physiological variables	0.0392385	4.93e-10	2.57e-07	Significant
k__Bacteria|p__Bacteroidetes|c__Bacteroidia|o__Bacteroidales|f__Prevotellaceae|g__Prevotella|s__Prevotella_pectinovora|t__SGB1662	Body mass index	Health factors	Physiological variables	-0.0682342	0.0150606	0.205221	Not-significant
k__Bacteria|p__Firmicutes|c__Bacilli|o__Bacilli_unclassified|f__Bacilli_unclassified|g__Bacilli_unclassified|s__Bacilli_bacterium|t__SGB6533	Body mass index	Health factors	Physiological variables	-0.0704542	0.000115037	0.0086938	Significant
k__Bacteria|p__Firmicutes|c__Clostridia|o__Clostridiales|f__Ruminococcaceae|g__Ruminococcaceae_unclassified|s__Ruminococcaceae_unclassified_SGB15234|t__SGB15234	Body mass index	Health factors	Physiological variables	-0.0970146	6.7e-07	0.000136967	Significant
k__Bacteria|p__Firmicutes|c__Clostridia|o__Clostridiales|f__Ruminococcaceae|g__GGB9602|s__GGB9602_SGB15031|t__SGB15031	Body mass index	Health factors	Physiological variables	-0.116508	4.73e-10	2.53e-07	Significant
k__Bacteria|p__Firmicutes|c__Clostridia|o__Clostridia_unclassified|f__Clostridia_unclassified|g__GGB4584|s__GGB4584_SGB6338|t__SGB6338	Body mass index	Health factors	Physiological variables	-0.0825797	9.97e-05	0.0078005	Significant
k__Bacteria|p__Bacteroidetes|c__Bacteroidia|o__Bacteroidales|f__Prevotellaceae|g__GGB1250|s__GGB1250_SGB1672|t__SGB1672_group	Body mass index	Health factors	Physiological variables	-0.0503298	0.0778674	0.441703	Not-significant
k__Bacteria|p__Firmicutes|c__Bacilli|o__Bacilli_unclassified|f__Bacilli_unclassified|g__Bacilli_unclassified|s__Bacilli_bacterium|t__SGB6430	Body mass index	Health factors	Physiological variables	-0.0536543	0.00636848	0.128457	Not-significant
k__Bacteria|p__Proteobacteria|c__CFGB1062|o__OFGB1062|f__FGB1062|g__GGB2734|s__GGB2734_SGB3677|t__SGB3677	Body mass index	Health factors	Physiological variables	-0.0650065	0.0350727	0.312255	Not-significant
k__Bacteria|p__Bacteroidetes|c__Bacteroidia|o__Bacteroidales|f__Rikenellaceae|g__Rikenellaceae_unclassified|s__Rikenellaceae_bacterium|t__SGB2215	Body mass index	Health factors	Physiological variables	-0.116576	3.55e-06	0.000559989	Significant
k__Bacteria|p__Bacteroidetes|c__Bacteroidia|o__Bacteroidales|f__Bacteroidales_unclassified|g__Bacteroidales_unclassified|s__Bacteroidales_bacterium|t__SGB2021	Body mass index	Health factors	Physiological variables	-0.0956151	0.000945716	0.0386223	Significant
k__Bacteria|p__Firmicutes|c__Clostridia|o__Clostridiales|f__Ruminococcaceae|g__Faecalibacterium|s__Faecalibacterium_prausnitzii|t__SGB15342	Body mass index	Health factors	Physiological variables	0.0251997	0.0018047	0.0600781	Not-significant
k__Bacteria|p__Firmicutes|c__Bacilli|o__Bacilli_unclassified|f__Bacilli_unclassified|g__Bacilli_unclassified|s__Bacilli_bacterium|t__SGB6543	Body mass index	Health factors	Physiological variables	-0.054952	0.00164775	0.056628	Not-significant
k__Bacteria|p__Firmicutes|c__Erysipelotrichia|o__Erysipelotrichales|f__Erysipelotrichaceae|g__Catenibacterium|s__Catenibacterium_sp_AM22_15|t__SGB6783_group	Body mass index	Health factors	Physiological variables	0.00170272	0.925973	0.983845	Not-significant
k__Bacteria|p__Firmicutes|c__Clostridia|o__Clostridia_unclassified|f__Clostridia_unclassified|g__Clostridia_unclassified|s__Clostridia_unclassified_SGB13966|t__SGB13966	Body mass index	Health factors	Physiological variables	-0.0888743	5.98e-06	0.000870578	Significant
k__Bacteria|p__Firmicutes|c__Clostridia|o__Clostridiales|f__Lachnospiraceae|g__Lachnospiraceae_unclassified|s__Lachnospiraceae_bacterium|t__SGB4881	Body mass index	Health factors	Physiological variables	-0.085814	0.00010516	0.00812713	Significant
k__Bacteria|p__Firmicutes|c__Clostridia|o__Clostridiales|f__Ruminococcaceae|g__GGB9634|s__GGB9634_SGB15095|t__SGB15095_group	Body mass index	Health factors	Physiological variables	-0.082974	0.000689927	0.0309687	Significant
k__Bacteria|p__Firmicutes|c__CFGB1298|o__OFGB1298|f__FGB1298|g__GGB3118|s__GGB3118_SGB4130|t__SGB4130	Body mass index	Health factors	Physiological variables	-0.0198394	0.286665	0.707508	Not-significant
k__Bacteria|p__Firmicutes|c__Clostridia|o__Clostridiales|f__Lachnospiraceae|g__Coprococcus|s__Coprococcus_sp_OM04_5BH|t__SGB5115	Body mass index	Health factors	Physiological variables	-0.0947324	0.000182091	0.0121906	Significant
k__Bacteria|p__Firmicutes|c__Clostridia|o__Clostridiales|f__Ruminococcaceae|g__GGB9635|s__GGB9635_SGB15104|t__SGB15104	Body mass index	Health factors	Physiological variables	-0.0446401	0.0189391	0.231394	Not-significant
k__Bacteria|p__Firmicutes|c__Clostridia|o__Clostridiales|f__Lachnospiraceae|g__GGB3751|s__GGB3751_SGB5099|t__SGB5099	Body mass index	Health factors	Physiological variables	-0.0499027	0.029606	0.287988	Not-significant
k__Bacteria|p__Firmicutes|c__Clostridia|o__Clostridiales|f__Lachnospiraceae|g__Roseburia|s__Roseburia_intestinalis|t__SGB4951	Body mass index	Health factors	Physiological variables	0.105654	4.67e-08	1.4e-05	Significant
k__Bacteria|p__Firmicutes|c__Clostridia|o__Clostridiales|f__Ruminococcaceae|g__Ruminococcaceae_unclassified|s__Ruminococcaceae_bacterium|t__SGB15249	Body mass index	Health factors	Physiological variables	-0.0896281	6.13e-10	3.03e-07	Significant
k__Bacteria|p__Proteobacteria|c__Deltaproteobacteria|o__Desulfovibrionales|f__Desulfovibrionaceae|g__Desulfovibrio|s__Desulfovibrio_piger|t__SGB15467_group	Body mass index	Health factors	Physiological variables	-0.0681965	0.00451261	0.105286	Not-significant
k__Bacteria|p__Firmicutes|c__Bacilli|o__Bacilli_unclassified|f__Bacilli_unclassified|g__GGB4727|s__GGB4727_SGB6548|t__SGB6548	Body mass index	Health factors	Physiological variables	-0.0708838	0.000148039	0.0104447	Significant
k__Bacteria|p__Firmicutes|c__Clostridia|o__Clostridiales|f__Ruminococcaceae|g__GGB9686|s__GGB9686_SGB15190|t__SGB15190	Body mass index	Health factors	Physiological variables	-0.151051	9.22e-11	5.89e-08	Significant
k__Bacteria|p__Firmicutes|c__Clostridia|o__Clostridia_unclassified|f__Clostridia_unclassified|g__Clostridia_unclassified|s__Clostridia_bacterium|t__SGB4394	Body mass index	Health factors	Physiological variables	-0.113412	2.52e-09	1.05e-06	Significant
k__Bacteria|p__Firmicutes|c__Clostridia|o__Clostridiales|f__Lachnospiraceae|g__Lachnospiraceae_unclassified|s__Lachnospiraceae_unclassified_SGB4894|t__SGB4894	Body mass index	Health factors	Physiological variables	-0.0887282	1.39e-08	4.83e-06	Significant
k__Bacteria|p__Firmicutes|c__Clostridia|o__Clostridia_unclassified|f__Clostridia_unclassified|g__Clostridia_unclassified|s__Clostridia_bacterium|t__SGB6328	Body mass index	Health factors	Physiological variables	-0.0794813	0.00143952	0.0518623	Not-significant
k__Archaea|p__Euryarchaeota|c__Methanobacteria|o__Methanobacteriales|f__Methanobacteriaceae|g__Methanobrevibacter|s__Methanobrevibacter_smithii|t__SGB714_group	Body mass index	Health factors	Physiological variables	-0.173858	1.91e-12	1.75e-09	Significant
k__Bacteria|p__Firmicutes|c__Clostridia|o__Clostridiales|f__Ruminococcaceae|g__Ruminococcaceae_unclassified|s__Ruminococcaceae_bacterium|t__SGB15196	Body mass index	Health factors	Physiological variables	-0.134752	4.12e-14	5.3e-11	Significant
k__Bacteria|p__Firmicutes|c__Clostridia|o__Clostridiales|f__Ruminococcaceae|g__GGB9633|s__GGB9633_SGB15090|t__SGB15090	Body mass index	Health factors	Physiological variables	-0.0727968	0.0010985	0.042763	Significant
k__Bacteria|p__Firmicutes|c__Clostridia|o__Clostridiales|f__Ruminococcaceae|g__Faecalibacterium|s__Faecalibacterium_prausnitzii|t__SGB15318_group	Body mass index	Health factors	Physiological variables	0.022927	0.012984	0.189885	Not-significant
k__Bacteria|p__Firmicutes|c__Clostridia|o__Clostridiales|f__Clostridiaceae|g__Clostridium|s__Clostridium_SGB6179|t__SGB6179	Body mass index	Health factors	Physiological variables	0.0142789	0.479046	0.826329	Not-significant
k__Bacteria|p__Firmicutes|c__Clostridia|o__Clostridiales|f__Ruminococcaceae|g__Ruminococcaceae_unclassified|s__Eubacterium_siraeum|t__SGB4198_group	Body mass index	Health factors	Physiological variables	-0.137412	1.01e-08	3.61e-06	Significant
k__Bacteria|p__Firmicutes|c__Clostridia|o__Clostridiales|f__Lachnospiraceae|g__Lachnospiraceae_unclassified|s__Lachnospiraceae_bacterium|t__SGB4957	Body mass index	Health factors	Physiological variables	-0.0376799	0.0950423	0.477654	Not-significant
k__Bacteria|p__Firmicutes|c__Clostridia|o__Clostridiales|f__Lachnospiraceae|g__Coprococcus|s__Coprococcus_eutactus|t__SGB5118	Body mass index	Health factors	Physiological variables	-0.00261406	0.912528	0.979808	Not-significant
k__Bacteria|p__Firmicutes|c__Clostridia|o__Clostridiales|f__Clostridiaceae|g__GGB3478|s__GGB3478_SGB4643|t__SGB4643	Body mass index	Health factors	Physiological variables	-0.0921954	3.07e-07	7.13e-05	Significant
k__Bacteria|p__Bacteroidetes|c__Bacteroidia|o__Bacteroidales|f__Bacteroidaceae|g__GGB1380|s__GGB1380_SGB1883|t__SGB1883_group	Body mass index	Health factors	Physiological variables	-0.0286552	0.244387	0.671402	Not-significant
k__Bacteria|p__Firmicutes|c__Clostridia|o__Clostridiales|f__Ruminococcaceae|g__Faecalibacterium|s__Faecalibacterium_SGB15346|t__SGB15346	Body mass index	Health factors	Physiological variables	0.00539193	0.585214	0.875801	Not-significant
k__Bacteria|p__Firmicutes|c__Clostridia|o__Clostridiales|f__Lachnospiraceae|g__Lachnospiraceae_unclassified|s__Lachnospiraceae_bacterium|t__SGB4669	Body mass index	Health factors	Physiological variables	0.000247275	0.982487	0.996516	Not-significant
k__Bacteria|p__Candidatus_Melainabacteria|c__Candidatus_Melainabacteria_unclassified|o__Candidatus_Gastranaerophilales|f__Candidatus_Gastranaerophilales_unclassified|g__Candidatus_Gastranaerophilales_unclassified|s__Candidatus_Gastranaerophilales_bacterium|t__SGB8617	Body mass index	Health factors	Physiological variables	-0.0650493	0.000882821	0.0368688	Significant
k__Bacteria|p__Firmicutes|c__Clostridia|o__Clostridiales|f__Ruminococcaceae|g__GGB9705|s__GGB9705_SGB15225|t__SGB15225	Body mass index	Health factors	Physiological variables	-0.0566805	5.82e-05	0.00525803	Significant
k__Bacteria|p__Firmicutes|c__Clostridia|o__Clostridiales|f__Ruminococcaceae|g__GGB9635|s__GGB9635_SGB15103|t__SGB15103	Body mass index	Health factors	Physiological variables	-0.102455	1.27e-07	3.48e-05	Significant
k__Bacteria|p__Firmicutes|c__Clostridia|o__Clostridiales|f__Clostridiaceae|g__Clostridium|s__Clostridium_sp_AM49_4BH|t__SGB4652	Body mass index	Health factors	Physiological variables	0.00759809	0.729858	0.929729	Not-significant
k__Bacteria|p__Firmicutes|c__Clostridia|o__Clostridiales|f__Ruminococcaceae|g__GGB9615|s__GGB9615_SGB15052|t__SGB15052	Body mass index	Health factors	Physiological variables	0.00662861	0.572928	0.870658	Not-significant
k__Bacteria|p__Firmicutes|c__Clostridia|o__Clostridiales|f__Clostridiaceae|g__Clostridium|s__Clostridium_sp_AF36_4|t__SGB4644	Body mass index	Health factors	Physiological variables	-0.104967	1.49e-07	3.94e-05	Significant
k__Bacteria|p__Firmicutes|c__Clostridia|o__Clostridiales|f__Ruminococcaceae|g__Ruminococcaceae_unclassified|s__Ruminococcaceae_unclassified_SGB15309|t__SGB15309	Body mass index	Health factors	Physiological variables	-0.0456445	0.00342331	0.0890932	Not-significant
k__Bacteria|p__Firmicutes|c__Clostridia|o__Clostridia_unclassified|f__Clostridia_unclassified|g__Clostridia_unclassified|s__Clostridia_unclassified_SGB6276|t__SGB6276	Body mass index	Health factors	Physiological variables	-0.0937954	0.000114353	0.00865876	Significant
k__Bacteria|p__Firmicutes|c__Clostridia|o__Clostridiales|f__Ruminococcaceae|g__GGB9634|s__GGB9634_SGB15093|t__SGB15093	Body mass index	Health factors	Physiological variables	-0.0892271	1.91e-05	0.00223474	Significant
k__Bacteria|p__Firmicutes|c__Clostridia|o__Clostridia_unclassified|f__Clostridia_unclassified|g__Clostridia_unclassified|s__Clostridia_bacterium|t__SGB14007	Body mass index	Health factors	Physiological variables	-0.0853895	0.000108103	0.00828934	Significant
k__Bacteria|p__Firmicutes|c__Clostridia|o__Clostridiales|f__Ruminococcaceae|g__GGB9729|s__GGB9729_SGB15288|t__SGB15288_group	Body mass index	Health factors	Physiological variables	-0.0678358	0.000346195	0.0191889	Significant
k__Bacteria|p__Firmicutes|c__Negativicutes|o__Veillonellales|f__Veillonellaceae|g__Veillonella|s__Veillonella_parvula|t__SGB6939	Body mass index	Health factors	Physiological variables	0.0343888	0.0904583	0.468315	Not-significant
k__Bacteria|p__Firmicutes|c__Clostridia|o__Clostridiales|f__Lachnospiraceae|g__GGB3637|s__GGB3637_SGB4930|t__SGB4930	Body mass index	Health factors	Physiological variables	-0.0497871	0.0261575	0.272702	Not-significant
k__Bacteria|p__Firmicutes|c__Clostridia|o__Clostridiales|f__Lachnospiraceae|g__Blautia|s__Blautia_obeum|t__SGB4811_group	Body mass index	Health factors	Physiological variables	-0.0142704	0.262013	0.687978	Not-significant
k__Bacteria|p__Firmicutes|c__Erysipelotrichia|o__Erysipelotrichales|f__Erysipelotrichaceae|g__Erysipelotrichaceae_unclassified|s__Erysipelotrichaceae_bacterium|t__SGB6823	Body mass index	Health factors	Physiological variables	-0.132349	4.51e-09	1.77e-06	Significant
k__Bacteria|p__Firmicutes|c__Clostridia|o__Clostridiales|f__Eubacteriaceae|g__Eubacterium|s__Eubacterium_sp_AM28_29|t__SGB6796_group	Body mass index	Health factors	Physiological variables	-0.0254727	0.120258	0.520895	Not-significant
k__Bacteria|p__Firmicutes|c__Clostridia|o__Clostridiales|f__Ruminococcaceae|g__Ruminococcaceae_unclassified|s__Ruminococcaceae_bacterium|t__SGB4194	Body mass index	Health factors	Physiological variables	-0.0631723	0.000933564	0.0382163	Significant
k__Bacteria|p__Firmicutes|c__Clostridia|o__Clostridiales|f__Lachnospiraceae|g__Lachnospiraceae_unclassified|s__Lachnospiraceae_unclassified_SGB5104|t__SGB5104	Body mass index	Health factors	Physiological variables	-0.0645523	0.00401631	0.0981792	Not-significant
k__Bacteria|p__Firmicutes|c__Clostridia|o__Clostridiales|f__Lachnospiraceae|g__Lachnospiraceae_unclassified|s__Lachnospiraceae_bacterium|t__SGB4909	Body mass index	Health factors	Physiological variables	-0.0107638	0.521069	0.848031	Not-significant
k__Bacteria|p__Proteobacteria|c__Gammaproteobacteria|o__Pasteurellales|f__Pasteurellaceae|g__Haemophilus|s__Haemophilus_parainfluenzae|t__SGB9712_group	Body mass index	Health factors	Physiological variables	0.0530241	0.00100877	0.0404935	Significant
k__Bacteria|p__Firmicutes|c__Clostridia|o__Clostridiales|f__Ruminococcaceae|g__GGB9707|s__GGB9707_SGB15229|t__SGB15229	Body mass index	Health factors	Physiological variables	-0.0684316	8.58e-07	0.000168946	Significant
k__Bacteria|p__Firmicutes|c__Clostridia|o__Clostridiales|f__Peptostreptococcaceae|g__Romboutsia|s__Romboutsia_timonensis|t__SGB6148	Body mass index	Health factors	Physiological variables	0.0724873	2.39e-05	0.00263677	Significant
k__Bacteria|p__Firmicutes|c__Clostridia|o__Clostridia_unclassified|f__Clostridia_unclassified|g__Clostridia_unclassified|s__Clostridia_bacterium|t__SGB5180	Body mass index	Health factors	Physiological variables	-0.0259145	0.0512586	0.37053	Not-significant
k__Bacteria|p__Firmicutes|c__Clostridia|o__Clostridiales|f__Lachnospiraceae|g__GGB3733|s__GGB3733_SGB5066|t__SGB5066	Body mass index	Health factors	Physiological variables	-0.0866696	0.00104199	0.0412302	Significant
k__Bacteria|p__Firmicutes|c__Clostridia|o__Clostridiales|f__Ruminococcaceae|g__Ruminococcaceae_unclassified|s__Ruminococcaceae_bacterium|t__SGB14905	Body mass index	Health factors	Physiological variables	-0.141677	3.31e-09	1.34e-06	Significant
k__Bacteria|p__Actinobacteria|c__Coriobacteriia|o__Coriobacteriales|f__Atopobiaceae|g__Parolsenella|s__Parolsenella_massiliensis|t__SGB14380	Body mass index	Health factors	Physiological variables	-0.0686771	0.00089067	0.0370587	Significant
k__Bacteria|p__Firmicutes|c__Clostridia|o__Clostridiales|f__Lachnospiraceae|g__Lachnospiraceae_unclassified|s__Lachnospiraceae_unclassified_SGB4890|t__SGB4890	Body mass index	Health factors	Physiological variables	-0.0811067	5.32e-05	0.00488408	Significant
k__Bacteria|p__Firmicutes|c__Clostridia|o__Clostridiales|f__Ruminococcaceae|g__GGB9593|s__GGB9593_SGB15015|t__SGB15015	Body mass index	Health factors	Physiological variables	-0.0490718	0.00233349	0.0705567	Not-significant
k__Bacteria|p__Firmicutes|c__Clostridia|o__Clostridia_unclassified|f__Clostridia_unclassified|g__GGB9774|s__GGB9774_SGB15394|t__SGB15394	Body mass index	Health factors	Physiological variables	-0.0985617	4.44e-08	1.34e-05	Significant
k__Bacteria|p__Bacteroidetes|c__Bacteroidia|o__Bacteroidales|f__Tannerellaceae|g__GGB1405|s__GGB1405_SGB1928|t__SGB1928	Body mass index	Health factors	Physiological variables	-0.0465692	0.0414381	0.336623	Not-significant
k__Bacteria|p__Firmicutes|c__Clostridia|o__Clostridiales|f__Clostridiaceae|g__Clostridium|s__Clostridium_sp_OM07_10AC|t__SGB4655	Body mass index	Health factors	Physiological variables	0.00260611	0.917507	0.981199	Not-significant
k__Bacteria|p__Firmicutes|c__Clostridia|o__Clostridiales|f__Ruminococcaceae|g__Ruminococcaceae_unclassified|s__Ruminococcaceae_unclassified_SGB15260|t__SGB15260	Body mass index	Health factors	Physiological variables	-0.0709941	0.000108514	0.00829657	Significant
k__Bacteria|p__Firmicutes|c__Clostridia|o__Clostridiales|f__Lachnospiraceae|g__Mediterraneibacter|s__Ruminococcus_torques|t__SGB4563_group	Body mass index	Health factors	Physiological variables	0.0145678	0.137368	0.547826	Not-significant
k__Bacteria|p__Firmicutes|c__Clostridia|o__Clostridiales|f__Lachnospiraceae|g__Dorea|s__Dorea_longicatena|t__SGB4581	Body mass index	Health factors	Physiological variables	-0.00396602	0.760487	0.937465	Not-significant
k__Bacteria|p__Firmicutes|c__Clostridia|o__Clostridiales|f__Lachnospiraceae|g__Blautia|s__Blautia_wexlerae|t__SGB4837_group	Body mass index	Health factors	Physiological variables	0.00765683	0.22104	0.647789	Not-significant
k__Bacteria|p__Firmicutes|c__Erysipelotrichia|o__Erysipelotrichales|f__Erysipelotrichaceae|g__Erysipelotrichaceae_unclassified|s__Erysipelotrichaceae_bacterium|t__SGB6836_group	Body mass index	Health factors	Physiological variables	0.00758549	0.686513	0.915287	Not-significant
k__Bacteria|p__Proteobacteria|c__Gammaproteobacteria|o__Enterobacterales|f__Enterobacteriaceae|g__Escherichia|s__Escherichia_coli|t__SGB10068	Body mass index	Health factors	Physiological variables	0.00148585	0.928848	0.984434	Not-significant
k__Bacteria|p__Firmicutes|c__Clostridia|o__Clostridiales|f__Ruminococcaceae|g__Candidatus_Cibiobacter|s__Candidatus_Cibiobacter_qucibialis|t__SGB15286	Body mass index	Health factors	Physiological variables	-0.0120374	0.211205	0.637213	Not-significant
k__Bacteria|p__Firmicutes|c__Clostridia|o__Clostridiales|f__Lachnospiraceae|g__Dorea|s__Dorea_formicigenerans|t__SGB4575	Body mass index	Health factors	Physiological variables	0.0335884	2.16e-06	0.000366886	Significant
k__Bacteria|p__Proteobacteria|c__Betaproteobacteria|o__Burkholderiales|f__Sutterellaceae|g__Sutterella|s__Sutterella_wadsworthensis|t__SGB9286	Body mass index	Health factors	Physiological variables	0.107244	1.98e-05	0.00228422	Significant
k__Bacteria|p__Firmicutes|c__Clostridia|o__Clostridiales|f__Lachnospiraceae|g__Coprococcus|s__Coprococcus_comes|t__SGB4577_group	Body mass index	Health factors	Physiological variables	0.00653096	0.400669	0.781334	Not-significant
k__Bacteria|p__Firmicutes|c__Clostridia|o__Clostridiales|f__Clostridiaceae|g__GGB3486|s__GGB3486_SGB4658|t__SGB4658	Body mass index	Health factors	Physiological variables	-0.0490244	0.0294495	0.287819	Not-significant
k__Bacteria|p__Firmicutes|c__Clostridia|o__Clostridiales|f__Ruminococcaceae|g__GGB9635|s__GGB9635_SGB15102|t__SGB15102	Body mass index	Health factors	Physiological variables	-0.077356	0.000765748	0.0333808	Significant
k__Bacteria|p__Firmicutes|c__Bacilli|o__Bacilli_unclassified|f__Bacilli_unclassified|g__GGB4773|s__GGB4773_SGB6607|t__SGB6607	Body mass index	Health factors	Physiological variables	-0.0734345	0.000319298	0.0181722	Significant
k__Bacteria|p__Firmicutes|c__Clostridia|o__Clostridiales|f__Lachnospiraceae|g__Lachnospiraceae_unclassified|s__Lachnospiraceae_bacterium_OM04_12BH|t__SGB4893	Body mass index	Health factors	Physiological variables	-0.0433414	0.000430134	0.0223298	Significant
k__Bacteria|p__Firmicutes|c__Clostridia|o__Clostridiales|f__Lachnospiraceae|g__Lachnospiraceae_unclassified|s__Lachnospiraceae_bacterium|t__SGB4887	Body mass index	Health factors	Physiological variables	-0.0908114	4.97e-05	0.00463437	Significant
k__Bacteria|p__Actinobacteria|c__Coriobacteriia|o__Eggerthellales|f__Eggerthellaceae|g__Slackia|s__Slackia_isoflavoniconvertens|t__SGB14773_group	Body mass index	Health factors	Physiological variables	-0.0411471	0.00445377	0.104634	Not-significant
k__Bacteria|p__Firmicutes|c__Clostridia|o__Clostridiales|f__Ruminococcaceae|g__Gemmiger|s__Gemmiger_SGB15292|t__SGB15292	Body mass index	Health factors	Physiological variables	0.0235917	0.288209	0.708439	Not-significant
k__Bacteria|p__Firmicutes|c__Clostridia|o__Clostridia_unclassified|f__Clostridia_unclassified|g__Clostridia_unclassified|s__Clostridia_unclassified_SGB13999|t__SGB13999	Body mass index	Health factors	Physiological variables	-0.0785821	0.00147805	0.0528526	Not-significant
k__Bacteria|p__Firmicutes|c__Clostridia|o__Clostridiales|f__Lachnospiraceae|g__Lachnospiraceae_unclassified|s__Lachnospiraceae_bacterium|t__SGB5062	Body mass index	Health factors	Physiological variables	-0.0449974	0.0506156	0.368731	Not-significant
k__Bacteria|p__Firmicutes|c__Clostridia|o__Clostridiales|f__Ruminococcaceae|g__Ruminococcaceae_unclassified|s__Ruminococcaceae_bacterium|t__SGB15356	Body mass index	Health factors	Physiological variables	-0.099926	2.87e-07	6.74e-05	Significant
k__Bacteria|p__Bacteroidetes|c__Bacteroidia|o__Bacteroidales|f__Tannerellaceae|g__Parabacteroides|s__Parabacteroides_massiliensis|t__SGB1945	Body mass index	Health factors	Physiological variables	-0.0311072	0.143075	0.555927	Not-significant
k__Bacteria|p__Firmicutes|c__Clostridia|o__Clostridiales|f__Ruminococcaceae|g__GGB9597|s__GGB9597_SGB15022|t__SGB15022	Body mass index	Health factors	Physiological variables	-0.0683535	4.3e-07	9.44e-05	Significant
k__Bacteria|p__Firmicutes|c__Clostridia|o__Clostridiales|f__Clostridiaceae|g__Clostridium|s__Clostridium_sp_AF34_13|t__SGB4659	Body mass index	Health factors	Physiological variables	0.0666241	0.00317449	0.0853887	Not-significant
k__Bacteria|p__Bacteroidetes|c__Bacteroidia|o__Bacteroidales|f__Prevotellaceae|g__GGB1244|s__GGB1244_SGB1664|t__SGB1664	Body mass index	Health factors	Physiological variables	-0.0158683	0.524403	0.849691	Not-significant
k__Bacteria|p__Firmicutes|c__Clostridia|o__Clostridiales|f__Clostridiales_unclassified|g__Clostridiales_unclassified|s__Clostridiales_unclassified_SGB15145|t__SGB15145	Body mass index	Health factors	Physiological variables	0.00565948	0.464831	0.819026	Not-significant
k__Bacteria|p__Firmicutes|c__Bacilli|o__Bacilli_unclassified|f__Bacilli_unclassified|g__Bacilli_unclassified|s__Bacilli_bacterium|t__SGB6499	Body mass index	Health factors	Physiological variables	-0.138684	6.39e-08	1.85e-05	Significant
k__Bacteria|p__Firmicutes|c__Clostridia|o__Clostridiales|f__Clostridiaceae|g__Clostridium|s__Clostridium_sp_NSJ_42|t__SGB6174_group	Body mass index	Health factors	Physiological variables	0.0154655	0.421453	0.794766	Not-significant
k__Bacteria|p__Firmicutes|c__Bacilli|o__Bacilli_unclassified|f__Bacilli_unclassified|g__Bacilli_unclassified|s__Bacilli_bacterium|t__SGB6609	Body mass index	Health factors	Physiological variables	-0.0518874	0.00746676	0.140296	Not-significant
k__Bacteria|p__Firmicutes|c__Bacilli|o__Bacilli_unclassified|f__Bacilli_unclassified|g__GGB4672|s__GGB4672_SGB6461|t__SGB6461	Body mass index	Health factors	Physiological variables	-0.0490419	0.0287842	0.284895	Not-significant
k__Bacteria|p__Firmicutes|c__Clostridia|o__Clostridiales|f__Ruminococcaceae|g__GGB9691|s__GGB9691_SGB15198|t__SGB15198	Body mass index	Health factors	Physiological variables	-0.13314	1.95e-10	1.15e-07	Significant
k__Bacteria|p__Firmicutes|c__Clostridia|o__Clostridia_unclassified|f__Clostridia_unclassified|g__Clostridia_unclassified|s__Clostridia_bacterium|t__SGB13979	Body mass index	Health factors	Physiological variables	-0.0382752	0.0443594	0.347849	Not-significant
k__Bacteria|p__Firmicutes|c__Clostridia|o__Clostridia_unclassified|f__Clostridia_unclassified|g__GGB9758|s__GGB9758_SGB15368|t__SGB15368	Body mass index	Health factors	Physiological variables	-0.0963645	3.36e-08	1.05e-05	Significant
k__Bacteria|p__Firmicutes|c__Clostridia|o__Clostridia_unclassified|f__Clostridia_unclassified|g__Clostridia_unclassified|s__Clostridia_bacterium|t__SGB14252	Body mass index	Health factors	Physiological variables	-0.0499475	0.000612301	0.0284595	Significant
k__Bacteria|p__Bacteroidetes|c__Bacteroidia|o__Bacteroidales|f__Rikenellaceae|g__Rikenellaceae_unclassified|s__Rikenellaceae_bacterium|t__SGB2241	Body mass index	Health factors	Physiological variables	-0.144767	9.68e-09	3.47e-06	Significant
k__Bacteria|p__Firmicutes|c__Clostridia|o__Clostridiales|f__Lachnospiraceae|g__Lachnospiraceae_unclassified|s__Lachnospiraceae_bacterium|t__SGB4750	Body mass index	Health factors	Physiological variables	0.0156137	0.148629	0.562669	Not-significant
k__Bacteria|p__Firmicutes|c__Clostridia|o__Clostridiales|f__Clostridiaceae|g__Clostridium|s__Clostridium_sp_AF20_17LB|t__SGB4714	Body mass index	Health factors	Physiological variables	0.0858378	2.72e-11	1.94e-08	Significant
k__Bacteria|p__Bacteroidetes|c__Bacteroidia|o__Bacteroidales|f__Bacteroidales_unclassified|g__Phocaeicola|s__Phocaeicola_vulgatus|t__SGB1814	Body mass index	Health factors	Physiological variables	0.0372987	0.140687	0.552328	Not-significant
k__Bacteria|p__Firmicutes|c__Clostridia|o__Clostridiales|f__Ruminococcaceae|g__Ruminococcus|s__Ruminococcus_bicirculans|t__SGB4262	Body mass index	Health factors	Physiological variables	-0.0133131	0.561028	0.865865	Not-significant
k__Bacteria|p__Firmicutes|c__Bacilli|o__Bacilli_unclassified|f__Bacilli_unclassified|g__GGB4706|s__GGB4706_SGB6513|t__SGB6513	Body mass index	Health factors	Physiological variables	-0.0871075	7.37e-06	0.00103855	Significant
k__Bacteria|p__Firmicutes|c__Clostridia|o__Clostridia_unclassified|f__Clostridia_unclassified|g__Clostridia_unclassified|s__Clostridia_bacterium|t__SGB14209	Body mass index	Health factors	Physiological variables	-0.132449	5.2e-10	2.67e-07	Significant
k__Bacteria|p__Firmicutes|c__Clostridia|o__Clostridiales|f__Ruminococcaceae|g__GGB9614|s__GGB9614_SGB15049|t__SGB15049	Body mass index	Health factors	Physiological variables	0.0347611	0.00453061	0.105478	Not-significant
k__Bacteria|p__Proteobacteria|c__Alphaproteobacteria|o__Rhizobiales|f__Phyllobacteriaceae|g__GGB38171|s__GGB38171_SGB72433|t__SGB72433_group	Body mass index	Health factors	Physiological variables	-0.0616986	0.000117496	0.00882028	Significant
k__Bacteria|p__Firmicutes|c__Clostridia|o__Clostridia_unclassified|f__Clostridia_unclassified|g__GGB9342|s__GGB9342_SGB14306|t__SGB14306	Body mass index	Health factors	Physiological variables	-0.180542	1.37e-14	1.96e-11	Significant
k__Bacteria|p__Firmicutes|c__Clostridia|o__Clostridia_unclassified|f__Clostridia_unclassified|g__Clostridia_unclassified|s__Clostridia_bacterium|t__SGB4395	Body mass index	Health factors	Physiological variables	-0.103346	8.61e-06	0.00117668	Significant
k__Bacteria|p__Firmicutes|c__Clostridia|o__Clostridia_unclassified|f__Clostridia_unclassified|g__Clostridia_unclassified|s__Clostridia_bacterium|t__SGB14202	Body mass index	Health factors	Physiological variables	-0.0594949	0.00328432	0.0868275	Not-significant
k__Bacteria|p__Firmicutes|c__Clostridia|o__Clostridiales|f__Ruminococcaceae|g__GGB9603|s__GGB9603_SGB15035|t__SGB15035	Body mass index	Health factors	Physiological variables	-0.0821256	9.12e-08	2.57e-05	Significant
k__Bacteria|p__Firmicutes|c__Clostridia|o__Clostridiales|f__Ruminococcaceae|g__GGB9730|s__GGB9730_SGB15291|t__SGB15291	Body mass index	Health factors	Physiological variables	-0.000384634	0.970667	0.993601	Not-significant
k__Bacteria|p__Firmicutes|c__Clostridia|o__Clostridiales|f__Clostridiaceae|g__GGB3528|s__GGB3528_SGB4713|t__SGB4713	Body mass index	Health factors	Physiological variables	-0.0565195	0.0063049	0.127619	Not-significant
k__Bacteria|p__Actinobacteria|c__Coriobacteriia|o__Coriobacteriales|f__Atopobiaceae|g__Olsenella|s__Olsenella_sp_GAM18|t__SGB14370_group	Body mass index	Health factors	Physiological variables	-0.0289832	0.115036	0.512669	Not-significant
k__Bacteria|p__Firmicutes|c__Clostridia|o__Clostridiales|f__Ruminococcaceae|g__GGB9709|s__GGB9709_SGB15238|t__SGB15238	Body mass index	Health factors	Physiological variables	-0.100989	1.41e-07	3.79e-05	Significant
k__Bacteria|p__Firmicutes|c__CFGB1424|o__OFGB1424|f__FGB1424|g__GGB3490|s__GGB3490_SGB4664|t__SGB4664	Body mass index	Health factors	Physiological variables	-0.0642194	0.00188844	0.0617924	Not-significant
k__Bacteria|p__Firmicutes|c__Clostridia|o__Clostridiales|f__Ruminococcaceae|g__Ruminococcaceae_unclassified|s__Ruminococcaceae_bacterium|t__SGB14908	Body mass index	Health factors	Physiological variables	-0.0235297	0.293058	0.711318	Not-significant
k__Bacteria|p__Firmicutes|c__Clostridia|o__Clostridiales|f__Lachnospiraceae|g__Lachnospiraceae_unclassified|s__Lachnospiraceae_bacterium|t__SGB48005	Body mass index	Health factors	Physiological variables	-0.0478013	0.0290376	0.285891	Not-significant
k__Bacteria|p__Firmicutes|c__Clostridia|o__Clostridiales|f__Ruminococcaceae|g__Agathobaculum|s__Agathobaculum_butyriciproducens|t__SGB14993_group	Body mass index	Health factors	Physiological variables	-0.0508886	0.000118517	0.00886307	Significant
k__Bacteria|p__Firmicutes|c__Clostridia|o__Clostridiales|f__Ruminococcaceae|g__GGB9673|s__GGB9673_SGB15171|t__SGB15171	Body mass index	Health factors	Physiological variables	-0.120033	3.66e-07	8.29e-05	Significant
k__Bacteria|p__Firmicutes|c__Clostridia|o__Clostridia_unclassified|f__Clostridia_unclassified|g__Clostridia_unclassified|s__Clostridia_bacterium|t__SGB6343	Body mass index	Health factors	Physiological variables	-0.0395411	0.0158624	0.210931	Not-significant
k__Bacteria|p__Firmicutes|c__Bacilli|o__Bacilli_unclassified|f__Bacilli_unclassified|g__Bacilli_unclassified|s__Bacilli_bacterium|t__SGB6447	Body mass index	Health factors	Physiological variables	-0.0569292	0.00278796	0.0783429	Not-significant
k__Bacteria|p__Firmicutes|c__Negativicutes|o__Veillonellales|f__Veillonellaceae|g__Veillonella|s__Veillonella_atypica|t__SGB6936	Body mass index	Health factors	Physiological variables	0.0549165	0.0104064	0.168043	Not-significant
k__Bacteria|p__Firmicutes|c__Clostridia|o__Clostridiales|f__Ruminococcaceae|g__Ruminococcaceae_unclassified|s__Ruminococcaceae_unclassified_SGB4425|t__SGB4425_group	Body mass index	Health factors	Physiological variables	-0.000806019	0.96861	0.993449	Not-significant
k__Bacteria|p__Firmicutes|c__Clostridia|o__Clostridiales|f__Ruminococcaceae|g__Faecalibacterium|s__Faecalibacterium_SGB15345|t__SGB15345	Body mass index	Health factors	Physiological variables	0.039781	0.069055	0.419635	Not-significant
k__Bacteria|p__Tenericutes|c__Mollicutes|o__Acholeplasmatales|f__Acholeplasmatales_unclassified|g__Acholeplasmatales_unclassified|s__Acholeplasmatales_unclassified_SGB6584|t__SGB6584	Body mass index	Health factors	Physiological variables	-0.0820822	8.72e-05	0.0070951	Significant
k__Bacteria|p__Firmicutes|c__Clostridia|o__Clostridiales|f__Lachnospiraceae|g__Lachnospira|s__Lachnospira_pectinoschiza|t__SGB5075_group	Body mass index	Health factors	Physiological variables	0.0270858	0.268402	0.693002	Not-significant
k__Bacteria|p__Firmicutes|c__Clostridia|o__Clostridiales|f__Ruminococcaceae|g__Faecalibacterium|s__Faecalibacterium_prausnitzii|t__SGB15323	Body mass index	Health factors	Physiological variables	-0.100485	3.34e-05	0.00344046	Significant
k__Bacteria|p__Firmicutes|c__Clostridia|o__Clostridiales|f__Ruminococcaceae|g__Ruminococcaceae_unclassified|s__Ruminococcaceae_bacterium|t__SGB43319	Body mass index	Health factors	Physiological variables	-0.127642	4.51e-13	4.86e-10	Significant
k__Bacteria|p__Firmicutes|c__Bacilli|o__Bacilli_unclassified|f__Bacilli_unclassified|g__Bacilli_unclassified|s__Bacilli_bacterium|t__SGB6421	Body mass index	Health factors	Physiological variables	-0.0292347	0.188109	0.612054	Not-significant
k__Bacteria|p__Firmicutes|c__Clostridia|o__Clostridiales|f__Ruminococcaceae|g__GGB9595|s__GGB9595_SGB15017|t__SGB15017	Body mass index	Health factors	Physiological variables	-0.0957929	2.85e-06	0.000469208	Significant
k__Bacteria|p__Bacteroidetes|c__Bacteroidia|o__Bacteroidales|f__Bacteroidaceae|g__Bacteroides|s__Bacteroides_fragilis|t__SGB1853	Body mass index	Health factors	Physiological variables	-0.0390969	0.00256108	0.0744429	Not-significant
k__Bacteria|p__Firmicutes|c__Clostridia|o__Clostridiales|f__Clostridiaceae|g__Clostridiaceae_unclassified|s__Clostridiaceae_bacterium|t__SGB4269	Body mass index	Health factors	Physiological variables	0.0180961	0.392961	0.776565	Not-significant
k__Bacteria|p__Firmicutes|c__Clostridia|o__Clostridiales|f__Lachnospiraceae|g__Lachnospiraceae_unclassified|s__Lachnospiraceae_bacterium|t__SGB4767	Body mass index	Health factors	Physiological variables	0.0278184	0.000177536	0.0119986	Significant
k__Bacteria|p__Firmicutes|c__Clostridia|o__Clostridiales|f__Lachnospiraceae|g__Lachnospiraceae_unclassified|s__Lachnospiraceae_bacterium|t__SGB4706	Body mass index	Health factors	Physiological variables	0.0485801	2.39e-08	7.89e-06	Significant
k__Bacteria|p__Firmicutes|c__Clostridia|o__Clostridiales|f__Ruminococcaceae|g__GGB9631|s__GGB9631_SGB15085|t__SGB15085	Body mass index	Health factors	Physiological variables	-0.0900382	2.53e-07	6.12e-05	Significant
k__Bacteria|p__Planctomycetes|c__Planctomycetia|o__Pirellulales|f__Pirellulaceae|g__GGB6565|s__GGB6565_SGB9274|t__SGB9274	Body mass index	Health factors	Physiological variables	-0.0404966	0.0734009	0.430889	Not-significant
k__Bacteria|p__Bacteroidetes|c__Bacteroidia|o__Bacteroidales|f__Bacteroidaceae|g__Bacteroidaceae_unclassified|s__Bacteroidaceae_bacterium|t__SGB1478	Body mass index	Health factors	Physiological variables	-0.0201478	0.229501	0.656145	Not-significant
k__Bacteria|p__Firmicutes|c__Clostridia|o__Clostridiales|f__Clostridiaceae|g__Clostridium|s__Clostridium_perfringens|t__SGB6191	Body mass index	Health factors	Physiological variables	0.0633543	0.00144927	0.052132	Not-significant
k__Bacteria|p__Firmicutes|c__CFGB1340|o__OFGB1340|f__FGB1340|g__GGB3256|s__GGB3256_SGB4303|t__SGB4303	Body mass index	Health factors	Physiological variables	-0.0504208	0.0219669	0.249525	Not-significant
k__Bacteria|p__Firmicutes|c__Clostridia|o__Clostridiales|f__Ruminococcaceae|g__Faecalibacterium|s__Faecalibacterium_prausnitzii|t__SGB15317	Body mass index	Health factors	Physiological variables	-0.0111912	0.348725	0.749876	Not-significant
k__Bacteria|p__Firmicutes|c__Clostridia|o__Clostridiales|f__Clostridiaceae|g__Clostridium|s__Clostridium_fessum|t__SGB4705	Body mass index	Health factors	Physiological variables	0.071948	1.75e-14	2.37e-11	Significant
k__Bacteria|p__Firmicutes|c__Clostridia|o__Clostridia_unclassified|f__Clostridia_unclassified|g__Clostridia_unclassified|s__Clostridia_bacterium|t__SGB14005	Body mass index	Health factors	Physiological variables	-0.155421	2.09e-11	1.53e-08	Significant
k__Bacteria|p__Firmicutes|c__Clostridia|o__Clostridia_unclassified|f__Clostridia_unclassified|g__Clostridia_unclassified|s__Clostridia_bacterium|t__SGB14861	Body mass index	Health factors	Physiological variables	-0.00998078	0.448812	0.81019	Not-significant
k__Bacteria|p__Firmicutes|c__Clostridia|o__Clostridiales|f__Ruminococcaceae|g__GGB9595|s__GGB9595_SGB15019|t__SGB15019	Body mass index	Health factors	Physiological variables	-0.066926	0.000136836	0.00990325	Significant
k__Bacteria|p__Firmicutes|c__CFGB1218|o__OFGB1218|f__FGB1218|g__GGB2983|s__GGB2983_SGB3965|t__SGB3965	Body mass index	Health factors	Physiological variables	-0.00530931	0.632776	0.894952	Not-significant
k__Bacteria|p__Firmicutes|c__Clostridia|o__Clostridiales|f__Ruminococcaceae|g__GGB9631|s__GGB9631_SGB15087|t__SGB15087	Body mass index	Health factors	Physiological variables	-0.1161	3.25e-08	1.02e-05	Significant
k__Bacteria|p__Firmicutes|c__Clostridia|o__Clostridiales|f__Ruminococcaceae|g__GGB9627|s__GGB9627_SGB15081|t__SGB15081	Body mass index	Health factors	Physiological variables	-0.0518282	0.000205214	0.0132641	Significant
k__Bacteria|p__Bacteroidetes|c__Bacteroidia|o__Bacteroidales|f__Tannerellaceae|g__Parabacteroides|s__Parabacteroides_distasonis|t__SGB1934	Body mass index	Health factors	Physiological variables	0.0152345	0.516698	0.846122	Not-significant
k__Bacteria|p__Firmicutes|c__Clostridia|o__Clostridiales|f__Lachnospiraceae|g__Blautia|s__Blautia_SGB4815|t__SGB4815_group	Body mass index	Health factors	Physiological variables	-0.0420752	0.0055121	0.11786	Not-significant
k__Bacteria|p__Firmicutes|c__Clostridia|o__Clostridia_unclassified|f__Clostridia_unclassified|g__Clostridia_unclassified|s__Clostridia_bacterium|t__SGB13997	Body mass index	Health factors	Physiological variables	-0.0492856	0.0267725	0.275078	Not-significant
k__Bacteria|p__Firmicutes|c__Negativicutes|o__Veillonellales|f__Veillonellaceae|g__Veillonella|s__Veillonella_dispar|t__SGB6952	Body mass index	Health factors	Physiological variables	0.0506043	0.0152099	0.206077	Not-significant
k__Bacteria|p__Firmicutes|c__Clostridia|o__Clostridia_unclassified|f__Clostridia_unclassified|g__Clostridia_unclassified|s__Clostridia_bacterium|t__SGB14253	Body mass index	Health factors	Physiological variables	-0.106127	2.78e-08	9.03e-06	Significant
k__Bacteria|p__Firmicutes|c__Clostridia|o__Clostridiales|f__Ruminococcaceae|g__Gemmiger|s__Gemmiger_formicilis|t__SGB15300	Body mass index	Health factors	Physiological variables	0.0124075	0.380314	0.76933	Not-significant
k__Bacteria|p__Firmicutes|c__Clostridia|o__Clostridiales|f__Lachnospiraceae|g__GGB3623|s__GGB3623_SGB4900|t__SGB4900	Body mass index	Health factors	Physiological variables	-0.0967101	0.000138366	0.00998634	Significant
k__Bacteria|p__Firmicutes|c__Clostridia|o__Clostridiales|f__Lachnospiraceae|g__Lachnospiraceae_unclassified|s__Lachnospiraceae_bacterium|t__SGB5060	Body mass index	Health factors	Physiological variables	0.0248023	0.188176	0.612172	Not-significant
k__Bacteria|p__Firmicutes|c__Erysipelotrichia|o__Erysipelotrichales|f__Erysipelotrichaceae|g__Holdemanella|s__Holdemanella_biformis|t__SGB6806_group	Body mass index	Health factors	Physiological variables	-0.0373571	0.0545339	0.380353	Not-significant
k__Bacteria|p__Firmicutes|c__Clostridia|o__Clostridiales|f__Ruminococcaceae|g__GGB9636|s__GGB9636_SGB15107|t__SGB15107	Body mass index	Health factors	Physiological variables	-0.174795	1.7e-14	2.35e-11	Significant
k__Bacteria|p__Firmicutes|c__Bacilli|o__Bacilli_unclassified|f__Bacilli_unclassified|g__Bacilli_unclassified|s__Bacilli_bacterium|t__SGB6521	Body mass index	Health factors	Physiological variables	-0.0708614	0.000199046	0.0129507	Significant
k__Bacteria|p__Bacteroidetes|c__Bacteroidia|o__Bacteroidales|f__Rikenellaceae|g__Rikenellaceae_unclassified|s__Rikenellaceae_bacterium|t__SGB2229	Body mass index	Health factors	Physiological variables	-0.117516	2.94e-06	0.00048097	Significant
k__Bacteria|p__Firmicutes|c__Clostridia|o__Clostridia_unclassified|f__Clostridia_unclassified|g__GGB9284|s__GGB9284_SGB14237|t__SGB14237	Body mass index	Health factors	Physiological variables	-0.100271	4.45e-05	0.00425857	Significant
k__Bacteria|p__Firmicutes|c__Erysipelotrichia|o__Erysipelotrichales|f__Erysipelotrichaceae|g__GGB4888|s__GGB4888_SGB6837|t__SGB6837	Body mass index	Health factors	Physiological variables	-0.0825885	4e-05	0.00395397	Significant
k__Bacteria|p__Firmicutes|c__Clostridia|o__Clostridia_unclassified|f__Clostridia_unclassified|g__Clostridia_unclassified|s__Clostridia_bacterium|t__SGB14256	Body mass index	Health factors	Physiological variables	-0.0722545	0.000502646	0.0250358	Significant
k__Bacteria|p__Firmicutes|c__Clostridia|o__Clostridia_unclassified|f__Clostridia_unclassified|g__GGB9288|s__GGB9288_SGB14243|t__SGB14243	Body mass index	Health factors	Physiological variables	-0.158077	5.33e-13	5.58e-10	Significant
k__Bacteria|p__Firmicutes|c__Clostridia|o__Clostridiales|f__Ruminococcaceae|g__Ruminococcaceae_unclassified|s__Ruminococcaceae_bacterium|t__SGB14834	Body mass index	Health factors	Physiological variables	-0.0688372	0.000426025	0.0221897	Significant
k__Bacteria|p__Firmicutes|c__Firmicutes_unclassified|o__Firmicutes_unclassified|f__Firmicutes_unclassified|g__Firmicutes_unclassified|s__Firmicutes_bacterium_AF16_15|t__SGB4993	Body mass index	Health factors	Physiological variables	-0.0277214	0.0105892	0.1693	Not-significant
k__Bacteria|p__Firmicutes|c__Clostridia|o__Clostridia_unclassified|f__Clostridia_unclassified|g__Clostridia_unclassified|s__Clostridia_bacterium|t__SGB15377	Body mass index	Health factors	Physiological variables	-0.162303	1.31e-13	1.51e-10	Significant
k__Bacteria|p__Firmicutes|c__Clostridia|o__Clostridiales|f__Clostridiaceae|g__Butyricicoccus|s__Butyricicoccus_SGB14990|t__SGB14990	Body mass index	Health factors	Physiological variables	0.0581631	0.00535155	0.115904	Not-significant
k__Bacteria|p__Firmicutes|c__Clostridia|o__Clostridiales|f__Lachnospiraceae|g__GGB3474|s__GGB3474_SGB4637|t__SGB4637	Body mass index	Health factors	Physiological variables	-0.084487	1.87e-05	0.00219421	Significant
k__Bacteria|p__Firmicutes|c__Clostridia|o__Clostridia_unclassified|f__Clostridia_unclassified|g__Clostridia_unclassified|s__Clostridia_bacterium|t__SGB15385	Body mass index	Health factors	Physiological variables	-0.121744	6.41e-10	3.11e-07	Significant
k__Bacteria|p__Firmicutes|c__Clostridia|o__Clostridiales|f__Ruminococcaceae|g__GGB9618|s__GGB9618_SGB15065|t__SGB15065	Body mass index	Health factors	Physiological variables	-0.126606	1.28e-12	1.25e-09	Significant
k__Bacteria|p__Firmicutes|c__Clostridia|o__Clostridiales|f__Ruminococcaceae|g__GGB9642|s__GGB9642_SGB15119|t__SGB15119	Body mass index	Health factors	Physiological variables	-0.0640979	1.42e-07	3.81e-05	Significant
k__Bacteria|p__Firmicutes|c__Clostridia|o__Clostridia_unclassified|f__Clostridia_unclassified|g__Clostridia_unclassified|s__Clostridia_bacterium|t__SGB15370	Body mass index	Health factors	Physiological variables	-0.0250999	0.0361278	0.316655	Not-significant
k__Bacteria|p__Firmicutes|c__Clostridia|o__Clostridiales|f__Lachnospiraceae|g__GGB3746|s__GGB3746_SGB5089|t__SGB5089	Body mass index	Health factors	Physiological variables	0.00261895	0.896846	0.975659	Not-significant
k__Bacteria|p__Firmicutes|c__Bacilli|o__Lactobacillales|f__Streptococcaceae|g__Streptococcus|s__Streptococcus_equinus|t__SGB8022	Body mass index	Health factors	Physiological variables	0.0213452	0.256474	0.682932	Not-significant
k__Bacteria|p__Firmicutes|c__Clostridia|o__Clostridia_unclassified|f__Clostridia_unclassified|g__Clostridia_unclassified|s__Clostridia_bacterium|t__SGB15374	Body mass index	Health factors	Physiological variables	-0.0614084	3.26e-05	0.00336333	Significant
k__Bacteria|p__Firmicutes|c__Bacilli|o__Bacilli_unclassified|f__Bacilli_unclassified|g__GGB4710|s__GGB4710_SGB6522|t__SGB6522	Body mass index	Health factors	Physiological variables	-0.0723697	0.00176783	0.0594139	Not-significant
k__Bacteria|p__Firmicutes|c__Clostridia|o__Clostridiales|f__Lachnospiraceae|g__Coprococcus|s__Coprococcus_eutactus|t__SGB5121	Body mass index	Health factors	Physiological variables	-0.0234858	0.298668	0.715452	Not-significant
k__Bacteria|p__Firmicutes|c__Clostridia|o__Clostridia_unclassified|f__Clostridia_unclassified|g__GGB9067|s__GGB9067_SGB13986|t__SGB13986	Body mass index	Health factors	Physiological variables	-0.0559533	0.00772175	0.142701	Not-significant
k__Bacteria|p__Firmicutes|c__Clostridia|o__Clostridia_unclassified|f__Clostridia_unclassified|g__Clostridia_unclassified|s__Clostridia_unclassified_SGB4373|t__SGB4373	Body mass index	Health factors	Physiological variables	-0.0816893	0.00210574	0.0663522	Not-significant
k__Bacteria|p__Firmicutes|c__Clostridia|o__Clostridia_unclassified|f__Clostridia_unclassified|g__Clostridia_unclassified|s__Clostridia_bacterium|t__SGB53819	Body mass index	Health factors	Physiological variables	-0.0986191	1.61e-07	4.2e-05	Significant
k__Bacteria|p__Firmicutes|c__Clostridia|o__Clostridiales|f__Clostridiaceae|g__Clostridium|s__Clostridium_sp_AF27_2AA|t__SGB4712	Body mass index	Health factors	Physiological variables	0.145251	1.61e-12	1.55e-09	Significant
k__Bacteria|p__Bacteroidetes|c__Bacteroidia|o__Bacteroidales|f__Prevotellaceae|g__Prevotella|s__Prevotella_stercorea|t__SGB1679	Body mass index	Health factors	Physiological variables	-0.0430942	0.140157	0.551463	Not-significant
k__Bacteria|p__Firmicutes|c__Clostridia|o__Clostridia_unclassified|f__Clostridia_unclassified|g__Clostridia_unclassified|s__Clostridia_bacterium|t__SGB3988	Body mass index	Health factors	Physiological variables	-0.0603861	0.000306669	0.0175808	Significant
k__Bacteria|p__Firmicutes|c__CFGB11737|o__OFGB11737|f__FGB11737|g__GGB34228|s__GGB34228_SGB72916|t__SGB72916	Body mass index	Health factors	Physiological variables	-0.0587623	3.44e-06	0.000547134	Significant
k__Bacteria|p__Firmicutes|c__Clostridia|o__Clostridiales|f__Ruminococcaceae|g__GGB9590|s__GGB9590_SGB15012|t__SGB15012	Body mass index	Health factors	Physiological variables	-0.019107	0.217208	0.643836	Not-significant
k__Bacteria|p__Firmicutes|c__Clostridia|o__Clostridia_unclassified|f__Clostridia_unclassified|g__Clostridia_unclassified|s__Clostridia_bacterium|t__SGB14291	Body mass index	Health factors	Physiological variables	-0.181125	4.31e-16	8.91e-13	Significant
k__Bacteria|p__Firmicutes|c__Clostridia|o__Clostridiales|f__Clostridiaceae|g__Clostridiaceae_unclassified|s__Clostridiaceae_unclassified_SGB4769|t__SGB4769	Body mass index	Health factors	Physiological variables	-0.00109578	0.923572	0.982902	Not-significant
k__Bacteria|p__Firmicutes|c__Clostridia|o__Clostridiales|f__Ruminococcaceae|g__GGB9621|s__GGB9621_SGB15073|t__SGB15073	Body mass index	Health factors	Physiological variables	-0.0474141	0.018595	0.229149	Not-significant
k__Bacteria|p__Firmicutes|c__Bacilli|o__Bacilli_unclassified|f__Bacilli_unclassified|g__Bacilli_unclassified|s__Bacilli_bacterium|t__SGB6606	Body mass index	Health factors	Physiological variables	-0.138995	9.48e-12	7.45e-09	Significant
k__Bacteria|p__Firmicutes|c__Clostridia|o__Clostridiales|f__Lachnospiraceae|g__Lachnospiraceae_unclassified|s__Lachnospiraceae_unclassified_SGB4882|t__SGB4882	Body mass index	Health factors	Physiological variables	-0.00782242	0.701018	0.920599	Not-significant
k__Bacteria|p__Proteobacteria|c__CFGB2394|o__OFGB2394|f__FGB2394|g__GGB6544|s__GGB6544_SGB9243|t__SGB9243	Body mass index	Health factors	Physiological variables	-0.0701545	0.00309779	0.0840445	Not-significant
k__Bacteria|p__Firmicutes|c__Clostridia|o__Clostridiales|f__Clostridiaceae|g__Clostridium|s__Clostridium_ventriculi|t__SGB6190	Body mass index	Health factors	Physiological variables	0.0162093	0.443508	0.807413	Not-significant
k__Bacteria|p__Firmicutes|c__CFGB1798|o__OFGB1798|f__FGB1798|g__GGB4769|s__GGB4769_SGB6602|t__SGB6602	Body mass index	Health factors	Physiological variables	-0.0258648	0.224672	0.651438	Not-significant
k__Bacteria|p__Firmicutes|c__Clostridia|o__Clostridiales|f__Ruminococcaceae|g__GGB9635|s__GGB9635_SGB15101|t__SGB15101	Body mass index	Health factors	Physiological variables	-0.11701	6.25e-08	1.82e-05	Significant
k__Bacteria|p__Firmicutes|c__Bacilli|o__Bacilli_unclassified|f__Bacilli_unclassified|g__GGB4750|s__GGB4750_SGB6579|t__SGB6579	Body mass index	Health factors	Physiological variables	-0.104163	1.44e-05	0.00178154	Significant
k__Bacteria|p__Firmicutes|c__Clostridia|o__Clostridiales|f__Lachnospiraceae|g__Dorea|s__Dorea_longicatena|t__SGB4582_group	Body mass index	Health factors	Physiological variables	0.0426703	0.00189664	0.0619318	Not-significant
k__Bacteria|p__Firmicutes|c__Clostridia|o__Clostridiales|f__Ruminococcaceae|g__GGB9632|s__GGB9632_SGB15089|t__SGB15089	Body mass index	Health factors	Physiological variables	-0.0400682	0.0153186	0.207052	Not-significant
k__Bacteria|p__Firmicutes|c__Clostridia|o__Clostridiales|f__Lachnospiraceae|g__Blautia|s__Blautia_massiliensis|t__SGB4826_group	Body mass index	Health factors	Physiological variables	0.0121323	0.468535	0.821013	Not-significant
k__Bacteria|p__Firmicutes|c__Clostridia|o__Clostridia_unclassified|f__Clostridia_unclassified|g__Clostridia_unclassified|s__Clostridia_bacterium|t__SGB15038	Body mass index	Health factors	Physiological variables	-0.0888703	1.95e-05	0.00227496	Significant
k__Bacteria|p__Firmicutes|c__Clostridia|o__Clostridiales|f__Clostridiaceae|g__Clostridiaceae_unclassified|s__Clostridiaceae_bacterium_OM08_6BH|t__SGB4768	Body mass index	Health factors	Physiological variables	0.0150938	0.101019	0.489026	Not-significant
k__Bacteria|p__Firmicutes|c__Clostridia|o__Clostridiales|f__Ruminococcaceae|g__GGB9701|s__GGB9701_SGB15218|t__SGB15218	Body mass index	Health factors	Physiological variables	-0.10622	6.83e-07	0.000138748	Significant
k__Bacteria|p__Firmicutes|c__Clostridia|o__Clostridiales|f__Lachnospiraceae|g__Fusicatenibacter|s__Fusicatenibacter_saccharivorans|t__SGB4874	Body mass index	Health factors	Physiological variables	0.0145551	0.264464	0.689737	Not-significant
k__Bacteria|p__Firmicutes|c__Bacilli|o__Lactobacillales|f__Lactobacillaceae|g__Ligilactobacillus|s__Ligilactobacillus_ruminis|t__SGB7061	Body mass index	Health factors	Physiological variables	0.0525716	0.0197783	0.236788	Not-significant
k__Bacteria|p__Firmicutes|c__Clostridia|o__Clostridia_unclassified|f__Clostridia_unclassified|g__Clostridia_unclassified|s__Clostridia_bacterium|t__SGB14190	Body mass index	Health factors	Physiological variables	-0.0791721	2.08e-05	0.00236014	Significant
k__Bacteria|p__Firmicutes|c__Clostridia|o__Clostridiales|f__Ruminococcaceae|g__Ruminococcaceae_unclassified|s__Ruminococcaceae_unclassified_SGB69291|t__SGB69291	Body mass index	Health factors	Physiological variables	-0.117525	8.82e-08	2.49e-05	Significant
k__Bacteria|p__Firmicutes|c__Clostridia|o__Clostridiales|f__Ruminococcaceae|g__GGB9687|s__GGB9687_SGB15191|t__SGB15191	Body mass index	Health factors	Physiological variables	-0.153182	2.49e-10	1.44e-07	Significant
k__Bacteria|p__Firmicutes|c__Clostridia|o__Clostridiales|f__Ruminococcaceae|g__Ruminococcaceae_unclassified|s__Ruminococcaceae_bacterium|t__SGB15084	Body mass index	Health factors	Physiological variables	-0.152685	1.02e-10	6.36e-08	Significant
k__Bacteria|p__Firmicutes|c__Clostridia|o__Clostridiales|f__Ruminococcaceae|g__GGB9604|s__GGB9604_SGB15036|t__SGB15036	Body mass index	Health factors	Physiological variables	-0.127675	5.48e-10	2.74e-07	Significant
k__Bacteria|p__Firmicutes|c__Clostridia|o__Clostridiales|f__Ruminococcaceae|g__Ruminococcaceae_unclassified|s__Ruminococcaceae_unclassified_SGB15233|t__SGB15233	Body mass index	Health factors	Physiological variables	-0.113945	1.28e-07	3.5e-05	Significant
k__Bacteria|p__Firmicutes|c__Clostridia|o__Clostridiales|f__Ruminococcaceae|g__GGB9636|s__GGB9636_SGB15108|t__SGB15108	Body mass index	Health factors	Physiological variables	-0.115091	3.37e-07	7.7e-05	Significant
k__Bacteria|p__Firmicutes|c__Clostridia|o__Clostridiales|f__Ruminococcaceae|g__GGB9637|s__GGB9637_SGB15111|t__SGB15111	Body mass index	Health factors	Physiological variables	-0.13332	2.57e-11	1.85e-08	Significant
k__Bacteria|p__Firmicutes|c__Bacilli|o__Bacilli_unclassified|f__Bacilli_unclassified|g__GGB4651|s__GGB4651_SGB6438|t__SGB6438	Body mass index	Health factors	Physiological variables	-0.0223548	0.28561	0.706457	Not-significant
k__Bacteria|p__Firmicutes|c__Clostridia|o__Clostridiales|f__Ruminococcaceae|g__GGB9705|s__GGB9705_SGB15224|t__SGB15224	Body mass index	Health factors	Physiological variables	-0.101178	2.21e-07	5.45e-05	Significant
k__Bacteria|p__Firmicutes|c__Clostridia|o__Clostridiales|f__Lachnospiraceae|g__Coprococcus|s__Coprococcus_eutactus|t__SGB5117	Body mass index	Health factors	Physiological variables	-0.0165697	0.50447	0.839416	Not-significant
k__Bacteria|p__Firmicutes|c__Clostridia|o__Clostridia_unclassified|f__Clostridia_unclassified|g__Clostridia_unclassified|s__Clostridia_bacterium|t__SGB4365	Body mass index	Health factors	Physiological variables	-0.0925525	0.000430054	0.0223298	Significant
k__Bacteria|p__Firmicutes|c__Clostridia|o__Clostridiales|f__Clostridiales_unclassified|g__Clostridiales_unclassified|s__Clostridiales_bacterium_KLE1615|t__SGB5090_group	Body mass index	Health factors	Physiological variables	-0.0177711	0.0915449	0.470333	Not-significant
k__Bacteria|p__Firmicutes|c__Clostridia|o__Clostridiales|f__Lachnospiraceae|g__Lachnospira|s__Lachnospira_sp_NSJ_43|t__SGB5087	Body mass index	Health factors	Physiological variables	0.0445335	0.0400303	0.331464	Not-significant
k__Bacteria|p__Bacteroidetes|c__Bacteroidia|o__Bacteroidales|f__Bacteroidaceae|g__Bacteroides|s__Bacteroides_uniformis|t__SGB1836_group	Body mass index	Health factors	Physiological variables	0.0130347	0.549392	0.86077	Not-significant
k__Bacteria|p__Firmicutes|c__Clostridia|o__Clostridiales|f__Ruminococcaceae|g__GGB9618|s__GGB9618_SGB15064|t__SGB15064	Body mass index	Health factors	Physiological variables	-0.126463	1.61e-10	9.74e-08	Significant
k__Bacteria|p__Elusimicrobia|c__Elusimicrobia|o__Elusimicrobiales|f__Elusimicrobiales_unclassified|g__Elusimicrobiales_unclassified|s__Elusimicrobiales_bacterium|t__SGB19692	Body mass index	Health factors	Physiological variables	-0.0767134	0.000682381	0.0307882	Significant
k__Bacteria|p__Firmicutes|c__Clostridia|o__Clostridiales|f__Clostridiaceae|g__Clostridium|s__Clostridium_sp_AM33_3|t__SGB4711	Body mass index	Health factors	Physiological variables	0.0126394	0.292846	0.711165	Not-significant
k__Bacteria|p__Firmicutes|c__Clostridia|o__Clostridia_unclassified|f__Clostridia_unclassified|g__Clostridia_unclassified|s__Clostridia_bacterium|t__SGB14311	Body mass index	Health factors	Physiological variables	-0.159204	7.82e-11	5.21e-08	Significant
k__Bacteria|p__Firmicutes|c__Clostridia|o__Clostridia_unclassified|f__Clostridia_unclassified|g__GGB9059|s__GGB9059_SGB13976|t__SGB13976	Body mass index	Health factors	Physiological variables	-0.16171	4.92e-10	2.57e-07	Significant
k__Bacteria|p__Firmicutes|c__Clostridia|o__Clostridiales|f__Ruminococcaceae|g__GGB9699|s__GGB9699_SGB15216|t__SGB15216	Body mass index	Health factors	Physiological variables	-0.0817927	4.23e-06	0.000644144	Significant
k__Bacteria|p__Firmicutes|c__Bacilli|o__Bacilli_unclassified|f__Bacilli_unclassified|g__Bacilli_unclassified|s__Bacilli_bacterium|t__SGB6529	Body mass index	Health factors	Physiological variables	-0.0999012	2.25e-05	0.00250998	Significant
k__Bacteria|p__Firmicutes|c__Clostridia|o__Clostridia_unclassified|f__Clostridia_unclassified|g__Clostridia_unclassified|s__Clostridia_bacterium|t__SGB14193	Body mass index	Health factors	Physiological variables	-0.0609886	0.00851161	0.150979	Not-significant
k__Bacteria|p__Firmicutes|c__Clostridia|o__Clostridia_unclassified|f__Clostridia_unclassified|g__Clostridia_unclassified|s__Clostridia_bacterium|t__SGB14017	Body mass index	Health factors	Physiological variables	-0.0956128	8.03e-06	0.00110733	Significant
k__Bacteria|p__Firmicutes|c__Bacilli|o__Bacilli_unclassified|f__Bacilli_unclassified|g__Bacilli_unclassified|s__Bacilli_bacterium|t__SGB6503	Body mass index	Health factors	Physiological variables	-0.112925	1.28e-05	0.00163887	Significant
k__Bacteria|p__Firmicutes|c__Clostridia|o__Clostridiales|f__Lachnospiraceae|g__Blautia|s__Blautia_faecis|t__SGB4820	Body mass index	Health factors	Physiological variables	0.00333675	0.814006	0.953037	Not-significant
k__Bacteria|p__Firmicutes|c__Clostridia|o__Clostridia_unclassified|f__Clostridia_unclassified|g__Clostridia_unclassified|s__Clostridia_bacterium|t__SGB6370	Body mass index	Health factors	Physiological variables	-0.0529801	0.00871213	0.152914	Not-significant
k__Bacteria|p__Lentisphaerae|c__Lentisphaeria|o__Lentisphaeria_unclassified|f__Lentisphaeria_unclassified|g__Lentisphaeria_unclassified|s__Lentisphaeria_bacterium|t__SGB9209	Body mass index	Health factors	Physiological variables	-0.0483491	0.0160907	0.212766	Not-significant
k__Bacteria|p__Firmicutes|c__Clostridia|o__Clostridiales|f__Lachnospiraceae|g__Anaerobutyricum|s__Anaerobutyricum_hallii|t__SGB4532	Body mass index	Health factors	Physiological variables	0.0146621	0.310235	0.723646	Not-significant
k__Bacteria|p__Firmicutes|c__Clostridia|o__Clostridiales|f__Lachnospiraceae|g__Mediterraneibacter|s__Mediterraneibacter_sp_gm002|t__SGB4553	Body mass index	Health factors	Physiological variables	0.0250631	0.236921	0.663939	Not-significant
k__Bacteria|p__Firmicutes|c__Clostridia|o__Clostridiales|f__Lachnospiraceae|g__Lachnospiraceae_unclassified|s__Lachnospiraceae_bacterium|t__SGB4648	Body mass index	Health factors	Physiological variables	-0.124204	8.3e-09	3.08e-06	Significant
k__Bacteria|p__Firmicutes|c__Bacilli|o__Bacilli_unclassified|f__Bacilli_unclassified|g__Bacilli_unclassified|s__Bacilli_bacterium|t__SGB6868	Body mass index	Health factors	Physiological variables	-0.0100254	0.617409	0.889048	Not-significant
k__Bacteria|p__Firmicutes|c__Clostridia|o__Clostridia_unclassified|f__Clostridia_unclassified|g__Clostridia_unclassified|s__Clostridia_unclassified_SGB4374|t__SGB4374	Body mass index	Health factors	Physiological variables	-0.0343471	0.0108534	0.171811	Not-significant
k__Bacteria|p__Bacteroidetes|c__Bacteroidia|o__Bacteroidales|f__Rikenellaceae|g__GGB1617|s__GGB1617_SGB2214|t__SGB2214	Body mass index	Health factors	Physiological variables	-0.0844934	0.000609111	0.0283818	Significant
k__Bacteria|p__Kiritimatiellaeota|c__Kiritimatiellae|o__Kiritimatiellae_unclassified|f__Kiritimatiellae_unclassified|g__Kiritimatiellae_unclassified|s__Kiritimatiellae_bacterium|t__SGB17364	Body mass index	Health factors	Physiological variables	-0.098176	1.32e-05	0.00167608	Significant
k__Bacteria|p__Firmicutes|c__Clostridia|o__Clostridiales|f__Ruminococcaceae|g__GGB9634|s__GGB9634_SGB15099|t__SGB15099	Body mass index	Health factors	Physiological variables	-0.133654	5.94e-08	1.74e-05	Significant
k__Bacteria|p__Firmicutes|c__Bacilli|o__Bacilli_unclassified|f__Bacilli_unclassified|g__GGB4693|s__GGB4693_SGB6491|t__SGB6491	Body mass index	Health factors	Physiological variables	-0.0561672	0.00887571	0.154611	Not-significant
k__Bacteria|p__Firmicutes|c__Clostridia|o__Clostridiales|f__Ruminococcaceae|g__GGB3185|s__GGB3185_SGB4208|t__SGB4208	Body mass index	Health factors	Physiological variables	-0.163452	4.49e-11	3.1e-08	Significant
k__Bacteria|p__Firmicutes|c__Bacilli|o__Bacilli_unclassified|f__Bacilli_unclassified|g__GGB4700|s__GGB4700_SGB6506|t__SGB6506	Body mass index	Health factors	Physiological variables	-0.114722	7.85e-06	0.00108556	Significant
k__Bacteria|p__Firmicutes|c__Bacilli|o__Bacilli_unclassified|f__Bacilli_unclassified|g__Bacilli_unclassified|s__Bacilli_bacterium|t__SGB58483	Body mass index	Health factors	Physiological variables	-0.0353428	0.0469418	0.356602	Not-significant
k__Bacteria|p__Firmicutes|c__Clostridia|o__Clostridia_unclassified|f__Clostridia_unclassified|g__Clostridia_unclassified|s__Clostridia_bacterium|t__SGB14078	Body mass index	Health factors	Physiological variables	-0.0143809	0.285827	0.706697	Not-significant
k__Bacteria|p__Proteobacteria|c__Alphaproteobacteria|o__Alphaproteobacteria_unclassified|f__Alphaproteobacteria_unclassified|g__Alphaproteobacteria_unclassified|s__Alphaproteobacteria_bacterium|t__SGB9324	Body mass index	Health factors	Physiological variables	-0.0527139	0.0468631	0.356403	Not-significant
k__Bacteria|p__Firmicutes|c__Clostridia|o__Clostridiales|f__Ruminococcaceae|g__Ruminococcus|s__Ruminococcus_sp_JE7A12|t__SGB4272	Body mass index	Health factors	Physiological variables	-0.10409	4.29e-05	0.00414507	Significant
k__Bacteria|p__Firmicutes|c__Clostridia|o__Clostridia_unclassified|f__Clostridia_unclassified|g__GGB4569|s__GGB4569_SGB6312|t__SGB6312	Body mass index	Health factors	Physiological variables	-0.0599688	0.00051593	0.0254477	Significant
k__Bacteria|p__Firmicutes|c__Bacilli|o__Bacilli_unclassified|f__Bacilli_unclassified|g__GGB4714|s__GGB4714_SGB6528|t__SGB6528	Body mass index	Health factors	Physiological variables	-0.0350489	0.0317341	0.298014	Not-significant
k__Bacteria|p__Firmicutes|c__Bacilli|o__Bacilli_unclassified|f__Bacilli_unclassified|g__GGB4713|s__GGB4713_SGB6526|t__SGB6526	Body mass index	Health factors	Physiological variables	-0.103951	4.56e-05	0.0043347	Significant
k__Bacteria|p__Firmicutes|c__Clostridia|o__Clostridiales|f__Lachnospiraceae|g__GGB3617|s__GGB3617_SGB4891|t__SGB4891	Body mass index	Health factors	Physiological variables	-0.169826	1.19e-10	7.32e-08	Significant
k__Bacteria|p__Firmicutes|c__Clostridia|o__Clostridia_unclassified|f__Clostridia_unclassified|g__Clostridia_unclassified|s__Clostridia_unclassified_SGB4367|t__SGB4367	Body mass index	Health factors	Physiological variables	-0.0891358	0.0010664	0.0418531	Significant
k__Bacteria|p__Firmicutes|c__Bacilli|o__Bacilli_unclassified|f__Bacilli_unclassified|g__GGB4638|s__GGB4638_SGB6417|t__SGB6417	Body mass index	Health factors	Physiological variables	-0.0612884	0.000101348	0.00789457	Significant
k__Bacteria|p__Firmicutes|c__Bacilli|o__Bacilli_unclassified|f__Bacilli_unclassified|g__GGB4701|s__GGB4701_SGB6508|t__SGB6508	Body mass index	Health factors	Physiological variables	-0.0903407	4.23e-05	0.00409699	Significant
k__Bacteria|p__Proteobacteria|c__Alphaproteobacteria|o__Alphaproteobacteria_unclassified|f__Alphaproteobacteria_unclassified|g__Alphaproteobacteria_unclassified|s__Alphaproteobacteria_bacterium|t__SGB9311	Body mass index	Health factors	Physiological variables	-0.083089	0.000515461	0.0254477	Significant
k__Bacteria|p__Candidatus_Melainabacteria|c__Candidatus_Melainabacteria_unclassified|o__Candidatus_Gastranaerophilales|f__Candidatus_Gastranaerophilales_unclassified|g__Candidatus_Gastranaerophilales_unclassified|s__Candidatus_Gastranaerophilales_bacterium|t__SGB8629	Body mass index	Health factors	Physiological variables	-0.100456	3.68e-05	0.00367253	Significant
k__Bacteria|p__Bacteroidetes|c__Bacteroidia|o__Bacteroidales|f__Prevotellaceae|g__Prevotellamassilia|s__Prevotellamassilia_timonensis|t__SGB1477_group	Body mass index	Health factors	Physiological variables	-0.0332477	0.280741	0.703201	Not-significant
k__Bacteria|p__Bacteroidetes|c__CFGB671|o__OFGB671|f__FGB671|g__GGB1669|s__GGB1669_SGB2285|t__SGB2285	Body mass index	Health factors	Physiological variables	-0.0657867	0.000513119	0.0253805	Significant
[truncated: 76,974 more rows]
