# Supplementary material for: Environmental, socioeconomic, and health factors associated with gut microbiome species and strains in isolated Honduras villages
Source: Cell Rep. 2024 Jul 4;43(7):114442. doi: 10.1016/j.celrep.2024.114442 (PMC11290354; doi:10.1016/j.celrep.2024.114442)
Supplement: Table S2. Summary of associations between pathways and phenotypes — Multivariate mixed effect linear regression between CLR transformed pathway abundances (from HUMAnN 3) and host-phenotypes of interest. Age, sex, BMI, Bristol stool scale, sampling date, batch effect, and DNA concentration are the covariates/fixed effects and village is a random effect in the model. Effect sizes, p-values, and FDR-adjusted p-values for each pair of species-phenotypes are provided. In total 60,270 separate regressions were performed (490 pathways times 123 phenotypes). [file mmc3.xlsx]

## Sheet: Sheet1
Pathways	Phenotype	Phenotype (Category)	Phenotype (sub-Category)	Effect size	P-adjust(FDR)	Significant
UNMAPPED	Hemoglobin A1c	Health factors	Physiological variables	0.0074122	0.840941	Not-significant
UNINTEGRATED	Hemoglobin A1c	Health factors	Physiological variables	-0.00154296	0.98019	Not-significant
12DICHLORETHDEG-PWY: 1,2-dichloroethane degradation	Hemoglobin A1c	Health factors	Physiological variables	0.0332287	0.915579	Not-significant
14DICHLORBENZDEG-PWY: 1,4-dichlorobenzene degradation	Hemoglobin A1c	Health factors	Physiological variables	-0.00119441	0.946486	Not-significant
1CMET2-PWY: folate transformations III (E. coli)	Hemoglobin A1c	Health factors	Physiological variables	0.00621965	0.88345	Not-significant
3-HYDROXYPHENYLACETATE-DEGRADATION-PWY: 4-hydroxyphenylacetate degradation	Hemoglobin A1c	Health factors	Physiological variables	-0.00810044	0.9929	Not-significant
AEROBACTINSYN-PWY: aerobactin biosynthesis	Hemoglobin A1c	Health factors	Physiological variables	0.0844692	0.667095	Not-significant
ALL-CHORISMATE-PWY: superpathway of chorismate metabolism	Hemoglobin A1c	Health factors	Physiological variables	-0.0229062	0.713764	Not-significant
ALLANTOINDEG-PWY: superpathway of allantoin degradation in yeast	Hemoglobin A1c	Health factors	Physiological variables	0.0219782	0.953264	Not-significant
ANAEROFRUCAT-PWY: homolactic fermentation	Hemoglobin A1c	Health factors	Physiological variables	0.0113745	0.865927	Not-significant
ANAGLYCOLYSIS-PWY: glycolysis III (from glucose)	Hemoglobin A1c	Health factors	Physiological variables	0.00483156	0.924011	Not-significant
ARG+POLYAMINE-SYN: superpathway of arginine and polyamine biosynthesis	Hemoglobin A1c	Health factors	Physiological variables	0.00354709	0.980975	Not-significant
ARGDEG-PWY: superpathway of L-arginine, putrescine, and 4-aminobutanoate degradation	Hemoglobin A1c	Health factors	Physiological variables	-0.093169	0.80409	Not-significant
ARGININE-SYN4-PWY: L-ornithine biosynthesis II	Hemoglobin A1c	Health factors	Physiological variables	0.0673483	0.57679	Not-significant
ARGSYN-PWY: L-arginine biosynthesis I (via L-ornithine)	Hemoglobin A1c	Health factors	Physiological variables	0.0147369	0.694733	Not-significant
ARGSYNBSUB-PWY: L-arginine biosynthesis II (acetyl cycle)	Hemoglobin A1c	Health factors	Physiological variables	0.0162887	0.679766	Not-significant
ARO-PWY: chorismate biosynthesis I	Hemoglobin A1c	Health factors	Physiological variables	0.00420257	0.930904	Not-significant
ASPASN-PWY: superpathway of L-aspartate and L-asparagine biosynthesis	Hemoglobin A1c	Health factors	Physiological variables	-0.0189479	0.530146	Not-significant
AST-PWY: L-arginine degradation II (AST pathway)	Hemoglobin A1c	Health factors	Physiological variables	-0.0662685	0.860294	Not-significant
BIOTIN-BIOSYNTHESIS-PWY: biotin biosynthesis I	Hemoglobin A1c	Health factors	Physiological variables	0.0271839	0.87197	Not-significant
BRANCHED-CHAIN-AA-SYN-PWY: superpathway of branched chain amino acid biosynthesis	Hemoglobin A1c	Health factors	Physiological variables	-0.0111168	0.73176	Not-significant
CALVIN-PWY: Calvin-Benson-Bassham cycle	Hemoglobin A1c	Health factors	Physiological variables	0.00394095	0.941607	Not-significant
CARNMET-PWY: L-carnitine degradation I	Hemoglobin A1c	Health factors	Physiological variables	-0.0411911	0.931056	Not-significant
CATECHOL-ORTHO-CLEAVAGE-PWY: catechol degradation to &beta;-ketoadipate	Hemoglobin A1c	Health factors	Physiological variables	-0.0861348	0.803319	Not-significant
CENTFERM-PWY: pyruvate fermentation to butanoate	Hemoglobin A1c	Health factors	Physiological variables	0.0138949	0.92651	Not-significant
CHLOROPHYLL-SYN: 3,8-divinyl-chlorophyllide a biosynthesis I (aerobic, light-dependent)	Hemoglobin A1c	Health factors	Physiological variables	0.119384	0.474095	Not-significant
CITRULBIO-PWY: L-citrulline biosynthesis	Hemoglobin A1c	Health factors	Physiological variables	0.0159202	0.946212	Not-significant
COA-PWY-1: superpathway of coenzyme A biosynthesis III (mammals)	Hemoglobin A1c	Health factors	Physiological variables	0.0144181	0.596227	Not-significant
COA-PWY: coenzyme A biosynthesis I (prokaryotic)	Hemoglobin A1c	Health factors	Physiological variables	0.00560237	0.901734	Not-significant
COBALSYN-PWY: superpathway of adenosylcobalamin salvage from cobinamide I	Hemoglobin A1c	Health factors	Physiological variables	-0.00154583	0.993225	Not-significant
COLANSYN-PWY: colanic acid building blocks biosynthesis	Hemoglobin A1c	Health factors	Physiological variables	0.0102561	0.88817	Not-significant
COMPLETE-ARO-PWY: superpathway of aromatic amino acid biosynthesis	Hemoglobin A1c	Health factors	Physiological variables	0.00448413	0.926413	Not-significant
CRNFORCAT-PWY: creatinine degradation I	Hemoglobin A1c	Health factors	Physiological variables	-0.00518739	0.995688	Not-significant
DAPLYSINESYN-PWY: L-lysine biosynthesis I	Hemoglobin A1c	Health factors	Physiological variables	0.0370267	0.703503	Not-significant
DARABCATK12-PWY: D-arabinose degradation I	Hemoglobin A1c	Health factors	Physiological variables	-0.0236979	0.962997	Not-significant
DENITRIFICATION-PWY: nitrate reduction I (denitrification)	Hemoglobin A1c	Health factors	Physiological variables	-0.0910044	0.76112	Not-significant
DENOVOPURINE2-PWY: superpathway of purine nucleotides de novo biosynthesis II	Hemoglobin A1c	Health factors	Physiological variables	-0.0867175	0.810336	Not-significant
DHGLUCONATE-PYR-CAT-PWY: glucose degradation (oxidative)	Hemoglobin A1c	Health factors	Physiological variables	0.128107	0.0893969	Not-significant
DTDPRHAMSYN-PWY: dTDP-&beta;-L-rhamnose biosynthesis	Hemoglobin A1c	Health factors	Physiological variables	-0.0105484	0.809587	Not-significant
ECASYN-PWY: enterobacterial common antigen biosynthesis	Hemoglobin A1c	Health factors	Physiological variables	-0.0358868	0.94624	Not-significant
ERGOSTEROL-SYN-PWY: superpathway of ergosterol biosynthesis I	Hemoglobin A1c	Health factors	Physiological variables	-0.00192651	0.917411	Not-significant
FAO-PWY: fatty acid &beta;-oxidation I (generic)	Hemoglobin A1c	Health factors	Physiological variables	-0.083697	0.801439	Not-significant
FASYN-ELONG-PWY: fatty acid elongation -- saturated	Hemoglobin A1c	Health factors	Physiological variables	0.0222894	0.913807	Not-significant
FASYN-INITIAL-PWY: superpathway of fatty acid biosynthesis initiation (E. coli)	Hemoglobin A1c	Health factors	Physiological variables	0.00327056	0.996608	Not-significant
FERMENTATION-PWY: mixed acid fermentation	Hemoglobin A1c	Health factors	Physiological variables	0.0209966	0.772788	Not-significant
FOLSYN-PWY: superpathway of tetrahydrofolate biosynthesis and salvage	Hemoglobin A1c	Health factors	Physiological variables	0.0132933	0.962978	Not-significant
FUC-RHAMCAT-PWY: superpathway of fucose and rhamnose degradation	Hemoglobin A1c	Health factors	Physiological variables	0.0124194	0.971993	Not-significant
FUCCAT-PWY: fucose degradation	Hemoglobin A1c	Health factors	Physiological variables	0.0295871	0.878151	Not-significant
GALACT-GLUCUROCAT-PWY: superpathway of hexuronide and hexuronate degradation	Hemoglobin A1c	Health factors	Physiological variables	-0.010538	0.917411	Not-significant
GALACTARDEG-PWY: D-galactarate degradation I	Hemoglobin A1c	Health factors	Physiological variables	-0.0439532	0.85493	Not-significant
GALACTITOLCAT-PWY: galactitol degradation	Hemoglobin A1c	Health factors	Physiological variables	-0.0567781	0.887231	Not-significant
GALACTUROCAT-PWY: D-galacturonate degradation I	Hemoglobin A1c	Health factors	Physiological variables	0.00341833	0.97411	Not-significant
GLCMANNANAUT-PWY: superpathway of N-acetylglucosamine, N-acetylmannosamine and N-acetylneuraminate degradation	Hemoglobin A1c	Health factors	Physiological variables	-0.000839007	0.999077	Not-significant
GLUCARDEG-PWY: D-glucarate degradation I	Hemoglobin A1c	Health factors	Physiological variables	-0.0465386	0.83097	Not-significant
GLUCARGALACTSUPER-PWY: superpathway of D-glucarate and D-galactarate degradation	Hemoglobin A1c	Health factors	Physiological variables	-0.0439532	0.85493	Not-significant
GLUCONEO-PWY: gluconeogenesis I	Hemoglobin A1c	Health factors	Physiological variables	-0.00123709	0.991762	Not-significant
GLUCOSE1PMETAB-PWY: glucose and glucose-1-phosphate degradation	Hemoglobin A1c	Health factors	Physiological variables	-0.0406753	0.849152	Not-significant
GLUCUROCAT-PWY: superpathway of &beta;-D-glucuronosides degradation	Hemoglobin A1c	Health factors	Physiological variables	-0.00105834	0.996985	Not-significant
GLUDEG-I-PWY: GABA shunt	Hemoglobin A1c	Health factors	Physiological variables	0.0515244	0.786955	Not-significant
GLUTORN-PWY: L-ornithine biosynthesis I	Hemoglobin A1c	Health factors	Physiological variables	0.00153147	0.985987	Not-significant
GLYCOCAT-PWY: glycogen degradation I	Hemoglobin A1c	Health factors	Physiological variables	0.034103	0.732002	Not-significant
GLYCOGENSYNTH-PWY: glycogen biosynthesis I (from ADP-D-Glucose)	Hemoglobin A1c	Health factors	Physiological variables	0.0246137	0.284007	Not-significant
GLYCOL-GLYOXDEG-PWY: superpathway of glycol metabolism and degradation	Hemoglobin A1c	Health factors	Physiological variables	-0.0280895	0.945799	Not-significant
GLYCOLYSIS-E-D: superpathway of glycolysis and the Entner-Doudoroff pathway	Hemoglobin A1c	Health factors	Physiological variables	0.0124895	0.949081	Not-significant
GLYCOLYSIS-TCA-GLYOX-BYPASS: superpathway of glycolysis, pyruvate dehydrogenase, TCA, and glyoxylate bypass	Hemoglobin A1c	Health factors	Physiological variables	-0.0212097	0.971364	Not-significant
GLYCOLYSIS: glycolysis I (from glucose 6-phosphate)	Hemoglobin A1c	Health factors	Physiological variables	0.00700516	0.939026	Not-significant
GLYOXYLATE-BYPASS: glyoxylate cycle	Hemoglobin A1c	Health factors	Physiological variables	-0.0366665	0.909372	Not-significant
GOLPDLCAT-PWY: superpathway of glycerol degradation to 1,3-propanediol	Hemoglobin A1c	Health factors	Physiological variables	-0.00590869	0.97261	Not-significant
HCAMHPDEG-PWY: 3-phenylpropanoate and 3-(3-hydroxyphenyl)propanoate degradation to 2-hydroxypentadienoate	Hemoglobin A1c	Health factors	Physiological variables	-0.0148714	0.978337	Not-significant
HEME-BIOSYNTHESIS-II-1: heme b biosynthesis V (aerobic)	Hemoglobin A1c	Health factors	Physiological variables	-0.000737283	1	Not-significant
HEME-BIOSYNTHESIS-II: heme b biosynthesis I (aerobic)	Hemoglobin A1c	Health factors	Physiological variables	-0.0368091	0.895597	Not-significant
HEMESYN2-PWY: heme b biosynthesis II (oxygen-independent)	Hemoglobin A1c	Health factors	Physiological variables	-0.0179716	0.917411	Not-significant
HEXITOLDEGSUPER-PWY: superpathway of hexitol degradation (bacteria)	Hemoglobin A1c	Health factors	Physiological variables	-0.059833	0.895282	Not-significant
HISDEG-PWY: L-histidine degradation I	Hemoglobin A1c	Health factors	Physiological variables	0.0515472	0.09968	Not-significant
HISTSYN-PWY: L-histidine biosynthesis	Hemoglobin A1c	Health factors	Physiological variables	0.00418157	0.929874	Not-significant
HOMOSER-METSYN-PWY: L-methionine biosynthesis I	Hemoglobin A1c	Health factors	Physiological variables	-0.0314002	0.910122	Not-significant
HSERMETANA-PWY: L-methionine biosynthesis III	Hemoglobin A1c	Health factors	Physiological variables	-0.004914	0.936936	Not-significant
ILEUSYN-PWY: L-isoleucine biosynthesis I (from threonine)	Hemoglobin A1c	Health factors	Physiological variables	-0.0122708	0.691209	Not-significant
KDO-NAGLIPASYN-PWY: superpathway of (Kdo)2-lipid A biosynthesis	Hemoglobin A1c	Health factors	Physiological variables	-0.0568337	0.887231	Not-significant
KETOGLUCONMET-PWY: ketogluconate metabolism	Hemoglobin A1c	Health factors	Physiological variables	-0.00602127	0.99501	Not-significant
LACTOSECAT-PWY: lactose and galactose degradation I	Hemoglobin A1c	Health factors	Physiological variables	0.0122831	0.921756	Not-significant
LIPA-CORESYN-PWY: lipid A-core biosynthesis (E. coli K-12)	Hemoglobin A1c	Health factors	Physiological variables	0.0619312	0.870985	Not-significant
LIPASYN-PWY: phospholipases	Hemoglobin A1c	Health factors	Physiological variables	0.0467281	0.945834	Not-significant
LPSSYN-PWY: superpathway of lipopolysaccharide biosynthesis	Hemoglobin A1c	Health factors	Physiological variables	0.0462236	0.932716	Not-significant
MET-SAM-PWY: superpathway of S-adenosyl-L-methionine biosynthesis	Hemoglobin A1c	Health factors	Physiological variables	-0.0327423	0.909245	Not-significant
METH-ACETATE-PWY: methanogenesis from acetate	Hemoglobin A1c	Health factors	Physiological variables	0.0163198	0.942547	Not-significant
METHANOGENESIS-PWY: methanogenesis from H2 and CO2	Hemoglobin A1c	Health factors	Physiological variables	0.0936978	0.802446	Not-significant
METHGLYUT-PWY: superpathway of methylglyoxal degradation	Hemoglobin A1c	Health factors	Physiological variables	0.0201617	0.96454	Not-significant
METSYN-PWY: superpathway of L-homoserine and L-methionine biosynthesis	Hemoglobin A1c	Health factors	Physiological variables	-0.0323385	0.909704	Not-significant
NAD-BIOSYNTHESIS-II: NAD salvage pathway III (to nicotinamide riboside)	Hemoglobin A1c	Health factors	Physiological variables	-0.00843757	0.986572	Not-significant
NAGLIPASYN-PWY: lipid IVA biosynthesis (E. coli)	Hemoglobin A1c	Health factors	Physiological variables	0.017963	0.94016	Not-significant
NONMEVIPP-PWY: methylerythritol phosphate pathway I	Hemoglobin A1c	Health factors	Physiological variables	0.00921528	0.751462	Not-significant
NONOXIPENT-PWY: pentose phosphate pathway (non-oxidative branch) I	Hemoglobin A1c	Health factors	Physiological variables	0.0166488	0.661972	Not-significant
OANTIGEN-PWY: O-antigen building blocks biosynthesis (E. coli)	Hemoglobin A1c	Health factors	Physiological variables	0.0175428	0.548299	Not-significant
ORNARGDEG-PWY: superpathway of L-arginine and L-ornithine degradation	Hemoglobin A1c	Health factors	Physiological variables	-0.093169	0.80409	Not-significant
ORNDEG-PWY: superpathway of ornithine degradation	Hemoglobin A1c	Health factors	Physiological variables	-0.0188188	0.944093	Not-significant
P101-PWY: ectoine biosynthesis	Hemoglobin A1c	Health factors	Physiological variables	-0.00625185	0.949239	Not-significant
P105-PWY: TCA cycle IV (2-oxoglutarate decarboxylase)	Hemoglobin A1c	Health factors	Physiological variables	-0.0599421	0.806328	Not-significant
P108-PWY: pyruvate fermentation to propanoate I	Hemoglobin A1c	Health factors	Physiological variables	-0.0128942	0.954415	Not-significant
P122-PWY: heterolactic fermentation	Hemoglobin A1c	Health factors	Physiological variables	-0.0880407	0.690569	Not-significant
P124-PWY: Bifidobacterium shunt	Hemoglobin A1c	Health factors	Physiological variables	0.0479812	0.885051	Not-significant
P125-PWY: superpathway of (R,R)-butanediol biosynthesis	Hemoglobin A1c	Health factors	Physiological variables	-0.000871992	1	Not-significant
P161-PWY: acetylene degradation (anaerobic)	Hemoglobin A1c	Health factors	Physiological variables	-0.00179349	1	Not-significant
P162-PWY: L-glutamate degradation V (via hydroxyglutarate)	Hemoglobin A1c	Health factors	Physiological variables	0.0314987	0.865148	Not-significant
P163-PWY: L-lysine fermentation to acetate and butanoate	Hemoglobin A1c	Health factors	Physiological variables	0.048467	0.461869	Not-significant
P164-PWY: purine nucleobases degradation I (anaerobic)	Hemoglobin A1c	Health factors	Physiological variables	0.00322735	0.987008	Not-significant
P185-PWY: formaldehyde assimilation III (dihydroxyacetone cycle)	Hemoglobin A1c	Health factors	Physiological variables	0.0195399	0.958435	Not-significant
P221-PWY: octane oxidation	Hemoglobin A1c	Health factors	Physiological variables	-0.0390524	0.93045	Not-significant
P23-PWY: reductive TCA cycle I	Hemoglobin A1c	Health factors	Physiological variables	0.00543274	0.988499	Not-significant
P241-PWY: coenzyme B biosynthesis	Hemoglobin A1c	Health factors	Physiological variables	0.0793646	0.688298	Not-significant
P4-PWY: superpathway of L-lysine, L-threonine and L-methionine biosynthesis I	Hemoglobin A1c	Health factors	Physiological variables	-0.0748339	0.743637	Not-significant
P41-PWY: pyruvate fermentation to acetate and (S)-lactate I	Hemoglobin A1c	Health factors	Physiological variables	-0.00427519	0.962409	Not-significant
P42-PWY: incomplete reductive TCA cycle	Hemoglobin A1c	Health factors	Physiological variables	0.0250506	0.733717	Not-significant
P441-PWY: superpathway of N-acetylneuraminate degradation	Hemoglobin A1c	Health factors	Physiological variables	-0.0121808	0.934895	Not-significant
P461-PWY: hexitol fermentation to lactate, formate, ethanol and acetate	Hemoglobin A1c	Health factors	Physiological variables	0.00889885	0.966326	Not-significant
P562-PWY: myo-inositol degradation I	Hemoglobin A1c	Health factors	Physiological variables	0.0232765	0.954099	Not-significant
P621-PWY: nylon-6 oligomer degradation	Hemoglobin A1c	Health factors	Physiological variables	-0.10668	0.732861	Not-significant
PANTO-PWY: phosphopantothenate biosynthesis I	Hemoglobin A1c	Health factors	Physiological variables	0.00795744	0.851976	Not-significant
PANTOSYN-PWY: superpathway of coenzyme A biosynthesis I (bacteria)	Hemoglobin A1c	Health factors	Physiological variables	0.00485208	0.922805	Not-significant
PCPDEG-PWY: pentachlorophenol degradation	Hemoglobin A1c	Health factors	Physiological variables	1.72e-16	1	Not-significant
PENTOSE-P-PWY: pentose phosphate pathway	Hemoglobin A1c	Health factors	Physiological variables	0.0415035	0.576365	Not-significant
PEPTIDOGLYCANSYN-PWY: peptidoglycan biosynthesis I (meso-diaminopimelate containing)	Hemoglobin A1c	Health factors	Physiological variables	0.0044711	0.917289	Not-significant
PHOSLIPSYN-PWY: superpathway of phospholipid biosynthesis I (bacteria)	Hemoglobin A1c	Health factors	Physiological variables	0.00469286	0.951254	Not-significant
PHOTOALL-PWY: oxygenic photosynthesis	Hemoglobin A1c	Health factors	Physiological variables	-0.00350362	0.992269	Not-significant
POLYAMINSYN3-PWY: superpathway of polyamine biosynthesis II	Hemoglobin A1c	Health factors	Physiological variables	-0.0448647	0.837862	Not-significant
POLYAMSYN-PWY: superpathway of polyamine biosynthesis I	Hemoglobin A1c	Health factors	Physiological variables	-0.000908544	0.999499	Not-significant
POLYISOPRENSYN-PWY: polyisoprenoid biosynthesis (E. coli)	Hemoglobin A1c	Health factors	Physiological variables	0.0354063	0.887897	Not-significant
PPGPPMET-PWY: ppGpp metabolism	Hemoglobin A1c	Health factors	Physiological variables	-0.0102515	0.945313	Not-significant
PROPFERM-PWY: superpathway of L-alanine fermentation (Stickland reaction)	Hemoglobin A1c	Health factors	Physiological variables	0.106577	0.703308	Not-significant
PROTOCATECHUATE-ORTHO-CLEAVAGE-PWY: protocatechuate degradation II (ortho-cleavage pathway)	Hemoglobin A1c	Health factors	Physiological variables	-0.112735	0.696676	Not-significant
PRPP-PWY: superpathway of histidine, purine, and pyrimidine biosynthesis	Hemoglobin A1c	Health factors	Physiological variables	-0.0876151	0.809643	Not-significant
PWY-101: photosynthesis light reactions	Hemoglobin A1c	Health factors	Physiological variables	-0.00687326	0.986268	Not-significant
PWY-1042: glycolysis IV	Hemoglobin A1c	Health factors	Physiological variables	-0.00652671	0.858691	Not-significant
PWY-1269: CMP-3-deoxy-D-manno-octulosonate biosynthesis	Hemoglobin A1c	Health factors	Physiological variables	-0.0167193	0.724196	Not-significant
PWY-1501: mandelate degradation I	Hemoglobin A1c	Health factors	Physiological variables	-0.0310719	0.905349	Not-significant
PWY-1622: formaldehyde assimilation I (serine pathway)	Hemoglobin A1c	Health factors	Physiological variables	-0.00532538	0.961796	Not-significant
PWY-181: photorespiration	Hemoglobin A1c	Health factors	Physiological variables	-0.00849208	0.941946	Not-significant
PWY-1861: formaldehyde assimilation II (assimilatory RuMP Cycle)	Hemoglobin A1c	Health factors	Physiological variables	-0.00828178	0.975887	Not-significant
PWY-2201: folate transformations I	Hemoglobin A1c	Health factors	Physiological variables	-0.0225213	0.828073	Not-significant
PWY-2221: Entner-Doudoroff pathway III (semi-phosphorylative)	Hemoglobin A1c	Health factors	Physiological variables	0.0751422	0.567513	Not-significant
PWY-241: C4 photosynthetic carbon assimilation cycle, NADP-ME type	Hemoglobin A1c	Health factors	Physiological variables	-0.0116668	0.951276	Not-significant
PWY-2941: L-lysine biosynthesis II	Hemoglobin A1c	Health factors	Physiological variables	0.00178147	0.993806	Not-significant
PWY-2942: L-lysine biosynthesis III	Hemoglobin A1c	Health factors	Physiological variables	0.00697769	0.847967	Not-significant
PWY-3001: superpathway of L-isoleucine biosynthesis I	Hemoglobin A1c	Health factors	Physiological variables	0.0048097	0.950584	Not-significant
PWY-3781: aerobic respiration I (cytochrome c)	Hemoglobin A1c	Health factors	Physiological variables	-0.0482137	0.890026	Not-significant
PWY-3801: sucrose degradation II (sucrose synthase)	Hemoglobin A1c	Health factors	Physiological variables	0.069254	0.885271	Not-significant
PWY-3841: folate transformations II (plants)	Hemoglobin A1c	Health factors	Physiological variables	0.0114983	0.624197	Not-significant
PWY-4041: &gamma;-glutamyl cycle	Hemoglobin A1c	Health factors	Physiological variables	-0.00575357	0.967626	Not-significant
PWY-4361: S-methyl-5-thio-&alpha;-D-ribose 1-phosphate degradation I	Hemoglobin A1c	Health factors	Physiological variables	-0.0184486	0.919306	Not-significant
PWY-4702: phytate degradation I	Hemoglobin A1c	Health factors	Physiological variables	0.00756828	0.951254	Not-significant
PWY-4984: urea cycle	Hemoglobin A1c	Health factors	Physiological variables	-0.0152698	0.964606	Not-significant
PWY-5004: superpathway of L-citrulline metabolism	Hemoglobin A1c	Health factors	Physiological variables	-0.0297049	0.953347	Not-significant
PWY-5005: biotin biosynthesis II	Hemoglobin A1c	Health factors	Physiological variables	0.016998	0.949732	Not-significant
PWY-5022: 4-aminobutanoate degradation V	Hemoglobin A1c	Health factors	Physiological variables	0.0695493	0.784723	Not-significant
PWY-5028: L-histidine degradation II	Hemoglobin A1c	Health factors	Physiological variables	-0.0458165	0.906642	Not-significant
PWY-5030: L-histidine degradation III	Hemoglobin A1c	Health factors	Physiological variables	0.00223156	0.997933	Not-significant
PWY-5055: nicotinate degradation III	Hemoglobin A1c	Health factors	Physiological variables	0.0481674	0.374998	Not-significant
PWY-5067: glycogen biosynthesis II (from UDP-D-Glucose)	Hemoglobin A1c	Health factors	Physiological variables	-0.00306839	0.897258	Not-significant
PWY-5079: L-phenylalanine degradation III	Hemoglobin A1c	Health factors	Physiological variables	-0.00235015	0.917411	Not-significant
PWY-5088: L-glutamate degradation VIII (to propanoate)	Hemoglobin A1c	Health factors	Physiological variables	-0.00770589	0.992915	Not-significant
PWY-5097: L-lysine biosynthesis VI	Hemoglobin A1c	Health factors	Physiological variables	0.00137154	0.980046	Not-significant
PWY-5100: pyruvate fermentation to acetate and lactate II	Hemoglobin A1c	Health factors	Physiological variables	-0.00658387	0.902334	Not-significant
PWY-5101: L-isoleucine biosynthesis II	Hemoglobin A1c	Health factors	Physiological variables	-7.8e-16	1	Not-significant
PWY-5103: L-isoleucine biosynthesis III	Hemoglobin A1c	Health factors	Physiological variables	-0.0136638	0.640773	Not-significant
PWY-5104: L-isoleucine biosynthesis IV	Hemoglobin A1c	Health factors	Physiological variables	0.0160114	0.974198	Not-significant
PWY-5121: superpathway of geranylgeranyl diphosphate biosynthesis II (via MEP)	Hemoglobin A1c	Health factors	Physiological variables	0.0614509	0.325423	Not-significant
PWY-5129: sphingolipid biosynthesis (plants)	Hemoglobin A1c	Health factors	Physiological variables	-0.0022022	0.917411	Not-significant
PWY-5130: 2-oxobutanoate degradation I	Hemoglobin A1c	Health factors	Physiological variables	0.00223007	0.998117	Not-significant
PWY-5136: fatty acid &beta;-oxidation II (plant peroxisome)	Hemoglobin A1c	Health factors	Physiological variables	-0.0105675	0.971524	Not-significant
PWY-5138: fatty acid &beta;-oxidation IV (unsaturated, even number)	Hemoglobin A1c	Health factors	Physiological variables	-0.0551427	0.887616	Not-significant
PWY-5154: L-arginine biosynthesis III (via N-acetyl-L-citrulline)	Hemoglobin A1c	Health factors	Physiological variables	-0.0199776	0.517575	Not-significant
PWY-5156: superpathway of fatty acid biosynthesis II (plant)	Hemoglobin A1c	Health factors	Physiological variables	-0.00675255	0.916452	Not-significant
PWY-5178: toluene degradation IV (aerobic) (via catechol)	Hemoglobin A1c	Health factors	Physiological variables	-0.00890023	0.833875	Not-significant
PWY-5180: toluene degradation I (aerobic) (via o-cresol)	Hemoglobin A1c	Health factors	Physiological variables	0.0340669	0.945592	Not-significant
PWY-5188: tetrapyrrole biosynthesis I (from glutamate)	Hemoglobin A1c	Health factors	Physiological variables	0.00114847	0.995075	Not-significant
PWY-5189: tetrapyrrole biosynthesis II (from glycine)	Hemoglobin A1c	Health factors	Physiological variables	-0.0715156	0.542749	Not-significant
PWY-5198: factor 420 biosynthesis II (mycobacteria)	Hemoglobin A1c	Health factors	Physiological variables	0.0655239	0.88339	Not-significant
PWY-5209: methyl-coenzyme M oxidation to CO2	Hemoglobin A1c	Health factors	Physiological variables	0.0863825	0.822335	Not-significant
PWY-5265: peptidoglycan biosynthesis II (staphylococci)	Hemoglobin A1c	Health factors	Physiological variables	-0.0513894	0.934916	Not-significant
PWY-5306: superpathway of thiosulfate metabolism (Desulfovibrio sulfodismutans)	Hemoglobin A1c	Health factors	Physiological variables	-0.00229984	0.885635	Not-significant
PWY-5345: superpathway of L-methionine biosynthesis (by sulfhydrylation)	Hemoglobin A1c	Health factors	Physiological variables	-0.0323884	0.603578	Not-significant
PWY-5347: superpathway of L-methionine biosynthesis (transsulfuration)	Hemoglobin A1c	Health factors	Physiological variables	-0.0332623	0.907589	Not-significant
PWY-5367: petroselinate biosynthesis	Hemoglobin A1c	Health factors	Physiological variables	-0.105017	0.412193	Not-significant
PWY-5384: sucrose degradation IV (sucrose phosphorylase)	Hemoglobin A1c	Health factors	Physiological variables	0.0112432	0.932975	Not-significant
PWY-5392: reductive TCA cycle II	Hemoglobin A1c	Health factors	Physiological variables	0.0119343	0.984703	Not-significant
PWY-5415: catechol degradation I (meta-cleavage pathway)	Hemoglobin A1c	Health factors	Physiological variables	0.00388035	0.996985	Not-significant
PWY-5417: catechol degradation III (ortho-cleavage pathway)	Hemoglobin A1c	Health factors	Physiological variables	-0.0420592	0.936223	Not-significant
PWY-5419: catechol degradation to 2-hydroxypentadienoate II	Hemoglobin A1c	Health factors	Physiological variables	0.0204429	0.585595	Not-significant
PWY-5420: catechol degradation II (meta-cleavage pathway)	Hemoglobin A1c	Health factors	Physiological variables	0.0224489	0.579976	Not-significant
PWY-5431: aromatic compounds degradation via &beta;-ketoadipate	Hemoglobin A1c	Health factors	Physiological variables	-0.0420592	0.936223	Not-significant
PWY-5464: superpathway of cytosolic glycolysis (plants), pyruvate dehydrogenase and TCA cycle	Hemoglobin A1c	Health factors	Physiological variables	-0.106388	0.713823	Not-significant
PWY-5484: glycolysis II (from fructose 6-phosphate)	Hemoglobin A1c	Health factors	Physiological variables	0.0115184	0.883703	Not-significant
PWY-5494: pyruvate fermentation to propanoate II (acrylate pathway)	Hemoglobin A1c	Health factors	Physiological variables	0.0915619	0.724125	Not-significant
PWY-5497: purine nucleobases degradation II (anaerobic)	Hemoglobin A1c	Health factors	Physiological variables	-0.0118468	0.963934	Not-significant
PWY-5505: L-glutamate and L-glutamine biosynthesis	Hemoglobin A1c	Health factors	Physiological variables	-0.00990136	0.945293	Not-significant
PWY-5514: UDP-N-acetyl-D-galactosamine biosynthesis II	Hemoglobin A1c	Health factors	Physiological variables	0.0341238	0.908716	Not-significant
PWY-5531: 3,8-divinyl-chlorophyllide a biosynthesis II (anaerobic)	Hemoglobin A1c	Health factors	Physiological variables	0.160254	0.287692	Not-significant
PWY-5532: nucleoside and nucleotide degradation (archaea)	Hemoglobin A1c	Health factors	Physiological variables	-0.00416042	0.909704	Not-significant
PWY-561: superpathway of glyoxylate cycle and fatty acid degradation	Hemoglobin A1c	Health factors	Physiological variables	-0.0609942	0.871486	Not-significant
PWY-5647: 2-nitrobenzoate degradation I	Hemoglobin A1c	Health factors	Physiological variables	0.0128014	0.681302	Not-significant
PWY-5652: 2-amino-3-carboxymuconate semialdehyde degradation to glutaryl-CoA	Hemoglobin A1c	Health factors	Physiological variables	-0.000199904	0.991139	Not-significant
PWY-5654: 2-amino-3-carboxymuconate semialdehyde degradation to 2-hydroxypentadienoate	Hemoglobin A1c	Health factors	Physiological variables	-0.025446	0.945592	Not-significant
PWY-5656: mannosylglycerate biosynthesis I	Hemoglobin A1c	Health factors	Physiological variables	0.0275604	0.958435	Not-significant
PWY-5659: GDP-mannose biosynthesis	Hemoglobin A1c	Health factors	Physiological variables	0.0158846	0.818503	Not-significant
PWY-5667: CDP-diacylglycerol biosynthesis I	Hemoglobin A1c	Health factors	Physiological variables	0.0203649	0.552873	Not-significant
PWY-5675: nitrate reduction V (assimilatory)	Hemoglobin A1c	Health factors	Physiological variables	-0.0313146	0.939453	Not-significant
PWY-5676: acetyl-CoA fermentation to butanoate II	Hemoglobin A1c	Health factors	Physiological variables	-0.00101668	1	Not-significant
PWY-5677: succinate fermentation to butanoate	Hemoglobin A1c	Health factors	Physiological variables	0.0792313	0.407011	Not-significant
PWY-5686: UMP biosynthesis I	Hemoglobin A1c	Health factors	Physiological variables	0.00228813	0.96454	Not-significant
PWY-5690: TCA cycle II (plants and fungi)	Hemoglobin A1c	Health factors	Physiological variables	0.013024	0.93786	Not-significant
PWY-5692: allantoin degradation to glyoxylate II	Hemoglobin A1c	Health factors	Physiological variables	0.0166295	0.971364	Not-significant
PWY-5695: inosine 5'-phosphate degradation	Hemoglobin A1c	Health factors	Physiological variables	-0.00634786	0.880602	Not-significant
PWY-5705: allantoin degradation to glyoxylate III	Hemoglobin A1c	Health factors	Physiological variables	0.0190317	0.971335	Not-significant
PWY-5723: Rubisco shunt	Hemoglobin A1c	Health factors	Physiological variables	-0.0680264	0.827849	Not-significant
PWY-5724: superpathway of atrazine degradation	Hemoglobin A1c	Health factors	Physiological variables	0.026088	0.539338	Not-significant
PWY-5747: 2-methylcitrate cycle II	Hemoglobin A1c	Health factors	Physiological variables	0.00353274	0.999412	Not-significant
PWY-5837: 2-carboxy-1,4-naphthoquinol biosynthesis	Hemoglobin A1c	Health factors	Physiological variables	-0.0529874	0.803837	Not-significant
PWY-5838: superpathway of menaquinol-8 biosynthesis I	Hemoglobin A1c	Health factors	Physiological variables	-0.0886739	0.716076	Not-significant
PWY-5840: superpathway of menaquinol-7 biosynthesis	Hemoglobin A1c	Health factors	Physiological variables	-0.0507826	0.833867	Not-significant
PWY-5845: superpathway of menaquinol-9 biosynthesis	Hemoglobin A1c	Health factors	Physiological variables	0.0134271	0.985727	Not-significant
PWY-5850: superpathway of menaquinol-6 biosynthesis	Hemoglobin A1c	Health factors	Physiological variables	-0.0102272	0.991971	Not-significant
PWY-5855: ubiquinol-7 biosynthesis (early decarboxylation)	Hemoglobin A1c	Health factors	Physiological variables	-0.0900898	0.746914	Not-significant
PWY-5860: superpathway of demethylmenaquinol-6 biosynthesis I	Hemoglobin A1c	Health factors	Physiological variables	-0.00923149	0.992996	Not-significant
PWY-5861: superpathway of demethylmenaquinol-8 biosynthesis I	Hemoglobin A1c	Health factors	Physiological variables	-0.0830682	0.733717	Not-significant
PWY-5862: superpathway of demethylmenaquinol-9 biosynthesis	Hemoglobin A1c	Health factors	Physiological variables	0.0138029	0.984115	Not-significant
PWY-5870: ubiquinol-8 biosynthesis (late decarboxylation)	Hemoglobin A1c	Health factors	Physiological variables	-0.0102159	0.926413	Not-significant
PWY-5873: ubiquinol-7 biosynthesis (late decarboxylation)	Hemoglobin A1c	Health factors	Physiological variables	0.0106148	0.425858	Not-significant
PWY-5896: superpathway of menaquinol-10 biosynthesis	Hemoglobin A1c	Health factors	Physiological variables	-0.00314213	1	Not-significant
PWY-5897: superpathway of menaquinol-11 biosynthesis	Hemoglobin A1c	Health factors	Physiological variables	-0.0585835	0.785105	Not-significant
PWY-5898: superpathway of menaquinol-12 biosynthesis	Hemoglobin A1c	Health factors	Physiological variables	-0.0585835	0.785105	Not-significant
PWY-5899: superpathway of menaquinol-13 biosynthesis	Hemoglobin A1c	Health factors	Physiological variables	-0.0585835	0.785105	Not-significant
PWY-5910: superpathway of geranylgeranyldiphosphate biosynthesis I (via mevalonate)	Hemoglobin A1c	Health factors	Physiological variables	0.0313336	0.954099	Not-significant
PWY-5913: partial TCA cycle (obligate autotrophs)	Hemoglobin A1c	Health factors	Physiological variables	-0.00761603	0.967324	Not-significant
PWY-5918: superpathway of heme b biosynthesis from glutamate	Hemoglobin A1c	Health factors	Physiological variables	-0.065916	0.768877	Not-significant
PWY-5920: superpathway of heme b biosynthesis from glycine	Hemoglobin A1c	Health factors	Physiological variables	-0.110332	0.686383	Not-significant
PWY-5941: glycogen degradation II	Hemoglobin A1c	Health factors	Physiological variables	0.00339518	0.966326	Not-significant
PWY-5971: palmitate biosynthesis (type II fatty acid synthase)	Hemoglobin A1c	Health factors	Physiological variables	-0.104622	0.576269	Not-significant
PWY-5972: stearate biosynthesis I (animals)	Hemoglobin A1c	Health factors	Physiological variables	0.0898053	0.700393	Not-significant
PWY-5973: cis-vaccenate biosynthesis	Hemoglobin A1c	Health factors	Physiological variables	-0.00211867	0.977706	Not-significant
PWY-5981: CDP-diacylglycerol biosynthesis III	Hemoglobin A1c	Health factors	Physiological variables	-0.0915702	0.616456	Not-significant
PWY-5989: stearate biosynthesis II (bacteria and plants)	Hemoglobin A1c	Health factors	Physiological variables	0.0225984	0.895099	Not-significant
PWY-5994: palmitate biosynthesis (type I fatty acid synthase)	Hemoglobin A1c	Health factors	Physiological variables	-0.0211213	0.942678	Not-significant
PWY-6071: superpathway of phenylethylamine degradation	Hemoglobin A1c	Health factors	Physiological variables	-0.0738847	0.830625	Not-significant
PWY-6075: ergosterol biosynthesis I	Hemoglobin A1c	Health factors	Physiological variables	-0.00184309	0.917411	Not-significant
PWY-6084: 3,5-dichlorocatechol degradation	Hemoglobin A1c	Health factors	Physiological variables	-0.00119441	0.946486	Not-significant
PWY-6087: 4-chlorocatechol degradation	Hemoglobin A1c	Health factors	Physiological variables	-0.00129444	0.946486	Not-significant
PWY-6089: 3-chlorocatechol degradation I (ortho)	Hemoglobin A1c	Health factors	Physiological variables	-0.00129444	0.946486	Not-significant
PWY-6093: 4,5-dichlorocatechol degradation	Hemoglobin A1c	Health factors	Physiological variables	-0.00118492	0.946486	Not-significant
PWY-6107: chlorosalicylate degradation	Hemoglobin A1c	Health factors	Physiological variables	-0.00128249	0.946486	Not-significant
PWY-6113: superpathway of mycolate biosynthesis	Hemoglobin A1c	Health factors	Physiological variables	0.00726668	0.719212	Not-significant
PWY-6121: 5-aminoimidazole ribonucleotide biosynthesis I	Hemoglobin A1c	Health factors	Physiological variables	0.0128828	0.692527	Not-significant
PWY-6122: 5-aminoimidazole ribonucleotide biosynthesis II	Hemoglobin A1c	Health factors	Physiological variables	0.00359704	0.943438	Not-significant
PWY-6123: inosine-5'-phosphate biosynthesis I	Hemoglobin A1c	Health factors	Physiological variables	0.0313105	0.191252	Not-significant
PWY-6124: inosine-5'-phosphate biosynthesis II	Hemoglobin A1c	Health factors	Physiological variables	0.0338348	0.162912	Not-significant
PWY-6125: superpathway of guanosine nucleotides de novo biosynthesis II	Hemoglobin A1c	Health factors	Physiological variables	0.0191777	0.657432	Not-significant
PWY-6126: superpathway of adenosine nucleotides de novo biosynthesis II	Hemoglobin A1c	Health factors	Physiological variables	0.0199493	0.619438	Not-significant
PWY-6138: CMP-N-acetylneuraminate biosynthesis I (eukaryotes)	Hemoglobin A1c	Health factors	Physiological variables	0.0203414	0.818093	Not-significant
PWY-6143: CMP-pseudaminate biosynthesis	Hemoglobin A1c	Health factors	Physiological variables	0.0763742	0.809347	Not-significant
PWY-6147: 6-hydroxymethyl-dihydropterin diphosphate biosynthesis I	Hemoglobin A1c	Health factors	Physiological variables	-0.0177422	0.722067	Not-significant
PWY-6148: tetrahydromethanopterin biosynthesis	Hemoglobin A1c	Health factors	Physiological variables	-0.000824224	0.968562	Not-significant
PWY-6151: S-adenosyl-L-methionine salvage I	Hemoglobin A1c	Health factors	Physiological variables	-0.0040267	0.93722	Not-significant
PWY-6160: 3-dehydroquinate biosynthesis II (archaea)	Hemoglobin A1c	Health factors	Physiological variables	0.0779525	0.850469	Not-significant
PWY-6163: chorismate biosynthesis from 3-dehydroquinate	Hemoglobin A1c	Health factors	Physiological variables	0.00567091	0.887231	Not-significant
PWY-6165: chorismate biosynthesis II (archaea)	Hemoglobin A1c	Health factors	Physiological variables	0.0809808	0.866701	Not-significant
PWY-6167: flavin biosynthesis II (archaea)	Hemoglobin A1c	Health factors	Physiological variables	0.0557771	0.924799	Not-significant
PWY-6168: flavin biosynthesis III (fungi)	Hemoglobin A1c	Health factors	Physiological variables	-0.0615856	0.907589	Not-significant
PWY-6174: mevalonate pathway II (haloarchaea)	Hemoglobin A1c	Health factors	Physiological variables	0.0444454	0.923976	Not-significant
PWY-6182: superpathway of salicylate degradation	Hemoglobin A1c	Health factors	Physiological variables	0.0145286	0.979384	Not-significant
PWY-6185: 4-methylcatechol degradation (ortho cleavage)	Hemoglobin A1c	Health factors	Physiological variables	-0.0663849	0.867717	Not-significant
PWY-6193: 3-chlorocatechol degradation II (ortho)	Hemoglobin A1c	Health factors	Physiological variables	-0.00129444	0.946486	Not-significant
PWY-6210: 2-aminophenol degradation	Hemoglobin A1c	Health factors	Physiological variables	-0.00927652	0.983094	Not-significant
PWY-6215: 4-chlorobenzoate degradation	Hemoglobin A1c	Health factors	Physiological variables	-0.0445936	0.913407	Not-significant
PWY-621: sucrose degradation III (sucrose invertase)	Hemoglobin A1c	Health factors	Physiological variables	0.0153699	0.889246	Not-significant
PWY-622: starch biosynthesis	Hemoglobin A1c	Health factors	Physiological variables	0.0935212	0.878114	Not-significant
PWY-6269: superpathway of adenosylcobalamin salvage from cobinamide II	Hemoglobin A1c	Health factors	Physiological variables	-0.000780113	0.985399	Not-significant
PWY-6270: isoprene biosynthesis I	Hemoglobin A1c	Health factors	Physiological variables	0.0141552	0.860294	Not-significant
PWY-6277: superpathway of 5-aminoimidazole ribonucleotide biosynthesis	Hemoglobin A1c	Health factors	Physiological variables	0.00359704	0.943438	Not-significant
PWY-6281: L-selenocysteine biosynthesis II (archaea and eukaryotes)	Hemoglobin A1c	Health factors	Physiological variables	0.0187563	0.954099	Not-significant
PWY-6282: palmitoleate biosynthesis I (from (5Z)-dodec-5-enoate)	Hemoglobin A1c	Health factors	Physiological variables	0.0257256	0.897265	Not-significant
PWY-6284: superpathway of unsaturated fatty acids biosynthesis (E. coli)	Hemoglobin A1c	Health factors	Physiological variables	-0.105823	0.496699	Not-significant
PWY-6285: superpathway of fatty acids biosynthesis (E. coli)	Hemoglobin A1c	Health factors	Physiological variables	-0.122296	0.483324	Not-significant
PWY-6292: superpathway of L-cysteine biosynthesis (mammalian)	Hemoglobin A1c	Health factors	Physiological variables	-0.00187373	0.988018	Not-significant
PWY-6293: superpathway of L-cysteine biosynthesis (fungi)	Hemoglobin A1c	Health factors	Physiological variables	-0.0721078	0.840941	Not-significant
PWY-6305: superpathway of putrescine biosynthesis	Hemoglobin A1c	Health factors	Physiological variables	0.023176	0.724922	Not-significant
PWY-6307: L-tryptophan degradation X (mammalian, via tryptamine)	Hemoglobin A1c	Health factors	Physiological variables	0.00139498	0.966326	Not-significant
PWY-6309: L-tryptophan degradation XI (mammalian, via kynurenine)	Hemoglobin A1c	Health factors	Physiological variables	0.00998539	0.39948	Not-significant
PWY-6313: serotonin degradation	Hemoglobin A1c	Health factors	Physiological variables	0.00148242	0.966326	Not-significant
PWY-6317: D-galactose degradation I (Leloir pathway)	Hemoglobin A1c	Health factors	Physiological variables	-0.00356298	0.962786	Not-significant
PWY-6318: L-phenylalanine degradation IV (mammalian, via side chain)	Hemoglobin A1c	Health factors	Physiological variables	-0.0688905	0.838006	Not-significant
PWY-6328: L-lysine degradation X	Hemoglobin A1c	Health factors	Physiological variables	0.00836631	0.991558	Not-significant
PWY-6349: CDP-archaeol biosynthesis	Hemoglobin A1c	Health factors	Physiological variables	0.107926	0.750701	Not-significant
PWY-6350: archaetidylinositol biosynthesis	Hemoglobin A1c	Health factors	Physiological variables	0.128911	0.655422	Not-significant
PWY-6352: 3-phosphoinositide biosynthesis	Hemoglobin A1c	Health factors	Physiological variables	-0.00204385	0.917411	Not-significant
PWY-6353: purine nucleotides degradation II (aerobic)	Hemoglobin A1c	Health factors	Physiological variables	0.00394005	0.979989	Not-significant
PWY-6385: peptidoglycan biosynthesis III (mycobacteria)	Hemoglobin A1c	Health factors	Physiological variables	0.00369774	0.937448	Not-significant
PWY-6386: UDP-N-acetylmuramoyl-pentapeptide biosynthesis II (lysine-containing)	Hemoglobin A1c	Health factors	Physiological variables	0.00411626	0.928299	Not-significant
PWY-6387: UDP-N-acetylmuramoyl-pentapeptide biosynthesis I (meso-diaminopimelate containing)	Hemoglobin A1c	Health factors	Physiological variables	0.00428857	0.923756	Not-significant
PWY-6396: superpathway of 2,3-butanediol biosynthesis	Hemoglobin A1c	Health factors	Physiological variables	-0.188352	0.18719	Not-significant
PWY-6435: 4-hydroxybenzoate biosynthesis III (plants)	Hemoglobin A1c	Health factors	Physiological variables	0.0680756	0.851424	Not-significant
PWY-6467: Kdo transfer to lipid IVA III (Chlamydia)	Hemoglobin A1c	Health factors	Physiological variables	-0.00145659	1	Not-significant
PWY-6470: peptidoglycan biosynthesis V (&beta;-lactam resistance)	Hemoglobin A1c	Health factors	Physiological variables	-0.0270581	0.87813	Not-significant
PWY-6471: peptidoglycan biosynthesis IV (Enterococcus faecium)	Hemoglobin A1c	Health factors	Physiological variables	0.0426552	0.849143	Not-significant
PWY-6478: GDP-D-glycero-&alpha;-D-manno-heptose biosynthesis	Hemoglobin A1c	Health factors	Physiological variables	0.0904744	0.632707	Not-significant
PWY-6507: 4-deoxy-L-threo-hex-4-enopyranuronate degradation	Hemoglobin A1c	Health factors	Physiological variables	0.00599271	0.96209	Not-significant
PWY-6518: bile acids epimerization	Hemoglobin A1c	Health factors	Physiological variables	0.00147124	0.984518	Not-significant
PWY-6519: 8-amino-7-oxononanoate biosynthesis I	Hemoglobin A1c	Health factors	Physiological variables	0.0260725	0.885271	Not-significant
PWY-6527: stachyose degradation	Hemoglobin A1c	Health factors	Physiological variables	-0.00429968	0.954383	Not-significant
PWY-6531: mannitol cycle	Hemoglobin A1c	Health factors	Physiological variables	-0.00511462	0.995184	Not-significant
PWY-6545: pyrimidine deoxyribonucleotides de novo biosynthesis III	Hemoglobin A1c	Health factors	Physiological variables	-0.0129246	0.971364	Not-significant
PWY-6549: L-glutamine biosynthesis III	Hemoglobin A1c	Health factors	Physiological variables	-0.0075682	0.954099	Not-significant
PWY-6562: norspermidine biosynthesis	Hemoglobin A1c	Health factors	Physiological variables	-0.163417	0.460022	Not-significant
PWY-6565: superpathway of polyamine biosynthesis III	Hemoglobin A1c	Health factors	Physiological variables	-0.114919	0.64577	Not-significant
PWY-6572: chondroitin sulfate degradation I (bacterial)	Hemoglobin A1c	Health factors	Physiological variables	0.0916111	0.729121	Not-significant
PWY-6588: pyruvate fermentation to acetone	Hemoglobin A1c	Health factors	Physiological variables	-0.0233533	0.944877	Not-significant
PWY-6590: superpathway of Clostridium acetobutylicum acidogenic fermentation	Hemoglobin A1c	Health factors	Physiological variables	0.0138097	0.92651	Not-significant
PWY-6595: superpathway of guanosine nucleotides degradation (plants)	Hemoglobin A1c	Health factors	Physiological variables	-0.00799271	0.988018	Not-significant
PWY-6596: adenosine nucleotides degradation I	Hemoglobin A1c	Health factors	Physiological variables	-0.00190195	0.917411	Not-significant
PWY-6606: guanosine nucleotides degradation II	Hemoglobin A1c	Health factors	Physiological variables	-0.000307355	1	Not-significant
PWY-6607: guanosine nucleotides degradation I	Hemoglobin A1c	Health factors	Physiological variables	-0.00679548	0.991741	Not-significant
PWY-6608: guanosine nucleotides degradation III	Hemoglobin A1c	Health factors	Physiological variables	0.00168216	0.996714	Not-significant
PWY-6609: adenine and adenosine salvage III	Hemoglobin A1c	Health factors	Physiological variables	0.00388408	0.936036	Not-significant
PWY-6612: superpathway of tetrahydrofolate biosynthesis	Hemoglobin A1c	Health factors	Physiological variables	0.011522	0.966326	Not-significant
PWY-6628: superpathway of L-phenylalanine biosynthesis	Hemoglobin A1c	Health factors	Physiological variables	0.00734276	0.936527	Not-significant
PWY-6630: superpathway of L-tyrosine biosynthesis	Hemoglobin A1c	Health factors	Physiological variables	0.00572815	0.95888	Not-significant
PWY-6641: superpathway of sulfolactate degradation	Hemoglobin A1c	Health factors	Physiological variables	0.0378035	0.00241056	Significant
PWY-6690: cinnamate and 3-hydroxycinnamate degradation to 2-hydroxypentadienoate	Hemoglobin A1c	Health factors	Physiological variables	-0.0148714	0.978337	Not-significant
PWY-6700: queuosine biosynthesis I (de novo)	Hemoglobin A1c	Health factors	Physiological variables	-0.00149405	0.978577	Not-significant
PWY-6703: preQ0 biosynthesis	Hemoglobin A1c	Health factors	Physiological variables	0.00764735	0.878337	Not-significant
PWY-6708: ubiquinol-8 biosynthesis (early decarboxylation)	Hemoglobin A1c	Health factors	Physiological variables	0.0696932	0.838415	Not-significant
PWY-6724: starch degradation II	Hemoglobin A1c	Health factors	Physiological variables	-0.00106488	0.965658	Not-significant
PWY-6731: starch degradation III	Hemoglobin A1c	Health factors	Physiological variables	-0.00202037	0.993806	Not-significant
PWY-6748: nitrate reduction VII (denitrification)	Hemoglobin A1c	Health factors	Physiological variables	-0.0399934	0.801209	Not-significant
PWY-6749: CMP-legionaminate biosynthesis I	Hemoglobin A1c	Health factors	Physiological variables	0.187946	0.31655	Not-significant
PWY-6797: 6-hydroxymethyl-dihydropterin diphosphate biosynthesis II (Methanocaldococcus)	Hemoglobin A1c	Health factors	Physiological variables	0.0552783	0.125559	Not-significant
PWY-6803: phosphatidylcholine acyl editing	Hemoglobin A1c	Health factors	Physiological variables	-0.0585018	0.872312	Not-significant
PWY-6807: xyloglucan degradation II (exoglucanase)	Hemoglobin A1c	Health factors	Physiological variables	0.024544	0.95619	Not-significant
PWY-6823: molybdopterin biosynthesis	Hemoglobin A1c	Health factors	Physiological variables	0.00444629	0.963322	Not-significant
PWY-6834: spermidine biosynthesis III	Hemoglobin A1c	Health factors	Physiological variables	-0.000682269	0.987335	Not-significant
PWY-6837: fatty acid &beta;-oxidation V (unsaturated, odd number, di-isomerase-dependent)	Hemoglobin A1c	Health factors	Physiological variables	-0.00222741	0.939482	Not-significant
PWY-6842: glutathione-mediated detoxification II	Hemoglobin A1c	Health factors	Physiological variables	-0.00191754	0.917411	Not-significant
PWY-6859: all-trans-farnesol biosynthesis	Hemoglobin A1c	Health factors	Physiological variables	0.0419539	0.902579	Not-significant
PWY-6876: isopropanol biosynthesis (engineered)	Hemoglobin A1c	Health factors	Physiological variables	0.0585735	0.903101	Not-significant
PWY-6891: thiazole component of thiamine diphosphate biosynthesis II	Hemoglobin A1c	Health factors	Physiological variables	0.00065293	0.995184	Not-significant
PWY-6895: superpathway of thiamine diphosphate biosynthesis II	Hemoglobin A1c	Health factors	Physiological variables	-0.0125922	0.900669	Not-significant
PWY-6897: thiamine diphosphate salvage II	Hemoglobin A1c	Health factors	Physiological variables	-0.00878387	0.885524	Not-significant
PWY-6901: superpathway of glucose and xylose degradation	Hemoglobin A1c	Health factors	Physiological variables	0.0387776	0.527163	Not-significant
PWY-6902: chitin degradation II (Vibrio)	Hemoglobin A1c	Health factors	Physiological variables	-0.0149369	0.966326	Not-significant
PWY-6906: chitin derivatives degradation	Hemoglobin A1c	Health factors	Physiological variables	0.113318	0.740137	Not-significant
PWY-6920: 6-gingerol analog biosynthesis (engineered)	Hemoglobin A1c	Health factors	Physiological variables	0.0261391	0.681786	Not-significant
PWY-6922: L-N&delta;-acetylornithine biosynthesis	Hemoglobin A1c	Health factors	Physiological variables	-0.0192515	0.967707	Not-significant
PWY-6936: seleno-amino acid biosynthesis (plants)	Hemoglobin A1c	Health factors	Physiological variables	-0.00609944	0.950584	Not-significant
PWY-6953: dTDP-3-acetamido-&alpha;-D-fucose biosynthesis	Hemoglobin A1c	Health factors	Physiological variables	-0.106703	0.455451	Not-significant
PWY-6957: mandelate degradation to acetyl-CoA	Hemoglobin A1c	Health factors	Physiological variables	-0.00521592	0.914891	Not-significant
PWY-6961: L-ascorbate degradation II (bacterial, aerobic)	Hemoglobin A1c	Health factors	Physiological variables	-0.0447439	0.902334	Not-significant
PWY-6969: TCA cycle V (2-oxoglutarate synthase)	Hemoglobin A1c	Health factors	Physiological variables	0.00695461	0.955143	Not-significant
PWY-6981: chitin biosynthesis	Hemoglobin A1c	Health factors	Physiological variables	-0.0112219	0.668477	Not-significant
PWY-6992: 1,5-anhydrofructose degradation	Hemoglobin A1c	Health factors	Physiological variables	0.0397355	0.936527	Not-significant
PWY-7000: kanamycin biosynthesis	Hemoglobin A1c	Health factors	Physiological variables	0.0175618	0.416622	Not-significant
PWY-7009: 2,2'-dihydroxybiphenyl degradation	Hemoglobin A1c	Health factors	Physiological variables	0.00590552	0.964606	Not-significant
PWY-7013: (S)-propane-1,2-diol degradation	Hemoglobin A1c	Health factors	Physiological variables	-0.0220774	0.96454	Not-significant
PWY-702: L-methionine biosynthesis II	Hemoglobin A1c	Health factors	Physiological variables	-0.0317869	0.577813	Not-significant
PWY-7031: protein N-glycosylation (bacterial)	Hemoglobin A1c	Health factors	Physiological variables	-0.011351	0.950926	Not-significant
PWY-7039: phosphatidate metabolism, as a signaling molecule	Hemoglobin A1c	Health factors	Physiological variables	0.116295	0.584502	Not-significant
PWY-7094: fatty acid salvage	Hemoglobin A1c	Health factors	Physiological variables	-0.00550095	0.996608	Not-significant
PWY-7111: pyruvate fermentation to isobutanol (engineered)	Hemoglobin A1c	Health factors	Physiological variables	-0.0169603	0.674235	Not-significant
PWY-7115: C4 photosynthetic carbon assimilation cycle, NAD-ME type	Hemoglobin A1c	Health factors	Physiological variables	-0.00448684	0.975295	Not-significant
PWY-7117: C4 photosynthetic carbon assimilation cycle, PEPCK type	Hemoglobin A1c	Health factors	Physiological variables	-0.00852661	0.964709	Not-significant
PWY-7118: chitin deacetylation	Hemoglobin A1c	Health factors	Physiological variables	-0.0307811	0.936698	Not-significant
PWY-7124: ethene biosynthesis V (engineered)	Hemoglobin A1c	Health factors	Physiological variables	0.0275326	0.830082	Not-significant
PWY-7159: 3,8-divinyl-chlorophyllide a biosynthesis III (aerobic, light independent)	Hemoglobin A1c	Health factors	Physiological variables	0.117985	0.483203	Not-significant
PWY-7165: L-ascorbate biosynthesis VIII (engineered pathway)	Hemoglobin A1c	Health factors	Physiological variables	-0.0103327	0.988018	Not-significant
PWY-7184: pyrimidine deoxyribonucleotides de novo biosynthesis I	Hemoglobin A1c	Health factors	Physiological variables	-0.0113082	0.97479	Not-significant
PWY-7187: pyrimidine deoxyribonucleotides de novo biosynthesis II	Hemoglobin A1c	Health factors	Physiological variables	-0.0821732	0.803704	Not-significant
PWY-7196: superpathway of pyrimidine ribonucleosides salvage	Hemoglobin A1c	Health factors	Physiological variables	0.0481057	0.884178	Not-significant
PWY-7197: pyrimidine deoxyribonucleotide phosphorylation	Hemoglobin A1c	Health factors	Physiological variables	0.0184281	0.714873	Not-significant
PWY-7198: pyrimidine deoxyribonucleotides de novo biosynthesis IV	Hemoglobin A1c	Health factors	Physiological variables	0.0308234	0.66657	Not-significant
PWY-7199: pyrimidine deoxyribonucleosides salvage	Hemoglobin A1c	Health factors	Physiological variables	0.00809067	0.802348	Not-significant
PWY-7200: superpathway of pyrimidine deoxyribonucleoside salvage	Hemoglobin A1c	Health factors	Physiological variables	0.0335374	0.932423	Not-significant
PWY-7204: pyridoxal 5'-phosphate salvage II (plants)	Hemoglobin A1c	Health factors	Physiological variables	-0.06791	0.867009	Not-significant
PWY-7208: superpathway of pyrimidine nucleobases salvage	Hemoglobin A1c	Health factors	Physiological variables	0.0141458	0.792653	Not-significant
PWY-7209: superpathway of pyrimidine ribonucleosides degradation	Hemoglobin A1c	Health factors	Physiological variables	0.0246866	0.962518	Not-significant
PWY-7210: pyrimidine deoxyribonucleotides biosynthesis from CTP	Hemoglobin A1c	Health factors	Physiological variables	0.027583	0.956482	Not-significant
PWY-7211: superpathway of pyrimidine deoxyribonucleotides de novo biosynthesis	Hemoglobin A1c	Health factors	Physiological variables	0.004516	0.993806	Not-significant
PWY-7218: photosynthetic 3-hydroxybutanoate biosynthesis (engineered)	Hemoglobin A1c	Health factors	Physiological variables	0.00445101	0.987476	Not-significant
PWY-7220: adenosine deoxyribonucleotides de novo biosynthesis II	Hemoglobin A1c	Health factors	Physiological variables	0.0242567	0.546552	Not-significant
PWY-7221: guanosine ribonucleotides de novo biosynthesis	Hemoglobin A1c	Health factors	Physiological variables	-0.00136143	0.980754	Not-significant
PWY-7222: guanosine deoxyribonucleotides de novo biosynthesis II	Hemoglobin A1c	Health factors	Physiological variables	0.0242567	0.546552	Not-significant
PWY-7224: purine deoxyribonucleosides salvage	Hemoglobin A1c	Health factors	Physiological variables	0.00580876	0.950918	Not-significant
PWY-7228: superpathway of guanosine nucleotides de novo biosynthesis I	Hemoglobin A1c	Health factors	Physiological variables	0.016713	0.724143	Not-significant
PWY-7229: superpathway of adenosine nucleotides de novo biosynthesis I	Hemoglobin A1c	Health factors	Physiological variables	0.0190474	0.625468	Not-significant
PWY-722: nicotinate degradation I	Hemoglobin A1c	Health factors	Physiological variables	-0.00199518	0.945503	Not-significant
PWY-7234: inosine-5'-phosphate biosynthesis III	Hemoglobin A1c	Health factors	Physiological variables	0.0217049	0.831818	Not-significant
PWY-7237: myo-, chiro- and scyllo-inositol degradation	Hemoglobin A1c	Health factors	Physiological variables	-0.0338111	0.900555	Not-significant
PWY-7238: sucrose biosynthesis II	Hemoglobin A1c	Health factors	Physiological variables	0.0212529	0.520259	Not-significant
PWY-7242: D-fructuronate degradation	Hemoglobin A1c	Health factors	Physiological variables	0.00738659	0.945592	Not-significant
PWY-7245: superpathway of NAD/NADP - NADH/NADPH interconversion (yeast)	Hemoglobin A1c	Health factors	Physiological variables	0.0159111	0.974719	Not-significant
PWY-724: superpathway of L-lysine, L-threonine and L-methionine biosynthesis II	Hemoglobin A1c	Health factors	Physiological variables	0.0149327	0.746786	Not-significant
PWY-7254: TCA cycle VII (acetate-producers)	Hemoglobin A1c	Health factors	Physiological variables	-0.0106406	0.982145	Not-significant
PWY-7268: cytosolic NADPH production (yeast)	Hemoglobin A1c	Health factors	Physiological variables	0.0252755	0.960065	Not-significant
PWY-7269: mitochondrial NADPH production (yeast)	Hemoglobin A1c	Health factors	Physiological variables	-0.0730874	0.849159	Not-significant
PWY-7279: aerobic respiration II (cytochrome c) (yeast)	Hemoglobin A1c	Health factors	Physiological variables	-0.0402648	0.901734	Not-significant
PWY-7282: 4-amino-2-methyl-5-diphosphomethylpyrimidine biosynthesis II	Hemoglobin A1c	Health factors	Physiological variables	0.0112623	0.950926	Not-significant
PWY-7283: wybutosine biosynthesis	Hemoglobin A1c	Health factors	Physiological variables	-0.00186132	0.917411	Not-significant
PWY-7286: 7-(3-amino-3-carboxypropyl)-wyosine biosynthesis	Hemoglobin A1c	Health factors	Physiological variables	0.0743457	0.864477	Not-significant
PWY-7290: Escherichia coli serotype O86 O-antigen biosynthesis	Hemoglobin A1c	Health factors	Physiological variables	-0.0133403	0.892348	Not-significant
PWY-7294: D-xylose degradation IV	Hemoglobin A1c	Health factors	Physiological variables	0.0601848	0.874432	Not-significant
PWY-7295: L-arabinose degradation IV	Hemoglobin A1c	Health factors	Physiological variables	0.0107343	0.225044	Not-significant
PWY-7312: dTDP-&beta;-D-fucofuranose biosynthesis	Hemoglobin A1c	Health factors	Physiological variables	0.0350776	0.932958	Not-significant
PWY-7315: dTDP-N-acetylthomosamine biosynthesis	Hemoglobin A1c	Health factors	Physiological variables	-0.00939898	0.971979	Not-significant
PWY-7316: dTDP-N-acetylviosamine biosynthesis	Hemoglobin A1c	Health factors	Physiological variables	0.223692	0.0540051	Not-significant
PWY-7317: superpathway of dTDP-glucose-derived O-antigen building blocks biosynthesis	Hemoglobin A1c	Health factors	Physiological variables	0.00862369	0.901752	Not-significant
PWY-7323: superpathway of GDP-mannose-derived O-antigen building blocks biosynthesis	Hemoglobin A1c	Health factors	Physiological variables	0.0106973	0.90088	Not-significant
PWY-7328: superpathway of UDP-glucose-derived O-antigen building blocks biosynthesis	Hemoglobin A1c	Health factors	Physiological variables	-0.0055741	0.947694	Not-significant
PWY-7332: superpathway of UDP-N-acetylglucosamine-derived O-antigen building blocks biosynthesis	Hemoglobin A1c	Health factors	Physiological variables	0.163162	0.187359	Not-significant
PWY-7337: 10-cis-heptadecenoyl-CoA degradation (yeast)	Hemoglobin A1c	Health factors	Physiological variables	-0.00229799	0.940435	Not-significant
PWY-7338: 10-trans-heptadecenoyl-CoA degradation (reductase-dependent, yeast)	Hemoglobin A1c	Health factors	Physiological variables	-0.00229799	0.940435	Not-significant
PWY-7340: 9-cis, 11-trans-octadecadienoyl-CoA degradation (isomerase-dependent, yeast)	Hemoglobin A1c	Health factors	Physiological variables	0.0629881	0.794919	Not-significant
PWY-7345: superpathway of anaerobic sucrose degradation	Hemoglobin A1c	Health factors	Physiological variables	0.0137387	0.866566	Not-significant
PWY-7356: thiamine diphosphate salvage IV (yeast)	Hemoglobin A1c	Health factors	Physiological variables	0.0173997	0.814084	Not-significant
PWY-7357: thiamine phosphate formation from pyrithiamine and oxythiamine (yeast)	Hemoglobin A1c	Health factors	Physiological variables	-0.00609537	0.932837	Not-significant
PWY-7371: 1,4-dihydroxy-6-naphthoate biosynthesis II	Hemoglobin A1c	Health factors	Physiological variables	-0.0291256	0.952872	Not-significant
PWY-7373: superpathway of demethylmenaquinol-6 biosynthesis II	Hemoglobin A1c	Health factors	Physiological variables	-0.0668322	0.722108	Not-significant
PWY-7374: 1,4-dihydroxy-6-naphthoate biosynthesis I	Hemoglobin A1c	Health factors	Physiological variables	0.0271104	0.396635	Not-significant
PWY-7376: cob(II)yrinate a,c-diamide biosynthesis II (late cobalt incorporation)	Hemoglobin A1c	Health factors	Physiological variables	0.000378082	0.998165	Not-significant
PWY-7377: cob(II)yrinate a,c-diamide biosynthesis I (early cobalt insertion)	Hemoglobin A1c	Health factors	Physiological variables	-6.17e-17	1	Not-significant
PWY-7383: anaerobic energy metabolism (invertebrates, cytosol)	Hemoglobin A1c	Health factors	Physiological variables	0.0411656	0.562394	Not-significant
PWY-7384: anaerobic energy metabolism (invertebrates, mitochondrial)	Hemoglobin A1c	Health factors	Physiological variables	-0.0616579	0.867392	Not-significant
PWY-7385: 1,3-propanediol biosynthesis (engineered)	Hemoglobin A1c	Health factors	Physiological variables	-0.0105024	0.986611	Not-significant
PWY-7388: octanoyl-[acyl-carrier protein] biosynthesis (mitochondria, yeast)	Hemoglobin A1c	Health factors	Physiological variables	-0.0668911	0.891824	Not-significant
PWY-7389: superpathway of anaerobic energy metabolism (invertebrates)	Hemoglobin A1c	Health factors	Physiological variables	-0.062359	0.878369	Not-significant
PWY-7391: isoprene biosynthesis II (engineered)	Hemoglobin A1c	Health factors	Physiological variables	0.0764711	0.815171	Not-significant
PWY-7392: taxadiene biosynthesis (engineered)	Hemoglobin A1c	Health factors	Physiological variables	0.0339825	0.93623	Not-significant
PWY-7396: butanol and isobutanol biosynthesis (engineered)	Hemoglobin A1c	Health factors	Physiological variables	0.0236355	0.96454	Not-significant
PWY-7399: methylphosphonate degradation II	Hemoglobin A1c	Health factors	Physiological variables	0.0182116	0.771379	Not-significant
PWY-7400: L-arginine biosynthesis IV (archaebacteria)	Hemoglobin A1c	Health factors	Physiological variables	0.00759704	0.96222	Not-significant
PWY-7409: phospholipid remodeling (phosphatidylethanolamine, yeast)	Hemoglobin A1c	Health factors	Physiological variables	-0.0650039	0.866393	Not-significant
PWY-7411: phosphatidate biosynthesis (yeast)	Hemoglobin A1c	Health factors	Physiological variables	-0.00542034	0.792665	Not-significant
PWY-7431: aromatic biogenic amine degradation (bacteria)	Hemoglobin A1c	Health factors	Physiological variables	0.00148065	0.966326	Not-significant
PWY-7434: terminal O-glycans residues modification (via type 2 precursor disaccharide)	Hemoglobin A1c	Health factors	Physiological variables	0.0643623	0.847967	Not-significant
PWY-7446: sulfoquinovose degradation I	Hemoglobin A1c	Health factors	Physiological variables	-0.0329798	0.950584	Not-significant
PWY-7456: &beta;-(1,4)-mannan degradation	Hemoglobin A1c	Health factors	Physiological variables	0.00484977	0.96509	Not-significant
PWY-7511: protein ubiquitination	Hemoglobin A1c	Health factors	Physiological variables	0.0239954	0.0323248	Significant
PWY-7527: L-methionine salvage cycle III	Hemoglobin A1c	Health factors	Physiological variables	-0.0191893	0.921902	Not-significant
PWY-7528: L-methionine salvage cycle I (bacteria and plants)	Hemoglobin A1c	Health factors	Physiological variables	0.00613458	0.974735	Not-significant
PWY-7560: methylerythritol phosphate pathway II	Hemoglobin A1c	Health factors	Physiological variables	-0.0220629	0.479775	Not-significant
PWY-7616: methanol oxidation to carbon dioxide	Hemoglobin A1c	Health factors	Physiological variables	-0.0809679	0.78073	Not-significant
PWY-7663: gondoate biosynthesis (anaerobic)	Hemoglobin A1c	Health factors	Physiological variables	0.000384496	1	Not-significant
PWY-7664: oleate biosynthesis IV (anaerobic)	Hemoglobin A1c	Health factors	Physiological variables	0.0266328	0.889246	Not-significant
PWY-7688: dTDP-&alpha;-D-ravidosamine and dTDP-4-acetyl-&alpha;-D-ravidosamine biosynthesis	Hemoglobin A1c	Health factors	Physiological variables	0.0411892	0.945592	Not-significant
PWY-7723: bacterial bioluminescence	Hemoglobin A1c	Health factors	Physiological variables	-0.0826408	0.740135	Not-significant
PWY-7731: superpathway of photosynthetic hydrogen production	Hemoglobin A1c	Health factors	Physiological variables	-0.00226621	1	Not-significant
PWY-7754: bile acid 7&alpha;-dehydroxylation	Hemoglobin A1c	Health factors	Physiological variables	0.000587796	0.99018	Not-significant
PWY-7761: NAD salvage pathway II (PNC IV cycle)	Hemoglobin A1c	Health factors	Physiological variables	0.00330304	0.971979	Not-significant
PWY-7783: plasmalogen degradation	Hemoglobin A1c	Health factors	Physiological variables	-0.112248	0.447572	Not-significant
PWY-7784: reductive acetyl coenzyme A pathway II (autotrophic methanogens)	Hemoglobin A1c	Health factors	Physiological variables	0.0178311	0.149137	Not-significant
PWY-7790: UMP biosynthesis II	Hemoglobin A1c	Health factors	Physiological variables	0.00228813	0.96454	Not-significant
PWY-7791: UMP biosynthesis III	Hemoglobin A1c	Health factors	Physiological variables	0.00228813	0.96454	Not-significant
PWY-7805: (aminomethyl)phosphonate degradation	Hemoglobin A1c	Health factors	Physiological variables	0.0482944	0.913711	Not-significant
PWY-7807: glyphosate degradation III	Hemoglobin A1c	Health factors	Physiological variables	0.0768558	0.823873	Not-significant
PWY-7820: teichuronic acid biosynthesis (B. subtilis 168)	Hemoglobin A1c	Health factors	Physiological variables	0.0534847	0.826773	Not-significant
PWY-7822: chitin degradation III (Serratia)	Hemoglobin A1c	Health factors	Physiological variables	0.0256747	0.0668724	Not-significant
PWY-7851: coenzyme A biosynthesis II (eukaryotic)	Hemoglobin A1c	Health factors	Physiological variables	0.00574805	0.899899	Not-significant
PWY-7853: 6-hydroxymethyl-dihydropterin diphosphate biosynthesis V (Pyrococcus)	Hemoglobin A1c	Health factors	Physiological variables	0.0344569	0.236125	Not-significant
PWY-7858: (5Z)-dodecenoate biosynthesis II	Hemoglobin A1c	Health factors	Physiological variables	0.0107223	0.972529	Not-significant
PWY-7873: D-erythronate degradation II	Hemoglobin A1c	Health factors	Physiological variables	-0.0462974	0.916188	Not-significant
PWY-7874: L-threonate degradation	Hemoglobin A1c	Health factors	Physiological variables	-0.0611508	0.88089	Not-significant
PWY-7883: anhydromuropeptides recycling II	Hemoglobin A1c	Health factors	Physiological variables	-0.00979918	0.967131	Not-significant
PWY-7905: Escherichia coli serotype O9a O-antigen biosynthesis	Hemoglobin A1c	Health factors	Physiological variables	-0.00620364	0.953709	Not-significant
PWY-7919: protein N-glycosylation processing phase (plants and animals)	Hemoglobin A1c	Health factors	Physiological variables	-0.00185336	0.917411	Not-significant
PWY-7942: 5-oxo-L-proline metabolism	Hemoglobin A1c	Health factors	Physiological variables	-0.0258009	0.962538	Not-significant
PWY-7948: 4-oxopentanoate degradation	Hemoglobin A1c	Health factors	Physiological variables	0.0079836	0.994595	Not-significant
PWY-7953: UDP-N-acetylmuramoyl-pentapeptide biosynthesis III (meso-diaminopimelate containing)	Hemoglobin A1c	Health factors	Physiological variables	0.00358593	0.939889	Not-significant
PWY-7977: L-methionine biosynthesis IV	Hemoglobin A1c	Health factors	Physiological variables	-0.00983159	0.803299	Not-significant
PWY-7992: superpathway of menaquinol-8 biosynthesis III	Hemoglobin A1c	Health factors	Physiological variables	-0.0789565	0.840045	Not-significant
PWY-8004: Entner-Doudoroff pathway I	Hemoglobin A1c	Health factors	Physiological variables	0.0209864	0.894619	Not-significant
PWY-8011: L-serine biosynthesis II	Hemoglobin A1c	Health factors	Physiological variables	-0.00692684	0.938311	Not-significant
PWY-801: homocysteine and cysteine interconversion	Hemoglobin A1c	Health factors	Physiological variables	-0.0666666	0.84632	Not-significant
PWY-8055: palmitoyl ethanolamide biosynthesis	Hemoglobin A1c	Health factors	Physiological variables	0.00888907	0.573671	Not-significant
PWY-8073: lipid IVA biosynthesis (P. putida)	Hemoglobin A1c	Health factors	Physiological variables	0.017963	0.94016	Not-significant
PWY-8085: picolinate degradation	Hemoglobin A1c	Health factors	Physiological variables	-0.00199655	0.945232	Not-significant
PWY-8086: (S)-lactate fermentation to propanoate, acetate and hydrogen	Hemoglobin A1c	Health factors	Physiological variables	-0.0656112	0.856765	Not-significant
PWY-8112: factor 420 biosynthesis I (archaea)	Hemoglobin A1c	Health factors	Physiological variables	0.090981	0.806046	Not-significant
PWY-8113: 3PG-factor 420 biosynthesis	Hemoglobin A1c	Health factors	Physiological variables	0.0944565	0.794823	Not-significant
PWY-8125: mevalonate pathway IV (archaea)	Hemoglobin A1c	Health factors	Physiological variables	0.0444454	0.923976	Not-significant
PWY-8131: 5'-deoxyadenosine degradation II	Hemoglobin A1c	Health factors	Physiological variables	0.055706	0.522908	Not-significant
PWY-8134: bile acid 7&beta;-dehydroxylation	Hemoglobin A1c	Health factors	Physiological variables	0.000586697	0.99018	Not-significant
PWY-8178: pentose phosphate pathway (non-oxidative branch) II	Hemoglobin A1c	Health factors	Physiological variables	0.00807365	0.865278	Not-significant
PWY-8182: valproate &beta;-oxidation	Hemoglobin A1c	Health factors	Physiological variables	-0.00790653	0.99501	Not-significant
PWY-8187: L-arginine degradation XIII (reductive Stickland reaction)	Hemoglobin A1c	Health factors	Physiological variables	0.0457069	0.442735	Not-significant
PWY-8188: L-alanine degradation VI (reductive Stickland reaction)	Hemoglobin A1c	Health factors	Physiological variables	0.106577	0.703308	Not-significant
PWY-8189: L-alanine degradation V (oxidative Stickland reaction)	Hemoglobin A1c	Health factors	Physiological variables	0.106577	0.703308	Not-significant
PWY-8190: L-glutamate degradation XI (reductive Stickland reaction)	Hemoglobin A1c	Health factors	Physiological variables	-0.0033075	0.998748	Not-significant
PWY-821: superpathway of sulfur amino acid biosynthesis (Saccharomyces cerevisiae)	Hemoglobin A1c	Health factors	Physiological variables	-0.0658196	0.502351	Not-significant
PWY-822: fructan biosynthesis	Hemoglobin A1c	Health factors	Physiological variables	-0.109652	0.660952	Not-significant
PWY-841: superpathway of purine nucleotides de novo biosynthesis I	Hemoglobin A1c	Health factors	Physiological variables	0.019129	0.611995	Not-significant
PWY-922: mevalonate pathway I (eukaryotes and bacteria)	Hemoglobin A1c	Health factors	Physiological variables	0.0658399	0.870756	Not-significant
PWY-I9: L-cysteine biosynthesis VI (from L-methionine)	Hemoglobin A1c	Health factors	Physiological variables	-0.0450436	0.440741	Not-significant
PWY0-1061: superpathway of L-alanine biosynthesis	Hemoglobin A1c	Health factors	Physiological variables	0.00504254	0.971364	Not-significant
PWY0-1221: putrescine degradation II	Hemoglobin A1c	Health factors	Physiological variables	-0.038136	0.93601	Not-significant
PWY0-1241: ADP-L-glycero-&beta;-D-manno-heptose biosynthesis	Hemoglobin A1c	Health factors	Physiological variables	0.0384838	0.537181	Not-significant
PWY0-1261: anhydromuropeptides recycling I	Hemoglobin A1c	Health factors	Physiological variables	0.022624	0.832203	Not-significant
PWY0-1277: 3-phenylpropanoate and 3-(3-hydroxyphenyl)propanoate degradation	Hemoglobin A1c	Health factors	Physiological variables	-0.00588495	0.996476	Not-significant
PWY0-1296: purine ribonucleosides degradation	Hemoglobin A1c	Health factors	Physiological variables	0.00804784	0.909646	Not-significant
PWY0-1297: superpathway of purine deoxyribonucleosides degradation	Hemoglobin A1c	Health factors	Physiological variables	0.00945162	0.953347	Not-significant
PWY0-1298: superpathway of pyrimidine deoxyribonucleosides degradation	Hemoglobin A1c	Health factors	Physiological variables	0.00698891	0.966326	Not-significant
PWY0-1319: CDP-diacylglycerol biosynthesis II	Hemoglobin A1c	Health factors	Physiological variables	0.0203635	0.552873	Not-significant
PWY0-1337: oleate &beta;-oxidation	Hemoglobin A1c	Health factors	Physiological variables	-0.00257966	1	Not-significant
PWY0-1338: polymyxin resistance	Hemoglobin A1c	Health factors	Physiological variables	-0.0201073	0.968614	Not-significant
PWY0-1415: superpathway of heme b biosynthesis from uroporphyrinogen-III	Hemoglobin A1c	Health factors	Physiological variables	-0.0180914	0.959372	Not-significant
PWY0-1477: ethanolamine utilization	Hemoglobin A1c	Health factors	Physiological variables	0.0166887	0.915354	Not-significant
PWY0-1479: tRNA processing	Hemoglobin A1c	Health factors	Physiological variables	0.023068	0.778261	Not-significant
PWY0-1533: methylphosphonate degradation I	Hemoglobin A1c	Health factors	Physiological variables	0.0731379	0.815314	Not-significant
PWY0-1586: peptidoglycan maturation (meso-diaminopimelate containing)	Hemoglobin A1c	Health factors	Physiological variables	0.0040297	0.958634	Not-significant
PWY0-162: superpathway of pyrimidine ribonucleotides de novo biosynthesis	Hemoglobin A1c	Health factors	Physiological variables	0.0351653	0.45234	Not-significant
PWY0-166: superpathway of pyrimidine deoxyribonucleotides de novo biosynthesis (E. coli)	Hemoglobin A1c	Health factors	Physiological variables	-0.0195823	0.964482	Not-significant
PWY0-301: L-ascorbate degradation I (bacterial, anaerobic)	Hemoglobin A1c	Health factors	Physiological variables	-0.0152995	0.968562	Not-significant
PWY0-321: phenylacetate degradation I (aerobic)	Hemoglobin A1c	Health factors	Physiological variables	-0.0715558	0.834029	Not-significant
PWY0-41: allantoin degradation IV (anaerobic)	Hemoglobin A1c	Health factors	Physiological variables	-0.0478385	0.909704	Not-significant
PWY0-42: 2-methylcitrate cycle I	Hemoglobin A1c	Health factors	Physiological variables	0.0115107	0.982161	Not-significant
PWY0-461: L-lysine degradation I	Hemoglobin A1c	Health factors	Physiological variables	0.0438553	0.933703	Not-significant
PWY0-781: aspartate superpathway	Hemoglobin A1c	Health factors	Physiological variables	-0.0756116	0.740135	Not-significant
PWY0-845: superpathway of pyridoxal 5'-phosphate biosynthesis and salvage	Hemoglobin A1c	Health factors	Physiological variables	0.0334679	0.786009	Not-significant
PWY0-862: (5Z)-dodecenoate biosynthesis I	Hemoglobin A1c	Health factors	Physiological variables	0.0282928	0.824814	Not-significant
PWY1G-0: mycothiol biosynthesis	Hemoglobin A1c	Health factors	Physiological variables	-0.0857904	0.800662	Not-significant
PWY1ZNC-1: assimilatory sulfate reduction IV	Hemoglobin A1c	Health factors	Physiological variables	-0.0340438	0.664182	Not-significant
PWY3DJ-12: ceramide de novo biosynthesis	Hemoglobin A1c	Health factors	Physiological variables	-0.00176112	0.917411	Not-significant
PWY3O-4107: NAD salvage pathway V (PNC V cycle)	Hemoglobin A1c	Health factors	Physiological variables	0.00360419	0.996901	Not-significant
PWY3O-4108: L-tyrosine degradation III	Hemoglobin A1c	Health factors	Physiological variables	0.00752794	0.598376	Not-significant
PWY490-3: nitrate reduction VI (assimilatory)	Hemoglobin A1c	Health factors	Physiological variables	-0.118535	0.210563	Not-significant
PWY4FS-7: phosphatidylglycerol biosynthesis I (plastidic)	Hemoglobin A1c	Health factors	Physiological variables	0.00236272	0.97905	Not-significant
PWY4FS-8: phosphatidylglycerol biosynthesis II (non-plastidic)	Hemoglobin A1c	Health factors	Physiological variables	0.00236266	0.97905	Not-significant
PWY4LZ-257: superpathway of fermentation (Chlamydomonas reinhardtii)	Hemoglobin A1c	Health factors	Physiological variables	-0.00692773	0.983031	Not-significant
PWY5F9-12: biphenyl degradation	Hemoglobin A1c	Health factors	Physiological variables	0.0240768	0.942565	Not-significant
PWY66-367: ketogenesis	Hemoglobin A1c	Health factors	Physiological variables	0.0177124	0.972748	Not-significant
PWY66-388: ceramide degradation by &alpha;-oxidation	Hemoglobin A1c	Health factors	Physiological variables	0.103466	0.551235	Not-significant
PWY66-389: phytol degradation	Hemoglobin A1c	Health factors	Physiological variables	-0.0467454	0.733324	Not-significant
PWY66-391: fatty acid &beta;-oxidation VI (mammalian peroxisome)	Hemoglobin A1c	Health factors	Physiological variables	0.121316	0.504519	Not-significant
PWY66-398: TCA cycle III (animals)	Hemoglobin A1c	Health factors	Physiological variables	-0.012151	0.851907	Not-significant
PWY66-399: gluconeogenesis III	Hemoglobin A1c	Health factors	Physiological variables	0.0370095	0.552873	Not-significant
PWY66-409: superpathway of purine nucleotide salvage	Hemoglobin A1c	Health factors	Physiological variables	0.0095653	0.943699	Not-significant
PWY66-429: fatty acid biosynthesis initiation (mitochondria)	Hemoglobin A1c	Health factors	Physiological variables	0.0129718	0.808786	Not-significant
PWY66-430: myristate biosynthesis (mitochondria)	Hemoglobin A1c	Health factors	Physiological variables	-0.10015	0.800857	Not-significant
PYRIDNUCSAL-PWY: NAD salvage pathway I (PNC VI cycle)	Hemoglobin A1c	Health factors	Physiological variables	0.00376254	0.996666	Not-significant
PYRIDNUCSYN-PWY: NAD de novo biosynthesis I (from aspartate)	Hemoglobin A1c	Health factors	Physiological variables	-0.000696974	0.99483	Not-significant
PYRIDOXSYN-PWY: pyridoxal 5'-phosphate biosynthesis I	Hemoglobin A1c	Health factors	Physiological variables	0.0392671	0.703308	Not-significant
REDCITCYC: TCA cycle VI (Helicobacter)	Hemoglobin A1c	Health factors	Physiological variables	-0.0152357	0.963934	Not-significant
RHAMCAT-PWY: L-rhamnose degradation I	Hemoglobin A1c	Health factors	Physiological variables	-0.0209226	0.639524	Not-significant
RIBOSYN2-PWY: flavin biosynthesis I (bacteria and plants)	Hemoglobin A1c	Health factors	Physiological variables	0.00589242	0.931056	Not-significant
RUMP-PWY: formaldehyde oxidation I	Hemoglobin A1c	Health factors	Physiological variables	0.0923011	0.696521	Not-significant
SALVADEHYPOX-PWY: adenosine nucleotides degradation II	Hemoglobin A1c	Health factors	Physiological variables	0.00420094	0.980975	Not-significant
SER-GLYSYN-PWY: superpathway of L-serine and glycine biosynthesis I	Hemoglobin A1c	Health factors	Physiological variables	0.0231485	0.590566	Not-significant
SO4ASSIM-PWY: assimilatory sulfate reduction I	Hemoglobin A1c	Health factors	Physiological variables	-0.0341639	0.661973	Not-significant
SPHINGOLIPID-SYN-PWY: sphingolipid biosynthesis (yeast)	Hemoglobin A1c	Health factors	Physiological variables	-0.00204614	0.917411	Not-significant
SULFATE-CYS-PWY: superpathway of sulfate assimilation and cysteine biosynthesis	Hemoglobin A1c	Health factors	Physiological variables	-0.0295853	0.665645	Not-significant
TCA-GLYOX-BYPASS: superpathway of glyoxylate bypass and TCA	Hemoglobin A1c	Health factors	Physiological variables	-0.0513705	0.907589	Not-significant
TCA: TCA cycle I (prokaryotic)	Hemoglobin A1c	Health factors	Physiological variables	-0.0352471	0.932716	Not-significant
THISYNARA-PWY: superpathway of thiamine diphosphate biosynthesis III (eukaryotes)	Hemoglobin A1c	Health factors	Physiological variables	-0.000746199	0.999499	Not-significant
THREOCAT-PWY: superpathway of L-threonine metabolism	Hemoglobin A1c	Health factors	Physiological variables	-0.0721006	0.863688	Not-significant
THRESYN-PWY: superpathway of L-threonine biosynthesis	Hemoglobin A1c	Health factors	Physiological variables	0.0124923	0.823873	Not-significant
TRNA-CHARGING-PWY: tRNA charging	Hemoglobin A1c	Health factors	Physiological variables	0.00714427	0.826835	Not-significant
TYRFUMCAT-PWY: L-tyrosine degradation I	Hemoglobin A1c	Health factors	Physiological variables	0.0136571	0.94483	Not-significant
UBISYN-PWY: superpathway of ubiquinol-8 biosynthesis (early decarboxylation)	Hemoglobin A1c	Health factors	Physiological variables	0.0737888	0.827765	Not-significant
UDPNACETYLGALSYN-PWY: UDP-N-acetyl-D-glucosamine biosynthesis II	Hemoglobin A1c	Health factors	Physiological variables	0.0167225	0.968273	Not-significant
UDPNAGSYN-PWY: UDP-N-acetyl-D-glucosamine biosynthesis I	Hemoglobin A1c	Health factors	Physiological variables	0.0310042	0.263678	Not-significant
URDEGR-PWY: superpathway of allantoin degradation in plants	Hemoglobin A1c	Health factors	Physiological variables	0.0166295	0.971364	Not-significant
URSIN-PWY: ureide biosynthesis	Hemoglobin A1c	Health factors	Physiological variables	0.0862247	0.757862	Not-significant
VALSYN-PWY: L-valine biosynthesis	Hemoglobin A1c	Health factors	Physiological variables	-0.00913595	0.800412	Not-significant
UNMAPPED	Mean arterial pressure	Health factors	Physiological variables	-0.000862155	0.769677	Not-significant
UNINTEGRATED	Mean arterial pressure	Health factors	Physiological variables	0.000437623	0.929922	Not-significant
12DICHLORETHDEG-PWY: 1,2-dichloroethane degradation	Mean arterial pressure	Health factors	Physiological variables	-0.00862247	0.562464	Not-significant
14DICHLORBENZDEG-PWY: 1,4-dichlorobenzene degradation	Mean arterial pressure	Health factors	Physiological variables	0.000379885	0.64974	Not-significant
1CMET2-PWY: folate transformations III (E. coli)	Mean arterial pressure	Health factors	Physiological variables	-3.56e-05	0.999431	Not-significant
3-HYDROXYPHENYLACETATE-DEGRADATION-PWY: 4-hydroxyphenylacetate degradation	Mean arterial pressure	Health factors	Physiological variables	-0.0144447	0.486521	Not-significant
AEROBACTINSYN-PWY: aerobactin biosynthesis	Mean arterial pressure	Health factors	Physiological variables	0.000594081	0.991317	Not-significant
ALL-CHORISMATE-PWY: superpathway of chorismate metabolism	Mean arterial pressure	Health factors	Physiological variables	0.0010922	0.899291	Not-significant
ALLANTOINDEG-PWY: superpathway of allantoin degradation in yeast	Mean arterial pressure	Health factors	Physiological variables	-0.00289491	0.928037	Not-significant
ANAEROFRUCAT-PWY: homolactic fermentation	Mean arterial pressure	Health factors	Physiological variables	-7.19e-06	1	Not-significant
ANAGLYCOLYSIS-PWY: glycolysis III (from glucose)	Mean arterial pressure	Health factors	Physiological variables	0.000432402	0.928225	Not-significant
ARG+POLYAMINE-SYN: superpathway of arginine and polyamine biosynthesis	Mean arterial pressure	Health factors	Physiological variables	-0.00147606	0.879426	Not-significant
ARGDEG-PWY: superpathway of L-arginine, putrescine, and 4-aminobutanoate degradation	Mean arterial pressure	Health factors	Physiological variables	-0.00527441	0.907554	Not-significant
ARGININE-SYN4-PWY: L-ornithine biosynthesis II	Mean arterial pressure	Health factors	Physiological variables	-0.000186611	0.998901	Not-significant
ARGSYN-PWY: L-arginine biosynthesis I (via L-ornithine)	Mean arterial pressure	Health factors	Physiological variables	-0.000783992	0.872556	Not-significant
ARGSYNBSUB-PWY: L-arginine biosynthesis II (acetyl cycle)	Mean arterial pressure	Health factors	Physiological variables	-0.000744196	0.895327	Not-significant
ARO-PWY: chorismate biosynthesis I	Mean arterial pressure	Health factors	Physiological variables	0.000643378	0.849683	Not-significant
ASPASN-PWY: superpathway of L-aspartate and L-asparagine biosynthesis	Mean arterial pressure	Health factors	Physiological variables	0.00129607	0.715251	Not-significant
AST-PWY: L-arginine degradation II (AST pathway)	Mean arterial pressure	Health factors	Physiological variables	-0.0102157	0.681302	Not-significant
BIOTIN-BIOSYNTHESIS-PWY: biotin biosynthesis I	Mean arterial pressure	Health factors	Physiological variables	-0.00222252	0.894876	Not-significant
BRANCHED-CHAIN-AA-SYN-PWY: superpathway of branched chain amino acid biosynthesis	Mean arterial pressure	Health factors	Physiological variables	0.000720538	0.847967	Not-significant
CALVIN-PWY: Calvin-Benson-Bassham cycle	Mean arterial pressure	Health factors	Physiological variables	0.000119952	0.984115	Not-significant
CARNMET-PWY: L-carnitine degradation I	Mean arterial pressure	Health factors	Physiological variables	-0.0109009	0.632004	Not-significant
CATECHOL-ORTHO-CLEAVAGE-PWY: catechol degradation to &beta;-ketoadipate	Mean arterial pressure	Health factors	Physiological variables	-0.0199987	0.208198	Not-significant
CENTFERM-PWY: pyruvate fermentation to butanoate	Mean arterial pressure	Health factors	Physiological variables	-0.000835382	0.955761	Not-significant
CHLOROPHYLL-SYN: 3,8-divinyl-chlorophyllide a biosynthesis I (aerobic, light-dependent)	Mean arterial pressure	Health factors	Physiological variables	0.00104111	0.979576	Not-significant
CITRULBIO-PWY: L-citrulline biosynthesis	Mean arterial pressure	Health factors	Physiological variables	0.0023883	0.894619	Not-significant
COA-PWY-1: superpathway of coenzyme A biosynthesis III (mammals)	Mean arterial pressure	Health factors	Physiological variables	0.000215941	0.968035	Not-significant
COA-PWY: coenzyme A biosynthesis I (prokaryotic)	Mean arterial pressure	Health factors	Physiological variables	0.000803983	0.807317	Not-significant
COBALSYN-PWY: superpathway of adenosylcobalamin salvage from cobinamide I	Mean arterial pressure	Health factors	Physiological variables	0.000421322	0.966497	Not-significant
COLANSYN-PWY: colanic acid building blocks biosynthesis	Mean arterial pressure	Health factors	Physiological variables	0.000417779	0.962548	Not-significant
COMPLETE-ARO-PWY: superpathway of aromatic amino acid biosynthesis	Mean arterial pressure	Health factors	Physiological variables	0.000326259	0.945799	Not-significant
CRNFORCAT-PWY: creatinine degradation I	Mean arterial pressure	Health factors	Physiological variables	-0.00787708	0.736219	Not-significant
DAPLYSINESYN-PWY: L-lysine biosynthesis I	Mean arterial pressure	Health factors	Physiological variables	-0.000982356	0.952872	Not-significant
DARABCATK12-PWY: D-arabinose degradation I	Mean arterial pressure	Health factors	Physiological variables	-0.0138001	0.44035	Not-significant
DENITRIFICATION-PWY: nitrate reduction I (denitrification)	Mean arterial pressure	Health factors	Physiological variables	-0.0263927	0.029931	Significant
DENOVOPURINE2-PWY: superpathway of purine nucleotides de novo biosynthesis II	Mean arterial pressure	Health factors	Physiological variables	-0.0114226	0.655528	Not-significant
DHGLUCONATE-PYR-CAT-PWY: glucose degradation (oxidative)	Mean arterial pressure	Health factors	Physiological variables	0.00196083	0.932919	Not-significant
DTDPRHAMSYN-PWY: dTDP-&beta;-L-rhamnose biosynthesis	Mean arterial pressure	Health factors	Physiological variables	0.00102853	0.793273	Not-significant
ECASYN-PWY: enterobacterial common antigen biosynthesis	Mean arterial pressure	Health factors	Physiological variables	-0.0142405	0.492762	Not-significant
ERGOSTEROL-SYN-PWY: superpathway of ergosterol biosynthesis I	Mean arterial pressure	Health factors	Physiological variables	-1.71e-05	0.998193	Not-significant
FAO-PWY: fatty acid &beta;-oxidation I (generic)	Mean arterial pressure	Health factors	Physiological variables	-0.00930144	0.73176	Not-significant
FASYN-ELONG-PWY: fatty acid elongation -- saturated	Mean arterial pressure	Health factors	Physiological variables	-0.00360341	0.799137	Not-significant
FASYN-INITIAL-PWY: superpathway of fatty acid biosynthesis initiation (E. coli)	Mean arterial pressure	Health factors	Physiological variables	-0.00291855	0.898986	Not-significant
FERMENTATION-PWY: mixed acid fermentation	Mean arterial pressure	Health factors	Physiological variables	-0.00105893	0.909759	Not-significant
FOLSYN-PWY: superpathway of tetrahydrofolate biosynthesis and salvage	Mean arterial pressure	Health factors	Physiological variables	-0.00529388	0.695899	Not-significant
FUC-RHAMCAT-PWY: superpathway of fucose and rhamnose degradation	Mean arterial pressure	Health factors	Physiological variables	-0.00536046	0.794218	Not-significant
FUCCAT-PWY: fucose degradation	Mean arterial pressure	Health factors	Physiological variables	-0.00452231	0.729121	Not-significant
GALACT-GLUCUROCAT-PWY: superpathway of hexuronide and hexuronate degradation	Mean arterial pressure	Health factors	Physiological variables	0.000527116	0.962786	Not-significant
GALACTARDEG-PWY: D-galactarate degradation I	Mean arterial pressure	Health factors	Physiological variables	-0.0055514	0.762561	Not-significant
GALACTITOLCAT-PWY: galactitol degradation	Mean arterial pressure	Health factors	Physiological variables	-0.00706342	0.82202	Not-significant
GALACTUROCAT-PWY: D-galacturonate degradation I	Mean arterial pressure	Health factors	Physiological variables	0.0004603	0.962978	Not-significant
GLCMANNANAUT-PWY: superpathway of N-acetylglucosamine, N-acetylmannosamine and N-acetylneuraminate degradation	Mean arterial pressure	Health factors	Physiological variables	-0.000212173	0.986907	Not-significant
GLUCARDEG-PWY: D-glucarate degradation I	Mean arterial pressure	Health factors	Physiological variables	-0.00440162	0.825221	Not-significant
GLUCARGALACTSUPER-PWY: superpathway of D-glucarate and D-galactarate degradation	Mean arterial pressure	Health factors	Physiological variables	-0.0055514	0.762561	Not-significant
GLUCONEO-PWY: gluconeogenesis I	Mean arterial pressure	Health factors	Physiological variables	-0.000387712	0.95804	Not-significant
GLUCOSE1PMETAB-PWY: glucose and glucose-1-phosphate degradation	Mean arterial pressure	Health factors	Physiological variables	0.000392621	0.993125	Not-significant
GLUCUROCAT-PWY: superpathway of &beta;-D-glucuronosides degradation	Mean arterial pressure	Health factors	Physiological variables	0.000681661	0.942547	Not-significant
GLUDEG-I-PWY: GABA shunt	Mean arterial pressure	Health factors	Physiological variables	-0.00155444	0.956083	Not-significant
GLUTORN-PWY: L-ornithine biosynthesis I	Mean arterial pressure	Health factors	Physiological variables	-0.00024274	0.971364	Not-significant
GLYCOCAT-PWY: glycogen degradation I	Mean arterial pressure	Health factors	Physiological variables	-0.00224854	0.843944	Not-significant
GLYCOGENSYNTH-PWY: glycogen biosynthesis I (from ADP-D-Glucose)	Mean arterial pressure	Health factors	Physiological variables	-0.000203784	0.974602	Not-significant
GLYCOL-GLYOXDEG-PWY: superpathway of glycol metabolism and degradation	Mean arterial pressure	Health factors	Physiological variables	-0.00927888	0.621218	Not-significant
GLYCOLYSIS-E-D: superpathway of glycolysis and the Entner-Doudoroff pathway	Mean arterial pressure	Health factors	Physiological variables	-0.00203146	0.887231	Not-significant
GLYCOLYSIS-TCA-GLYOX-BYPASS: superpathway of glycolysis, pyruvate dehydrogenase, TCA, and glyoxylate bypass	Mean arterial pressure	Health factors	Physiological variables	-0.0110314	0.696676	Not-significant
GLYCOLYSIS: glycolysis I (from glucose 6-phosphate)	Mean arterial pressure	Health factors	Physiological variables	-0.00047244	0.957649	Not-significant
GLYOXYLATE-BYPASS: glyoxylate cycle	Mean arterial pressure	Health factors	Physiological variables	-0.00507449	0.833875	Not-significant
GOLPDLCAT-PWY: superpathway of glycerol degradation to 1,3-propanediol	Mean arterial pressure	Health factors	Physiological variables	-0.00267309	0.77993	Not-significant
HCAMHPDEG-PWY: 3-phenylpropanoate and 3-(3-hydroxyphenyl)propanoate degradation to 2-hydroxypentadienoate	Mean arterial pressure	Health factors	Physiological variables	-0.0139403	0.46231	Not-significant
HEME-BIOSYNTHESIS-II-1: heme b biosynthesis V (aerobic)	Mean arterial pressure	Health factors	Physiological variables	-0.00689848	0.641124	Not-significant
HEME-BIOSYNTHESIS-II: heme b biosynthesis I (aerobic)	Mean arterial pressure	Health factors	Physiological variables	-0.00409494	0.861852	Not-significant
HEMESYN2-PWY: heme b biosynthesis II (oxygen-independent)	Mean arterial pressure	Health factors	Physiological variables	-0.00201989	0.89015	Not-significant
HEXITOLDEGSUPER-PWY: superpathway of hexitol degradation (bacteria)	Mean arterial pressure	Health factors	Physiological variables	-0.00858006	0.791693	Not-significant
HISDEG-PWY: L-histidine degradation I	Mean arterial pressure	Health factors	Physiological variables	-0.00228896	0.649191	Not-significant
HISTSYN-PWY: L-histidine biosynthesis	Mean arterial pressure	Health factors	Physiological variables	0.000705495	0.824814	Not-significant
HOMOSER-METSYN-PWY: L-methionine biosynthesis I	Mean arterial pressure	Health factors	Physiological variables	-0.00219766	0.939889	Not-significant
HSERMETANA-PWY: L-methionine biosynthesis III	Mean arterial pressure	Health factors	Physiological variables	6.11e-05	0.996985	Not-significant
ILEUSYN-PWY: L-isoleucine biosynthesis I (from threonine)	Mean arterial pressure	Health factors	Physiological variables	0.000726568	0.849143	Not-significant
KDO-NAGLIPASYN-PWY: superpathway of (Kdo)2-lipid A biosynthesis	Mean arterial pressure	Health factors	Physiological variables	-0.010069	0.680976	Not-significant
KETOGLUCONMET-PWY: ketogluconate metabolism	Mean arterial pressure	Health factors	Physiological variables	-0.0090608	0.707043	Not-significant
LACTOSECAT-PWY: lactose and galactose degradation I	Mean arterial pressure	Health factors	Physiological variables	-0.00124202	0.909245	Not-significant
LIPA-CORESYN-PWY: lipid A-core biosynthesis (E. coli K-12)	Mean arterial pressure	Health factors	Physiological variables	-0.00549864	0.87995	Not-significant
LIPASYN-PWY: phospholipases	Mean arterial pressure	Health factors	Physiological variables	-0.0015901	0.982711	Not-significant
LPSSYN-PWY: superpathway of lipopolysaccharide biosynthesis	Mean arterial pressure	Health factors	Physiological variables	-0.00664715	0.865636	Not-significant
MET-SAM-PWY: superpathway of S-adenosyl-L-methionine biosynthesis	Mean arterial pressure	Health factors	Physiological variables	-0.00215321	0.943492	Not-significant
METH-ACETATE-PWY: methanogenesis from acetate	Mean arterial pressure	Health factors	Physiological variables	-0.00577594	0.543088	Not-significant
METHANOGENESIS-PWY: methanogenesis from H2 and CO2	Mean arterial pressure	Health factors	Physiological variables	-0.0115585	0.683445	Not-significant
METHGLYUT-PWY: superpathway of methylglyoxal degradation	Mean arterial pressure	Health factors	Physiological variables	-0.00724627	0.764733	Not-significant
METSYN-PWY: superpathway of L-homoserine and L-methionine biosynthesis	Mean arterial pressure	Health factors	Physiological variables	-0.00216396	0.94284	Not-significant
NAD-BIOSYNTHESIS-II: NAD salvage pathway III (to nicotinamide riboside)	Mean arterial pressure	Health factors	Physiological variables	-0.00402567	0.895466	Not-significant
NAGLIPASYN-PWY: lipid IVA biosynthesis (E. coli)	Mean arterial pressure	Health factors	Physiological variables	-9.5e-05	1	Not-significant
NONMEVIPP-PWY: methylerythritol phosphate pathway I	Mean arterial pressure	Health factors	Physiological variables	0.000259738	0.954335	Not-significant
NONOXIPENT-PWY: pentose phosphate pathway (non-oxidative branch) I	Mean arterial pressure	Health factors	Physiological variables	-0.00026181	0.970821	Not-significant
OANTIGEN-PWY: O-antigen building blocks biosynthesis (E. coli)	Mean arterial pressure	Health factors	Physiological variables	-0.00101158	0.793382	Not-significant
ORNARGDEG-PWY: superpathway of L-arginine and L-ornithine degradation	Mean arterial pressure	Health factors	Physiological variables	-0.00527441	0.907554	Not-significant
ORNDEG-PWY: superpathway of ornithine degradation	Mean arterial pressure	Health factors	Physiological variables	-0.00228503	0.919333	Not-significant
P101-PWY: ectoine biosynthesis	Mean arterial pressure	Health factors	Physiological variables	-0.000727399	0.932837	Not-significant
P105-PWY: TCA cycle IV (2-oxoglutarate decarboxylase)	Mean arterial pressure	Health factors	Physiological variables	-0.00680816	0.728558	Not-significant
P108-PWY: pyruvate fermentation to propanoate I	Mean arterial pressure	Health factors	Physiological variables	-0.000217467	0.996985	Not-significant
P122-PWY: heterolactic fermentation	Mean arterial pressure	Health factors	Physiological variables	-0.011655	0.44687	Not-significant
P124-PWY: Bifidobacterium shunt	Mean arterial pressure	Health factors	Physiological variables	-0.00798616	0.703593	Not-significant
P125-PWY: superpathway of (R,R)-butanediol biosynthesis	Mean arterial pressure	Health factors	Physiological variables	-0.00979167	0.678361	Not-significant
P161-PWY: acetylene degradation (anaerobic)	Mean arterial pressure	Health factors	Physiological variables	-0.00705856	0.580684	Not-significant
P162-PWY: L-glutamate degradation V (via hydroxyglutarate)	Mean arterial pressure	Health factors	Physiological variables	0.00620566	0.543389	Not-significant
P163-PWY: L-lysine fermentation to acetate and butanoate	Mean arterial pressure	Health factors	Physiological variables	0.00123246	0.931381	Not-significant
P164-PWY: purine nucleobases degradation I (anaerobic)	Mean arterial pressure	Health factors	Physiological variables	-0.00256325	0.775795	Not-significant
P185-PWY: formaldehyde assimilation III (dihydroxyacetone cycle)	Mean arterial pressure	Health factors	Physiological variables	-0.00631927	0.749601	Not-significant
P221-PWY: octane oxidation	Mean arterial pressure	Health factors	Physiological variables	-0.00679578	0.816468	Not-significant
P23-PWY: reductive TCA cycle I	Mean arterial pressure	Health factors	Physiological variables	-0.00455316	0.789389	Not-significant
P241-PWY: coenzyme B biosynthesis	Mean arterial pressure	Health factors	Physiological variables	-0.0127462	0.276196	Not-significant
P4-PWY: superpathway of L-lysine, L-threonine and L-methionine biosynthesis I	Mean arterial pressure	Health factors	Physiological variables	-0.00390504	0.895032	Not-significant
P41-PWY: pyruvate fermentation to acetate and (S)-lactate I	Mean arterial pressure	Health factors	Physiological variables	-0.000266893	0.97411	Not-significant
P42-PWY: incomplete reductive TCA cycle	Mean arterial pressure	Health factors	Physiological variables	-0.000248829	0.986572	Not-significant
P441-PWY: superpathway of N-acetylneuraminate degradation	Mean arterial pressure	Health factors	Physiological variables	-0.00106232	0.938768	Not-significant
P461-PWY: hexitol fermentation to lactate, formate, ethanol and acetate	Mean arterial pressure	Health factors	Physiological variables	-0.0039042	0.712411	Not-significant
P562-PWY: myo-inositol degradation I	Mean arterial pressure	Health factors	Physiological variables	-0.00019849	1	Not-significant
P621-PWY: nylon-6 oligomer degradation	Mean arterial pressure	Health factors	Physiological variables	-0.00736293	0.832822	Not-significant
PANTO-PWY: phosphopantothenate biosynthesis I	Mean arterial pressure	Health factors	Physiological variables	0.000284218	0.960064	Not-significant
PANTOSYN-PWY: superpathway of coenzyme A biosynthesis I (bacteria)	Mean arterial pressure	Health factors	Physiological variables	0.000542471	0.896161	Not-significant
PCPDEG-PWY: pentachlorophenol degradation	Mean arterial pressure	Health factors	Physiological variables	2.16e-17	1	Not-significant
PENTOSE-P-PWY: pentose phosphate pathway	Mean arterial pressure	Health factors	Physiological variables	-0.000519061	0.973198	Not-significant
PEPTIDOGLYCANSYN-PWY: peptidoglycan biosynthesis I (meso-diaminopimelate containing)	Mean arterial pressure	Health factors	Physiological variables	0.000424115	0.913663	Not-significant
PHOSLIPSYN-PWY: superpathway of phospholipid biosynthesis I (bacteria)	Mean arterial pressure	Health factors	Physiological variables	-0.000209031	0.977975	Not-significant
PHOTOALL-PWY: oxygenic photosynthesis	Mean arterial pressure	Health factors	Physiological variables	-0.00345676	0.793273	Not-significant
POLYAMINSYN3-PWY: superpathway of polyamine biosynthesis II	Mean arterial pressure	Health factors	Physiological variables	0.00187698	0.949132	Not-significant
POLYAMSYN-PWY: superpathway of polyamine biosynthesis I	Mean arterial pressure	Health factors	Physiological variables	-0.00134729	0.889246	Not-significant
POLYISOPRENSYN-PWY: polyisoprenoid biosynthesis (E. coli)	Mean arterial pressure	Health factors	Physiological variables	-0.00106422	0.971524	Not-significant
PPGPPMET-PWY: ppGpp metabolism	Mean arterial pressure	Health factors	Physiological variables	-0.00145247	0.900412	Not-significant
PROPFERM-PWY: superpathway of L-alanine fermentation (Stickland reaction)	Mean arterial pressure	Health factors	Physiological variables	-0.00766863	0.802953	Not-significant
PROTOCATECHUATE-ORTHO-CLEAVAGE-PWY: protocatechuate degradation II (ortho-cleavage pathway)	Mean arterial pressure	Health factors	Physiological variables	-0.0148474	0.454207	Not-significant
PRPP-PWY: superpathway of histidine, purine, and pyrimidine biosynthesis	Mean arterial pressure	Health factors	Physiological variables	-0.0115462	0.654775	Not-significant
PWY-101: photosynthesis light reactions	Mean arterial pressure	Health factors	Physiological variables	-0.00595963	0.724502	Not-significant
PWY-1042: glycolysis IV	Mean arterial pressure	Health factors	Physiological variables	0.000507006	0.891859	Not-significant
PWY-1269: CMP-3-deoxy-D-manno-octulosonate biosynthesis	Mean arterial pressure	Health factors	Physiological variables	0.000900444	0.88345	Not-significant
PWY-1501: mandelate degradation I	Mean arterial pressure	Health factors	Physiological variables	-0.00787953	0.526291	Not-significant
PWY-1622: formaldehyde assimilation I (serine pathway)	Mean arterial pressure	Health factors	Physiological variables	0.000369778	0.970876	Not-significant
PWY-181: photorespiration	Mean arterial pressure	Health factors	Physiological variables	-0.000574865	0.959848	Not-significant
PWY-1861: formaldehyde assimilation II (assimilatory RuMP Cycle)	Mean arterial pressure	Health factors	Physiological variables	-0.00514393	0.691745	Not-significant
PWY-2201: folate transformations I	Mean arterial pressure	Health factors	Physiological variables	-0.00266767	0.749601	Not-significant
PWY-2221: Entner-Doudoroff pathway III (semi-phosphorylative)	Mean arterial pressure	Health factors	Physiological variables	-0.00362517	0.850115	Not-significant
PWY-241: C4 photosynthetic carbon assimilation cycle, NADP-ME type	Mean arterial pressure	Health factors	Physiological variables	-0.002922	0.797564	Not-significant
PWY-2941: L-lysine biosynthesis II	Mean arterial pressure	Health factors	Physiological variables	0.000891562	0.939406	Not-significant
PWY-2942: L-lysine biosynthesis III	Mean arterial pressure	Health factors	Physiological variables	0.000649093	0.846785	Not-significant
PWY-3001: superpathway of L-isoleucine biosynthesis I	Mean arterial pressure	Health factors	Physiological variables	-0.000575293	0.932026	Not-significant
PWY-3781: aerobic respiration I (cytochrome c)	Mean arterial pressure	Health factors	Physiological variables	0.00497449	0.869588	Not-significant
PWY-3801: sucrose degradation II (sucrose synthase)	Mean arterial pressure	Health factors	Physiological variables	-0.00800558	0.837652	Not-significant
PWY-3841: folate transformations II (plants)	Mean arterial pressure	Health factors	Physiological variables	-3.62e-05	0.998696	Not-significant
PWY-4041: &gamma;-glutamyl cycle	Mean arterial pressure	Health factors	Physiological variables	-0.00133548	0.900689	Not-significant
PWY-4361: S-methyl-5-thio-&alpha;-D-ribose 1-phosphate degradation I	Mean arterial pressure	Health factors	Physiological variables	0.00280883	0.825534	Not-significant
PWY-4702: phytate degradation I	Mean arterial pressure	Health factors	Physiological variables	0.00138569	0.874559	Not-significant
PWY-4984: urea cycle	Mean arterial pressure	Health factors	Physiological variables	0.00433424	0.842776	Not-significant
PWY-5004: superpathway of L-citrulline metabolism	Mean arterial pressure	Health factors	Physiological variables	-0.0226122	0.0949927	Not-significant
PWY-5005: biotin biosynthesis II	Mean arterial pressure	Health factors	Physiological variables	-0.000530676	0.985886	Not-significant
PWY-5022: 4-aminobutanoate degradation V	Mean arterial pressure	Health factors	Physiological variables	-0.0101711	0.537699	Not-significant
PWY-5028: L-histidine degradation II	Mean arterial pressure	Health factors	Physiological variables	-0.00469394	0.890943	Not-significant
PWY-5030: L-histidine degradation III	Mean arterial pressure	Health factors	Physiological variables	0.00198988	0.919687	Not-significant
PWY-5055: nicotinate degradation III	Mean arterial pressure	Health factors	Physiological variables	-0.00343446	0.577297	Not-significant
PWY-5067: glycogen biosynthesis II (from UDP-D-Glucose)	Mean arterial pressure	Health factors	Physiological variables	0.000579229	0.683519	Not-significant
PWY-5079: L-phenylalanine degradation III	Mean arterial pressure	Health factors	Physiological variables	-2.08e-05	0.998193	Not-significant
PWY-5088: L-glutamate degradation VIII (to propanoate)	Mean arterial pressure	Health factors	Physiological variables	-0.0107769	0.659513	Not-significant
PWY-5097: L-lysine biosynthesis VI	Mean arterial pressure	Health factors	Physiological variables	0.000531337	0.887231	Not-significant
PWY-5100: pyruvate fermentation to acetate and lactate II	Mean arterial pressure	Health factors	Physiological variables	0.00049758	0.929682	Not-significant
PWY-5101: L-isoleucine biosynthesis II	Mean arterial pressure	Health factors	Physiological variables	-6.25e-17	1	Not-significant
PWY-5103: L-isoleucine biosynthesis III	Mean arterial pressure	Health factors	Physiological variables	0.000703882	0.861017	Not-significant
PWY-5104: L-isoleucine biosynthesis IV	Mean arterial pressure	Health factors	Physiological variables	-0.00929291	0.699431	Not-significant
PWY-5121: superpathway of geranylgeranyl diphosphate biosynthesis II (via MEP)	Mean arterial pressure	Health factors	Physiological variables	0.00059628	0.971364	Not-significant
PWY-5129: sphingolipid biosynthesis (plants)	Mean arterial pressure	Health factors	Physiological variables	-1.95e-05	0.998193	Not-significant
PWY-5130: 2-oxobutanoate degradation I	Mean arterial pressure	Health factors	Physiological variables	-0.00628249	0.530358	Not-significant
PWY-5136: fatty acid &beta;-oxidation II (plant peroxisome)	Mean arterial pressure	Health factors	Physiological variables	-0.006425	0.620644	Not-significant
PWY-5138: fatty acid &beta;-oxidation IV (unsaturated, even number)	Mean arterial pressure	Health factors	Physiological variables	-0.00982408	0.678114	Not-significant
PWY-5154: L-arginine biosynthesis III (via N-acetyl-L-citrulline)	Mean arterial pressure	Health factors	Physiological variables	8.3e-06	1	Not-significant
PWY-5156: superpathway of fatty acid biosynthesis II (plant)	Mean arterial pressure	Health factors	Physiological variables	-0.000325232	0.963934	Not-significant
PWY-5178: toluene degradation IV (aerobic) (via catechol)	Mean arterial pressure	Health factors	Physiological variables	-0.000832197	0.83082	Not-significant
PWY-5180: toluene degradation I (aerobic) (via o-cresol)	Mean arterial pressure	Health factors	Physiological variables	-0.00538462	0.88345	Not-significant
PWY-5188: tetrapyrrole biosynthesis I (from glutamate)	Mean arterial pressure	Health factors	Physiological variables	-0.000239992	0.979384	Not-significant
PWY-5189: tetrapyrrole biosynthesis II (from glycine)	Mean arterial pressure	Health factors	Physiological variables	-0.000151695	1	Not-significant
PWY-5198: factor 420 biosynthesis II (mycobacteria)	Mean arterial pressure	Health factors	Physiological variables	-0.0141768	0.53735	Not-significant
PWY-5209: methyl-coenzyme M oxidation to CO2	Mean arterial pressure	Health factors	Physiological variables	-0.013549	0.569094	Not-significant
PWY-5265: peptidoglycan biosynthesis II (staphylococci)	Mean arterial pressure	Health factors	Physiological variables	-0.00345567	0.954099	Not-significant
PWY-5306: superpathway of thiosulfate metabolism (Desulfovibrio sulfodismutans)	Mean arterial pressure	Health factors	Physiological variables	0.0012782	0.00388097	Significant
PWY-5345: superpathway of L-methionine biosynthesis (by sulfhydrylation)	Mean arterial pressure	Health factors	Physiological variables	-0.00127151	0.899291	Not-significant
PWY-5347: superpathway of L-methionine biosynthesis (transsulfuration)	Mean arterial pressure	Health factors	Physiological variables	-0.00214915	0.943948	Not-significant
PWY-5367: petroselinate biosynthesis	Mean arterial pressure	Health factors	Physiological variables	-0.01069	0.327923	Not-significant
PWY-5384: sucrose degradation IV (sucrose phosphorylase)	Mean arterial pressure	Health factors	Physiological variables	-0.00180604	0.842606	Not-significant
PWY-5392: reductive TCA cycle II	Mean arterial pressure	Health factors	Physiological variables	-0.00950682	0.729931	Not-significant
PWY-5415: catechol degradation I (meta-cleavage pathway)	Mean arterial pressure	Health factors	Physiological variables	-0.00442683	0.864604	Not-significant
PWY-5417: catechol degradation III (ortho-cleavage pathway)	Mean arterial pressure	Health factors	Physiological variables	-0.0234005	0.113115	Not-significant
PWY-5419: catechol degradation to 2-hydroxypentadienoate II	Mean arterial pressure	Health factors	Physiological variables	0.000338208	0.964968	Not-significant
PWY-5420: catechol degradation II (meta-cleavage pathway)	Mean arterial pressure	Health factors	Physiological variables	0.000342141	0.967083	Not-significant
PWY-5431: aromatic compounds degradation via &beta;-ketoadipate	Mean arterial pressure	Health factors	Physiological variables	-0.0234005	0.113115	Not-significant
PWY-5464: superpathway of cytosolic glycolysis (plants), pyruvate dehydrogenase and TCA cycle	Mean arterial pressure	Health factors	Physiological variables	0.000584531	0.995318	Not-significant
PWY-5484: glycolysis II (from fructose 6-phosphate)	Mean arterial pressure	Health factors	Physiological variables	-0.000345022	0.971364	Not-significant
PWY-5494: pyruvate fermentation to propanoate II (acrylate pathway)	Mean arterial pressure	Health factors	Physiological variables	-0.00595418	0.84239	Not-significant
PWY-5497: purine nucleobases degradation II (anaerobic)	Mean arterial pressure	Health factors	Physiological variables	-3.9e-06	1	Not-significant
PWY-5505: L-glutamate and L-glutamine biosynthesis	Mean arterial pressure	Health factors	Physiological variables	-0.00114418	0.927791	Not-significant
PWY-5514: UDP-N-acetyl-D-galactosamine biosynthesis II	Mean arterial pressure	Health factors	Physiological variables	-0.00764806	0.626642	Not-significant
PWY-5531: 3,8-divinyl-chlorophyllide a biosynthesis II (anaerobic)	Mean arterial pressure	Health factors	Physiological variables	0.0056531	0.841052	Not-significant
PWY-5532: nucleoside and nucleotide degradation (archaea)	Mean arterial pressure	Health factors	Physiological variables	0.000505393	0.866418	Not-significant
PWY-561: superpathway of glyoxylate cycle and fatty acid degradation	Mean arterial pressure	Health factors	Physiological variables	-0.0114947	0.593799	Not-significant
PWY-5647: 2-nitrobenzoate degradation I	Mean arterial pressure	Health factors	Physiological variables	-0.000650102	0.87875	Not-significant
PWY-5652: 2-amino-3-carboxymuconate semialdehyde degradation to glutaryl-CoA	Mean arterial pressure	Health factors	Physiological variables	0.000243479	0.655404	Not-significant
PWY-5654: 2-amino-3-carboxymuconate semialdehyde degradation to 2-hydroxypentadienoate	Mean arterial pressure	Health factors	Physiological variables	-0.012393	0.31655	Not-significant
PWY-5656: mannosylglycerate biosynthesis I	Mean arterial pressure	Health factors	Physiological variables	-0.00661956	0.843746	Not-significant
PWY-5659: GDP-mannose biosynthesis	Mean arterial pressure	Health factors	Physiological variables	0.000775628	0.932423	Not-significant
PWY-5667: CDP-diacylglycerol biosynthesis I	Mean arterial pressure	Health factors	Physiological variables	0.000215309	0.977706	Not-significant
PWY-5675: nitrate reduction V (assimilatory)	Mean arterial pressure	Health factors	Physiological variables	-0.00568478	0.834968	Not-significant
PWY-5676: acetyl-CoA fermentation to butanoate II	Mean arterial pressure	Health factors	Physiological variables	0.000641521	0.970358	Not-significant
PWY-5677: succinate fermentation to butanoate	Mean arterial pressure	Health factors	Physiological variables	0.00743946	0.387133	Not-significant
PWY-5686: UMP biosynthesis I	Mean arterial pressure	Health factors	Physiological variables	0.000443737	0.909245	Not-significant
PWY-5690: TCA cycle II (plants and fungi)	Mean arterial pressure	Health factors	Physiological variables	0.00478798	0.462302	Not-significant
PWY-5692: allantoin degradation to glyoxylate II	Mean arterial pressure	Health factors	Physiological variables	-0.00133473	0.975626	Not-significant
PWY-5695: inosine 5'-phosphate degradation	Mean arterial pressure	Health factors	Physiological variables	0.000794482	0.808653	Not-significant
PWY-5705: allantoin degradation to glyoxylate III	Mean arterial pressure	Health factors	Physiological variables	-0.00712813	0.822624	Not-significant
PWY-5723: Rubisco shunt	Mean arterial pressure	Health factors	Physiological variables	-0.0112689	0.546371	Not-significant
PWY-5724: superpathway of atrazine degradation	Mean arterial pressure	Health factors	Physiological variables	-0.000741516	0.929729	Not-significant
PWY-5747: 2-methylcitrate cycle II	Mean arterial pressure	Health factors	Physiological variables	-0.00634835	0.842596	Not-significant
PWY-5837: 2-carboxy-1,4-naphthoquinol biosynthesis	Mean arterial pressure	Health factors	Physiological variables	-0.00538903	0.769593	Not-significant
PWY-5838: superpathway of menaquinol-8 biosynthesis I	Mean arterial pressure	Health factors	Physiological variables	-0.00343462	0.927357	Not-significant
PWY-5840: superpathway of menaquinol-7 biosynthesis	Mean arterial pressure	Health factors	Physiological variables	-0.00258678	0.933313	Not-significant
PWY-5845: superpathway of menaquinol-9 biosynthesis	Mean arterial pressure	Health factors	Physiological variables	-0.00992989	0.77378	Not-significant
PWY-5850: superpathway of menaquinol-6 biosynthesis	Mean arterial pressure	Health factors	Physiological variables	-0.0149067	0.599217	Not-significant
PWY-5855: ubiquinol-7 biosynthesis (early decarboxylation)	Mean arterial pressure	Health factors	Physiological variables	-0.0161155	0.293111	Not-significant
PWY-5860: superpathway of demethylmenaquinol-6 biosynthesis I	Mean arterial pressure	Health factors	Physiological variables	-0.0143219	0.601113	Not-significant
PWY-5861: superpathway of demethylmenaquinol-8 biosynthesis I	Mean arterial pressure	Health factors	Physiological variables	-0.00338946	0.925518	Not-significant
PWY-5862: superpathway of demethylmenaquinol-9 biosynthesis	Mean arterial pressure	Health factors	Physiological variables	-0.00947239	0.776654	Not-significant
PWY-5870: ubiquinol-8 biosynthesis (late decarboxylation)	Mean arterial pressure	Health factors	Physiological variables	0.00302965	0.530813	Not-significant
PWY-5873: ubiquinol-7 biosynthesis (late decarboxylation)	Mean arterial pressure	Health factors	Physiological variables	0.000831798	0.55238	Not-significant
PWY-5896: superpathway of menaquinol-10 biosynthesis	Mean arterial pressure	Health factors	Physiological variables	-0.0138523	0.643771	Not-significant
PWY-5897: superpathway of menaquinol-11 biosynthesis	Mean arterial pressure	Health factors	Physiological variables	-0.00537566	0.785966	Not-significant
PWY-5898: superpathway of menaquinol-12 biosynthesis	Mean arterial pressure	Health factors	Physiological variables	-0.00537566	0.785966	Not-significant
PWY-5899: superpathway of menaquinol-13 biosynthesis	Mean arterial pressure	Health factors	Physiological variables	-0.00537566	0.785966	Not-significant
PWY-5910: superpathway of geranylgeranyldiphosphate biosynthesis I (via mevalonate)	Mean arterial pressure	Health factors	Physiological variables	-0.0146136	0.481447	Not-significant
PWY-5913: partial TCA cycle (obligate autotrophs)	Mean arterial pressure	Health factors	Physiological variables	-0.00200147	0.879523	Not-significant
PWY-5918: superpathway of heme b biosynthesis from glutamate	Mean arterial pressure	Health factors	Physiological variables	-0.00479447	0.840941	Not-significant
PWY-5920: superpathway of heme b biosynthesis from glycine	Mean arterial pressure	Health factors	Physiological variables	-0.00990239	0.701035	Not-significant
PWY-5941: glycogen degradation II	Mean arterial pressure	Health factors	Physiological variables	-0.000632179	0.923445	Not-significant
PWY-5971: palmitate biosynthesis (type II fatty acid synthase)	Mean arterial pressure	Health factors	Physiological variables	-0.0163377	0.157748	Not-significant
PWY-5972: stearate biosynthesis I (animals)	Mean arterial pressure	Health factors	Physiological variables	0.00118509	0.977887	Not-significant
PWY-5973: cis-vaccenate biosynthesis	Mean arterial pressure	Health factors	Physiological variables	-5.43e-05	0.998503	Not-significant
PWY-5981: CDP-diacylglycerol biosynthesis III	Mean arterial pressure	Health factors	Physiological variables	-0.0109231	0.432734	Not-significant
PWY-5989: stearate biosynthesis II (bacteria and plants)	Mean arterial pressure	Health factors	Physiological variables	-0.00190578	0.907589	Not-significant
PWY-5994: palmitate biosynthesis (type I fatty acid synthase)	Mean arterial pressure	Health factors	Physiological variables	-0.00617819	0.668744	Not-significant
PWY-6071: superpathway of phenylethylamine degradation	Mean arterial pressure	Health factors	Physiological variables	-0.0038186	0.930972	Not-significant
PWY-6075: ergosterol biosynthesis I	Mean arterial pressure	Health factors	Physiological variables	-1.63e-05	0.998193	Not-significant
PWY-6084: 3,5-dichlorocatechol degradation	Mean arterial pressure	Health factors	Physiological variables	0.000379885	0.64974	Not-significant
PWY-6087: 4-chlorocatechol degradation	Mean arterial pressure	Health factors	Physiological variables	0.000411698	0.64974	Not-significant
PWY-6089: 3-chlorocatechol degradation I (ortho)	Mean arterial pressure	Health factors	Physiological variables	0.000411698	0.64974	Not-significant
PWY-6093: 4,5-dichlorocatechol degradation	Mean arterial pressure	Health factors	Physiological variables	0.000376865	0.64974	Not-significant
PWY-6107: chlorosalicylate degradation	Mean arterial pressure	Health factors	Physiological variables	0.000407899	0.64974	Not-significant
PWY-6113: superpathway of mycolate biosynthesis	Mean arterial pressure	Health factors	Physiological variables	-1.38e-06	1	Not-significant
PWY-6121: 5-aminoimidazole ribonucleotide biosynthesis I	Mean arterial pressure	Health factors	Physiological variables	-0.000682569	0.87308	Not-significant
PWY-6122: 5-aminoimidazole ribonucleotide biosynthesis II	Mean arterial pressure	Health factors	Physiological variables	0.000632208	0.856392	Not-significant
PWY-6123: inosine-5'-phosphate biosynthesis I	Mean arterial pressure	Health factors	Physiological variables	-0.00100264	0.837862	Not-significant
PWY-6124: inosine-5'-phosphate biosynthesis II	Mean arterial pressure	Health factors	Physiological variables	-0.00110536	0.823414	Not-significant
PWY-6125: superpathway of guanosine nucleotides de novo biosynthesis II	Mean arterial pressure	Health factors	Physiological variables	-0.00109042	0.845821	Not-significant
PWY-6126: superpathway of adenosine nucleotides de novo biosynthesis II	Mean arterial pressure	Health factors	Physiological variables	-0.00102072	0.854929	Not-significant
PWY-6138: CMP-N-acetylneuraminate biosynthesis I (eukaryotes)	Mean arterial pressure	Health factors	Physiological variables	-0.00108217	0.921397	Not-significant
PWY-6143: CMP-pseudaminate biosynthesis	Mean arterial pressure	Health factors	Physiological variables	-0.00528183	0.879523	Not-significant
PWY-6147: 6-hydroxymethyl-dihydropterin diphosphate biosynthesis I	Mean arterial pressure	Health factors	Physiological variables	0.00114555	0.843944	Not-significant
PWY-6148: tetrahydromethanopterin biosynthesis	Mean arterial pressure	Health factors	Physiological variables	-0.000421621	0.670846	Not-significant
PWY-6151: S-adenosyl-L-methionine salvage I	Mean arterial pressure	Health factors	Physiological variables	0.000969072	0.729075	Not-significant
PWY-6160: 3-dehydroquinate biosynthesis II (archaea)	Mean arterial pressure	Health factors	Physiological variables	-0.0103378	0.733726	Not-significant
PWY-6163: chorismate biosynthesis from 3-dehydroquinate	Mean arterial pressure	Health factors	Physiological variables	0.000544822	0.88039	Not-significant
PWY-6165: chorismate biosynthesis II (archaea)	Mean arterial pressure	Health factors	Physiological variables	-0.0108567	0.761961	Not-significant
PWY-6167: flavin biosynthesis II (archaea)	Mean arterial pressure	Health factors	Physiological variables	-0.0234315	0.230431	Not-significant
PWY-6168: flavin biosynthesis III (fungi)	Mean arterial pressure	Health factors	Physiological variables	-0.0147243	0.582372	Not-significant
PWY-6174: mevalonate pathway II (haloarchaea)	Mean arterial pressure	Health factors	Physiological variables	-0.0141349	0.458698	Not-significant
PWY-6182: superpathway of salicylate degradation	Mean arterial pressure	Health factors	Physiological variables	-0.0187006	0.230431	Not-significant
PWY-6185: 4-methylcatechol degradation (ortho cleavage)	Mean arterial pressure	Health factors	Physiological variables	-0.0202971	0.193477	Not-significant
PWY-6193: 3-chlorocatechol degradation II (ortho)	Mean arterial pressure	Health factors	Physiological variables	0.000411698	0.64974	Not-significant
PWY-6210: 2-aminophenol degradation	Mean arterial pressure	Health factors	Physiological variables	-0.0123628	0.31913	Not-significant
PWY-6215: 4-chlorobenzoate degradation	Mean arterial pressure	Health factors	Physiological variables	-0.014975	0.350675	Not-significant
PWY-621: sucrose degradation III (sucrose invertase)	Mean arterial pressure	Health factors	Physiological variables	-0.00139618	0.891607	Not-significant
PWY-622: starch biosynthesis	Mean arterial pressure	Health factors	Physiological variables	-0.0159396	0.673291	Not-significant
PWY-6269: superpathway of adenosylcobalamin salvage from cobinamide II	Mean arterial pressure	Health factors	Physiological variables	4.91e-05	0.992774	Not-significant
PWY-6270: isoprene biosynthesis I	Mean arterial pressure	Health factors	Physiological variables	-0.00133462	0.855418	Not-significant
PWY-6277: superpathway of 5-aminoimidazole ribonucleotide biosynthesis	Mean arterial pressure	Health factors	Physiological variables	0.000632208	0.856392	Not-significant
PWY-6281: L-selenocysteine biosynthesis II (archaea and eukaryotes)	Mean arterial pressure	Health factors	Physiological variables	-0.00139947	0.96454	Not-significant
PWY-6282: palmitoleate biosynthesis I (from (5Z)-dodec-5-enoate)	Mean arterial pressure	Health factors	Physiological variables	-0.00319413	0.840376	Not-significant
PWY-6284: superpathway of unsaturated fatty acids biosynthesis (E. coli)	Mean arterial pressure	Health factors	Physiological variables	-0.0142722	0.186621	Not-significant
PWY-6285: superpathway of fatty acids biosynthesis (E. coli)	Mean arterial pressure	Health factors	Physiological variables	-0.0134681	0.343735	Not-significant
PWY-6292: superpathway of L-cysteine biosynthesis (mammalian)	Mean arterial pressure	Health factors	Physiological variables	-0.000727173	0.934379	Not-significant
PWY-6293: superpathway of L-cysteine biosynthesis (fungi)	Mean arterial pressure	Health factors	Physiological variables	-0.0136728	0.481987	Not-significant
PWY-6305: superpathway of putrescine biosynthesis	Mean arterial pressure	Health factors	Physiological variables	-0.00100789	0.915305	Not-significant
PWY-6307: L-tryptophan degradation X (mammalian, via tryptamine)	Mean arterial pressure	Health factors	Physiological variables	-0.00109154	0.286642	Not-significant
PWY-6309: L-tryptophan degradation XI (mammalian, via kynurenine)	Mean arterial pressure	Health factors	Physiological variables	0.00066556	0.639587	Not-significant
PWY-6313: serotonin degradation	Mean arterial pressure	Health factors	Physiological variables	-0.00117006	0.283189	Not-significant
PWY-6317: D-galactose degradation I (Leloir pathway)	Mean arterial pressure	Health factors	Physiological variables	0.000284036	0.966409	Not-significant
PWY-6318: L-phenylalanine degradation IV (mammalian, via side chain)	Mean arterial pressure	Health factors	Physiological variables	-0.0139483	0.424903	Not-significant
PWY-6328: L-lysine degradation X	Mean arterial pressure	Health factors	Physiological variables	-0.010983	0.634524	Not-significant
PWY-6349: CDP-archaeol biosynthesis	Mean arterial pressure	Health factors	Physiological variables	-0.00862604	0.803285	Not-significant
PWY-6350: archaetidylinositol biosynthesis	Mean arterial pressure	Health factors	Physiological variables	-0.0115955	0.674236	Not-significant
PWY-6352: 3-phosphoinositide biosynthesis	Mean arterial pressure	Health factors	Physiological variables	-1.81e-05	0.998193	Not-significant
PWY-6353: purine nucleotides degradation II (aerobic)	Mean arterial pressure	Health factors	Physiological variables	-0.00186053	0.843738	Not-significant
PWY-6385: peptidoglycan biosynthesis III (mycobacteria)	Mean arterial pressure	Health factors	Physiological variables	0.000466174	0.901734	Not-significant
PWY-6386: UDP-N-acetylmuramoyl-pentapeptide biosynthesis II (lysine-containing)	Mean arterial pressure	Health factors	Physiological variables	0.000435009	0.910061	Not-significant
PWY-6387: UDP-N-acetylmuramoyl-pentapeptide biosynthesis I (meso-diaminopimelate containing)	Mean arterial pressure	Health factors	Physiological variables	0.000433451	0.911195	Not-significant
PWY-6396: superpathway of 2,3-butanediol biosynthesis	Mean arterial pressure	Health factors	Physiological variables	-0.00231137	0.955761	Not-significant
PWY-6435: 4-hydroxybenzoate biosynthesis III (plants)	Mean arterial pressure	Health factors	Physiological variables	-0.0102494	0.673503	Not-significant
PWY-6467: Kdo transfer to lipid IVA III (Chlamydia)	Mean arterial pressure	Health factors	Physiological variables	-0.000253561	0.999463	Not-significant
PWY-6470: peptidoglycan biosynthesis V (&beta;-lactam resistance)	Mean arterial pressure	Health factors	Physiological variables	0.00122953	0.953347	Not-significant
PWY-6471: peptidoglycan biosynthesis IV (Enterococcus faecium)	Mean arterial pressure	Health factors	Physiological variables	-0.00137003	0.96434	Not-significant
PWY-6478: GDP-D-glycero-&alpha;-D-manno-heptose biosynthesis	Mean arterial pressure	Health factors	Physiological variables	-0.00524814	0.830078	Not-significant
PWY-6507: 4-deoxy-L-threo-hex-4-enopyranuronate degradation	Mean arterial pressure	Health factors	Physiological variables	8.79e-06	1	Not-significant
PWY-6518: bile acids epimerization	Mean arterial pressure	Health factors	Physiological variables	8.62e-06	1	Not-significant
PWY-6519: 8-amino-7-oxononanoate biosynthesis I	Mean arterial pressure	Health factors	Physiological variables	-0.00236414	0.889246	Not-significant
PWY-6527: stachyose degradation	Mean arterial pressure	Health factors	Physiological variables	0.000204125	0.978577	Not-significant
PWY-6531: mannitol cycle	Mean arterial pressure	Health factors	Physiological variables	-0.00476799	0.868435	Not-significant
PWY-6545: pyrimidine deoxyribonucleotides de novo biosynthesis III	Mean arterial pressure	Health factors	Physiological variables	-0.00751865	0.631336	Not-significant
PWY-6549: L-glutamine biosynthesis III	Mean arterial pressure	Health factors	Physiological variables	-0.00141554	0.883269	Not-significant
PWY-6562: norspermidine biosynthesis	Mean arterial pressure	Health factors	Physiological variables	-0.0110753	0.673481	Not-significant
PWY-6565: superpathway of polyamine biosynthesis III	Mean arterial pressure	Health factors	Physiological variables	0.00702861	0.82337	Not-significant
PWY-6572: chondroitin sulfate degradation I (bacterial)	Mean arterial pressure	Health factors	Physiological variables	-0.00283299	0.947539	Not-significant
PWY-6588: pyruvate fermentation to acetone	Mean arterial pressure	Health factors	Physiological variables	0.00106713	0.97411	Not-significant
PWY-6590: superpathway of Clostridium acetobutylicum acidogenic fermentation	Mean arterial pressure	Health factors	Physiological variables	-0.000846763	0.954415	Not-significant
PWY-6595: superpathway of guanosine nucleotides degradation (plants)	Mean arterial pressure	Health factors	Physiological variables	-0.00269345	0.943738	Not-significant
PWY-6596: adenosine nucleotides degradation I	Mean arterial pressure	Health factors	Physiological variables	-1.69e-05	0.998193	Not-significant
PWY-6606: guanosine nucleotides degradation II	Mean arterial pressure	Health factors	Physiological variables	-0.00186648	0.869079	Not-significant
PWY-6607: guanosine nucleotides degradation I	Mean arterial pressure	Health factors	Physiological variables	-0.00269176	0.944143	Not-significant
PWY-6608: guanosine nucleotides degradation III	Mean arterial pressure	Health factors	Physiological variables	-0.000907616	0.950926	Not-significant
PWY-6609: adenine and adenosine salvage III	Mean arterial pressure	Health factors	Physiological variables	0.000214418	0.96454	Not-significant
PWY-6612: superpathway of tetrahydrofolate biosynthesis	Mean arterial pressure	Health factors	Physiological variables	-0.00510253	0.703135	Not-significant
PWY-6628: superpathway of L-phenylalanine biosynthesis	Mean arterial pressure	Health factors	Physiological variables	-0.000836912	0.913616	Not-significant
PWY-6630: superpathway of L-tyrosine biosynthesis	Mean arterial pressure	Health factors	Physiological variables	-0.00207826	0.703135	Not-significant
PWY-6641: superpathway of sulfolactate degradation	Mean arterial pressure	Health factors	Physiological variables	0.00104559	0.695823	Not-significant
PWY-6690: cinnamate and 3-hydroxycinnamate degradation to 2-hydroxypentadienoate	Mean arterial pressure	Health factors	Physiological variables	-0.0139403	0.46231	Not-significant
PWY-6700: queuosine biosynthesis I (de novo)	Mean arterial pressure	Health factors	Physiological variables	0.000316407	0.946201	Not-significant
PWY-6703: preQ0 biosynthesis	Mean arterial pressure	Health factors	Physiological variables	4.21e-05	0.999463	Not-significant
PWY-6708: ubiquinol-8 biosynthesis (early decarboxylation)	Mean arterial pressure	Health factors	Physiological variables	-0.00491367	0.893034	Not-significant
PWY-6724: starch degradation II	Mean arterial pressure	Health factors	Physiological variables	-0.000264494	0.878478	Not-significant
PWY-6731: starch degradation III	Mean arterial pressure	Health factors	Physiological variables	-0.000464987	0.972618	Not-significant
PWY-6748: nitrate reduction VII (denitrification)	Mean arterial pressure	Health factors	Physiological variables	-0.0031917	0.841052	Not-significant
PWY-6749: CMP-legionaminate biosynthesis I	Mean arterial pressure	Health factors	Physiological variables	-0.00519131	0.896161	Not-significant
PWY-6797: 6-hydroxymethyl-dihydropterin diphosphate biosynthesis II (Methanocaldococcus)	Mean arterial pressure	Health factors	Physiological variables	0.00163044	0.834856	Not-significant
PWY-6803: phosphatidylcholine acyl editing	Mean arterial pressure	Health factors	Physiological variables	-0.011984	0.537699	Not-significant
PWY-6807: xyloglucan degradation II (exoglucanase)	Mean arterial pressure	Health factors	Physiological variables	-0.000568473	0.993806	Not-significant
PWY-6823: molybdopterin biosynthesis	Mean arterial pressure	Health factors	Physiological variables	-0.000745544	0.922331	Not-significant
PWY-6834: spermidine biosynthesis III	Mean arterial pressure	Health factors	Physiological variables	0.000153955	0.963407	Not-significant
PWY-6837: fatty acid &beta;-oxidation V (unsaturated, odd number, di-isomerase-dependent)	Mean arterial pressure	Health factors	Physiological variables	0.000157137	0.954981	Not-significant
PWY-6842: glutathione-mediated detoxification II	Mean arterial pressure	Health factors	Physiological variables	-1.7e-05	0.998193	Not-significant
PWY-6859: all-trans-farnesol biosynthesis	Mean arterial pressure	Health factors	Physiological variables	-0.00412981	0.895182	Not-significant
PWY-6876: isopropanol biosynthesis (engineered)	Mean arterial pressure	Health factors	Physiological variables	-0.00745437	0.843572	Not-significant
PWY-6891: thiazole component of thiamine diphosphate biosynthesis II	Mean arterial pressure	Health factors	Physiological variables	0.000331427	0.945503	Not-significant
PWY-6895: superpathway of thiamine diphosphate biosynthesis II	Mean arterial pressure	Health factors	Physiological variables	-0.00072967	0.949081	Not-significant
PWY-6897: thiamine diphosphate salvage II	Mean arterial pressure	Health factors	Physiological variables	0.000586405	0.930806	Not-significant
PWY-6901: superpathway of glucose and xylose degradation	Mean arterial pressure	Health factors	Physiological variables	-0.000595637	0.964606	Not-significant
PWY-6902: chitin degradation II (Vibrio)	Mean arterial pressure	Health factors	Physiological variables	-0.00699489	0.683212	Not-significant
PWY-6906: chitin derivatives degradation	Mean arterial pressure	Health factors	Physiological variables	-0.0063183	0.88345	Not-significant
PWY-6920: 6-gingerol analog biosynthesis (engineered)	Mean arterial pressure	Health factors	Physiological variables	2.09e-05	1	Not-significant
PWY-6922: L-N&delta;-acetylornithine biosynthesis	Mean arterial pressure	Health factors	Physiological variables	-0.0114231	0.555305	Not-significant
PWY-6936: seleno-amino acid biosynthesis (plants)	Mean arterial pressure	Health factors	Physiological variables	-3.54e-05	1	Not-significant
PWY-6953: dTDP-3-acetamido-&alpha;-D-fucose biosynthesis	Mean arterial pressure	Health factors	Physiological variables	0.00264593	0.932919	Not-significant
PWY-6957: mandelate degradation to acetyl-CoA	Mean arterial pressure	Health factors	Physiological variables	0.000523818	0.903073	Not-significant
PWY-6961: L-ascorbate degradation II (bacterial, aerobic)	Mean arterial pressure	Health factors	Physiological variables	-0.00383142	0.91323	Not-significant
PWY-6969: TCA cycle V (2-oxoglutarate synthase)	Mean arterial pressure	Health factors	Physiological variables	-0.000619141	0.957996	Not-significant
PWY-6981: chitin biosynthesis	Mean arterial pressure	Health factors	Physiological variables	-0.000869088	0.755096	Not-significant
PWY-6992: 1,5-anhydrofructose degradation	Mean arterial pressure	Health factors	Physiological variables	-0.0042294	0.922989	Not-significant
PWY-7000: kanamycin biosynthesis	Mean arterial pressure	Health factors	Physiological variables	0.00123315	0.619421	Not-significant
PWY-7009: 2,2'-dihydroxybiphenyl degradation	Mean arterial pressure	Health factors	Physiological variables	0.00219226	0.757441	Not-significant
PWY-7013: (S)-propane-1,2-diol degradation	Mean arterial pressure	Health factors	Physiological variables	-0.00666797	0.823203	Not-significant
PWY-702: L-methionine biosynthesis II	Mean arterial pressure	Health factors	Physiological variables	-0.000729368	0.950584	Not-significant
PWY-7031: protein N-glycosylation (bacterial)	Mean arterial pressure	Health factors	Physiological variables	-0.00675946	0.217481	Not-significant
PWY-7039: phosphatidate metabolism, as a signaling molecule	Mean arterial pressure	Health factors	Physiological variables	0.000542498	0.995002	Not-significant
PWY-7094: fatty acid salvage	Mean arterial pressure	Health factors	Physiological variables	-0.0147403	0.420573	Not-significant
PWY-7111: pyruvate fermentation to isobutanol (engineered)	Mean arterial pressure	Health factors	Physiological variables	0.00054944	0.93623	Not-significant
PWY-7115: C4 photosynthetic carbon assimilation cycle, NAD-ME type	Mean arterial pressure	Health factors	Physiological variables	-0.00145387	0.887632	Not-significant
PWY-7117: C4 photosynthetic carbon assimilation cycle, PEPCK type	Mean arterial pressure	Health factors	Physiological variables	-0.00277832	0.80691	Not-significant
PWY-7118: chitin deacetylation	Mean arterial pressure	Health factors	Physiological variables	-0.00853042	0.647738	Not-significant
PWY-7124: ethene biosynthesis V (engineered)	Mean arterial pressure	Health factors	Physiological variables	-0.00241663	0.842031	Not-significant
PWY-7159: 3,8-divinyl-chlorophyllide a biosynthesis III (aerobic, light independent)	Mean arterial pressure	Health factors	Physiological variables	0.00191199	0.961132	Not-significant
PWY-7165: L-ascorbate biosynthesis VIII (engineered pathway)	Mean arterial pressure	Health factors	Physiological variables	-0.0151105	0.456761	Not-significant
PWY-7184: pyrimidine deoxyribonucleotides de novo biosynthesis I	Mean arterial pressure	Health factors	Physiological variables	-0.00744233	0.638897	Not-significant
PWY-7187: pyrimidine deoxyribonucleotides de novo biosynthesis II	Mean arterial pressure	Health factors	Physiological variables	-0.0101132	0.686611	Not-significant
PWY-7196: superpathway of pyrimidine ribonucleosides salvage	Mean arterial pressure	Health factors	Physiological variables	-0.00163838	0.966326	Not-significant
PWY-7197: pyrimidine deoxyribonucleotide phosphorylation	Mean arterial pressure	Health factors	Physiological variables	-0.00166834	0.725066	Not-significant
PWY-7198: pyrimidine deoxyribonucleotides de novo biosynthesis IV	Mean arterial pressure	Health factors	Physiological variables	-0.00146991	0.884178	Not-significant
PWY-7199: pyrimidine deoxyribonucleosides salvage	Mean arterial pressure	Health factors	Physiological variables	-0.000217284	0.96444	Not-significant
PWY-7200: superpathway of pyrimidine deoxyribonucleoside salvage	Mean arterial pressure	Health factors	Physiological variables	-9.24e-06	1	Not-significant
PWY-7204: pyridoxal 5'-phosphate salvage II (plants)	Mean arterial pressure	Health factors	Physiological variables	-0.00992413	0.724922	Not-significant
PWY-7208: superpathway of pyrimidine nucleobases salvage	Mean arterial pressure	Health factors	Physiological variables	-0.00115437	0.830271	Not-significant
PWY-7209: superpathway of pyrimidine ribonucleosides degradation	Mean arterial pressure	Health factors	Physiological variables	-0.0111083	0.617334	Not-significant
PWY-7210: pyrimidine deoxyribonucleotides biosynthesis from CTP	Mean arterial pressure	Health factors	Physiological variables	-0.00593309	0.864247	Not-significant
PWY-7211: superpathway of pyrimidine deoxyribonucleotides de novo biosynthesis	Mean arterial pressure	Health factors	Physiological variables	-0.00802449	0.564913	Not-significant
PWY-7218: photosynthetic 3-hydroxybutanoate biosynthesis (engineered)	Mean arterial pressure	Health factors	Physiological variables	-0.00282965	0.847398	Not-significant
PWY-7220: adenosine deoxyribonucleotides de novo biosynthesis II	Mean arterial pressure	Health factors	Physiological variables	-0.00115969	0.845677	Not-significant
PWY-7221: guanosine ribonucleotides de novo biosynthesis	Mean arterial pressure	Health factors	Physiological variables	0.000502523	0.896161	Not-significant
PWY-7222: guanosine deoxyribonucleotides de novo biosynthesis II	Mean arterial pressure	Health factors	Physiological variables	-0.00115969	0.845677	Not-significant
PWY-7224: purine deoxyribonucleosides salvage	Mean arterial pressure	Health factors	Physiological variables	-0.000726419	0.927386	Not-significant
PWY-7228: superpathway of guanosine nucleotides de novo biosynthesis I	Mean arterial pressure	Health factors	Physiological variables	-0.000998122	0.86344	Not-significant
PWY-7229: superpathway of adenosine nucleotides de novo biosynthesis I	Mean arterial pressure	Health factors	Physiological variables	-0.000867719	0.881203	Not-significant
PWY-722: nicotinate degradation I	Mean arterial pressure	Health factors	Physiological variables	-0.000601059	0.673253	Not-significant
PWY-7234: inosine-5'-phosphate biosynthesis III	Mean arterial pressure	Health factors	Physiological variables	-0.00223505	0.800967	Not-significant
PWY-7237: myo-, chiro- and scyllo-inositol degradation	Mean arterial pressure	Health factors	Physiological variables	0.00217304	0.940457	Not-significant
PWY-7238: sucrose biosynthesis II	Mean arterial pressure	Health factors	Physiological variables	-0.000700182	0.90712	Not-significant
PWY-7242: D-fructuronate degradation	Mean arterial pressure	Health factors	Physiological variables	0.000280586	0.979629	Not-significant
PWY-7245: superpathway of NAD/NADP - NADH/NADPH interconversion (yeast)	Mean arterial pressure	Health factors	Physiological variables	-0.00865197	0.734656	Not-significant
PWY-724: superpathway of L-lysine, L-threonine and L-methionine biosynthesis II	Mean arterial pressure	Health factors	Physiological variables	-0.000880261	0.876057	Not-significant
PWY-7254: TCA cycle VII (acetate-producers)	Mean arterial pressure	Health factors	Physiological variables	-0.0112951	0.483225	Not-significant
PWY-7268: cytosolic NADPH production (yeast)	Mean arterial pressure	Health factors	Physiological variables	-0.0074597	0.79461	Not-significant
PWY-7269: mitochondrial NADPH production (yeast)	Mean arterial pressure	Health factors	Physiological variables	-0.0135449	0.531584	Not-significant
PWY-7279: aerobic respiration II (cytochrome c) (yeast)	Mean arterial pressure	Health factors	Physiological variables	0.00474164	0.859578	Not-significant
PWY-7282: 4-amino-2-methyl-5-diphosphomethylpyrimidine biosynthesis II	Mean arterial pressure	Health factors	Physiological variables	0.000716644	0.966326	Not-significant
PWY-7283: wybutosine biosynthesis	Mean arterial pressure	Health factors	Physiological variables	-1.65e-05	0.998193	Not-significant
PWY-7286: 7-(3-amino-3-carboxypropyl)-wyosine biosynthesis	Mean arterial pressure	Health factors	Physiological variables	-0.0138738	0.576503	Not-significant
PWY-7290: Escherichia coli serotype O86 O-antigen biosynthesis	Mean arterial pressure	Health factors	Physiological variables	-0.000415189	0.971364	Not-significant
PWY-7294: D-xylose degradation IV	Mean arterial pressure	Health factors	Physiological variables	-0.00729936	0.808434	Not-significant
PWY-7295: L-arabinose degradation IV	Mean arterial pressure	Health factors	Physiological variables	-0.000654231	0.562842	Not-significant
PWY-7312: dTDP-&beta;-D-fucofuranose biosynthesis	Mean arterial pressure	Health factors	Physiological variables	0.0160927	0.219668	Not-significant
PWY-7315: dTDP-N-acetylthomosamine biosynthesis	Mean arterial pressure	Health factors	Physiological variables	-0.00532909	0.667814	Not-significant
PWY-7316: dTDP-N-acetylviosamine biosynthesis	Mean arterial pressure	Health factors	Physiological variables	0.00236534	0.951754	Not-significant
PWY-7317: superpathway of dTDP-glucose-derived O-antigen building blocks biosynthesis	Mean arterial pressure	Health factors	Physiological variables	-0.000772629	0.906708	Not-significant
PWY-7323: superpathway of GDP-mannose-derived O-antigen building blocks biosynthesis	Mean arterial pressure	Health factors	Physiological variables	0.000241766	0.982145	Not-significant
PWY-7328: superpathway of UDP-glucose-derived O-antigen building blocks biosynthesis	Mean arterial pressure	Health factors	Physiological variables	-0.000604119	0.93623	Not-significant
PWY-7332: superpathway of UDP-N-acetylglucosamine-derived O-antigen building blocks biosynthesis	Mean arterial pressure	Health factors	Physiological variables	-0.00495171	0.847953	Not-significant
PWY-7337: 10-cis-heptadecenoyl-CoA degradation (yeast)	Mean arterial pressure	Health factors	Physiological variables	0.000168649	0.954099	Not-significant
PWY-7338: 10-trans-heptadecenoyl-CoA degradation (reductase-dependent, yeast)	Mean arterial pressure	Health factors	Physiological variables	0.000168649	0.954099	Not-significant
PWY-7340: 9-cis, 11-trans-octadecadienoyl-CoA degradation (isomerase-dependent, yeast)	Mean arterial pressure	Health factors	Physiological variables	0.00736544	0.697109	Not-significant
PWY-7345: superpathway of anaerobic sucrose degradation	Mean arterial pressure	Health factors	Physiological variables	-0.00128138	0.865636	Not-significant
PWY-7356: thiamine diphosphate salvage IV (yeast)	Mean arterial pressure	Health factors	Physiological variables	-0.00179174	0.776563	Not-significant
PWY-7357: thiamine phosphate formation from pyrithiamine and oxythiamine (yeast)	Mean arterial pressure	Health factors	Physiological variables	0.000493165	0.942547	Not-significant
PWY-7371: 1,4-dihydroxy-6-naphthoate biosynthesis II	Mean arterial pressure	Health factors	Physiological variables	0.00509534	0.88881	Not-significant
PWY-7373: superpathway of demethylmenaquinol-6 biosynthesis II	Mean arterial pressure	Health factors	Physiological variables	0.00114023	0.971364	Not-significant
PWY-7374: 1,4-dihydroxy-6-naphthoate biosynthesis I	Mean arterial pressure	Health factors	Physiological variables	-0.00198733	0.577716	Not-significant
PWY-7376: cob(II)yrinate a,c-diamide biosynthesis II (late cobalt incorporation)	Mean arterial pressure	Health factors	Physiological variables	9.28e-05	0.984112	Not-significant
PWY-7377: cob(II)yrinate a,c-diamide biosynthesis I (early cobalt insertion)	Mean arterial pressure	Health factors	Physiological variables	-4.23e-18	1	Not-significant
PWY-7383: anaerobic energy metabolism (invertebrates, cytosol)	Mean arterial pressure	Health factors	Physiological variables	-0.00355487	0.610981	Not-significant
PWY-7384: anaerobic energy metabolism (invertebrates, mitochondrial)	Mean arterial pressure	Health factors	Physiological variables	-0.00671015	0.830082	Not-significant
PWY-7385: 1,3-propanediol biosynthesis (engineered)	Mean arterial pressure	Health factors	Physiological variables	-0.0078721	0.788547	Not-significant
PWY-7388: octanoyl-[acyl-carrier protein] biosynthesis (mitochondria, yeast)	Mean arterial pressure	Health factors	Physiological variables	-0.0113508	0.715245	Not-significant
PWY-7389: superpathway of anaerobic energy metabolism (invertebrates)	Mean arterial pressure	Health factors	Physiological variables	-0.00731389	0.824724	Not-significant
PWY-7391: isoprene biosynthesis II (engineered)	Mean arterial pressure	Health factors	Physiological variables	-0.00727467	0.805741	Not-significant
PWY-7392: taxadiene biosynthesis (engineered)	Mean arterial pressure	Health factors	Physiological variables	-0.00408806	0.905879	Not-significant
PWY-7396: butanol and isobutanol biosynthesis (engineered)	Mean arterial pressure	Health factors	Physiological variables	-0.0101571	0.683409	Not-significant
PWY-7399: methylphosphonate degradation II	Mean arterial pressure	Health factors	Physiological variables	-0.00234571	0.604663	Not-significant
PWY-7400: L-arginine biosynthesis IV (archaebacteria)	Mean arterial pressure	Health factors	Physiological variables	-0.00172872	0.872067	Not-significant
PWY-7409: phospholipid remodeling (phosphatidylethanolamine, yeast)	Mean arterial pressure	Health factors	Physiological variables	-0.00256695	0.957723	Not-significant
PWY-7411: phosphatidate biosynthesis (yeast)	Mean arterial pressure	Health factors	Physiological variables	-1.34e-05	1	Not-significant
PWY-7431: aromatic biogenic amine degradation (bacteria)	Mean arterial pressure	Health factors	Physiological variables	-0.00116976	0.282604	Not-significant
PWY-7434: terminal O-glycans residues modification (via type 2 precursor disaccharide)	Mean arterial pressure	Health factors	Physiological variables	-0.00858747	0.724703	Not-significant
PWY-7446: sulfoquinovose degradation I	Mean arterial pressure	Health factors	Physiological variables	-0.00873002	0.762732	Not-significant
PWY-7456: &beta;-(1,4)-mannan degradation	Mean arterial pressure	Health factors	Physiological variables	0.000622135	0.950926	Not-significant
PWY-7511: protein ubiquitination	Mean arterial pressure	Health factors	Physiological variables	0.000832554	0.694838	Not-significant
PWY-7527: L-methionine salvage cycle III	Mean arterial pressure	Health factors	Physiological variables	0.00302737	0.823098	Not-significant
PWY-7528: L-methionine salvage cycle I (bacteria and plants)	Mean arterial pressure	Health factors	Physiological variables	0.00281989	0.795707	Not-significant
PWY-7560: methylerythritol phosphate pathway II	Mean arterial pressure	Health factors	Physiological variables	0.00103612	0.829102	Not-significant
PWY-7616: methanol oxidation to carbon dioxide	Mean arterial pressure	Health factors	Physiological variables	-0.00418096	0.909588	Not-significant
PWY-7663: gondoate biosynthesis (anaerobic)	Mean arterial pressure	Health factors	Physiological variables	-0.000103801	0.99282	Not-significant
PWY-7664: oleate biosynthesis IV (anaerobic)	Mean arterial pressure	Health factors	Physiological variables	-0.00330552	0.825398	Not-significant
PWY-7688: dTDP-&alpha;-D-ravidosamine and dTDP-4-acetyl-&alpha;-D-ravidosamine biosynthesis	Mean arterial pressure	Health factors	Physiological variables	0.00987403	0.775294	Not-significant
PWY-7723: bacterial bioluminescence	Mean arterial pressure	Health factors	Physiological variables	-0.0109789	0.526589	Not-significant
PWY-7731: superpathway of photosynthetic hydrogen production	Mean arterial pressure	Health factors	Physiological variables	-0.0059582	0.751377	Not-significant
PWY-7754: bile acid 7&alpha;-dehydroxylation	Mean arterial pressure	Health factors	Physiological variables	-0.000692367	0.657213	Not-significant
PWY-7761: NAD salvage pathway II (PNC IV cycle)	Mean arterial pressure	Health factors	Physiological variables	-0.000282898	0.974602	Not-significant
PWY-7783: plasmalogen degradation	Mean arterial pressure	Health factors	Physiological variables	0.000550974	0.991668	Not-significant
PWY-7784: reductive acetyl coenzyme A pathway II (autotrophic methanogens)	Mean arterial pressure	Health factors	Physiological variables	0.00103018	0.531813	Not-significant
PWY-7790: UMP biosynthesis II	Mean arterial pressure	Health factors	Physiological variables	0.000443737	0.909245	Not-significant
PWY-7791: UMP biosynthesis III	Mean arterial pressure	Health factors	Physiological variables	0.000443737	0.909245	Not-significant
PWY-7805: (aminomethyl)phosphonate degradation	Mean arterial pressure	Health factors	Physiological variables	-0.0130027	0.531455	Not-significant
PWY-7807: glyphosate degradation III	Mean arterial pressure	Health factors	Physiological variables	-0.0116289	0.59895	Not-significant
PWY-7820: teichuronic acid biosynthesis (B. subtilis 168)	Mean arterial pressure	Health factors	Physiological variables	-0.00341626	0.899291	Not-significant
PWY-7822: chitin degradation III (Serratia)	Mean arterial pressure	Health factors	Physiological variables	-0.0013006	0.51448	Not-significant
PWY-7851: coenzyme A biosynthesis II (eukaryotic)	Mean arterial pressure	Health factors	Physiological variables	0.000826636	0.801439	Not-significant
PWY-7853: 6-hydroxymethyl-dihydropterin diphosphate biosynthesis V (Pyrococcus)	Mean arterial pressure	Health factors	Physiological variables	0.00208136	0.581375	Not-significant
PWY-7858: (5Z)-dodecenoate biosynthesis II	Mean arterial pressure	Health factors	Physiological variables	-0.00193842	0.944093	Not-significant
PWY-7873: D-erythronate degradation II	Mean arterial pressure	Health factors	Physiological variables	-0.00137375	0.977975	Not-significant
PWY-7874: L-threonate degradation	Mean arterial pressure	Health factors	Physiological variables	-0.000882083	0.988924	Not-significant
PWY-7883: anhydromuropeptides recycling II	Mean arterial pressure	Health factors	Physiological variables	-0.00262642	0.874545	Not-significant
PWY-7905: Escherichia coli serotype O9a O-antigen biosynthesis	Mean arterial pressure	Health factors	Physiological variables	0.00237494	0.624197	Not-significant
PWY-7919: protein N-glycosylation processing phase (plants and animals)	Mean arterial pressure	Health factors	Physiological variables	-1.64e-05	0.998193	Not-significant
PWY-7942: 5-oxo-L-proline metabolism	Mean arterial pressure	Health factors	Physiological variables	-0.0106573	0.669833	Not-significant
PWY-7948: 4-oxopentanoate degradation	Mean arterial pressure	Health factors	Physiological variables	-0.010215	0.761417	Not-significant
PWY-7953: UDP-N-acetylmuramoyl-pentapeptide biosynthesis III (meso-diaminopimelate containing)	Mean arterial pressure	Health factors	Physiological variables	0.000439747	0.909588	Not-significant
PWY-7977: L-methionine biosynthesis IV	Mean arterial pressure	Health factors	Physiological variables	0.000864516	0.821929	Not-significant
PWY-7992: superpathway of menaquinol-8 biosynthesis III	Mean arterial pressure	Health factors	Physiological variables	0.00507134	0.90712	Not-significant
PWY-8004: Entner-Doudoroff pathway I	Mean arterial pressure	Health factors	Physiological variables	-0.00182186	0.902865	Not-significant
PWY-8011: L-serine biosynthesis II	Mean arterial pressure	Health factors	Physiological variables	-0.000409147	0.96434	Not-significant
PWY-801: homocysteine and cysteine interconversion	Mean arterial pressure	Health factors	Physiological variables	-0.012641	0.504509	Not-significant
PWY-8055: palmitoyl ethanolamide biosynthesis	Mean arterial pressure	Health factors	Physiological variables	0.000762135	0.625037	Not-significant
PWY-8073: lipid IVA biosynthesis (P. putida)	Mean arterial pressure	Health factors	Physiological variables	-9.5e-05	1	Not-significant
PWY-8085: picolinate degradation	Mean arterial pressure	Health factors	Physiological variables	-0.000600357	0.672079	Not-significant
PWY-8086: (S)-lactate fermentation to propanoate, acetate and hydrogen	Mean arterial pressure	Health factors	Physiological variables	-0.00471441	0.901752	Not-significant
PWY-8112: factor 420 biosynthesis I (archaea)	Mean arterial pressure	Health factors	Physiological variables	-0.0128135	0.611803	Not-significant
PWY-8113: 3PG-factor 420 biosynthesis	Mean arterial pressure	Health factors	Physiological variables	-0.0131654	0.595946	Not-significant
PWY-8125: mevalonate pathway IV (archaea)	Mean arterial pressure	Health factors	Physiological variables	-0.0141349	0.458698	Not-significant
PWY-8131: 5'-deoxyadenosine degradation II	Mean arterial pressure	Health factors	Physiological variables	-0.00190873	0.901752	Not-significant
PWY-8134: bile acid 7&beta;-dehydroxylation	Mean arterial pressure	Health factors	Physiological variables	-0.000691073	0.657213	Not-significant
PWY-8178: pentose phosphate pathway (non-oxidative branch) II	Mean arterial pressure	Health factors	Physiological variables	-5.35e-05	0.998087	Not-significant
PWY-8182: valproate &beta;-oxidation	Mean arterial pressure	Health factors	Physiological variables	-0.0128353	0.67208	Not-significant
PWY-8187: L-arginine degradation XIII (reductive Stickland reaction)	Mean arterial pressure	Health factors	Physiological variables	-0.00414495	0.455251	Not-significant
PWY-8188: L-alanine degradation VI (reductive Stickland reaction)	Mean arterial pressure	Health factors	Physiological variables	-0.00766863	0.802953	Not-significant
PWY-8189: L-alanine degradation V (oxidative Stickland reaction)	Mean arterial pressure	Health factors	Physiological variables	-0.00766863	0.802953	Not-significant
PWY-8190: L-glutamate degradation XI (reductive Stickland reaction)	Mean arterial pressure	Health factors	Physiological variables	-0.0060457	0.807179	Not-significant
PWY-821: superpathway of sulfur amino acid biosynthesis (Saccharomyces cerevisiae)	Mean arterial pressure	Health factors	Physiological variables	-0.00318776	0.825318	Not-significant
PWY-822: fructan biosynthesis	Mean arterial pressure	Health factors	Physiological variables	-0.00375797	0.929714	Not-significant
PWY-841: superpathway of purine nucleotides de novo biosynthesis I	Mean arterial pressure	Health factors	Physiological variables	-0.00096546	0.85493	Not-significant
PWY-922: mevalonate pathway I (eukaryotes and bacteria)	Mean arterial pressure	Health factors	Physiological variables	-0.0138557	0.510971	Not-significant
PWY-I9: L-cysteine biosynthesis VI (from L-methionine)	Mean arterial pressure	Health factors	Physiological variables	-0.000686994	0.961586	Not-significant
PWY0-1061: superpathway of L-alanine biosynthesis	Mean arterial pressure	Health factors	Physiological variables	-0.000998173	0.933569	Not-significant
PWY0-1221: putrescine degradation II	Mean arterial pressure	Health factors	Physiological variables	-0.00291888	0.949991	Not-significant
PWY0-1241: ADP-L-glycero-&beta;-D-manno-heptose biosynthesis	Mean arterial pressure	Health factors	Physiological variables	-0.00237706	0.763569	Not-significant
PWY0-1261: anhydromuropeptides recycling I	Mean arterial pressure	Health factors	Physiological variables	-0.000661111	0.964606	Not-significant
PWY0-1277: 3-phenylpropanoate and 3-(3-hydroxyphenyl)propanoate degradation	Mean arterial pressure	Health factors	Physiological variables	-0.0150143	0.448653	Not-significant
PWY0-1296: purine ribonucleosides degradation	Mean arterial pressure	Health factors	Physiological variables	-0.000639858	0.930189	Not-significant
PWY0-1297: superpathway of purine deoxyribonucleosides degradation	Mean arterial pressure	Health factors	Physiological variables	-0.00230487	0.817499	Not-significant
PWY0-1298: superpathway of pyrimidine deoxyribonucleosides degradation	Mean arterial pressure	Health factors	Physiological variables	-0.00388545	0.573145	Not-significant
PWY0-1319: CDP-diacylglycerol biosynthesis II	Mean arterial pressure	Health factors	Physiological variables	0.000216024	0.977706	Not-significant
PWY0-1337: oleate &beta;-oxidation	Mean arterial pressure	Health factors	Physiological variables	-0.015031	0.428393	Not-significant
PWY0-1338: polymyxin resistance	Mean arterial pressure	Health factors	Physiological variables	-0.0111283	0.624452	Not-significant
PWY0-1415: superpathway of heme b biosynthesis from uroporphyrinogen-III	Mean arterial pressure	Health factors	Physiological variables	-0.00728985	0.64577	Not-significant
PWY0-1477: ethanolamine utilization	Mean arterial pressure	Health factors	Physiological variables	-0.00287661	0.77876	Not-significant
PWY0-1479: tRNA processing	Mean arterial pressure	Health factors	Physiological variables	-0.00183747	0.828262	Not-significant
PWY0-1533: methylphosphonate degradation I	Mean arterial pressure	Health factors	Physiological variables	-0.0102164	0.631336	Not-significant
PWY0-1586: peptidoglycan maturation (meso-diaminopimelate containing)	Mean arterial pressure	Health factors	Physiological variables	0.000770738	0.892428	Not-significant
PWY0-162: superpathway of pyrimidine ribonucleotides de novo biosynthesis	Mean arterial pressure	Health factors	Physiological variables	-0.0014231	0.856332	Not-significant
PWY0-166: superpathway of pyrimidine deoxyribonucleotides de novo biosynthesis (E. coli)	Mean arterial pressure	Health factors	Physiological variables	-0.011575	0.459141	Not-significant
PWY0-301: L-ascorbate degradation I (bacterial, anaerobic)	Mean arterial pressure	Health factors	Physiological variables	-0.00955135	0.540469	Not-significant
PWY0-321: phenylacetate degradation I (aerobic)	Mean arterial pressure	Health factors	Physiological variables	-0.00419428	0.916452	Not-significant
PWY0-41: allantoin degradation IV (anaerobic)	Mean arterial pressure	Health factors	Physiological variables	-0.00838687	0.761259	Not-significant
PWY0-42: 2-methylcitrate cycle I	Mean arterial pressure	Health factors	Physiological variables	-0.00544533	0.863748	Not-significant
PWY0-461: L-lysine degradation I	Mean arterial pressure	Health factors	Physiological variables	-0.00362053	0.941946	Not-significant
PWY0-781: aspartate superpathway	Mean arterial pressure	Health factors	Physiological variables	-0.00390378	0.895282	Not-significant
PWY0-845: superpathway of pyridoxal 5'-phosphate biosynthesis and salvage	Mean arterial pressure	Health factors	Physiological variables	0.000735025	0.968273	Not-significant
PWY0-862: (5Z)-dodecenoate biosynthesis I	Mean arterial pressure	Health factors	Physiological variables	-0.00258734	0.828385	Not-significant
PWY1G-0: mycothiol biosynthesis	Mean arterial pressure	Health factors	Physiological variables	-0.0115875	0.6255	Not-significant
PWY1ZNC-1: assimilatory sulfate reduction IV	Mean arterial pressure	Health factors	Physiological variables	-0.00179014	0.865148	Not-significant
PWY3DJ-12: ceramide de novo biosynthesis	Mean arterial pressure	Health factors	Physiological variables	-1.56e-05	0.998193	Not-significant
PWY3O-4107: NAD salvage pathway V (PNC V cycle)	Mean arterial pressure	Health factors	Physiological variables	0.00103486	0.97479	Not-significant
PWY3O-4108: L-tyrosine degradation III	Mean arterial pressure	Health factors	Physiological variables	0.000651708	0.639303	Not-significant
PWY490-3: nitrate reduction VI (assimilatory)	Mean arterial pressure	Health factors	Physiological variables	0.00533634	0.725561	Not-significant
PWY4FS-7: phosphatidylglycerol biosynthesis I (plastidic)	Mean arterial pressure	Health factors	Physiological variables	-0.000221199	0.978577	Not-significant
PWY4FS-8: phosphatidylglycerol biosynthesis II (non-plastidic)	Mean arterial pressure	Health factors	Physiological variables	-0.000221507	0.978577	Not-significant
PWY4LZ-257: superpathway of fermentation (Chlamydomonas reinhardtii)	Mean arterial pressure	Health factors	Physiological variables	-0.00664626	0.583037	Not-significant
PWY5F9-12: biphenyl degradation	Mean arterial pressure	Health factors	Physiological variables	-0.00509276	0.803299	Not-significant
PWY66-367: ketogenesis	Mean arterial pressure	Health factors	Physiological variables	-0.00965274	0.703593	Not-significant
PWY66-388: ceramide degradation by &alpha;-oxidation	Mean arterial pressure	Health factors	Physiological variables	-0.00142475	0.969103	Not-significant
PWY66-389: phytol degradation	Mean arterial pressure	Health factors	Physiological variables	-0.00205372	0.915083	Not-significant
PWY66-391: fatty acid &beta;-oxidation VI (mammalian peroxisome)	Mean arterial pressure	Health factors	Physiological variables	0.0085474	0.680976	Not-significant
PWY66-398: TCA cycle III (animals)	Mean arterial pressure	Health factors	Physiological variables	-0.000835208	0.899638	Not-significant
PWY66-399: gluconeogenesis III	Mean arterial pressure	Health factors	Physiological variables	-0.0025187	0.733324	Not-significant
PWY66-409: superpathway of purine nucleotide salvage	Mean arterial pressure	Health factors	Physiological variables	-0.00207063	0.802909	Not-significant
PWY66-429: fatty acid biosynthesis initiation (mitochondria)	Mean arterial pressure	Health factors	Physiological variables	-0.000597226	0.934686	Not-significant
PWY66-430: myristate biosynthesis (mitochondria)	Mean arterial pressure	Health factors	Physiological variables	-0.0170759	0.453791	Not-significant
PYRIDNUCSAL-PWY: NAD salvage pathway I (PNC VI cycle)	Mean arterial pressure	Health factors	Physiological variables	0.00125238	0.969505	Not-significant
PYRIDNUCSYN-PWY: NAD de novo biosynthesis I (from aspartate)	Mean arterial pressure	Health factors	Physiological variables	0.000687725	0.846789	Not-significant
PYRIDOXSYN-PWY: pyridoxal 5'-phosphate biosynthesis I	Mean arterial pressure	Health factors	Physiological variables	-0.000142255	0.998708	Not-significant
REDCITCYC: TCA cycle VI (Helicobacter)	Mean arterial pressure	Health factors	Physiological variables	-0.00491174	0.793273	Not-significant
RHAMCAT-PWY: L-rhamnose degradation I	Mean arterial pressure	Health factors	Physiological variables	0.00236285	0.501757	Not-significant
RIBOSYN2-PWY: flavin biosynthesis I (bacteria and plants)	Mean arterial pressure	Health factors	Physiological variables	-0.000444755	0.946149	Not-significant
RUMP-PWY: formaldehyde oxidation I	Mean arterial pressure	Health factors	Physiological variables	-0.00483953	0.87623	Not-significant
SALVADEHYPOX-PWY: adenosine nucleotides degradation II	Mean arterial pressure	Health factors	Physiological variables	-0.000978844	0.946434	Not-significant
SER-GLYSYN-PWY: superpathway of L-serine and glycine biosynthesis I	Mean arterial pressure	Health factors	Physiological variables	-0.000398569	0.964482	Not-significant
SO4ASSIM-PWY: assimilatory sulfate reduction I	Mean arterial pressure	Health factors	Physiological variables	-0.00128836	0.917806	Not-significant
SPHINGOLIPID-SYN-PWY: sphingolipid biosynthesis (yeast)	Mean arterial pressure	Health factors	Physiological variables	-1.81e-05	0.998193	Not-significant
SULFATE-CYS-PWY: superpathway of sulfate assimilation and cysteine biosynthesis	Mean arterial pressure	Health factors	Physiological variables	-0.00121154	0.907589	Not-significant
TCA-GLYOX-BYPASS: superpathway of glyoxylate bypass and TCA	Mean arterial pressure	Health factors	Physiological variables	-0.0144087	0.462302	Not-significant
TCA: TCA cycle I (prokaryotic)	Mean arterial pressure	Health factors	Physiological variables	-0.0104472	0.567069	Not-significant
THISYNARA-PWY: superpathway of thiamine diphosphate biosynthesis III (eukaryotes)	Mean arterial pressure	Health factors	Physiological variables	0.000787188	0.934019	Not-significant
THREOCAT-PWY: superpathway of L-threonine metabolism	Mean arterial pressure	Health factors	Physiological variables	-0.00965781	0.754637	Not-significant
THRESYN-PWY: superpathway of L-threonine biosynthesis	Mean arterial pressure	Health factors	Physiological variables	-0.00097626	0.863688	Not-significant
TRNA-CHARGING-PWY: tRNA charging	Mean arterial pressure	Health factors	Physiological variables	-0.000106666	0.983522	Not-significant
TYRFUMCAT-PWY: L-tyrosine degradation I	Mean arterial pressure	Health factors	Physiological variables	0.00186171	0.905349	Not-significant
UBISYN-PWY: superpathway of ubiquinol-8 biosynthesis (early decarboxylation)	Mean arterial pressure	Health factors	Physiological variables	-0.0049058	0.895282	Not-significant
UDPNACETYLGALSYN-PWY: UDP-N-acetyl-D-glucosamine biosynthesis II	Mean arterial pressure	Health factors	Physiological variables	-0.00612908	0.805571	Not-significant
UDPNAGSYN-PWY: UDP-N-acetyl-D-glucosamine biosynthesis I	Mean arterial pressure	Health factors	Physiological variables	-0.00135148	0.768672	Not-significant
URDEGR-PWY: superpathway of allantoin degradation in plants	Mean arterial pressure	Health factors	Physiological variables	-0.00133473	0.975626	Not-significant
URSIN-PWY: ureide biosynthesis	Mean arterial pressure	Health factors	Physiological variables	-0.0162265	0.268821	Not-significant
VALSYN-PWY: L-valine biosynthesis	Mean arterial pressure	Health factors	Physiological variables	0.000847325	0.799778	Not-significant
UNMAPPED	Body mass index	Health factors	Physiological variables	-0.00853593	0.00102388	Significant
UNINTEGRATED	Body mass index	Health factors	Physiological variables	0.00745271	0.0178988	Significant
12DICHLORETHDEG-PWY: 1,2-dichloroethane degradation	Body mass index	Health factors	Physiological variables	-0.0115239	0.828977	Not-significant
14DICHLORBENZDEG-PWY: 1,4-dichlorobenzene degradation	Body mass index	Health factors	Physiological variables	-0.00048716	0.869079	Not-significant
1CMET2-PWY: folate transformations III (E. coli)	Body mass index	Health factors	Physiological variables	-0.00118125	0.901752	Not-significant
3-HYDROXYPHENYLACETATE-DEGRADATION-PWY: 4-hydroxyphenylacetate degradation	Body mass index	Health factors	Physiological variables	0.0276807	0.630861	Not-significant
AEROBACTINSYN-PWY: aerobactin biosynthesis	Body mass index	Health factors	Physiological variables	0.00646748	0.935331	Not-significant
ALL-CHORISMATE-PWY: superpathway of chorismate metabolism	Body mass index	Health factors	Physiological variables	0.000878228	0.972118	Not-significant
ALLANTOINDEG-PWY: superpathway of allantoin degradation in yeast	Body mass index	Health factors	Physiological variables	0.0131017	0.801448	Not-significant
ANAEROFRUCAT-PWY: homolactic fermentation	Body mass index	Health factors	Physiological variables	-0.00174424	0.919996	Not-significant
ANAGLYCOLYSIS-PWY: glycolysis III (from glucose)	Body mass index	Health factors	Physiological variables	0.00627733	0.0573465	Not-significant
ARG+POLYAMINE-SYN: superpathway of arginine and polyamine biosynthesis	Body mass index	Health factors	Physiological variables	0.00216125	0.938322	Not-significant
ARGDEG-PWY: superpathway of L-arginine, putrescine, and 4-aminobutanoate degradation	Body mass index	Health factors	Physiological variables	0.00596073	0.96434	Not-significant
ARGININE-SYN4-PWY: L-ornithine biosynthesis II	Body mass index	Health factors	Physiological variables	-0.00815151	0.837966	Not-significant
ARGSYN-PWY: L-arginine biosynthesis I (via L-ornithine)	Body mass index	Health factors	Physiological variables	-0.00586007	0.236571	Not-significant
ARGSYNBSUB-PWY: L-arginine biosynthesis II (acetyl cycle)	Body mass index	Health factors	Physiological variables	-0.00721165	0.136588	Not-significant
ARO-PWY: chorismate biosynthesis I	Body mass index	Health factors	Physiological variables	0.00324197	0.473158	Not-significant
ASPASN-PWY: superpathway of L-aspartate and L-asparagine biosynthesis	Body mass index	Health factors	Physiological variables	0.0115267	0.000668357	Significant
AST-PWY: L-arginine degradation II (AST pathway)	Body mass index	Health factors	Physiological variables	0.00426985	0.970577	Not-significant
BIOTIN-BIOSYNTHESIS-PWY: biotin biosynthesis I	Body mass index	Health factors	Physiological variables	0.00539135	0.889246	Not-significant
BRANCHED-CHAIN-AA-SYN-PWY: superpathway of branched chain amino acid biosynthesis	Body mass index	Health factors	Physiological variables	0.00870768	0.00257124	Significant
CALVIN-PWY: Calvin-Benson-Bassham cycle	Body mass index	Health factors	Physiological variables	0.00446892	0.265825	Not-significant
CARNMET-PWY: L-carnitine degradation I	Body mass index	Health factors	Physiological variables	0.0192473	0.771276	Not-significant
CATECHOL-ORTHO-CLEAVAGE-PWY: catechol degradation to &beta;-ketoadipate	Body mass index	Health factors	Physiological variables	0.00479931	0.967325	Not-significant
CENTFERM-PWY: pyruvate fermentation to butanoate	Body mass index	Health factors	Physiological variables	-0.0215501	0.0161712	Significant
CHLOROPHYLL-SYN: 3,8-divinyl-chlorophyllide a biosynthesis I (aerobic, light-dependent)	Body mass index	Health factors	Physiological variables	-0.0040641	0.96454	Not-significant
CITRULBIO-PWY: L-citrulline biosynthesis	Body mass index	Health factors	Physiological variables	1.03e-05	1	Not-significant
COA-PWY-1: superpathway of coenzyme A biosynthesis III (mammals)	Body mass index	Health factors	Physiological variables	-0.000231706	0.988439	Not-significant
COA-PWY: coenzyme A biosynthesis I (prokaryotic)	Body mass index	Health factors	Physiological variables	0.00409078	0.337301	Not-significant
COBALSYN-PWY: superpathway of adenosylcobalamin salvage from cobinamide I	Body mass index	Health factors	Physiological variables	0.0056521	0.613176	Not-significant
COLANSYN-PWY: colanic acid building blocks biosynthesis	Body mass index	Health factors	Physiological variables	0.00482419	0.608747	Not-significant
COMPLETE-ARO-PWY: superpathway of aromatic amino acid biosynthesis	Body mass index	Health factors	Physiological variables	0.00235313	0.701958	Not-significant
CRNFORCAT-PWY: creatinine degradation I	Body mass index	Health factors	Physiological variables	0.00896134	0.913948	Not-significant
DAPLYSINESYN-PWY: L-lysine biosynthesis I	Body mass index	Health factors	Physiological variables	0.00117155	0.977706	Not-significant
DARABCATK12-PWY: D-arabinose degradation I	Body mass index	Health factors	Physiological variables	0.00268475	0.981637	Not-significant
DENITRIFICATION-PWY: nitrate reduction I (denitrification)	Body mass index	Health factors	Physiological variables	0.0196508	0.762314	Not-significant
DENOVOPURINE2-PWY: superpathway of purine nucleotides de novo biosynthesis II	Body mass index	Health factors	Physiological variables	0.0276166	0.642112	Not-significant
DHGLUCONATE-PYR-CAT-PWY: glucose degradation (oxidative)	Body mass index	Health factors	Physiological variables	0.0171266	0.458349	Not-significant
DTDPRHAMSYN-PWY: dTDP-&beta;-L-rhamnose biosynthesis	Body mass index	Health factors	Physiological variables	0.00990205	0.00396172	Significant
ECASYN-PWY: enterobacterial common antigen biosynthesis	Body mass index	Health factors	Physiological variables	0.0298156	0.57882	Not-significant
ERGOSTEROL-SYN-PWY: superpathway of ergosterol biosynthesis I	Body mass index	Health factors	Physiological variables	-0.000157134	0.973802	Not-significant
FAO-PWY: fatty acid &beta;-oxidation I (generic)	Body mass index	Health factors	Physiological variables	-0.00427916	0.970622	Not-significant
FASYN-ELONG-PWY: fatty acid elongation -- saturated	Body mass index	Health factors	Physiological variables	0.00915567	0.771178	Not-significant
FASYN-INITIAL-PWY: superpathway of fatty acid biosynthesis initiation (E. coli)	Body mass index	Health factors	Physiological variables	-0.00846879	0.859625	Not-significant
FERMENTATION-PWY: mixed acid fermentation	Body mass index	Health factors	Physiological variables	-0.000205676	0.998863	Not-significant
FOLSYN-PWY: superpathway of tetrahydrofolate biosynthesis and salvage	Body mass index	Health factors	Physiological variables	0.00611037	0.900545	Not-significant
FUC-RHAMCAT-PWY: superpathway of fucose and rhamnose degradation	Body mass index	Health factors	Physiological variables	-0.00227024	0.977706	Not-significant
FUCCAT-PWY: fucose degradation	Body mass index	Health factors	Physiological variables	-0.0142824	0.551498	Not-significant
GALACT-GLUCUROCAT-PWY: superpathway of hexuronide and hexuronate degradation	Body mass index	Health factors	Physiological variables	0.00599597	0.62032	Not-significant
GALACTARDEG-PWY: D-galactarate degradation I	Body mass index	Health factors	Physiological variables	-0.00356403	0.962409	Not-significant
GALACTITOLCAT-PWY: galactitol degradation	Body mass index	Health factors	Physiological variables	0.00216049	0.987476	Not-significant
GALACTUROCAT-PWY: D-galacturonate degradation I	Body mass index	Health factors	Physiological variables	0.00390526	0.769503	Not-significant
GLCMANNANAUT-PWY: superpathway of N-acetylglucosamine, N-acetylmannosamine and N-acetylneuraminate degradation	Body mass index	Health factors	Physiological variables	0.00500954	0.703938	Not-significant
GLUCARDEG-PWY: D-glucarate degradation I	Body mass index	Health factors	Physiological variables	-0.000147757	1	Not-significant
GLUCARGALACTSUPER-PWY: superpathway of D-glucarate and D-galactarate degradation	Body mass index	Health factors	Physiological variables	-0.00356403	0.962409	Not-significant
GLUCONEO-PWY: gluconeogenesis I	Body mass index	Health factors	Physiological variables	-0.00132015	0.935331	Not-significant
GLUCOSE1PMETAB-PWY: glucose and glucose-1-phosphate degradation	Body mass index	Health factors	Physiological variables	0.0253411	0.240685	Not-significant
GLUCUROCAT-PWY: superpathway of &beta;-D-glucuronosides degradation	Body mass index	Health factors	Physiological variables	0.000825352	0.971524	Not-significant
GLUDEG-I-PWY: GABA shunt	Body mass index	Health factors	Physiological variables	-0.0153042	0.639027	Not-significant
GLUTORN-PWY: L-ornithine biosynthesis I	Body mass index	Health factors	Physiological variables	-0.00318132	0.701958	Not-significant
GLYCOCAT-PWY: glycogen degradation I	Body mass index	Health factors	Physiological variables	-0.0121875	0.402169	Not-significant
GLYCOGENSYNTH-PWY: glycogen biosynthesis I (from ADP-D-Glucose)	Body mass index	Health factors	Physiological variables	-0.0046887	0.389363	Not-significant
GLYCOL-GLYOXDEG-PWY: superpathway of glycol metabolism and degradation	Body mass index	Health factors	Physiological variables	-0.0198128	0.677233	Not-significant
GLYCOLYSIS-E-D: superpathway of glycolysis and the Entner-Doudoroff pathway	Body mass index	Health factors	Physiological variables	-0.0026261	0.950918	Not-significant
GLYCOLYSIS-TCA-GLYOX-BYPASS: superpathway of glycolysis, pyruvate dehydrogenase, TCA, and glyoxylate bypass	Body mass index	Health factors	Physiological variables	0.0412712	0.366559	Not-significant
GLYCOLYSIS: glycolysis I (from glucose 6-phosphate)	Body mass index	Health factors	Physiological variables	-0.00250322	0.87197	Not-significant
GLYOXYLATE-BYPASS: glyoxylate cycle	Body mass index	Health factors	Physiological variables	-0.0132974	0.802732	Not-significant
GOLPDLCAT-PWY: superpathway of glycerol degradation to 1,3-propanediol	Body mass index	Health factors	Physiological variables	0.0108963	0.456654	Not-significant
HCAMHPDEG-PWY: 3-phenylpropanoate and 3-(3-hydroxyphenyl)propanoate degradation to 2-hydroxypentadienoate	Body mass index	Health factors	Physiological variables	0.00399206	0.971524	Not-significant
HEME-BIOSYNTHESIS-II-1: heme b biosynthesis V (aerobic)	Body mass index	Health factors	Physiological variables	0.0216555	0.437908	Not-significant
HEME-BIOSYNTHESIS-II: heme b biosynthesis I (aerobic)	Body mass index	Health factors	Physiological variables	0.0148287	0.724143	Not-significant
HEMESYN2-PWY: heme b biosynthesis II (oxygen-independent)	Body mass index	Health factors	Physiological variables	0.0167994	0.233071	Not-significant
HEXITOLDEGSUPER-PWY: superpathway of hexitol degradation (bacteria)	Body mass index	Health factors	Physiological variables	-0.00346642	0.978581	Not-significant
HISDEG-PWY: L-histidine degradation I	Body mass index	Health factors	Physiological variables	-0.0185884	0.000377958	Significant
HISTSYN-PWY: L-histidine biosynthesis	Body mass index	Health factors	Physiological variables	0.00482834	0.141349	Not-significant
HOMOSER-METSYN-PWY: L-methionine biosynthesis I	Body mass index	Health factors	Physiological variables	0.000585076	0.998566	Not-significant
HSERMETANA-PWY: L-methionine biosynthesis III	Body mass index	Health factors	Physiological variables	-0.000439791	0.976139	Not-significant
ILEUSYN-PWY: L-isoleucine biosynthesis I (from threonine)	Body mass index	Health factors	Physiological variables	0.00923739	0.00130367	Significant
KDO-NAGLIPASYN-PWY: superpathway of (Kdo)2-lipid A biosynthesis	Body mass index	Health factors	Physiological variables	0.00587537	0.957567	Not-significant
KETOGLUCONMET-PWY: ketogluconate metabolism	Body mass index	Health factors	Physiological variables	0.00911634	0.922331	Not-significant
LACTOSECAT-PWY: lactose and galactose degradation I	Body mass index	Health factors	Physiological variables	0.00665666	0.667814	Not-significant
LIPA-CORESYN-PWY: lipid A-core biosynthesis (E. coli K-12)	Body mass index	Health factors	Physiological variables	-0.000274617	1	Not-significant
LIPASYN-PWY: phospholipases	Body mass index	Health factors	Physiological variables	0.0741434	0.0862358	Not-significant
LPSSYN-PWY: superpathway of lipopolysaccharide biosynthesis	Body mass index	Health factors	Physiological variables	0.00348082	0.979384	Not-significant
MET-SAM-PWY: superpathway of S-adenosyl-L-methionine biosynthesis	Body mass index	Health factors	Physiological variables	-0.00136822	0.988284	Not-significant
METH-ACETATE-PWY: methanogenesis from acetate	Body mass index	Health factors	Physiological variables	-0.0298729	0.0211692	Significant
METHANOGENESIS-PWY: methanogenesis from H2 and CO2	Body mass index	Health factors	Physiological variables	-0.14621	1.17e-09	Significant
METHGLYUT-PWY: superpathway of methylglyoxal degradation	Body mass index	Health factors	Physiological variables	0.011154	0.879847	Not-significant
METSYN-PWY: superpathway of L-homoserine and L-methionine biosynthesis	Body mass index	Health factors	Physiological variables	-0.000847939	0.995889	Not-significant
NAD-BIOSYNTHESIS-II: NAD salvage pathway III (to nicotinamide riboside)	Body mass index	Health factors	Physiological variables	0.019877	0.655496	Not-significant
NAGLIPASYN-PWY: lipid IVA biosynthesis (E. coli)	Body mass index	Health factors	Physiological variables	0.0181784	0.36253	Not-significant
NONMEVIPP-PWY: methylerythritol phosphate pathway I	Body mass index	Health factors	Physiological variables	-0.000229916	0.985977	Not-significant
NONOXIPENT-PWY: pentose phosphate pathway (non-oxidative branch) I	Body mass index	Health factors	Physiological variables	0.00613755	0.256746	Not-significant
OANTIGEN-PWY: O-antigen building blocks biosynthesis (E. coli)	Body mass index	Health factors	Physiological variables	-6.51e-05	1	Not-significant
ORNARGDEG-PWY: superpathway of L-arginine and L-ornithine degradation	Body mass index	Health factors	Physiological variables	0.00596073	0.96434	Not-significant
ORNDEG-PWY: superpathway of ornithine degradation	Body mass index	Health factors	Physiological variables	-0.011461	0.734749	Not-significant
P101-PWY: ectoine biosynthesis	Body mass index	Health factors	Physiological variables	0.00171992	0.931749	Not-significant
P105-PWY: TCA cycle IV (2-oxoglutarate decarboxylase)	Body mass index	Health factors	Physiological variables	0.00626456	0.936223	Not-significant
P108-PWY: pyruvate fermentation to propanoate I	Body mass index	Health factors	Physiological variables	-0.00427949	0.925058	Not-significant
P122-PWY: heterolactic fermentation	Body mass index	Health factors	Physiological variables	0.0158416	0.772484	Not-significant
P124-PWY: Bifidobacterium shunt	Body mass index	Health factors	Physiological variables	-0.0218492	0.617855	Not-significant
P125-PWY: superpathway of (R,R)-butanediol biosynthesis	Body mass index	Health factors	Physiological variables	0.0570225	0.0462619	Significant
P161-PWY: acetylene degradation (anaerobic)	Body mass index	Health factors	Physiological variables	-0.00498546	0.936223	Not-significant
P162-PWY: L-glutamate degradation V (via hydroxyglutarate)	Body mass index	Health factors	Physiological variables	0.0122979	0.651051	Not-significant
P163-PWY: L-lysine fermentation to acetate and butanoate	Body mass index	Health factors	Physiological variables	0.00807065	0.651446	Not-significant
P164-PWY: purine nucleobases degradation I (anaerobic)	Body mass index	Health factors	Physiological variables	0.00251296	0.939482	Not-significant
P185-PWY: formaldehyde assimilation III (dihydroxyacetone cycle)	Body mass index	Health factors	Physiological variables	0.0145052	0.759106	Not-significant
P221-PWY: octane oxidation	Body mass index	Health factors	Physiological variables	0.0272979	0.551235	Not-significant
P23-PWY: reductive TCA cycle I	Body mass index	Health factors	Physiological variables	-0.0153989	0.612033	Not-significant
P241-PWY: coenzyme B biosynthesis	Body mass index	Health factors	Physiological variables	-0.0233149	0.482553	Not-significant
P4-PWY: superpathway of L-lysine, L-threonine and L-methionine biosynthesis I	Body mass index	Health factors	Physiological variables	-0.0150413	0.77329	Not-significant
P41-PWY: pyruvate fermentation to acetate and (S)-lactate I	Body mass index	Health factors	Physiological variables	-0.00275911	0.828385	Not-significant
P42-PWY: incomplete reductive TCA cycle	Body mass index	Health factors	Physiological variables	-0.00382525	0.847541	Not-significant
P441-PWY: superpathway of N-acetylneuraminate degradation	Body mass index	Health factors	Physiological variables	0.00118758	0.972325	Not-significant
P461-PWY: hexitol fermentation to lactate, formate, ethanol and acetate	Body mass index	Health factors	Physiological variables	-0.00934906	0.701504	Not-significant
P562-PWY: myo-inositol degradation I	Body mass index	Health factors	Physiological variables	0.0314872	0.308805	Not-significant
P621-PWY: nylon-6 oligomer degradation	Body mass index	Health factors	Physiological variables	0.0401267	0.369658	Not-significant
PANTO-PWY: phosphopantothenate biosynthesis I	Body mass index	Health factors	Physiological variables	0.00271001	0.691745	Not-significant
PANTOSYN-PWY: superpathway of coenzyme A biosynthesis I (bacteria)	Body mass index	Health factors	Physiological variables	0.00421124	0.320804	Not-significant
PCPDEG-PWY: pentachlorophenol degradation	Body mass index	Health factors	Physiological variables	5.17e-17	1	Not-significant
PENTOSE-P-PWY: pentose phosphate pathway	Body mass index	Health factors	Physiological variables	0.00221182	0.950584	Not-significant
PEPTIDOGLYCANSYN-PWY: peptidoglycan biosynthesis I (meso-diaminopimelate containing)	Body mass index	Health factors	Physiological variables	0.00393324	0.273397	Not-significant
PHOSLIPSYN-PWY: superpathway of phospholipid biosynthesis I (bacteria)	Body mass index	Health factors	Physiological variables	0.00628383	0.258973	Not-significant
PHOTOALL-PWY: oxygenic photosynthesis	Body mass index	Health factors	Physiological variables	0.00849078	0.776416	Not-significant
POLYAMINSYN3-PWY: superpathway of polyamine biosynthesis II	Body mass index	Health factors	Physiological variables	0.00685616	0.903402	Not-significant
POLYAMSYN-PWY: superpathway of polyamine biosynthesis I	Body mass index	Health factors	Physiological variables	0.00278835	0.90649	Not-significant
POLYISOPRENSYN-PWY: polyisoprenoid biosynthesis (E. coli)	Body mass index	Health factors	Physiological variables	0.00639948	0.913353	Not-significant
PPGPPMET-PWY: ppGpp metabolism	Body mass index	Health factors	Physiological variables	0.023065	0.00290271	Significant
PROPFERM-PWY: superpathway of L-alanine fermentation (Stickland reaction)	Body mass index	Health factors	Physiological variables	-0.0294969	0.55335	Not-significant
PROTOCATECHUATE-ORTHO-CLEAVAGE-PWY: protocatechuate degradation II (ortho-cleavage pathway)	Body mass index	Health factors	Physiological variables	0.0183702	0.808702	Not-significant
PRPP-PWY: superpathway of histidine, purine, and pyrimidine biosynthesis	Body mass index	Health factors	Physiological variables	0.0252578	0.699431	Not-significant
PWY-101: photosynthesis light reactions	Body mass index	Health factors	Physiological variables	0.00676245	0.909759	Not-significant
PWY-1042: glycolysis IV	Body mass index	Health factors	Physiological variables	0.00463633	0.162415	Not-significant
PWY-1269: CMP-3-deoxy-D-manno-octulosonate biosynthesis	Body mass index	Health factors	Physiological variables	0.0153748	9.7e-05	Significant
PWY-1501: mandelate degradation I	Body mass index	Health factors	Physiological variables	0.0183037	0.535095	Not-significant
PWY-1622: formaldehyde assimilation I (serine pathway)	Body mass index	Health factors	Physiological variables	0.00139903	0.951276	Not-significant
PWY-181: photorespiration	Body mass index	Health factors	Physiological variables	0.00230218	0.921441	Not-significant
PWY-1861: formaldehyde assimilation II (assimilatory RuMP Cycle)	Body mass index	Health factors	Physiological variables	-0.0420706	0.00123425	Significant
PWY-2201: folate transformations I	Body mass index	Health factors	Physiological variables	-0.00218091	0.948482	Not-significant
PWY-2221: Entner-Doudoroff pathway III (semi-phosphorylative)	Body mass index	Health factors	Physiological variables	0.00671217	0.895597	Not-significant
PWY-241: C4 photosynthetic carbon assimilation cycle, NADP-ME type	Body mass index	Health factors	Physiological variables	0.0123316	0.469054	Not-significant
PWY-2941: L-lysine biosynthesis II	Body mass index	Health factors	Physiological variables	0.00595063	0.698357	Not-significant
PWY-2942: L-lysine biosynthesis III	Body mass index	Health factors	Physiological variables	0.00554955	0.0724532	Not-significant
PWY-3001: superpathway of L-isoleucine biosynthesis I	Body mass index	Health factors	Physiological variables	0.000572389	0.972925	Not-significant
PWY-3781: aerobic respiration I (cytochrome c)	Body mass index	Health factors	Physiological variables	-0.0174747	0.752923	Not-significant
PWY-3801: sucrose degradation II (sucrose synthase)	Body mass index	Health factors	Physiological variables	0.0132746	0.90299	Not-significant
PWY-3841: folate transformations II (plants)	Body mass index	Health factors	Physiological variables	3.45e-05	1	Not-significant
PWY-4041: &gamma;-glutamyl cycle	Body mass index	Health factors	Physiological variables	0.0109595	0.300205	Not-significant
PWY-4361: S-methyl-5-thio-&alpha;-D-ribose 1-phosphate degradation I	Body mass index	Health factors	Physiological variables	0.0114216	0.571932	Not-significant
PWY-4702: phytate degradation I	Body mass index	Health factors	Physiological variables	0.00205439	0.93645	Not-significant
PWY-4984: urea cycle	Body mass index	Health factors	Physiological variables	0.00274588	0.970968	Not-significant
PWY-5004: superpathway of L-citrulline metabolism	Body mass index	Health factors	Physiological variables	-0.0278025	0.590566	Not-significant
PWY-5005: biotin biosynthesis II	Body mass index	Health factors	Physiological variables	0.00324739	0.954335	Not-significant
PWY-5022: 4-aminobutanoate degradation V	Body mass index	Health factors	Physiological variables	-0.0238315	0.538483	Not-significant
PWY-5028: L-histidine degradation II	Body mass index	Health factors	Physiological variables	0.0377084	0.267223	Not-significant
PWY-5030: L-histidine degradation III	Body mass index	Health factors	Physiological variables	0.0088976	0.781187	Not-significant
PWY-5055: nicotinate degradation III	Body mass index	Health factors	Physiological variables	-0.00781981	0.601816	Not-significant
PWY-5067: glycogen biosynthesis II (from UDP-D-Glucose)	Body mass index	Health factors	Physiological variables	0.000115087	0.989337	Not-significant
PWY-5079: L-phenylalanine degradation III	Body mass index	Health factors	Physiological variables	-0.000191688	0.973802	Not-significant
PWY-5088: L-glutamate degradation VIII (to propanoate)	Body mass index	Health factors	Physiological variables	-0.0375469	0.374055	Not-significant
PWY-5097: L-lysine biosynthesis VI	Body mass index	Health factors	Physiological variables	0.00533608	0.0860053	Not-significant
PWY-5100: pyruvate fermentation to acetate and lactate II	Body mass index	Health factors	Physiological variables	0.00388761	0.516552	Not-significant
PWY-5101: L-isoleucine biosynthesis II	Body mass index	Health factors	Physiological variables	-1.55e-16	1	Not-significant
PWY-5103: L-isoleucine biosynthesis III	Body mass index	Health factors	Physiological variables	0.00908859	0.00228355	Significant
PWY-5104: L-isoleucine biosynthesis IV	Body mass index	Health factors	Physiological variables	-0.018782	0.763617	Not-significant
PWY-5121: superpathway of geranylgeranyl diphosphate biosynthesis II (via MEP)	Body mass index	Health factors	Physiological variables	0.00751372	0.723846	Not-significant
PWY-5129: sphingolipid biosynthesis (plants)	Body mass index	Health factors	Physiological variables	-0.000179621	0.973802	Not-significant
PWY-5130: 2-oxobutanoate degradation I	Body mass index	Health factors	Physiological variables	-0.0155417	0.484113	Not-significant
PWY-5136: fatty acid &beta;-oxidation II (plant peroxisome)	Body mass index	Health factors	Physiological variables	0.00393473	0.950895	Not-significant
PWY-5138: fatty acid &beta;-oxidation IV (unsaturated, even number)	Body mass index	Health factors	Physiological variables	0.00846657	0.933333	Not-significant
PWY-5154: L-arginine biosynthesis III (via N-acetyl-L-citrulline)	Body mass index	Health factors	Physiological variables	0.00177685	0.885051	Not-significant
PWY-5156: superpathway of fatty acid biosynthesis II (plant)	Body mass index	Health factors	Physiological variables	-0.00288463	0.765618	Not-significant
PWY-5178: toluene degradation IV (aerobic) (via catechol)	Body mass index	Health factors	Physiological variables	0.000871683	0.948027	Not-significant
PWY-5180: toluene degradation I (aerobic) (via o-cresol)	Body mass index	Health factors	Physiological variables	0.028391	0.572819	Not-significant
PWY-5188: tetrapyrrole biosynthesis I (from glutamate)	Body mass index	Health factors	Physiological variables	0.00642633	0.397574	Not-significant
PWY-5189: tetrapyrrole biosynthesis II (from glycine)	Body mass index	Health factors	Physiological variables	0.0109254	0.744997	Not-significant
PWY-5198: factor 420 biosynthesis II (mycobacteria)	Body mass index	Health factors	Physiological variables	-0.142354	1.29e-09	Significant
PWY-5209: methyl-coenzyme M oxidation to CO2	Body mass index	Health factors	Physiological variables	-0.145583	4.95e-10	Significant
PWY-5265: peptidoglycan biosynthesis II (staphylococci)	Body mass index	Health factors	Physiological variables	-0.0177787	0.86624	Not-significant
PWY-5306: superpathway of thiosulfate metabolism (Desulfovibrio sulfodismutans)	Body mass index	Health factors	Physiological variables	-0.000137873	0.976225	Not-significant
PWY-5345: superpathway of L-methionine biosynthesis (by sulfhydrylation)	Body mass index	Health factors	Physiological variables	0.00434919	0.821965	Not-significant
PWY-5347: superpathway of L-methionine biosynthesis (transsulfuration)	Body mass index	Health factors	Physiological variables	-0.00116094	0.991766	Not-significant
PWY-5367: petroselinate biosynthesis	Body mass index	Health factors	Physiological variables	-0.00102821	0.993125	Not-significant
PWY-5384: sucrose degradation IV (sucrose phosphorylase)	Body mass index	Health factors	Physiological variables	-0.0012822	0.966326	Not-significant
PWY-5392: reductive TCA cycle II	Body mass index	Health factors	Physiological variables	-0.0294234	0.567834	Not-significant
PWY-5415: catechol degradation I (meta-cleavage pathway)	Body mass index	Health factors	Physiological variables	0.0263563	0.407655	Not-significant
PWY-5417: catechol degradation III (ortho-cleavage pathway)	Body mass index	Health factors	Physiological variables	0.0107712	0.917892	Not-significant
PWY-5419: catechol degradation to 2-hydroxypentadienoate II	Body mass index	Health factors	Physiological variables	-0.00346348	0.727008	Not-significant
PWY-5420: catechol degradation II (meta-cleavage pathway)	Body mass index	Health factors	Physiological variables	-0.00379425	0.724125	Not-significant
PWY-5431: aromatic compounds degradation via &beta;-ketoadipate	Body mass index	Health factors	Physiological variables	0.0107712	0.917892	Not-significant
PWY-5464: superpathway of cytosolic glycolysis (plants), pyruvate dehydrogenase and TCA cycle	Body mass index	Health factors	Physiological variables	0.0486906	0.167278	Not-significant
PWY-5484: glycolysis II (from fructose 6-phosphate)	Body mass index	Health factors	Physiological variables	-0.00391672	0.762604	Not-significant
PWY-5494: pyruvate fermentation to propanoate II (acrylate pathway)	Body mass index	Health factors	Physiological variables	-0.0252422	0.588357	Not-significant
PWY-5497: purine nucleobases degradation II (anaerobic)	Body mass index	Health factors	Physiological variables	0.0045162	0.927357	Not-significant
PWY-5505: L-glutamate and L-glutamine biosynthesis	Body mass index	Health factors	Physiological variables	-0.00291673	0.916305	Not-significant
PWY-5514: UDP-N-acetyl-D-galactosamine biosynthesis II	Body mass index	Health factors	Physiological variables	-0.0397193	0.0605203	Not-significant
PWY-5531: 3,8-divinyl-chlorophyllide a biosynthesis II (anaerobic)	Body mass index	Health factors	Physiological variables	-0.010386	0.891607	Not-significant
PWY-5532: nucleoside and nucleotide degradation (archaea)	Body mass index	Health factors	Physiological variables	-0.00247421	0.561188	Not-significant
PWY-561: superpathway of glyoxylate cycle and fatty acid degradation	Body mass index	Health factors	Physiological variables	-0.00529218	0.962786	Not-significant
PWY-5647: 2-nitrobenzoate degradation I	Body mass index	Health factors	Physiological variables	-0.00164825	0.863748	Not-significant
PWY-5652: 2-amino-3-carboxymuconate semialdehyde degradation to glutaryl-CoA	Body mass index	Health factors	Physiological variables	-0.000409358	0.803032	Not-significant
PWY-5654: 2-amino-3-carboxymuconate semialdehyde degradation to 2-hydroxypentadienoate	Body mass index	Health factors	Physiological variables	0.00160914	0.987719	Not-significant
PWY-5656: mannosylglycerate biosynthesis I	Body mass index	Health factors	Physiological variables	-0.00909379	0.932423	Not-significant
PWY-5659: GDP-mannose biosynthesis	Body mass index	Health factors	Physiological variables	0.00517981	0.639027	Not-significant
PWY-5667: CDP-diacylglycerol biosynthesis I	Body mass index	Health factors	Physiological variables	-0.000851948	0.960368	Not-significant
PWY-5675: nitrate reduction V (assimilatory)	Body mass index	Health factors	Physiological variables	-0.00195002	0.98634	Not-significant
PWY-5676: acetyl-CoA fermentation to butanoate II	Body mass index	Health factors	Physiological variables	0.00434348	0.888114	Not-significant
PWY-5677: succinate fermentation to butanoate	Body mass index	Health factors	Physiological variables	0.0144251	0.543648	Not-significant
PWY-5686: UMP biosynthesis I	Body mass index	Health factors	Physiological variables	0.00399165	0.271548	Not-significant
PWY-5690: TCA cycle II (plants and fungi)	Body mass index	Health factors	Physiological variables	0.0270689	0.00196619	Significant
PWY-5692: allantoin degradation to glyoxylate II	Body mass index	Health factors	Physiological variables	0.0223559	0.648846	Not-significant
PWY-5695: inosine 5'-phosphate degradation	Body mass index	Health factors	Physiological variables	0.0068051	0.0250436	Significant
PWY-5705: allantoin degradation to glyoxylate III	Body mass index	Health factors	Physiological variables	0.0110928	0.90299	Not-significant
PWY-5723: Rubisco shunt	Body mass index	Health factors	Physiological variables	0.00157606	0.991741	Not-significant
PWY-5724: superpathway of atrazine degradation	Body mass index	Health factors	Physiological variables	7.69e-05	1	Not-significant
PWY-5747: 2-methylcitrate cycle II	Body mass index	Health factors	Physiological variables	-0.000708982	1	Not-significant
PWY-5837: 2-carboxy-1,4-naphthoquinol biosynthesis	Body mass index	Health factors	Physiological variables	0.00604653	0.927386	Not-significant
PWY-5838: superpathway of menaquinol-8 biosynthesis I	Body mass index	Health factors	Physiological variables	-0.004561	0.96408	Not-significant
PWY-5840: superpathway of menaquinol-7 biosynthesis	Body mass index	Health factors	Physiological variables	0.00260109	0.973645	Not-significant
PWY-5845: superpathway of menaquinol-9 biosynthesis	Body mass index	Health factors	Physiological variables	0.0171082	0.861017	Not-significant
PWY-5850: superpathway of menaquinol-6 biosynthesis	Body mass index	Health factors	Physiological variables	0.0144297	0.901752	Not-significant
PWY-5855: ubiquinol-7 biosynthesis (early decarboxylation)	Body mass index	Health factors	Physiological variables	0.0162841	0.811177	Not-significant
PWY-5860: superpathway of demethylmenaquinol-6 biosynthesis I	Body mass index	Health factors	Physiological variables	0.014859	0.892494	Not-significant
PWY-5861: superpathway of demethylmenaquinol-8 biosynthesis I	Body mass index	Health factors	Physiological variables	-0.00330013	0.972247	Not-significant
PWY-5862: superpathway of demethylmenaquinol-9 biosynthesis	Body mass index	Health factors	Physiological variables	0.0173566	0.849838	Not-significant
PWY-5870: ubiquinol-8 biosynthesis (late decarboxylation)	Body mass index	Health factors	Physiological variables	-0.00133409	0.960501	Not-significant
PWY-5873: ubiquinol-7 biosynthesis (late decarboxylation)	Body mass index	Health factors	Physiological variables	0.000168795	0.984669	Not-significant
PWY-5896: superpathway of menaquinol-10 biosynthesis	Body mass index	Health factors	Physiological variables	0.0132921	0.913353	Not-significant
PWY-5897: superpathway of menaquinol-11 biosynthesis	Body mass index	Health factors	Physiological variables	0.00298998	0.968562	Not-significant
PWY-5898: superpathway of menaquinol-12 biosynthesis	Body mass index	Health factors	Physiological variables	0.00298998	0.968562	Not-significant
PWY-5899: superpathway of menaquinol-13 biosynthesis	Body mass index	Health factors	Physiological variables	0.00298998	0.968562	Not-significant
PWY-5910: superpathway of geranylgeranyldiphosphate biosynthesis I (via mevalonate)	Body mass index	Health factors	Physiological variables	0.0201954	0.784723	Not-significant
PWY-5913: partial TCA cycle (obligate autotrophs)	Body mass index	Health factors	Physiological variables	0.00908124	0.646182	Not-significant
PWY-5918: superpathway of heme b biosynthesis from glutamate	Body mass index	Health factors	Physiological variables	0.0156298	0.73325	Not-significant
PWY-5920: superpathway of heme b biosynthesis from glycine	Body mass index	Health factors	Physiological variables	0.00299383	0.980359	Not-significant
PWY-5941: glycogen degradation II	Body mass index	Health factors	Physiological variables	-0.000760644	0.964932	Not-significant
PWY-5971: palmitate biosynthesis (type II fatty acid synthase)	Body mass index	Health factors	Physiological variables	-0.000184923	1	Not-significant
PWY-5972: stearate biosynthesis I (animals)	Body mass index	Health factors	Physiological variables	-0.0120807	0.860957	Not-significant
PWY-5973: cis-vaccenate biosynthesis	Body mass index	Health factors	Physiological variables	0.00380738	0.597492	Not-significant
PWY-5981: CDP-diacylglycerol biosynthesis III	Body mass index	Health factors	Physiological variables	0.0148494	0.763851	Not-significant
PWY-5989: stearate biosynthesis II (bacteria and plants)	Body mass index	Health factors	Physiological variables	0.0104442	0.646811	Not-significant
PWY-5994: palmitate biosynthesis (type I fatty acid synthase)	Body mass index	Health factors	Physiological variables	0.00135914	0.986572	Not-significant
PWY-6071: superpathway of phenylethylamine degradation	Body mass index	Health factors	Physiological variables	0.0112128	0.901444	Not-significant
PWY-6075: ergosterol biosynthesis I	Body mass index	Health factors	Physiological variables	-0.00015033	0.973802	Not-significant
PWY-6084: 3,5-dichlorocatechol degradation	Body mass index	Health factors	Physiological variables	-0.00048716	0.869079	Not-significant
PWY-6087: 4-chlorocatechol degradation	Body mass index	Health factors	Physiological variables	-0.000527956	0.869079	Not-significant
PWY-6089: 3-chlorocatechol degradation I (ortho)	Body mass index	Health factors	Physiological variables	-0.000527956	0.869079	Not-significant
PWY-6093: 4,5-dichlorocatechol degradation	Body mass index	Health factors	Physiological variables	-0.000483286	0.869079	Not-significant
PWY-6107: chlorosalicylate degradation	Body mass index	Health factors	Physiological variables	-0.000523084	0.869079	Not-significant
PWY-6113: superpathway of mycolate biosynthesis	Body mass index	Health factors	Physiological variables	-0.00208929	0.55432	Not-significant
PWY-6121: 5-aminoimidazole ribonucleotide biosynthesis I	Body mass index	Health factors	Physiological variables	-0.00330258	0.587008	Not-significant
PWY-6122: 5-aminoimidazole ribonucleotide biosynthesis II	Body mass index	Health factors	Physiological variables	0.0060252	0.0468516	Significant
PWY-6123: inosine-5'-phosphate biosynthesis I	Body mass index	Health factors	Physiological variables	-0.00685616	0.181392	Not-significant
PWY-6124: inosine-5'-phosphate biosynthesis II	Body mass index	Health factors	Physiological variables	-0.0077552	0.122405	Not-significant
PWY-6125: superpathway of guanosine nucleotides de novo biosynthesis II	Body mass index	Health factors	Physiological variables	0.00119828	0.948482	Not-significant
PWY-6126: superpathway of adenosine nucleotides de novo biosynthesis II	Body mass index	Health factors	Physiological variables	0.000665746	0.971364	Not-significant
PWY-6138: CMP-N-acetylneuraminate biosynthesis I (eukaryotes)	Body mass index	Health factors	Physiological variables	-0.0033489	0.881451	Not-significant
PWY-6143: CMP-pseudaminate biosynthesis	Body mass index	Health factors	Physiological variables	-0.0305876	0.47835	Not-significant
PWY-6147: 6-hydroxymethyl-dihydropterin diphosphate biosynthesis I	Body mass index	Health factors	Physiological variables	0.0167826	4e-05	Significant
PWY-6148: tetrahydromethanopterin biosynthesis	Body mass index	Health factors	Physiological variables	3.81e-05	0.998381	Not-significant
PWY-6151: S-adenosyl-L-methionine salvage I	Body mass index	Health factors	Physiological variables	0.00667749	0.0262825	Significant
PWY-6160: 3-dehydroquinate biosynthesis II (archaea)	Body mass index	Health factors	Physiological variables	-0.145536	1.17e-09	Significant
PWY-6163: chorismate biosynthesis from 3-dehydroquinate	Body mass index	Health factors	Physiological variables	0.00269586	0.594009	Not-significant
PWY-6165: chorismate biosynthesis II (archaea)	Body mass index	Health factors	Physiological variables	-0.160774	2.02e-09	Significant
PWY-6167: flavin biosynthesis II (archaea)	Body mass index	Health factors	Physiological variables	-0.127255	1.32e-05	Significant
PWY-6168: flavin biosynthesis III (fungi)	Body mass index	Health factors	Physiological variables	0.00602306	0.965569	Not-significant
PWY-6174: mevalonate pathway II (haloarchaea)	Body mass index	Health factors	Physiological variables	-0.0418103	0.265825	Not-significant
PWY-6182: superpathway of salicylate degradation	Body mass index	Health factors	Physiological variables	0.0169653	0.823414	Not-significant
PWY-6185: 4-methylcatechol degradation (ortho cleavage)	Body mass index	Health factors	Physiological variables	0.0210584	0.76112	Not-significant
PWY-6193: 3-chlorocatechol degradation II (ortho)	Body mass index	Health factors	Physiological variables	-0.000527956	0.869079	Not-significant
PWY-6210: 2-aminophenol degradation	Body mass index	Health factors	Physiological variables	0.00136356	0.991558	Not-significant
PWY-6215: 4-chlorobenzoate degradation	Body mass index	Health factors	Physiological variables	0.0128157	0.867697	Not-significant
PWY-621: sucrose degradation III (sucrose invertase)	Body mass index	Health factors	Physiological variables	0.000899421	0.977706	Not-significant
PWY-622: starch biosynthesis	Body mass index	Health factors	Physiological variables	-0.127414	0.00110543	Significant
PWY-6269: superpathway of adenosylcobalamin salvage from cobinamide II	Body mass index	Health factors	Physiological variables	-0.00153282	0.714873	Not-significant
PWY-6270: isoprene biosynthesis I	Body mass index	Health factors	Physiological variables	-0.00569727	0.614722	Not-significant
PWY-6277: superpathway of 5-aminoimidazole ribonucleotide biosynthesis	Body mass index	Health factors	Physiological variables	0.0060252	0.0468516	Significant
PWY-6281: L-selenocysteine biosynthesis II (archaea and eukaryotes)	Body mass index	Health factors	Physiological variables	-0.0591603	0.000140963	Significant
PWY-6282: palmitoleate biosynthesis I (from (5Z)-dodec-5-enoate)	Body mass index	Health factors	Physiological variables	0.0101197	0.739242	Not-significant
PWY-6284: superpathway of unsaturated fatty acids biosynthesis (E. coli)	Body mass index	Health factors	Physiological variables	-0.00193721	0.983535	Not-significant
PWY-6285: superpathway of fatty acids biosynthesis (E. coli)	Body mass index	Health factors	Physiological variables	-0.0041331	0.964968	Not-significant
PWY-6292: superpathway of L-cysteine biosynthesis (mammalian)	Body mass index	Health factors	Physiological variables	0.000558463	0.981059	Not-significant
PWY-6293: superpathway of L-cysteine biosynthesis (fungi)	Body mass index	Health factors	Physiological variables	0.018243	0.795768	Not-significant
PWY-6305: superpathway of putrescine biosynthesis	Body mass index	Health factors	Physiological variables	0.00311032	0.870799	Not-significant
PWY-6307: L-tryptophan degradation X (mammalian, via tryptamine)	Body mass index	Health factors	Physiological variables	-0.000534929	0.936527	Not-significant
PWY-6309: L-tryptophan degradation XI (mammalian, via kynurenine)	Body mass index	Health factors	Physiological variables	-0.000498353	0.93934	Not-significant
PWY-6313: serotonin degradation	Body mass index	Health factors	Physiological variables	-0.000576031	0.936223	Not-significant
PWY-6317: D-galactose degradation I (Leloir pathway)	Body mass index	Health factors	Physiological variables	0.00401705	0.574852	Not-significant
PWY-6318: L-phenylalanine degradation IV (mammalian, via side chain)	Body mass index	Health factors	Physiological variables	0.0172521	0.79495	Not-significant
PWY-6328: L-lysine degradation X	Body mass index	Health factors	Physiological variables	0.00971293	0.9222	Not-significant
PWY-6349: CDP-archaeol biosynthesis	Body mass index	Health factors	Physiological variables	-0.143863	2.02e-09	Significant
PWY-6350: archaetidylinositol biosynthesis	Body mass index	Health factors	Physiological variables	-0.149429	3.2e-10	Significant
PWY-6352: 3-phosphoinositide biosynthesis	Body mass index	Health factors	Physiological variables	-0.000166705	0.973802	Not-significant
PWY-6353: purine nucleotides degradation II (aerobic)	Body mass index	Health factors	Physiological variables	-0.00342422	0.891888	Not-significant
PWY-6385: peptidoglycan biosynthesis III (mycobacteria)	Body mass index	Health factors	Physiological variables	0.0043181	0.202436	Not-significant
PWY-6386: UDP-N-acetylmuramoyl-pentapeptide biosynthesis II (lysine-containing)	Body mass index	Health factors	Physiological variables	0.00407815	0.247735	Not-significant
PWY-6387: UDP-N-acetylmuramoyl-pentapeptide biosynthesis I (meso-diaminopimelate containing)	Body mass index	Health factors	Physiological variables	0.00418985	0.2288	Not-significant
PWY-6396: superpathway of 2,3-butanediol biosynthesis	Body mass index	Health factors	Physiological variables	0.000412173	1	Not-significant
PWY-6435: 4-hydroxybenzoate biosynthesis III (plants)	Body mass index	Health factors	Physiological variables	-0.0166441	0.823414	Not-significant
PWY-6467: Kdo transfer to lipid IVA III (Chlamydia)	Body mass index	Health factors	Physiological variables	0.0339622	0.218867	Not-significant
PWY-6470: peptidoglycan biosynthesis V (&beta;-lactam resistance)	Body mass index	Health factors	Physiological variables	-0.00195531	0.96904	Not-significant
PWY-6471: peptidoglycan biosynthesis IV (Enterococcus faecium)	Body mass index	Health factors	Physiological variables	-0.00736425	0.895032	Not-significant
PWY-6478: GDP-D-glycero-&alpha;-D-manno-heptose biosynthesis	Body mass index	Health factors	Physiological variables	-0.00935865	0.889246	Not-significant
PWY-6507: 4-deoxy-L-threo-hex-4-enopyranuronate degradation	Body mass index	Health factors	Physiological variables	-0.00288193	0.889246	Not-significant
PWY-6518: bile acids epimerization	Body mass index	Health factors	Physiological variables	0.000925773	0.946486	Not-significant
PWY-6519: 8-amino-7-oxononanoate biosynthesis I	Body mass index	Health factors	Physiological variables	0.00584636	0.879872	Not-significant
PWY-6527: stachyose degradation	Body mass index	Health factors	Physiological variables	0.00121611	0.938893	Not-significant
PWY-6531: mannitol cycle	Body mass index	Health factors	Physiological variables	-0.00389608	0.966326	Not-significant
PWY-6545: pyrimidine deoxyribonucleotides de novo biosynthesis III	Body mass index	Health factors	Physiological variables	0.0141857	0.744749	Not-significant
PWY-6549: L-glutamine biosynthesis III	Body mass index	Health factors	Physiological variables	0.00457479	0.804706	Not-significant
PWY-6562: norspermidine biosynthesis	Body mass index	Health factors	Physiological variables	-0.00427819	0.971801	Not-significant
PWY-6565: superpathway of polyamine biosynthesis III	Body mass index	Health factors	Physiological variables	-0.0636231	0.0246601	Significant
PWY-6572: chondroitin sulfate degradation I (bacterial)	Body mass index	Health factors	Physiological variables	0.0092388	0.917411	Not-significant
PWY-6588: pyruvate fermentation to acetone	Body mass index	Health factors	Physiological variables	-0.00536359	0.94109	Not-significant
PWY-6590: superpathway of Clostridium acetobutylicum acidogenic fermentation	Body mass index	Health factors	Physiological variables	-0.0211096	0.0187554	Significant
PWY-6595: superpathway of guanosine nucleotides degradation (plants)	Body mass index	Health factors	Physiological variables	0.0264636	0.485301	Not-significant
PWY-6596: adenosine nucleotides degradation I	Body mass index	Health factors	Physiological variables	-0.000155131	0.973802	Not-significant
PWY-6606: guanosine nucleotides degradation II	Body mass index	Health factors	Physiological variables	0.00361195	0.901722	Not-significant
PWY-6607: guanosine nucleotides degradation I	Body mass index	Health factors	Physiological variables	0.0265078	0.489346	Not-significant
PWY-6608: guanosine nucleotides degradation III	Body mass index	Health factors	Physiological variables	0.00131948	0.97037	Not-significant
PWY-6609: adenine and adenosine salvage III	Body mass index	Health factors	Physiological variables	0.000159704	0.992915	Not-significant
PWY-6612: superpathway of tetrahydrofolate biosynthesis	Body mass index	Health factors	Physiological variables	0.00690984	0.877575	Not-significant
PWY-6628: superpathway of L-phenylalanine biosynthesis	Body mass index	Health factors	Physiological variables	-0.00262007	0.866495	Not-significant
PWY-6630: superpathway of L-tyrosine biosynthesis	Body mass index	Health factors	Physiological variables	-0.00970429	0.192006	Not-significant
PWY-6641: superpathway of sulfolactate degradation	Body mass index	Health factors	Physiological variables	-0.00184619	0.808786	Not-significant
PWY-6690: cinnamate and 3-hydroxycinnamate degradation to 2-hydroxypentadienoate	Body mass index	Health factors	Physiological variables	0.00399206	0.971524	Not-significant
PWY-6700: queuosine biosynthesis I (de novo)	Body mass index	Health factors	Physiological variables	0.00450144	0.203753	Not-significant
PWY-6703: preQ0 biosynthesis	Body mass index	Health factors	Physiological variables	0.00560474	0.211014	Not-significant
PWY-6708: ubiquinol-8 biosynthesis (early decarboxylation)	Body mass index	Health factors	Physiological variables	0.0378663	0.311834	Not-significant
PWY-6724: starch degradation II	Body mass index	Health factors	Physiological variables	-0.000167514	0.975626	Not-significant
PWY-6731: starch degradation III	Body mass index	Health factors	Physiological variables	0.00119368	0.971148	Not-significant
PWY-6748: nitrate reduction VII (denitrification)	Body mass index	Health factors	Physiological variables	0.005366	0.903867	Not-significant
PWY-6749: CMP-legionaminate biosynthesis I	Body mass index	Health factors	Physiological variables	0.00319772	0.979479	Not-significant
PWY-6797: 6-hydroxymethyl-dihydropterin diphosphate biosynthesis II (Methanocaldococcus)	Body mass index	Health factors	Physiological variables	-0.00742871	0.515287	Not-significant
PWY-6803: phosphatidylcholine acyl editing	Body mass index	Health factors	Physiological variables	0.00751599	0.940409	Not-significant
PWY-6807: xyloglucan degradation II (exoglucanase)	Body mass index	Health factors	Physiological variables	0.0075733	0.935331	Not-significant
PWY-6823: molybdopterin biosynthesis	Body mass index	Health factors	Physiological variables	-0.00194718	0.90712	Not-significant
PWY-6834: spermidine biosynthesis III	Body mass index	Health factors	Physiological variables	-0.00109807	0.827409	Not-significant
PWY-6837: fatty acid &beta;-oxidation V (unsaturated, odd number, di-isomerase-dependent)	Body mass index	Health factors	Physiological variables	0.000211402	0.975626	Not-significant
PWY-6842: glutathione-mediated detoxification II	Body mass index	Health factors	Physiological variables	-0.000156402	0.973802	Not-significant
PWY-6859: all-trans-farnesol biosynthesis	Body mass index	Health factors	Physiological variables	0.0255403	0.500237	Not-significant
PWY-6876: isopropanol biosynthesis (engineered)	Body mass index	Health factors	Physiological variables	-0.0961096	0.000760641	Significant
PWY-6891: thiazole component of thiamine diphosphate biosynthesis II	Body mass index	Health factors	Physiological variables	-8.79e-05	0.998968	Not-significant
PWY-6895: superpathway of thiamine diphosphate biosynthesis II	Body mass index	Health factors	Physiological variables	0.00676853	0.572721	Not-significant
PWY-6897: thiamine diphosphate salvage II	Body mass index	Health factors	Physiological variables	0.0121132	0.00171058	Significant
PWY-6901: superpathway of glucose and xylose degradation	Body mass index	Health factors	Physiological variables	-0.00179057	0.953347	Not-significant
PWY-6902: chitin degradation II (Vibrio)	Body mass index	Health factors	Physiological variables	-0.0102688	0.850562	Not-significant
PWY-6906: chitin derivatives degradation	Body mass index	Health factors	Physiological variables	-0.0211582	0.795904	Not-significant
PWY-6920: 6-gingerol analog biosynthesis (engineered)	Body mass index	Health factors	Physiological variables	0.00822957	0.430144	Not-significant
PWY-6922: L-N&delta;-acetylornithine biosynthesis	Body mass index	Health factors	Physiological variables	0.00174891	0.991063	Not-significant
PWY-6936: seleno-amino acid biosynthesis (plants)	Body mass index	Health factors	Physiological variables	-0.0011514	0.956179	Not-significant
PWY-6953: dTDP-3-acetamido-&alpha;-D-fucose biosynthesis	Body mass index	Health factors	Physiological variables	-0.0266401	0.344722	Not-significant
PWY-6957: mandelate degradation to acetyl-CoA	Body mass index	Health factors	Physiological variables	0.00263856	0.683236	Not-significant
PWY-6961: L-ascorbate degradation II (bacterial, aerobic)	Body mass index	Health factors	Physiological variables	-0.0043615	0.964606	Not-significant
PWY-6969: TCA cycle V (2-oxoglutarate synthase)	Body mass index	Health factors	Physiological variables	-0.00256072	0.911258	Not-significant
PWY-6981: chitin biosynthesis	Body mass index	Health factors	Physiological variables	-0.00177965	0.80409	Not-significant
PWY-6992: 1,5-anhydrofructose degradation	Body mass index	Health factors	Physiological variables	0.0202789	0.766307	Not-significant
PWY-7000: kanamycin biosynthesis	Body mass index	Health factors	Physiological variables	0.00206897	0.784017	Not-significant
PWY-7009: 2,2'-dihydroxybiphenyl degradation	Body mass index	Health factors	Physiological variables	-0.00495974	0.770023	Not-significant
PWY-7013: (S)-propane-1,2-diol degradation	Body mass index	Health factors	Physiological variables	0.0024244	0.984115	Not-significant
PWY-702: L-methionine biosynthesis II	Body mass index	Health factors	Physiological variables	0.00680057	0.587054	Not-significant
PWY-7031: protein N-glycosylation (bacterial)	Body mass index	Health factors	Physiological variables	0.00811669	0.708775	Not-significant
PWY-7039: phosphatidate metabolism, as a signaling molecule	Body mass index	Health factors	Physiological variables	0.0139596	0.841132	Not-significant
PWY-7094: fatty acid salvage	Body mass index	Health factors	Physiological variables	0.024643	0.656355	Not-significant
PWY-7111: pyruvate fermentation to isobutanol (engineered)	Body mass index	Health factors	Physiological variables	0.00465221	0.515657	Not-significant
PWY-7115: C4 photosynthetic carbon assimilation cycle, NAD-ME type	Body mass index	Health factors	Physiological variables	0.0100181	0.374981	Not-significant
PWY-7117: C4 photosynthetic carbon assimilation cycle, PEPCK type	Body mass index	Health factors	Physiological variables	0.0126968	0.432734	Not-significant
PWY-7118: chitin deacetylation	Body mass index	Health factors	Physiological variables	-0.0161369	0.757755	Not-significant
PWY-7124: ethene biosynthesis V (engineered)	Body mass index	Health factors	Physiological variables	0.00555366	0.847967	Not-significant
PWY-7159: 3,8-divinyl-chlorophyllide a biosynthesis III (aerobic, light independent)	Body mass index	Health factors	Physiological variables	-0.00581617	0.947289	Not-significant
PWY-7165: L-ascorbate biosynthesis VIII (engineered pathway)	Body mass index	Health factors	Physiological variables	0.0183409	0.815896	Not-significant
PWY-7184: pyrimidine deoxyribonucleotides de novo biosynthesis I	Body mass index	Health factors	Physiological variables	0.0141169	0.747747	Not-significant
PWY-7187: pyrimidine deoxyribonucleotides de novo biosynthesis II	Body mass index	Health factors	Physiological variables	0.0248264	0.66155	Not-significant
PWY-7196: superpathway of pyrimidine ribonucleosides salvage	Body mass index	Health factors	Physiological variables	-0.0137209	0.824178	Not-significant
PWY-7197: pyrimidine deoxyribonucleotide phosphorylation	Body mass index	Health factors	Physiological variables	-0.00321902	0.798908	Not-significant
PWY-7198: pyrimidine deoxyribonucleotides de novo biosynthesis IV	Body mass index	Health factors	Physiological variables	-0.00653344	0.677756	Not-significant
PWY-7199: pyrimidine deoxyribonucleosides salvage	Body mass index	Health factors	Physiological variables	-0.00335442	0.431331	Not-significant
PWY-7200: superpathway of pyrimidine deoxyribonucleoside salvage	Body mass index	Health factors	Physiological variables	-0.0118112	0.856406	Not-significant
PWY-7204: pyridoxal 5'-phosphate salvage II (plants)	Body mass index	Health factors	Physiological variables	0.010055	0.926145	Not-significant
PWY-7208: superpathway of pyrimidine nucleobases salvage	Body mass index	Health factors	Physiological variables	0.000834646	0.964606	Not-significant
PWY-7209: superpathway of pyrimidine ribonucleosides degradation	Body mass index	Health factors	Physiological variables	0.000558237	1	Not-significant
PWY-7210: pyrimidine deoxyribonucleotides biosynthesis from CTP	Body mass index	Health factors	Physiological variables	0.0267191	0.608762	Not-significant
PWY-7211: superpathway of pyrimidine deoxyribonucleotides de novo biosynthesis	Body mass index	Health factors	Physiological variables	0.0148137	0.706215	Not-significant
PWY-7218: photosynthetic 3-hydroxybutanoate biosynthesis (engineered)	Body mass index	Health factors	Physiological variables	0.00795068	0.798942	Not-significant
PWY-7220: adenosine deoxyribonucleotides de novo biosynthesis II	Body mass index	Health factors	Physiological variables	0.00111947	0.954181	Not-significant
PWY-7221: guanosine ribonucleotides de novo biosynthesis	Body mass index	Health factors	Physiological variables	0.00482936	0.148771	Not-significant
PWY-7222: guanosine deoxyribonucleotides de novo biosynthesis II	Body mass index	Health factors	Physiological variables	0.00111947	0.954181	Not-significant
PWY-7224: purine deoxyribonucleosides salvage	Body mass index	Health factors	Physiological variables	0.000104109	1	Not-significant
PWY-7228: superpathway of guanosine nucleotides de novo biosynthesis I	Body mass index	Health factors	Physiological variables	0.00119057	0.947771	Not-significant
PWY-7229: superpathway of adenosine nucleotides de novo biosynthesis I	Body mass index	Health factors	Physiological variables	0.00044215	0.981606	Not-significant
PWY-722: nicotinate degradation I	Body mass index	Health factors	Physiological variables	-0.000451079	0.94284	Not-significant
PWY-7234: inosine-5'-phosphate biosynthesis III	Body mass index	Health factors	Physiological variables	-0.00260506	0.932716	Not-significant
PWY-7237: myo-, chiro- and scyllo-inositol degradation	Body mass index	Health factors	Physiological variables	0.0350754	0.0806387	Not-significant
PWY-7238: sucrose biosynthesis II	Body mass index	Health factors	Physiological variables	-0.00715147	0.160043	Not-significant
PWY-7242: D-fructuronate degradation	Body mass index	Health factors	Physiological variables	-0.000683992	0.978577	Not-significant
PWY-7245: superpathway of NAD/NADP - NADH/NADPH interconversion (yeast)	Body mass index	Health factors	Physiological variables	0.0217796	0.703308	Not-significant
PWY-724: superpathway of L-lysine, L-threonine and L-methionine biosynthesis II	Body mass index	Health factors	Physiological variables	-0.00369461	0.681252	Not-significant
PWY-7254: TCA cycle VII (acetate-producers)	Body mass index	Health factors	Physiological variables	-0.021521	0.631336	Not-significant
PWY-7268: cytosolic NADPH production (yeast)	Body mass index	Health factors	Physiological variables	0.0218684	0.703593	Not-significant
PWY-7269: mitochondrial NADPH production (yeast)	Body mass index	Health factors	Physiological variables	0.0238217	0.707765	Not-significant
PWY-7279: aerobic respiration II (cytochrome c) (yeast)	Body mass index	Health factors	Physiological variables	-0.00838444	0.907232	Not-significant
PWY-7282: 4-amino-2-methyl-5-diphosphomethylpyrimidine biosynthesis II	Body mass index	Health factors	Physiological variables	-0.00198079	0.961586	Not-significant
PWY-7283: wybutosine biosynthesis	Body mass index	Health factors	Physiological variables	-0.000151817	0.973802	Not-significant
PWY-7286: 7-(3-amino-3-carboxypropyl)-wyosine biosynthesis	Body mass index	Health factors	Physiological variables	-0.150642	4.95e-10	Significant
PWY-7290: Escherichia coli serotype O86 O-antigen biosynthesis	Body mass index	Health factors	Physiological variables	-0.00136722	0.960368	Not-significant
PWY-7294: D-xylose degradation IV	Body mass index	Health factors	Physiological variables	0.00159712	0.992915	Not-significant
PWY-7295: L-arabinose degradation IV	Body mass index	Health factors	Physiological variables	-2.18e-05	1	Not-significant
PWY-7312: dTDP-&beta;-D-fucofuranose biosynthesis	Body mass index	Health factors	Physiological variables	0.033059	0.330684	Not-significant
PWY-7315: dTDP-N-acetylthomosamine biosynthesis	Body mass index	Health factors	Physiological variables	0.00726096	0.862895	Not-significant
PWY-7316: dTDP-N-acetylviosamine biosynthesis	Body mass index	Health factors	Physiological variables	-0.0164424	0.766981	Not-significant
PWY-7317: superpathway of dTDP-glucose-derived O-antigen building blocks biosynthesis	Body mass index	Health factors	Physiological variables	-0.000330491	0.98982	Not-significant
PWY-7323: superpathway of GDP-mannose-derived O-antigen building blocks biosynthesis	Body mass index	Health factors	Physiological variables	0.00423242	0.746652	Not-significant
PWY-7328: superpathway of UDP-glucose-derived O-antigen building blocks biosynthesis	Body mass index	Health factors	Physiological variables	0.00348184	0.743637	Not-significant
PWY-7332: superpathway of UDP-N-acetylglucosamine-derived O-antigen building blocks biosynthesis	Body mass index	Health factors	Physiological variables	-0.0334592	0.231804	Not-significant
PWY-7337: 10-cis-heptadecenoyl-CoA degradation (yeast)	Body mass index	Health factors	Physiological variables	0.000232618	0.97411	Not-significant
PWY-7338: 10-trans-heptadecenoyl-CoA degradation (reductase-dependent, yeast)	Body mass index	Health factors	Physiological variables	0.000232618	0.97411	Not-significant
PWY-7340: 9-cis, 11-trans-octadecadienoyl-CoA degradation (isomerase-dependent, yeast)	Body mass index	Health factors	Physiological variables	0.0217705	0.559055	Not-significant
PWY-7345: superpathway of anaerobic sucrose degradation	Body mass index	Health factors	Physiological variables	-0.00176947	0.938027	Not-significant
PWY-7356: thiamine diphosphate salvage IV (yeast)	Body mass index	Health factors	Physiological variables	-0.0046667	0.733846	Not-significant
PWY-7357: thiamine phosphate formation from pyrithiamine and oxythiamine (yeast)	Body mass index	Health factors	Physiological variables	0.010472	0.00934537	Significant
PWY-7371: 1,4-dihydroxy-6-naphthoate biosynthesis II	Body mass index	Health factors	Physiological variables	0.0339891	0.412286	Not-significant
PWY-7373: superpathway of demethylmenaquinol-6 biosynthesis II	Body mass index	Health factors	Physiological variables	-0.0137321	0.747381	Not-significant
PWY-7374: 1,4-dihydroxy-6-naphthoate biosynthesis I	Body mass index	Health factors	Physiological variables	-0.00574604	0.424122	Not-significant
PWY-7376: cob(II)yrinate a,c-diamide biosynthesis II (late cobalt incorporation)	Body mass index	Health factors	Physiological variables	0.000909515	0.907589	Not-significant
PWY-7377: cob(II)yrinate a,c-diamide biosynthesis I (early cobalt insertion)	Body mass index	Health factors	Physiological variables	-5.32e-18	1	Not-significant
PWY-7383: anaerobic energy metabolism (invertebrates, cytosol)	Body mass index	Health factors	Physiological variables	-0.025364	0.00124767	Significant
PWY-7384: anaerobic energy metabolism (invertebrates, mitochondrial)	Body mass index	Health factors	Physiological variables	0.0202111	0.746449	Not-significant
PWY-7385: 1,3-propanediol biosynthesis (engineered)	Body mass index	Health factors	Physiological variables	-0.00683323	0.950926	Not-significant
PWY-7388: octanoyl-[acyl-carrier protein] biosynthesis (mitochondria, yeast)	Body mass index	Health factors	Physiological variables	-0.00631453	0.96424	Not-significant
PWY-7389: superpathway of anaerobic energy metabolism (invertebrates)	Body mass index	Health factors	Physiological variables	0.0209674	0.755752	Not-significant
PWY-7391: isoprene biosynthesis II (engineered)	Body mass index	Health factors	Physiological variables	-0.027558	0.570197	Not-significant
PWY-7392: taxadiene biosynthesis (engineered)	Body mass index	Health factors	Physiological variables	0.0278008	0.483225	Not-significant
PWY-7396: butanol and isobutanol biosynthesis (engineered)	Body mass index	Health factors	Physiological variables	0.00833561	0.937694	Not-significant
PWY-7399: methylphosphonate degradation II	Body mass index	Health factors	Physiological variables	-0.00198969	0.921217	Not-significant
PWY-7400: L-arginine biosynthesis IV (archaebacteria)	Body mass index	Health factors	Physiological variables	0.000763371	0.984125	Not-significant
PWY-7409: phospholipid remodeling (phosphatidylethanolamine, yeast)	Body mass index	Health factors	Physiological variables	0.0211845	0.744955	Not-significant
PWY-7411: phosphatidate biosynthesis (yeast)	Body mass index	Health factors	Physiological variables	0.000116293	0.991575	Not-significant
PWY-7431: aromatic biogenic amine degradation (bacteria)	Body mass index	Health factors	Physiological variables	-0.000575747	0.936223	Not-significant
PWY-7434: terminal O-glycans residues modification (via type 2 precursor disaccharide)	Body mass index	Health factors	Physiological variables	0.0661502	0.009189	Significant
PWY-7446: sulfoquinovose degradation I	Body mass index	Health factors	Physiological variables	0.00378693	0.97411	Not-significant
PWY-7456: &beta;-(1,4)-mannan degradation	Body mass index	Health factors	Physiological variables	0.00222039	0.911758	Not-significant
PWY-7511: protein ubiquitination	Body mass index	Health factors	Physiological variables	0.000800226	0.925138	Not-significant
PWY-7527: L-methionine salvage cycle III	Body mass index	Health factors	Physiological variables	0.0119238	0.585181	Not-significant
PWY-7528: L-methionine salvage cycle I (bacteria and plants)	Body mass index	Health factors	Physiological variables	0.0076933	0.744986	Not-significant
PWY-7560: methylerythritol phosphate pathway II	Body mass index	Health factors	Physiological variables	0.0143264	3.67e-05	Significant
PWY-7616: methanol oxidation to carbon dioxide	Body mass index	Health factors	Physiological variables	0.0171997	0.787836	Not-significant
PWY-7663: gondoate biosynthesis (anaerobic)	Body mass index	Health factors	Physiological variables	0.00365456	0.651051	Not-significant
PWY-7664: oleate biosynthesis IV (anaerobic)	Body mass index	Health factors	Physiological variables	0.00934008	0.763296	Not-significant
PWY-7688: dTDP-&alpha;-D-ravidosamine and dTDP-4-acetyl-&alpha;-D-ravidosamine biosynthesis	Body mass index	Health factors	Physiological variables	-0.0500891	0.265825	Not-significant
PWY-7723: bacterial bioluminescence	Body mass index	Health factors	Physiological variables	-0.0140737	0.825049	Not-significant
PWY-7731: superpathway of photosynthetic hydrogen production	Body mass index	Health factors	Physiological variables	0.00749385	0.905494	Not-significant
PWY-7754: bile acid 7&alpha;-dehydroxylation	Body mass index	Health factors	Physiological variables	-0.000180174	0.982145	Not-significant
PWY-7761: NAD salvage pathway II (PNC IV cycle)	Body mass index	Health factors	Physiological variables	0.000932389	0.964482	Not-significant
PWY-7783: plasmalogen degradation	Body mass index	Health factors	Physiological variables	0.0518803	0.00845773	Significant
PWY-7784: reductive acetyl coenzyme A pathway II (autotrophic methanogens)	Body mass index	Health factors	Physiological variables	-0.000160929	0.989416	Not-significant
PWY-7790: UMP biosynthesis II	Body mass index	Health factors	Physiological variables	0.00399165	0.271548	Not-significant
PWY-7791: UMP biosynthesis III	Body mass index	Health factors	Physiological variables	0.00399165	0.271548	Not-significant
PWY-7805: (aminomethyl)phosphonate degradation	Body mass index	Health factors	Physiological variables	-0.00448882	0.968273	Not-significant
PWY-7807: glyphosate degradation III	Body mass index	Health factors	Physiological variables	-0.00219349	0.987335	Not-significant
PWY-7820: teichuronic acid biosynthesis (B. subtilis 168)	Body mass index	Health factors	Physiological variables	-0.00811542	0.90033	Not-significant
PWY-7822: chitin degradation III (Serratia)	Body mass index	Health factors	Physiological variables	-0.00169264	0.819103	Not-significant
PWY-7851: coenzyme A biosynthesis II (eukaryotic)	Body mass index	Health factors	Physiological variables	0.00425558	0.311625	Not-significant
PWY-7853: 6-hydroxymethyl-dihydropterin diphosphate biosynthesis V (Pyrococcus)	Body mass index	Health factors	Physiological variables	-0.00575842	0.458349	Not-significant
PWY-7858: (5Z)-dodecenoate biosynthesis II	Body mass index	Health factors	Physiological variables	0.00850494	0.861876	Not-significant
PWY-7873: D-erythronate degradation II	Body mass index	Health factors	Physiological variables	0.0245346	0.654784	Not-significant
PWY-7874: L-threonate degradation	Body mass index	Health factors	Physiological variables	0.0265983	0.631336	Not-significant
PWY-7883: anhydromuropeptides recycling II	Body mass index	Health factors	Physiological variables	0.0192338	0.264604	Not-significant
PWY-7905: Escherichia coli serotype O9a O-antigen biosynthesis	Body mass index	Health factors	Physiological variables	0.000267071	0.995959	Not-significant
PWY-7919: protein N-glycosylation processing phase (plants and animals)	Body mass index	Health factors	Physiological variables	-0.000151168	0.973802	Not-significant
PWY-7942: 5-oxo-L-proline metabolism	Body mass index	Health factors	Physiological variables	0.00320104	0.979309	Not-significant
PWY-7948: 4-oxopentanoate degradation	Body mass index	Health factors	Physiological variables	-0.094227	0.00217606	Significant
PWY-7953: UDP-N-acetylmuramoyl-pentapeptide biosynthesis III (meso-diaminopimelate containing)	Body mass index	Health factors	Physiological variables	0.00424166	0.222043	Not-significant
PWY-7977: L-methionine biosynthesis IV	Body mass index	Health factors	Physiological variables	0.00905712	0.00389193	Significant
PWY-7992: superpathway of menaquinol-8 biosynthesis III	Body mass index	Health factors	Physiological variables	0.0200005	0.794823	Not-significant
PWY-8004: Entner-Doudoroff pathway I	Body mass index	Health factors	Physiological variables	-0.00444771	0.897648	Not-significant
PWY-8011: L-serine biosynthesis II	Body mass index	Health factors	Physiological variables	0.00161517	0.933983	Not-significant
PWY-801: homocysteine and cysteine interconversion	Body mass index	Health factors	Physiological variables	0.0188578	0.765658	Not-significant
PWY-8055: palmitoyl ethanolamide biosynthesis	Body mass index	Health factors	Physiological variables	-2.83e-05	1	Not-significant
PWY-8073: lipid IVA biosynthesis (P. putida)	Body mass index	Health factors	Physiological variables	0.0181784	0.36253	Not-significant
PWY-8085: picolinate degradation	Body mass index	Health factors	Physiological variables	-0.000446931	0.9434	Not-significant
PWY-8086: (S)-lactate fermentation to propanoate, acetate and hydrogen	Body mass index	Health factors	Physiological variables	-0.00612125	0.954335	Not-significant
PWY-8112: factor 420 biosynthesis I (archaea)	Body mass index	Health factors	Physiological variables	-0.14698	4.69e-10	Significant
PWY-8113: 3PG-factor 420 biosynthesis	Body mass index	Health factors	Physiological variables	-0.151165	1.64e-10	Significant
PWY-8125: mevalonate pathway IV (archaea)	Body mass index	Health factors	Physiological variables	-0.0418103	0.265825	Not-significant
PWY-8131: 5'-deoxyadenosine degradation II	Body mass index	Health factors	Physiological variables	-0.0132672	0.448653	Not-significant
PWY-8134: bile acid 7&beta;-dehydroxylation	Body mass index	Health factors	Physiological variables	-0.000179837	0.982145	Not-significant
PWY-8178: pentose phosphate pathway (non-oxidative branch) II	Body mass index	Health factors	Physiological variables	0.00583788	0.175325	Not-significant
PWY-8182: valproate &beta;-oxidation	Body mass index	Health factors	Physiological variables	-0.102359	0.00112362	Significant
PWY-8187: L-arginine degradation XIII (reductive Stickland reaction)	Body mass index	Health factors	Physiological variables	-0.0287563	2.62e-05	Significant
PWY-8188: L-alanine degradation VI (reductive Stickland reaction)	Body mass index	Health factors	Physiological variables	-0.0294969	0.55335	Not-significant
PWY-8189: L-alanine degradation V (oxidative Stickland reaction)	Body mass index	Health factors	Physiological variables	-0.0294969	0.55335	Not-significant
PWY-8190: L-glutamate degradation XI (reductive Stickland reaction)	Body mass index	Health factors	Physiological variables	-0.0396525	0.13682	Not-significant
PWY-821: superpathway of sulfur amino acid biosynthesis (Saccharomyces cerevisiae)	Body mass index	Health factors	Physiological variables	0.0120645	0.621991	Not-significant
PWY-822: fructan biosynthesis	Body mass index	Health factors	Physiological variables	0.04907	0.117776	Not-significant
PWY-841: superpathway of purine nucleotides de novo biosynthesis I	Body mass index	Health factors	Physiological variables	-0.00173144	0.901857	Not-significant
PWY-922: mevalonate pathway I (eukaryotes and bacteria)	Body mass index	Health factors	Physiological variables	0.0182975	0.810901	Not-significant
PWY-I9: L-cysteine biosynthesis VI (from L-methionine)	Body mass index	Health factors	Physiological variables	0.0102594	0.399108	Not-significant
PWY0-1061: superpathway of L-alanine biosynthesis	Body mass index	Health factors	Physiological variables	0.00353283	0.874559	Not-significant
PWY0-1221: putrescine degradation II	Body mass index	Health factors	Physiological variables	-0.00154823	0.993125	Not-significant
PWY0-1241: ADP-L-glycero-&beta;-D-manno-heptose biosynthesis	Body mass index	Health factors	Physiological variables	0.00583968	0.74311	Not-significant
PWY0-1261: anhydromuropeptides recycling I	Body mass index	Health factors	Physiological variables	0.00573234	0.784017	Not-significant
PWY0-1277: 3-phenylpropanoate and 3-(3-hydroxyphenyl)propanoate degradation	Body mass index	Health factors	Physiological variables	0.0044212	0.970622	Not-significant
PWY0-1296: purine ribonucleosides degradation	Body mass index	Health factors	Physiological variables	-0.00687833	0.258793	Not-significant
PWY0-1297: superpathway of purine deoxyribonucleosides degradation	Body mass index	Health factors	Physiological variables	-0.0125195	0.307253	Not-significant
PWY0-1298: superpathway of pyrimidine deoxyribonucleosides degradation	Body mass index	Health factors	Physiological variables	-0.007364	0.70052	Not-significant
PWY0-1319: CDP-diacylglycerol biosynthesis II	Body mass index	Health factors	Physiological variables	-0.000851499	0.960368	Not-significant
PWY0-1337: oleate &beta;-oxidation	Body mass index	Health factors	Physiological variables	0.0258958	0.645718	Not-significant
PWY0-1338: polymyxin resistance	Body mass index	Health factors	Physiological variables	0.00494169	0.964709	Not-significant
PWY0-1415: superpathway of heme b biosynthesis from uroporphyrinogen-III	Body mass index	Health factors	Physiological variables	0.0235447	0.424247	Not-significant
PWY0-1477: ethanolamine utilization	Body mass index	Health factors	Physiological variables	-0.000927307	0.983761	Not-significant
PWY0-1479: tRNA processing	Body mass index	Health factors	Physiological variables	0.00208216	0.940435	Not-significant
PWY0-1533: methylphosphonate degradation I	Body mass index	Health factors	Physiological variables	-0.00150008	0.992962	Not-significant
PWY0-1586: peptidoglycan maturation (meso-diaminopimelate containing)	Body mass index	Health factors	Physiological variables	0.0132943	0.00024918	Significant
PWY0-162: superpathway of pyrimidine ribonucleotides de novo biosynthesis	Body mass index	Health factors	Physiological variables	-0.0104111	0.19349	Not-significant
PWY0-166: superpathway of pyrimidine deoxyribonucleotides de novo biosynthesis (E. coli)	Body mass index	Health factors	Physiological variables	0.00953023	0.898986	Not-significant
PWY0-301: L-ascorbate degradation I (bacterial, anaerobic)	Body mass index	Health factors	Physiological variables	-0.0122363	0.830082	Not-significant
PWY0-321: phenylacetate degradation I (aerobic)	Body mass index	Health factors	Physiological variables	0.010383	0.90918	Not-significant
PWY0-41: allantoin degradation IV (anaerobic)	Body mass index	Health factors	Physiological variables	0.00691655	0.950013	Not-significant
PWY0-42: 2-methylcitrate cycle I	Body mass index	Health factors	Physiological variables	0.000722427	0.999346	Not-significant
PWY0-461: L-lysine degradation I	Body mass index	Health factors	Physiological variables	0.0329601	0.522844	Not-significant
PWY0-781: aspartate superpathway	Body mass index	Health factors	Physiological variables	-0.0153389	0.766899	Not-significant
PWY0-845: superpathway of pyridoxal 5'-phosphate biosynthesis and salvage	Body mass index	Health factors	Physiological variables	-0.00333659	0.935607	Not-significant
PWY0-862: (5Z)-dodecenoate biosynthesis I	Body mass index	Health factors	Physiological variables	0.00703054	0.779268	Not-significant
PWY1G-0: mycothiol biosynthesis	Body mass index	Health factors	Physiological variables	0.0126349	0.890326	Not-significant
PWY1ZNC-1: assimilatory sulfate reduction IV	Body mass index	Health factors	Physiological variables	0.00439424	0.85493	Not-significant
PWY3DJ-12: ceramide de novo biosynthesis	Body mass index	Health factors	Physiological variables	-0.000143644	0.973802	Not-significant
PWY3O-4107: NAD salvage pathway V (PNC V cycle)	Body mass index	Health factors	Physiological variables	-1.85e-05	1	Not-significant
PWY3O-4108: L-tyrosine degradation III	Body mass index	Health factors	Physiological variables	-3.08e-05	1	Not-significant
PWY490-3: nitrate reduction VI (assimilatory)	Body mass index	Health factors	Physiological variables	0.0260962	0.195673	Not-significant
PWY4FS-7: phosphatidylglycerol biosynthesis I (plastidic)	Body mass index	Health factors	Physiological variables	0.00765014	0.168723	Not-significant
PWY4FS-8: phosphatidylglycerol biosynthesis II (non-plastidic)	Body mass index	Health factors	Physiological variables	0.00764992	0.168723	Not-significant
PWY4LZ-257: superpathway of fermentation (Chlamydomonas reinhardtii)	Body mass index	Health factors	Physiological variables	0.000649427	0.996798	Not-significant
PWY5F9-12: biphenyl degradation	Body mass index	Health factors	Physiological variables	0.00578856	0.935827	Not-significant
PWY66-367: ketogenesis	Body mass index	Health factors	Physiological variables	0.0370077	0.362368	Not-significant
PWY66-388: ceramide degradation by &alpha;-oxidation	Body mass index	Health factors	Physiological variables	0.00758529	0.919898	Not-significant
PWY66-389: phytol degradation	Body mass index	Health factors	Physiological variables	0.00690593	0.85493	Not-significant
PWY66-391: fatty acid &beta;-oxidation VI (mammalian peroxisome)	Body mass index	Health factors	Physiological variables	0.0228461	0.60874	Not-significant
PWY66-398: TCA cycle III (animals)	Body mass index	Health factors	Physiological variables	0.00172638	0.922982	Not-significant
PWY66-399: gluconeogenesis III	Body mass index	Health factors	Physiological variables	-0.0190649	0.0115592	Significant
PWY66-409: superpathway of purine nucleotide salvage	Body mass index	Health factors	Physiological variables	-0.0087581	0.475956	Not-significant
PWY66-429: fatty acid biosynthesis initiation (mitochondria)	Body mass index	Health factors	Physiological variables	-0.00181416	0.901699	Not-significant
PWY66-430: myristate biosynthesis (mitochondria)	Body mass index	Health factors	Physiological variables	-0.0149421	0.889246	Not-significant
PYRIDNUCSAL-PWY: NAD salvage pathway I (PNC VI cycle)	Body mass index	Health factors	Physiological variables	-0.00116135	0.992484	Not-significant
PYRIDNUCSYN-PWY: NAD de novo biosynthesis I (from aspartate)	Body mass index	Health factors	Physiological variables	0.00676792	0.0263769	Significant
PYRIDOXSYN-PWY: pyridoxal 5'-phosphate biosynthesis I	Body mass index	Health factors	Physiological variables	-0.00192229	0.964482	Not-significant
REDCITCYC: TCA cycle VI (Helicobacter)	Body mass index	Health factors	Physiological variables	0.000754616	0.996602	Not-significant
RHAMCAT-PWY: L-rhamnose degradation I	Body mass index	Health factors	Physiological variables	0.00953118	0.0862358	Not-significant
RIBOSYN2-PWY: flavin biosynthesis I (bacteria and plants)	Body mass index	Health factors	Physiological variables	0.00154279	0.906086	Not-significant
RUMP-PWY: formaldehyde oxidation I	Body mass index	Health factors	Physiological variables	-0.0489175	0.0623409	Not-significant
SALVADEHYPOX-PWY: adenosine nucleotides degradation II	Body mass index	Health factors	Physiological variables	-0.00308023	0.91983	Not-significant
SER-GLYSYN-PWY: superpathway of L-serine and glycine biosynthesis I	Body mass index	Health factors	Physiological variables	-0.00152783	0.93623	Not-significant
SO4ASSIM-PWY: assimilatory sulfate reduction I	Body mass index	Health factors	Physiological variables	0.00714628	0.683754	Not-significant
SPHINGOLIPID-SYN-PWY: sphingolipid biosynthesis (yeast)	Body mass index	Health factors	Physiological variables	-0.000166892	0.973802	Not-significant
SULFATE-CYS-PWY: superpathway of sulfate assimilation and cysteine biosynthesis	Body mass index	Health factors	Physiological variables	0.00592432	0.706163	Not-significant
TCA-GLYOX-BYPASS: superpathway of glyoxylate bypass and TCA	Body mass index	Health factors	Physiological variables	-0.0068708	0.951507	Not-significant
TCA: TCA cycle I (prokaryotic)	Body mass index	Health factors	Physiological variables	-0.00397377	0.966816	Not-significant
THISYNARA-PWY: superpathway of thiamine diphosphate biosynthesis III (eukaryotes)	Body mass index	Health factors	Physiological variables	0.00365657	0.809347	Not-significant
THREOCAT-PWY: superpathway of L-threonine metabolism	Body mass index	Health factors	Physiological variables	0.0146303	0.877014	Not-significant
THRESYN-PWY: superpathway of L-threonine biosynthesis	Body mass index	Health factors	Physiological variables	-0.00329252	0.754637	Not-significant
TRNA-CHARGING-PWY: tRNA charging	Body mass index	Health factors	Physiological variables	5.65e-05	1	Not-significant
TYRFUMCAT-PWY: L-tyrosine degradation I	Body mass index	Health factors	Physiological variables	0.0123498	0.50526	Not-significant
UBISYN-PWY: superpathway of ubiquinol-8 biosynthesis (early decarboxylation)	Body mass index	Health factors	Physiological variables	0.0384769	0.31059	Not-significant
UDPNACETYLGALSYN-PWY: UDP-N-acetyl-D-glucosamine biosynthesis II	Body mass index	Health factors	Physiological variables	-0.0540074	0.0204567	Significant
UDPNAGSYN-PWY: UDP-N-acetyl-D-glucosamine biosynthesis I	Body mass index	Health factors	Physiological variables	-0.00289167	0.799292	Not-significant
URDEGR-PWY: superpathway of allantoin degradation in plants	Body mass index	Health factors	Physiological variables	0.0223559	0.648846	Not-significant
URSIN-PWY: ureide biosynthesis	Body mass index	Health factors	Physiological variables	0.0161884	0.807426	Not-significant
VALSYN-PWY: L-valine biosynthesis	Body mass index	Health factors	Physiological variables	0.00957075	0.000381467	Significant
UNMAPPED	Heart rate	Health factors	Physiological variables	-0.000474571	0.897737	Not-significant
UNINTEGRATED	Heart rate	Health factors	Physiological variables	0.000704396	0.835982	Not-significant
12DICHLORETHDEG-PWY: 1,2-dichloroethane degradation	Heart rate	Health factors	Physiological variables	0.0100229	0.389753	Not-significant
14DICHLORBENZDEG-PWY: 1,4-dichlorobenzene degradation	Heart rate	Health factors	Physiological variables	-0.000195726	0.865148	Not-significant
1CMET2-PWY: folate transformations III (E. coli)	Heart rate	Health factors	Physiological variables	0.000782437	0.785593	Not-significant
3-HYDROXYPHENYLACETATE-DEGRADATION-PWY: 4-hydroxyphenylacetate degradation	Heart rate	Health factors	Physiological variables	0.00742801	0.806153	Not-significant
AEROBACTINSYN-PWY: aerobactin biosynthesis	Heart rate	Health factors	Physiological variables	0.0154243	0.1016	Not-significant
ALL-CHORISMATE-PWY: superpathway of chorismate metabolism	Heart rate	Health factors	Physiological variables	-0.00162414	0.790757	Not-significant
ALLANTOINDEG-PWY: superpathway of allantoin degradation in yeast	Heart rate	Health factors	Physiological variables	0.00235244	0.939406	Not-significant
ANAEROFRUCAT-PWY: homolactic fermentation	Heart rate	Health factors	Physiological variables	0.000748775	0.909335	Not-significant
ANAGLYCOLYSIS-PWY: glycolysis III (from glucose)	Heart rate	Health factors	Physiological variables	0.000260013	0.956693	Not-significant
ARG+POLYAMINE-SYN: superpathway of arginine and polyamine biosynthesis	Heart rate	Health factors	Physiological variables	0.00237688	0.704461	Not-significant
ARGDEG-PWY: superpathway of L-arginine, putrescine, and 4-aminobutanoate degradation	Heart rate	Health factors	Physiological variables	0.0140266	0.505269	Not-significant
ARGININE-SYN4-PWY: L-ornithine biosynthesis II	Heart rate	Health factors	Physiological variables	0.00455566	0.715245	Not-significant
ARGSYN-PWY: L-arginine biosynthesis I (via L-ornithine)	Heart rate	Health factors	Physiological variables	0.000342053	0.954099	Not-significant
ARGSYNBSUB-PWY: L-arginine biosynthesis II (acetyl cycle)	Heart rate	Health factors	Physiological variables	0.000452255	0.942547	Not-significant
ARO-PWY: chorismate biosynthesis I	Heart rate	Health factors	Physiological variables	0.000511011	0.881997	Not-significant
ASPASN-PWY: superpathway of L-aspartate and L-asparagine biosynthesis	Heart rate	Health factors	Physiological variables	0.00040018	0.945592	Not-significant
AST-PWY: L-arginine degradation II (AST pathway)	Heart rate	Health factors	Physiological variables	0.00937292	0.687106	Not-significant
BIOTIN-BIOSYNTHESIS-PWY: biotin biosynthesis I	Heart rate	Health factors	Physiological variables	0.000960603	0.961797	Not-significant
BRANCHED-CHAIN-AA-SYN-PWY: superpathway of branched chain amino acid biosynthesis	Heart rate	Health factors	Physiological variables	-0.000109121	0.985399	Not-significant
CALVIN-PWY: Calvin-Benson-Bassham cycle	Heart rate	Health factors	Physiological variables	0.000274705	0.953347	Not-significant
CARNMET-PWY: L-carnitine degradation I	Heart rate	Health factors	Physiological variables	0.00757998	0.772852	Not-significant
CATECHOL-ORTHO-CLEAVAGE-PWY: catechol degradation to &beta;-ketoadipate	Heart rate	Health factors	Physiological variables	0.00693978	0.823877	Not-significant
CENTFERM-PWY: pyruvate fermentation to butanoate	Heart rate	Health factors	Physiological variables	-0.000225928	0.991558	Not-significant
CHLOROPHYLL-SYN: 3,8-divinyl-chlorophyllide a biosynthesis I (aerobic, light-dependent)	Heart rate	Health factors	Physiological variables	-0.00279068	0.933569	Not-significant
CITRULBIO-PWY: L-citrulline biosynthesis	Heart rate	Health factors	Physiological variables	0.00220085	0.895264	Not-significant
COA-PWY-1: superpathway of coenzyme A biosynthesis III (mammals)	Heart rate	Health factors	Physiological variables	0.00108277	0.674552	Not-significant
COA-PWY: coenzyme A biosynthesis I (prokaryotic)	Heart rate	Health factors	Physiological variables	0.000715719	0.821953	Not-significant
COBALSYN-PWY: superpathway of adenosylcobalamin salvage from cobinamide I	Heart rate	Health factors	Physiological variables	0.00197337	0.688102	Not-significant
COLANSYN-PWY: colanic acid building blocks biosynthesis	Heart rate	Health factors	Physiological variables	0.000318059	0.967843	Not-significant
COMPLETE-ARO-PWY: superpathway of aromatic amino acid biosynthesis	Heart rate	Health factors	Physiological variables	0.000517216	0.884743	Not-significant
CRNFORCAT-PWY: creatinine degradation I	Heart rate	Health factors	Physiological variables	0.0100494	0.553006	Not-significant
DAPLYSINESYN-PWY: L-lysine biosynthesis I	Heart rate	Health factors	Physiological variables	0.00118142	0.936223	Not-significant
DARABCATK12-PWY: D-arabinose degradation I	Heart rate	Health factors	Physiological variables	0.00634114	0.822604	Not-significant
DENITRIFICATION-PWY: nitrate reduction I (denitrification)	Heart rate	Health factors	Physiological variables	0.00394398	0.916452	Not-significant
DENOVOPURINE2-PWY: superpathway of purine nucleotides de novo biosynthesis II	Heart rate	Health factors	Physiological variables	0.0104747	0.666013	Not-significant
DHGLUCONATE-PYR-CAT-PWY: glucose degradation (oxidative)	Heart rate	Health factors	Physiological variables	0.00629556	0.517575	Not-significant
DTDPRHAMSYN-PWY: dTDP-&beta;-L-rhamnose biosynthesis	Heart rate	Health factors	Physiological variables	-0.000278256	0.963283	Not-significant
ECASYN-PWY: enterobacterial common antigen biosynthesis	Heart rate	Health factors	Physiological variables	0.00822785	0.768672	Not-significant
ERGOSTEROL-SYN-PWY: superpathway of ergosterol biosynthesis I	Heart rate	Health factors	Physiological variables	0.000113495	0.950918	Not-significant
FAO-PWY: fatty acid &beta;-oxidation I (generic)	Heart rate	Health factors	Physiological variables	0.00656951	0.828547	Not-significant
FASYN-ELONG-PWY: fatty acid elongation -- saturated	Heart rate	Health factors	Physiological variables	0.000285337	0.993806	Not-significant
FASYN-INITIAL-PWY: superpathway of fatty acid biosynthesis initiation (E. coli)	Heart rate	Health factors	Physiological variables	-0.00376957	0.83097	Not-significant
FERMENTATION-PWY: mixed acid fermentation	Heart rate	Health factors	Physiological variables	0.00155845	0.822379	Not-significant
FOLSYN-PWY: superpathway of tetrahydrofolate biosynthesis and salvage	Heart rate	Health factors	Physiological variables	-0.000589113	0.982145	Not-significant
FUC-RHAMCAT-PWY: superpathway of fucose and rhamnose degradation	Heart rate	Health factors	Physiological variables	0.00382836	0.861744	Not-significant
FUCCAT-PWY: fucose degradation	Heart rate	Health factors	Physiological variables	0.00589256	0.515657	Not-significant
GALACT-GLUCUROCAT-PWY: superpathway of hexuronide and hexuronate degradation	Heart rate	Health factors	Physiological variables	0.00176911	0.767056	Not-significant
GALACTARDEG-PWY: D-galactarate degradation I	Heart rate	Health factors	Physiological variables	0.00352749	0.868435	Not-significant
GALACTITOLCAT-PWY: galactitol degradation	Heart rate	Health factors	Physiological variables	0.0133646	0.431125	Not-significant
GALACTUROCAT-PWY: D-galacturonate degradation I	Heart rate	Health factors	Physiological variables	0.00185984	0.689996	Not-significant
GLCMANNANAUT-PWY: superpathway of N-acetylglucosamine, N-acetylmannosamine and N-acetylneuraminate degradation	Heart rate	Health factors	Physiological variables	0.0026794	0.515596	Not-significant
GLUCARDEG-PWY: D-glucarate degradation I	Heart rate	Health factors	Physiological variables	0.00420257	0.818093	Not-significant
GLUCARGALACTSUPER-PWY: superpathway of D-glucarate and D-galactarate degradation	Heart rate	Health factors	Physiological variables	0.00352749	0.868435	Not-significant
GLUCONEO-PWY: gluconeogenesis I	Heart rate	Health factors	Physiological variables	0.00135524	0.713957	Not-significant
GLUCOSE1PMETAB-PWY: glucose and glucose-1-phosphate degradation	Heart rate	Health factors	Physiological variables	-0.000829649	0.974802	Not-significant
GLUCUROCAT-PWY: superpathway of &beta;-D-glucuronosides degradation	Heart rate	Health factors	Physiological variables	0.00147377	0.797279	Not-significant
GLUDEG-I-PWY: GABA shunt	Heart rate	Health factors	Physiological variables	0.00705023	0.538238	Not-significant
GLUTORN-PWY: L-ornithine biosynthesis I	Heart rate	Health factors	Physiological variables	0.000574801	0.911854	Not-significant
GLYCOCAT-PWY: glycogen degradation I	Heart rate	Health factors	Physiological variables	-0.00125743	0.928299	Not-significant
GLYCOGENSYNTH-PWY: glycogen biosynthesis I (from ADP-D-Glucose)	Heart rate	Health factors	Physiological variables	0.000843451	0.82981	Not-significant
GLYCOL-GLYOXDEG-PWY: superpathway of glycol metabolism and degradation	Heart rate	Health factors	Physiological variables	0.00544655	0.823752	Not-significant
GLYCOLYSIS-E-D: superpathway of glycolysis and the Entner-Doudoroff pathway	Heart rate	Health factors	Physiological variables	0.0027831	0.789951	Not-significant
GLYCOLYSIS-TCA-GLYOX-BYPASS: superpathway of glycolysis, pyruvate dehydrogenase, TCA, and glyoxylate bypass	Heart rate	Health factors	Physiological variables	0.0103328	0.691353	Not-significant
GLYCOLYSIS: glycolysis I (from glucose 6-phosphate)	Heart rate	Health factors	Physiological variables	0.000558319	0.944093	Not-significant
GLYOXYLATE-BYPASS: glyoxylate cycle	Heart rate	Health factors	Physiological variables	0.00377378	0.882913	Not-significant
GOLPDLCAT-PWY: superpathway of glycerol degradation to 1,3-propanediol	Heart rate	Health factors	Physiological variables	0.00567525	0.228696	Not-significant
HCAMHPDEG-PWY: 3-phenylpropanoate and 3-(3-hydroxyphenyl)propanoate degradation to 2-hydroxypentadienoate	Heart rate	Health factors	Physiological variables	0.00587766	0.850203	Not-significant
HEME-BIOSYNTHESIS-II-1: heme b biosynthesis V (aerobic)	Heart rate	Health factors	Physiological variables	0.00707989	0.577751	Not-significant
HEME-BIOSYNTHESIS-II: heme b biosynthesis I (aerobic)	Heart rate	Health factors	Physiological variables	0.00397758	0.852142	Not-significant
HEMESYN2-PWY: heme b biosynthesis II (oxygen-independent)	Heart rate	Health factors	Physiological variables	0.00314587	0.752363	Not-significant
HEXITOLDEGSUPER-PWY: superpathway of hexitol degradation (bacteria)	Heart rate	Health factors	Physiological variables	0.0149985	0.423816	Not-significant
HISDEG-PWY: L-histidine degradation I	Heart rate	Health factors	Physiological variables	0.00206392	0.667581	Not-significant
HISTSYN-PWY: L-histidine biosynthesis	Heart rate	Health factors	Physiological variables	-0.000256052	0.952991	Not-significant
HOMOSER-METSYN-PWY: L-methionine biosynthesis I	Heart rate	Health factors	Physiological variables	-0.000599894	0.986225	Not-significant
HSERMETANA-PWY: L-methionine biosynthesis III	Heart rate	Health factors	Physiological variables	1.32e-05	1	Not-significant
ILEUSYN-PWY: L-isoleucine biosynthesis I (from threonine)	Heart rate	Health factors	Physiological variables	-0.000166503	0.97411	Not-significant
KDO-NAGLIPASYN-PWY: superpathway of (Kdo)2-lipid A biosynthesis	Heart rate	Health factors	Physiological variables	0.00436712	0.90246	Not-significant
KETOGLUCONMET-PWY: ketogluconate metabolism	Heart rate	Health factors	Physiological variables	0.00648443	0.808958	Not-significant
LACTOSECAT-PWY: lactose and galactose degradation I	Heart rate	Health factors	Physiological variables	0.00245734	0.704461	Not-significant
LIPA-CORESYN-PWY: lipid A-core biosynthesis (E. coli K-12)	Heart rate	Health factors	Physiological variables	0.0071612	0.794807	Not-significant
LIPASYN-PWY: phospholipases	Heart rate	Health factors	Physiological variables	0.00691196	0.88345	Not-significant
LPSSYN-PWY: superpathway of lipopolysaccharide biosynthesis	Heart rate	Health factors	Physiological variables	0.00590278	0.874797	Not-significant
MET-SAM-PWY: superpathway of S-adenosyl-L-methionine biosynthesis	Heart rate	Health factors	Physiological variables	-0.00140207	0.963675	Not-significant
METH-ACETATE-PWY: methanogenesis from acetate	Heart rate	Health factors	Physiological variables	-0.00127125	0.948185	Not-significant
METHANOGENESIS-PWY: methanogenesis from H2 and CO2	Heart rate	Health factors	Physiological variables	0.00721074	0.833875	Not-significant
METHGLYUT-PWY: superpathway of methylglyoxal degradation	Heart rate	Health factors	Physiological variables	0.00645494	0.778315	Not-significant
METSYN-PWY: superpathway of L-homoserine and L-methionine biosynthesis	Heart rate	Health factors	Physiological variables	-0.0012056	0.967324	Not-significant
NAD-BIOSYNTHESIS-II: NAD salvage pathway III (to nicotinamide riboside)	Heart rate	Health factors	Physiological variables	0.00508502	0.833103	Not-significant
NAGLIPASYN-PWY: lipid IVA biosynthesis (E. coli)	Heart rate	Health factors	Physiological variables	0.00368032	0.778319	Not-significant
NONMEVIPP-PWY: methylerythritol phosphate pathway I	Heart rate	Health factors	Physiological variables	0.000391549	0.915838	Not-significant
NONOXIPENT-PWY: pentose phosphate pathway (non-oxidative branch) I	Heart rate	Health factors	Physiological variables	0.000744878	0.881958	Not-significant
OANTIGEN-PWY: O-antigen building blocks biosynthesis (E. coli)	Heart rate	Health factors	Physiological variables	0.000677878	0.87579	Not-significant
ORNARGDEG-PWY: superpathway of L-arginine and L-ornithine degradation	Heart rate	Health factors	Physiological variables	0.0140266	0.505269	Not-significant
ORNDEG-PWY: superpathway of ornithine degradation	Heart rate	Health factors	Physiological variables	0.00815511	0.330526	Not-significant
P101-PWY: ectoine biosynthesis	Heart rate	Health factors	Physiological variables	-0.000880426	0.897235	Not-significant
P105-PWY: TCA cycle IV (2-oxoglutarate decarboxylase)	Heart rate	Health factors	Physiological variables	0.00116474	0.971524	Not-significant
P108-PWY: pyruvate fermentation to propanoate I	Heart rate	Health factors	Physiological variables	0.00363383	0.754637	Not-significant
P122-PWY: heterolactic fermentation	Heart rate	Health factors	Physiological variables	0.00629152	0.770956	Not-significant
P124-PWY: Bifidobacterium shunt	Heart rate	Health factors	Physiological variables	0.00634176	0.771436	Not-significant
P125-PWY: superpathway of (R,R)-butanediol biosynthesis	Heart rate	Health factors	Physiological variables	0.0080024	0.739242	Not-significant
P161-PWY: acetylene degradation (anaerobic)	Heart rate	Health factors	Physiological variables	0.00318776	0.8681	Not-significant
P162-PWY: L-glutamate degradation V (via hydroxyglutarate)	Heart rate	Health factors	Physiological variables	0.00347285	0.801234	Not-significant
P163-PWY: L-lysine fermentation to acetate and butanoate	Heart rate	Health factors	Physiological variables	0.00158211	0.887231	Not-significant
P164-PWY: purine nucleobases degradation I (anaerobic)	Heart rate	Health factors	Physiological variables	0.00446943	0.383529	Not-significant
P185-PWY: formaldehyde assimilation III (dihydroxyacetone cycle)	Heart rate	Health factors	Physiological variables	0.011477	0.291183	Not-significant
P221-PWY: octane oxidation	Heart rate	Health factors	Physiological variables	0.00108052	0.98093	Not-significant
P23-PWY: reductive TCA cycle I	Heart rate	Health factors	Physiological variables	0.0016179	0.949321	Not-significant
P241-PWY: coenzyme B biosynthesis	Heart rate	Health factors	Physiological variables	-0.000393394	0.995167	Not-significant
P4-PWY: superpathway of L-lysine, L-threonine and L-methionine biosynthesis I	Heart rate	Health factors	Physiological variables	-0.000259821	0.998901	Not-significant
P41-PWY: pyruvate fermentation to acetate and (S)-lactate I	Heart rate	Health factors	Physiological variables	5.76e-05	0.998901	Not-significant
P42-PWY: incomplete reductive TCA cycle	Heart rate	Health factors	Physiological variables	0.000561325	0.961586	Not-significant
P441-PWY: superpathway of N-acetylneuraminate degradation	Heart rate	Health factors	Physiological variables	0.00331665	0.594594	Not-significant
P461-PWY: hexitol fermentation to lactate, formate, ethanol and acetate	Heart rate	Health factors	Physiological variables	0.00292301	0.797121	Not-significant
P562-PWY: myo-inositol degradation I	Heart rate	Health factors	Physiological variables	0.00736716	0.693256	Not-significant
P621-PWY: nylon-6 oligomer degradation	Heart rate	Health factors	Physiological variables	0.00256527	0.956835	Not-significant
PANTO-PWY: phosphopantothenate biosynthesis I	Heart rate	Health factors	Physiological variables	0.000893256	0.772068	Not-significant
PANTOSYN-PWY: superpathway of coenzyme A biosynthesis I (bacteria)	Heart rate	Health factors	Physiological variables	0.000703659	0.828045	Not-significant
PCPDEG-PWY: pentachlorophenol degradation	Heart rate	Health factors	Physiological variables	2.22e-17	1	Not-significant
PENTOSE-P-PWY: pentose phosphate pathway	Heart rate	Health factors	Physiological variables	0.00423875	0.446278	Not-significant
PEPTIDOGLYCANSYN-PWY: peptidoglycan biosynthesis I (meso-diaminopimelate containing)	Heart rate	Health factors	Physiological variables	9.37e-05	0.985279	Not-significant
PHOSLIPSYN-PWY: superpathway of phospholipid biosynthesis I (bacteria)	Heart rate	Health factors	Physiological variables	0.00157535	0.619782	Not-significant
PHOTOALL-PWY: oxygenic photosynthesis	Heart rate	Health factors	Physiological variables	0.00224059	0.883269	Not-significant
POLYAMINSYN3-PWY: superpathway of polyamine biosynthesis II	Heart rate	Health factors	Physiological variables	0.00299976	0.889246	Not-significant
POLYAMSYN-PWY: superpathway of polyamine biosynthesis I	Heart rate	Health factors	Physiological variables	0.00213318	0.739242	Not-significant
POLYISOPRENSYN-PWY: polyisoprenoid biosynthesis (E. coli)	Heart rate	Health factors	Physiological variables	0.00485806	0.764945	Not-significant
PPGPPMET-PWY: ppGpp metabolism	Heart rate	Health factors	Physiological variables	0.00178119	0.847541	Not-significant
PROPFERM-PWY: superpathway of L-alanine fermentation (Stickland reaction)	Heart rate	Health factors	Physiological variables	0.011698	0.552559	Not-significant
PROTOCATECHUATE-ORTHO-CLEAVAGE-PWY: protocatechuate degradation II (ortho-cleavage pathway)	Heart rate	Health factors	Physiological variables	0.0065678	0.838006	Not-significant
PRPP-PWY: superpathway of histidine, purine, and pyrimidine biosynthesis	Heart rate	Health factors	Physiological variables	0.0108812	0.647841	Not-significant
PWY-101: photosynthesis light reactions	Heart rate	Health factors	Physiological variables	0.00334193	0.876981	Not-significant
PWY-1042: glycolysis IV	Heart rate	Health factors	Physiological variables	-5.37e-05	0.99501	Not-significant
PWY-1269: CMP-3-deoxy-D-manno-octulosonate biosynthesis	Heart rate	Health factors	Physiological variables	0.000328405	0.964606	Not-significant
PWY-1501: mandelate degradation I	Heart rate	Health factors	Physiological variables	0.000140641	1	Not-significant
PWY-1622: formaldehyde assimilation I (serine pathway)	Heart rate	Health factors	Physiological variables	-0.000547382	0.951994	Not-significant
PWY-181: photorespiration	Heart rate	Health factors	Physiological variables	-0.000874067	0.926145	Not-significant
PWY-1861: formaldehyde assimilation II (assimilatory RuMP Cycle)	Heart rate	Health factors	Physiological variables	0.00183487	0.931455	Not-significant
PWY-2201: folate transformations I	Heart rate	Health factors	Physiological variables	0.00094061	0.939791	Not-significant
PWY-2221: Entner-Doudoroff pathway III (semi-phosphorylative)	Heart rate	Health factors	Physiological variables	0.00322304	0.86069	Not-significant
PWY-241: C4 photosynthetic carbon assimilation cycle, NADP-ME type	Heart rate	Health factors	Physiological variables	0.00139959	0.927217	Not-significant
PWY-2941: L-lysine biosynthesis II	Heart rate	Health factors	Physiological variables	0.00418587	0.275378	Not-significant
PWY-2942: L-lysine biosynthesis III	Heart rate	Health factors	Physiological variables	0.000453628	0.90033	Not-significant
PWY-3001: superpathway of L-isoleucine biosynthesis I	Heart rate	Health factors	Physiological variables	0.000176131	0.980161	Not-significant
PWY-3781: aerobic respiration I (cytochrome c)	Heart rate	Health factors	Physiological variables	0.00490373	0.857302	Not-significant
PWY-3801: sucrose degradation II (sucrose synthase)	Heart rate	Health factors	Physiological variables	0.0061234	0.880068	Not-significant
PWY-3841: folate transformations II (plants)	Heart rate	Health factors	Physiological variables	6.01e-05	0.993125	Not-significant
PWY-4041: &gamma;-glutamyl cycle	Heart rate	Health factors	Physiological variables	0.00295762	0.6014	Not-significant
PWY-4361: S-methyl-5-thio-&alpha;-D-ribose 1-phosphate degradation I	Heart rate	Health factors	Physiological variables	0.00303348	0.778812	Not-significant
PWY-4702: phytate degradation I	Heart rate	Health factors	Physiological variables	-0.000712071	0.945592	Not-significant
PWY-4984: urea cycle	Heart rate	Health factors	Physiological variables	0.00551949	0.739105	Not-significant
PWY-5004: superpathway of L-citrulline metabolism	Heart rate	Health factors	Physiological variables	0.00263202	0.952031	Not-significant
PWY-5005: biotin biosynthesis II	Heart rate	Health factors	Physiological variables	0.00208008	0.91724	Not-significant
PWY-5022: 4-aminobutanoate degradation V	Heart rate	Health factors	Physiological variables	0.00979492	0.511863	Not-significant
PWY-5028: L-histidine degradation II	Heart rate	Health factors	Physiological variables	0.00788614	0.723549	Not-significant
PWY-5030: L-histidine degradation III	Heart rate	Health factors	Physiological variables	0.0068667	0.369931	Not-significant
PWY-5055: nicotinate degradation III	Heart rate	Health factors	Physiological variables	0.00266594	0.687735	Not-significant
PWY-5067: glycogen biosynthesis II (from UDP-D-Glucose)	Heart rate	Health factors	Physiological variables	-0.000388512	0.814683	Not-significant
PWY-5079: L-phenylalanine degradation III	Heart rate	Health factors	Physiological variables	0.000138453	0.950918	Not-significant
PWY-5088: L-glutamate degradation VIII (to propanoate)	Heart rate	Health factors	Physiological variables	0.0146788	0.383197	Not-significant
PWY-5097: L-lysine biosynthesis VI	Heart rate	Health factors	Physiological variables	0.000116426	0.980269	Not-significant
PWY-5100: pyruvate fermentation to acetate and lactate II	Heart rate	Health factors	Physiological variables	0.000760792	0.846609	Not-significant
PWY-5101: L-isoleucine biosynthesis II	Heart rate	Health factors	Physiological variables	-7.08e-17	1	Not-significant
PWY-5103: L-isoleucine biosynthesis III	Heart rate	Health factors	Physiological variables	-0.000159983	0.975889	Not-significant
PWY-5104: L-isoleucine biosynthesis IV	Heart rate	Health factors	Physiological variables	0.00608235	0.829994	Not-significant
PWY-5121: superpathway of geranylgeranyl diphosphate biosynthesis II (via MEP)	Heart rate	Health factors	Physiological variables	0.0051684	0.343152	Not-significant
PWY-5129: sphingolipid biosynthesis (plants)	Heart rate	Health factors	Physiological variables	0.000129737	0.950918	Not-significant
PWY-5130: 2-oxobutanoate degradation I	Heart rate	Health factors	Physiological variables	0.00272988	0.862809	Not-significant
PWY-5136: fatty acid &beta;-oxidation II (plant peroxisome)	Heart rate	Health factors	Physiological variables	0.000726359	0.978438	Not-significant
PWY-5138: fatty acid &beta;-oxidation IV (unsaturated, even number)	Heart rate	Health factors	Physiological variables	0.00742253	0.770648	Not-significant
PWY-5154: L-arginine biosynthesis III (via N-acetyl-L-citrulline)	Heart rate	Health factors	Physiological variables	0.000942102	0.821146	Not-significant
PWY-5156: superpathway of fatty acid biosynthesis II (plant)	Heart rate	Health factors	Physiological variables	0.00236531	0.269812	Not-significant
PWY-5178: toluene degradation IV (aerobic) (via catechol)	Heart rate	Health factors	Physiological variables	-0.00115479	0.673526	Not-significant
PWY-5180: toluene degradation I (aerobic) (via o-cresol)	Heart rate	Health factors	Physiological variables	-0.000449228	0.996985	Not-significant
PWY-5188: tetrapyrrole biosynthesis I (from glutamate)	Heart rate	Health factors	Physiological variables	0.00195283	0.601006	Not-significant
PWY-5189: tetrapyrrole biosynthesis II (from glycine)	Heart rate	Health factors	Physiological variables	-0.0027359	0.876169	Not-significant
PWY-5198: factor 420 biosynthesis II (mycobacteria)	Heart rate	Health factors	Physiological variables	0.0038418	0.934428	Not-significant
PWY-5209: methyl-coenzyme M oxidation to CO2	Heart rate	Health factors	Physiological variables	0.00376576	0.935943	Not-significant
PWY-5265: peptidoglycan biosynthesis II (staphylococci)	Heart rate	Health factors	Physiological variables	0.00630329	0.887897	Not-significant
PWY-5306: superpathway of thiosulfate metabolism (Desulfovibrio sulfodismutans)	Heart rate	Health factors	Physiological variables	3.07e-05	0.990101	Not-significant
PWY-5345: superpathway of L-methionine biosynthesis (by sulfhydrylation)	Heart rate	Health factors	Physiological variables	0.000817199	0.94016	Not-significant
PWY-5347: superpathway of L-methionine biosynthesis (transsulfuration)	Heart rate	Health factors	Physiological variables	-0.0013778	0.96434	Not-significant
PWY-5367: petroselinate biosynthesis	Heart rate	Health factors	Physiological variables	0.00514696	0.761467	Not-significant
PWY-5384: sucrose degradation IV (sucrose phosphorylase)	Heart rate	Health factors	Physiological variables	0.000471379	0.969342	Not-significant
PWY-5392: reductive TCA cycle II	Heart rate	Health factors	Physiological variables	6.81e-05	1	Not-significant
PWY-5415: catechol degradation I (meta-cleavage pathway)	Heart rate	Health factors	Physiological variables	-0.000464809	0.993225	Not-significant
PWY-5417: catechol degradation III (ortho-cleavage pathway)	Heart rate	Health factors	Physiological variables	0.00988263	0.696521	Not-significant
PWY-5419: catechol degradation to 2-hydroxypentadienoate II	Heart rate	Health factors	Physiological variables	0.000941489	0.850063	Not-significant
PWY-5420: catechol degradation II (meta-cleavage pathway)	Heart rate	Health factors	Physiological variables	0.00104139	0.846302	Not-significant
PWY-5431: aromatic compounds degradation via &beta;-ketoadipate	Heart rate	Health factors	Physiological variables	0.00988263	0.696521	Not-significant
PWY-5464: superpathway of cytosolic glycolysis (plants), pyruvate dehydrogenase and TCA cycle	Heart rate	Health factors	Physiological variables	0.011163	0.598505	Not-significant
PWY-5484: glycolysis II (from fructose 6-phosphate)	Heart rate	Health factors	Physiological variables	0.000951041	0.889861	Not-significant
PWY-5494: pyruvate fermentation to propanoate II (acrylate pathway)	Heart rate	Health factors	Physiological variables	0.00840142	0.693868	Not-significant
PWY-5497: purine nucleobases degradation II (anaerobic)	Heart rate	Health factors	Physiological variables	0.000556192	0.981055	Not-significant
PWY-5505: L-glutamate and L-glutamine biosynthesis	Heart rate	Health factors	Physiological variables	-0.0022885	0.761112	Not-significant
PWY-5514: UDP-N-acetyl-D-galactosamine biosynthesis II	Heart rate	Health factors	Physiological variables	-0.00216146	0.94109	Not-significant
PWY-5531: 3,8-divinyl-chlorophyllide a biosynthesis II (anaerobic)	Heart rate	Health factors	Physiological variables	-0.00259431	0.943517	Not-significant
PWY-5532: nucleoside and nucleotide degradation (archaea)	Heart rate	Health factors	Physiological variables	-0.000180356	0.963621	Not-significant
PWY-561: superpathway of glyoxylate cycle and fatty acid degradation	Heart rate	Health factors	Physiological variables	0.00897492	0.696956	Not-significant
PWY-5647: 2-nitrobenzoate degradation I	Heart rate	Health factors	Physiological variables	0.00224541	0.141794	Not-significant
PWY-5652: 2-amino-3-carboxymuconate semialdehyde degradation to glutaryl-CoA	Heart rate	Health factors	Physiological variables	0.000513834	0.0639958	Not-significant
PWY-5654: 2-amino-3-carboxymuconate semialdehyde degradation to 2-hydroxypentadienoate	Heart rate	Health factors	Physiological variables	0.00632505	0.732649	Not-significant
PWY-5656: mannosylglycerate biosynthesis I	Heart rate	Health factors	Physiological variables	0.00762001	0.780888	Not-significant
PWY-5659: GDP-mannose biosynthesis	Heart rate	Health factors	Physiological variables	0.000283458	0.975501	Not-significant
PWY-5667: CDP-diacylglycerol biosynthesis I	Heart rate	Health factors	Physiological variables	0.00188153	0.49318	Not-significant
PWY-5675: nitrate reduction V (assimilatory)	Heart rate	Health factors	Physiological variables	0.00243525	0.946212	Not-significant
PWY-5676: acetyl-CoA fermentation to butanoate II	Heart rate	Health factors	Physiological variables	0.00639132	0.184435	Not-significant
PWY-5677: succinate fermentation to butanoate	Heart rate	Health factors	Physiological variables	0.0068556	0.399537	Not-significant
PWY-5686: UMP biosynthesis I	Heart rate	Health factors	Physiological variables	-9.87e-05	0.984115	Not-significant
PWY-5690: TCA cycle II (plants and fungi)	Heart rate	Health factors	Physiological variables	-0.000915195	0.951254	Not-significant
PWY-5692: allantoin degradation to glyoxylate II	Heart rate	Health factors	Physiological variables	0.0118788	0.442629	Not-significant
PWY-5695: inosine 5'-phosphate degradation	Heart rate	Health factors	Physiological variables	0.000239031	0.960065	Not-significant
PWY-5705: allantoin degradation to glyoxylate III	Heart rate	Health factors	Physiological variables	0.0135347	0.430011	Not-significant
PWY-5723: Rubisco shunt	Heart rate	Health factors	Physiological variables	0.00772301	0.726251	Not-significant
PWY-5724: superpathway of atrazine degradation	Heart rate	Health factors	Physiological variables	0.00217506	0.533252	Not-significant
PWY-5747: 2-methylcitrate cycle II	Heart rate	Health factors	Physiological variables	0.00989383	0.632142	Not-significant
PWY-5837: 2-carboxy-1,4-naphthoquinol biosynthesis	Heart rate	Health factors	Physiological variables	0.00456075	0.803319	Not-significant
PWY-5838: superpathway of menaquinol-8 biosynthesis I	Heart rate	Health factors	Physiological variables	0.000700055	0.988559	Not-significant
PWY-5840: superpathway of menaquinol-7 biosynthesis	Heart rate	Health factors	Physiological variables	0.00483089	0.803704	Not-significant
PWY-5845: superpathway of menaquinol-9 biosynthesis	Heart rate	Health factors	Physiological variables	0.00633638	0.874587	Not-significant
PWY-5850: superpathway of menaquinol-6 biosynthesis	Heart rate	Health factors	Physiological variables	0.00511939	0.916599	Not-significant
PWY-5855: ubiquinol-7 biosynthesis (early decarboxylation)	Heart rate	Health factors	Physiological variables	0.006777	0.794919	Not-significant
PWY-5860: superpathway of demethylmenaquinol-6 biosynthesis I	Heart rate	Health factors	Physiological variables	0.00529608	0.907189	Not-significant
PWY-5861: superpathway of demethylmenaquinol-8 biosynthesis I	Heart rate	Health factors	Physiological variables	0.00121589	0.97438	Not-significant
PWY-5862: superpathway of demethylmenaquinol-9 biosynthesis	Heart rate	Health factors	Physiological variables	0.00651698	0.861225	Not-significant
PWY-5870: ubiquinol-8 biosynthesis (late decarboxylation)	Heart rate	Health factors	Physiological variables	-0.00230196	0.65957	Not-significant
PWY-5873: ubiquinol-7 biosynthesis (late decarboxylation)	Heart rate	Health factors	Physiological variables	0.00021541	0.939026	Not-significant
PWY-5896: superpathway of menaquinol-10 biosynthesis	Heart rate	Health factors	Physiological variables	0.00573302	0.901734	Not-significant
PWY-5897: superpathway of menaquinol-11 biosynthesis	Heart rate	Health factors	Physiological variables	0.00377485	0.863666	Not-significant
PWY-5898: superpathway of menaquinol-12 biosynthesis	Heart rate	Health factors	Physiological variables	0.00377485	0.863666	Not-significant
PWY-5899: superpathway of menaquinol-13 biosynthesis	Heart rate	Health factors	Physiological variables	0.00377485	0.863666	Not-significant
PWY-5910: superpathway of geranylgeranyldiphosphate biosynthesis I (via mevalonate)	Heart rate	Health factors	Physiological variables	-0.000289008	1	Not-significant
PWY-5913: partial TCA cycle (obligate autotrophs)	Heart rate	Health factors	Physiological variables	0.00154115	0.907589	Not-significant
PWY-5918: superpathway of heme b biosynthesis from glutamate	Heart rate	Health factors	Physiological variables	0.00163358	0.960368	Not-significant
PWY-5920: superpathway of heme b biosynthesis from glycine	Heart rate	Health factors	Physiological variables	0.0026482	0.952298	Not-significant
PWY-5941: glycogen degradation II	Heart rate	Health factors	Physiological variables	0.000123597	0.988723	Not-significant
PWY-5971: palmitate biosynthesis (type II fatty acid synthase)	Heart rate	Health factors	Physiological variables	0.00136611	0.969962	Not-significant
PWY-5972: stearate biosynthesis I (animals)	Heart rate	Health factors	Physiological variables	-0.00321299	0.923976	Not-significant
PWY-5973: cis-vaccenate biosynthesis	Heart rate	Health factors	Physiological variables	0.00136317	0.657213	Not-significant
PWY-5981: CDP-diacylglycerol biosynthesis III	Heart rate	Health factors	Physiological variables	0.00154989	0.96434	Not-significant
PWY-5989: stearate biosynthesis II (bacteria and plants)	Heart rate	Health factors	Physiological variables	0.00133913	0.938376	Not-significant
PWY-5994: palmitate biosynthesis (type I fatty acid synthase)	Heart rate	Health factors	Physiological variables	-0.00637869	0.601285	Not-significant
PWY-6071: superpathway of phenylethylamine degradation	Heart rate	Health factors	Physiological variables	0.0101718	0.63022	Not-significant
PWY-6075: ergosterol biosynthesis I	Heart rate	Health factors	Physiological variables	0.000108581	0.950918	Not-significant
PWY-6084: 3,5-dichlorocatechol degradation	Heart rate	Health factors	Physiological variables	-0.000195726	0.865148	Not-significant
PWY-6087: 4-chlorocatechol degradation	Heart rate	Health factors	Physiological variables	-0.000212117	0.865148	Not-significant
PWY-6089: 3-chlorocatechol degradation I (ortho)	Heart rate	Health factors	Physiological variables	-0.000212117	0.865148	Not-significant
PWY-6093: 4,5-dichlorocatechol degradation	Heart rate	Health factors	Physiological variables	-0.00019417	0.865148	Not-significant
PWY-6107: chlorosalicylate degradation	Heart rate	Health factors	Physiological variables	-0.000210159	0.865148	Not-significant
PWY-6113: superpathway of mycolate biosynthesis	Heart rate	Health factors	Physiological variables	7.91e-05	0.981965	Not-significant
PWY-6121: 5-aminoimidazole ribonucleotide biosynthesis I	Heart rate	Health factors	Physiological variables	0.00071392	0.846361	Not-significant
PWY-6122: 5-aminoimidazole ribonucleotide biosynthesis II	Heart rate	Health factors	Physiological variables	0.000260429	0.953347	Not-significant
PWY-6123: inosine-5'-phosphate biosynthesis I	Heart rate	Health factors	Physiological variables	0.00125799	0.733726	Not-significant
PWY-6124: inosine-5'-phosphate biosynthesis II	Heart rate	Health factors	Physiological variables	0.00128382	0.741946	Not-significant
PWY-6125: superpathway of guanosine nucleotides de novo biosynthesis II	Heart rate	Health factors	Physiological variables	-0.000244344	0.974198	Not-significant
PWY-6126: superpathway of adenosine nucleotides de novo biosynthesis II	Heart rate	Health factors	Physiological variables	-0.000117954	0.991558	Not-significant
PWY-6138: CMP-N-acetylneuraminate biosynthesis I (eukaryotes)	Heart rate	Health factors	Physiological variables	-0.00182394	0.803299	Not-significant
PWY-6143: CMP-pseudaminate biosynthesis	Heart rate	Health factors	Physiological variables	0.00815823	0.727628	Not-significant
PWY-6147: 6-hydroxymethyl-dihydropterin diphosphate biosynthesis I	Heart rate	Health factors	Physiological variables	7.46e-05	0.997374	Not-significant
PWY-6148: tetrahydromethanopterin biosynthesis	Heart rate	Health factors	Physiological variables	0.00014119	0.933347	Not-significant
PWY-6151: S-adenosyl-L-methionine salvage I	Heart rate	Health factors	Physiological variables	-4.16e-05	0.998074	Not-significant
PWY-6160: 3-dehydroquinate biosynthesis II (archaea)	Heart rate	Health factors	Physiological variables	0.00812567	0.797339	Not-significant
PWY-6163: chorismate biosynthesis from 3-dehydroquinate	Heart rate	Health factors	Physiological variables	0.000434435	0.902359	Not-significant
PWY-6165: chorismate biosynthesis II (archaea)	Heart rate	Health factors	Physiological variables	0.00918068	0.794823	Not-significant
PWY-6167: flavin biosynthesis II (archaea)	Heart rate	Health factors	Physiological variables	0.0140389	0.583369	Not-significant
PWY-6168: flavin biosynthesis III (fungi)	Heart rate	Health factors	Physiological variables	0.0105142	0.730839	Not-significant
PWY-6174: mevalonate pathway II (haloarchaea)	Heart rate	Health factors	Physiological variables	0.00202499	0.96454	Not-significant
PWY-6182: superpathway of salicylate degradation	Heart rate	Health factors	Physiological variables	0.010755	0.611863	Not-significant
PWY-6185: 4-methylcatechol degradation (ortho cleavage)	Heart rate	Health factors	Physiological variables	0.00823365	0.765003	Not-significant
PWY-6193: 3-chlorocatechol degradation II (ortho)	Heart rate	Health factors	Physiological variables	-0.000212117	0.865148	Not-significant
PWY-6210: 2-aminophenol degradation	Heart rate	Health factors	Physiological variables	0.00598667	0.757263	Not-significant
PWY-6215: 4-chlorobenzoate degradation	Heart rate	Health factors	Physiological variables	0.00915682	0.655756	Not-significant
PWY-621: sucrose degradation III (sucrose invertase)	Heart rate	Health factors	Physiological variables	0.00046498	0.969103	Not-significant
PWY-622: starch biosynthesis	Heart rate	Health factors	Physiological variables	-0.022273	0.378462	Not-significant
PWY-6269: superpathway of adenosylcobalamin salvage from cobinamide II	Heart rate	Health factors	Physiological variables	-9.02e-05	0.977706	Not-significant
PWY-6270: isoprene biosynthesis I	Heart rate	Health factors	Physiological variables	0.00294562	0.418405	Not-significant
PWY-6277: superpathway of 5-aminoimidazole ribonucleotide biosynthesis	Heart rate	Health factors	Physiological variables	0.000260429	0.953347	Not-significant
PWY-6281: L-selenocysteine biosynthesis II (archaea and eukaryotes)	Heart rate	Health factors	Physiological variables	-0.00265591	0.912749	Not-significant
PWY-6282: palmitoleate biosynthesis I (from (5Z)-dodec-5-enoate)	Heart rate	Health factors	Physiological variables	0.000638605	0.977473	Not-significant
PWY-6284: superpathway of unsaturated fatty acids biosynthesis (E. coli)	Heart rate	Health factors	Physiological variables	0.00302198	0.911791	Not-significant
PWY-6285: superpathway of fatty acids biosynthesis (E. coli)	Heart rate	Health factors	Physiological variables	0.00625883	0.780156	Not-significant
PWY-6292: superpathway of L-cysteine biosynthesis (mammalian)	Heart rate	Health factors	Physiological variables	-0.000925411	0.893335	Not-significant
PWY-6293: superpathway of L-cysteine biosynthesis (fungi)	Heart rate	Health factors	Physiological variables	0.00445096	0.902197	Not-significant
PWY-6305: superpathway of putrescine biosynthesis	Heart rate	Health factors	Physiological variables	0.00158595	0.809347	Not-significant
PWY-6307: L-tryptophan degradation X (mammalian, via tryptamine)	Heart rate	Health factors	Physiological variables	0.000583225	0.694917	Not-significant
PWY-6309: L-tryptophan degradation XI (mammalian, via kynurenine)	Heart rate	Health factors	Physiological variables	0.000960578	0.30365	Not-significant
PWY-6313: serotonin degradation	Heart rate	Health factors	Physiological variables	0.000627828	0.689996	Not-significant
PWY-6317: D-galactose degradation I (Leloir pathway)	Heart rate	Health factors	Physiological variables	-0.000438422	0.942519	Not-significant
PWY-6318: L-phenylalanine degradation IV (mammalian, via side chain)	Heart rate	Health factors	Physiological variables	0.00942661	0.648718	Not-significant
PWY-6328: L-lysine degradation X	Heart rate	Health factors	Physiological variables	0.00873094	0.718902	Not-significant
PWY-6349: CDP-archaeol biosynthesis	Heart rate	Health factors	Physiological variables	0.00782578	0.809945	Not-significant
PWY-6350: archaetidylinositol biosynthesis	Heart rate	Health factors	Physiological variables	0.00826428	0.788547	Not-significant
PWY-6352: 3-phosphoinositide biosynthesis	Heart rate	Health factors	Physiological variables	0.000120409	0.950918	Not-significant
PWY-6353: purine nucleotides degradation II (aerobic)	Heart rate	Health factors	Physiological variables	0.00447818	0.302121	Not-significant
PWY-6385: peptidoglycan biosynthesis III (mycobacteria)	Heart rate	Health factors	Physiological variables	0.000147516	0.972711	Not-significant
PWY-6386: UDP-N-acetylmuramoyl-pentapeptide biosynthesis II (lysine-containing)	Heart rate	Health factors	Physiological variables	7.05e-05	0.991317	Not-significant
PWY-6387: UDP-N-acetylmuramoyl-pentapeptide biosynthesis I (meso-diaminopimelate containing)	Heart rate	Health factors	Physiological variables	0.000100586	0.983761	Not-significant
PWY-6396: superpathway of 2,3-butanediol biosynthesis	Heart rate	Health factors	Physiological variables	0.00580912	0.826994	Not-significant
[truncated: 67,175 more rows]
