# Supplementary material for: Environmental, socioeconomic, and health factors associated with gut microbiome species and strains in isolated Honduras villages
Source: Cell Rep. 2024 Jul 4;43(7):114442. doi: 10.1016/j.celrep.2024.114442 (PMC11290354; doi:10.1016/j.celrep.2024.114442)
Supplement: Table S3. Metadata summary of health phenotypes — Summary description of health phenotypes stratified by sex and subcategories for all 1,871 individuals. (reported as percentages or mean (SD)). Subcategories include Physiological variables, Overall health, Acute conditions, Chronic conditions, Medication use, Personality types, Cognitive variables, Unfavorable habits, Anxiety, and Depression. Personality types have category types (agree strongly, agree, neither agree nor disagree, disagree, disagree strongly) (see STAR Methods). Anxiety and Depression have mild, moderate, and severe ranges in their respective scales (GAD7 and PHQ9, see STAR Methods). [file mmc4.xlsx]

## Sheet: Sheet1
	Male	Female	Overall
N	678	1193	1871
Physiological variables:
Hemoglobin A1c (mmol/mol, mean (SD))	5.53(0.75)	5.72(1.13)	5.65(1.01)
Mean Arterial Pressure (mm Hg, mean (SD))	86.82(10.5)	85.13(12.39)	85.74(11.77)
Body Mass Index (kg/m^2,mean (SD))	23.99(3.31)	26.18(5.02)	25.38(4.59)
Heart rate (per minute,mean (SD))	69.79(11.32)	78.51(11.23)	75.36(12.01)
Oxygen saturation (%,mean (SD))	97.54(1.28)	97.66(1.29)	97.61(1.29)
Hemoglobin total (g/dL, mean (SD))	14.51(1.16)	13.24(1.08)	13.7(1.27)
Overall health:
Poor (%)	65(9.59)	153(12.82)	218(11.65)
Fair (%)	329(48.53)	637(53.39)	966(51.63)
Very good (%)	29(4.28)	50(4.19)	79(4.22)
Excellent (%)	57(8.41)	74(6.2)	131(7)
Acute conditions:
Cough (%)	136(20.06)	273(22.88)	409(21.86)
Diarrhea (%)	28(4.04)	57(4.77)	85(4.54)
Bristol (%):
1	23(3.39)	33(2.77)	56(2.99)
2	128(18.88)	160(13.41)	288(15.39)
3	189(27.88)	344(28.83)	533(28.49)
4	96(14.16)	193(16.18)	289(15.45)
5	41(6.05)	83(6.96)	124(6.63)
6	65(9.59)	121(10.14)	186(9.94)
7	76(11.21)	140(11.74)	216(11.54)
Chronic conditions:
Diabetes (%)	8(1.18)	32(2.68)	40(2.14)
Allergies (%)	49(7.23)	75(6.29)	124(6.63)
Heart disease (%)	22(3.24)	37(3.1)	59(3.15)
Asthma (%)	18(2.65)	44(3.69)	62(3.31)
Stomach illness (%)	70(10.32)	188(15.76)	258(13.79)
Intestinal illness (%)	27(3.98)	75(6.29)	102(5.45)
Arthritis (%)	13(1.92)	30(2.51)	43(2.3)
Medication use:
Pain killers (%)	379(55.9)	793(66.47)	1172(62.64)
Antibiotics (%)	82(12.09)	155(12.99)	237(12.67)
Anti-diarrheal (%)	23(3.39)	37(3.1)	60(3.21)
Anti-parasitic (%)	19(2.8)	30(2.51)	49(2.62)
Anti-fungal (%)	6(0.88)	11(0.92)	17(0.91)
Vitamins (%)	59(8.7)	274(22.97)	333(17.8)
Anti-hypertensive (%)	15(2.21)	65(5.45)	80(4.28)
Personality types:
Reserved (%)
Agree a little	19(2.8)	54(4.53)	73(3.9)
Agree strongly	39(5.75)	87(7.29)	126(6.73)
Disagree a little	6(0.88)	7(0.59)	13(0.69)
Disagree strongly	216(31.86)	383(32.1)	599(32.01)
Neither agree nor disagree	394(58.11)	658(55.16)	1052(56.23)
Nervous (%)
Agree a little	219(32.3)	246(20.62)	465(24.85)
Agree strongly	177(26.11)	262(21.96)	439(23.46)
Disagree a little	9(1.33)	15(1.26)	24(1.28)
Disagree strongly	162(23.89)	364(30.51)	526(28.11)
Neither agree nor disagree	109(16.08)	306(25.65)	415(22.18)
Openess (%)
Agree a little	25(3.69)	94(7.88)	119(6.36)
Agree strongly	54(7.96)	133(11.15)	187(9.99)
Disagree a little	9(1.33)	17(1.42)	26(1.39)
Disagree strongly	216(31.86)	417(34.95)	633(33.83)
Neither agree nor disagree	372(54.87)	532(44.59)	904(48.32)
Cognitive variables:
Cognitive impairment (%)	37(5.46)	62(5.2)	99(5.29)
Dementia (%)	64(9.44)	115(9.64)	179(9.57)
Unfavorable habits:
Alcohol daily frequency (mean (SD))	516.5(76.18)	43.5(3.65)	560(29.93)
Cigarette use (%)	78(11.5)	3(0.25)	81(4.33)
Cigarette frequency (mean (SD))	281(41.45)	50(4.19)	331(17.69)
Anxiety and Depression:
GAD7 category (%)
mild	102(15.04)	288(24.14)	390(20.84)
moderate	34(5.01)	88(7.38)	122(6.52)
severe	14(2.06)	45(3.77)	59(3.15)
PHQ9 category (%)
mild	125(18.44)	339(28.42)	464(24.8)
moderate	39(5.75)	99(8.3)	138(7.38)
severe	19(2.8)	68(5.7)	87(4.65)
