# Supplementary material for: Environmental, socioeconomic, and health factors associated with gut microbiome species and strains in isolated Honduras villages
Source: Cell Rep. 2024 Jul 4;43(7):114442. doi: 10.1016/j.celrep.2024.114442 (PMC11290354; doi:10.1016/j.celrep.2024.114442)
Supplement: Table S4. Metadata summary of food and animal phenotypes — Summary description of food and animal phenotypes stratified by sex and subcategories for all 1,871 individuals. (reported as percentages or mean (SD)). Animal exposures are reported by percentage for all 3 sub-categories (Pets, Farm animals, and Wild animals). Individual food items are reported from FFQ (Food Frequency Questionnaire, see STAR Methods). [file mmc5.xlsx]

## Sheet: Sheet1
	Male	Female	Overall
N	678	1193	1871
Pets:
Cat (%)	351(51.77)	598(50.13)	949(50.72)
Dog (%)	519(76.55)	853(71.5)	1372(73.33)
Parakeet (%)	70(10.32)	87(7.29)	157(8.39)
None pet (%)	64(9.44)	154(12.91)	218(11.65)
Farm animals:
Cow (%)	289(42.63)	244(20.45)	533(28.49)
Goat (%)	39(5.75)	24(2.01)	63(3.37)
Pig (%)	129(19.03)	140(11.74)	269(14.38)
Chicken (%)	598(88.2)	1056(88.52)	1654(88.4)
Duck (%)	255(37.61)	379(31.77)	634(33.89)
Turkey (%)	179(26.4)	234(19.61)	413(22.07)
Sheep (%)	26(3.83)	25(2.1)	51(2.73)
Geese (%)	46(6.78)	36(3.02)	82(4.38)
Horse (%)	245(36.14)	223(18.69)	468(25.01)
Rabbit (%)	76(11.21)	100(8.38)	176(9.41)
None farm (%)	46(6.78)	119(9.97)	165(8.82)
Wild animals:
Mice (%)	323(47.64)	493(41.32)	816(43.61)
Bat (%)	251(37.02)	292(24.48)	543(29.02)
Lizard (%)	263(38.79)	269(22.55)	532(28.43)
Snake (%)	286(42.18)	259(21.71)	545(29.13)
Bird (%)	435(64.16)	580(48.62)	1015(54.25)
Possum (%)	317(46.76)	342(28.67)	659(35.22)
Rat (%)	266(39.23)	322(26.99)	588(31.43)
Squirrel (%)	289(42.63)	300(25.15)	589(31.48)
None wild (%)	140(20.65)	441(36.97)	581(31.05)
Food:
Beans (%)
Never/rarely	5(0.74)	12(1.01)	17(0.91)
A few days per month	4(0.59)	8(0.67)	12(0.64)
A few days per week	57(8.41)	116(9.72)	173(9.25)
Every day	610(89.97)	1057(88.6)	1667(89.1)
Tortillas (%)
Never/rarely	2(0.29)	3(0.25)	5(0.27)
A few days per month	0(0)	4(0.34)	4(0.21)
A few days per week	4(0.59)	15(1.26)	19(1.02)
Every day	670(98.82)	1171(98.16)	1841(98.4)
Rice (%)
Never/rarely	71(10.47)	143(11.99)	214(11.44)
A few days per month	66(9.73)	169(14.17)	235(12.56)
A few days per week	455(67.11)	744(62.36)	1199(64.08)
Every day	84(12.39)	137(11.48)	221(11.81)
Bread (%)
Never/rarely	44(6.49)	143(11.99)	187(9.99)
A few days per month	41(6.05)	91(7.63)	132(7.06)
A few days per week	301(44.4)	435(36.46)	736(39.34)
Every day	290(42.77)	524(43.92)	814(43.51)
Milk (%)
Never/rarely	215(31.71)	424(35.54)	639(34.15)
A few days per month	90(13.27)	161(13.5)	251(13.42)
A few days per week	242(35.69)	333(27.91)	575(30.73)
Every day	129(19.03)	275(23.05)	404(21.59)
Yogurt (%)
Never/rarely	582(85.84)	1058(88.68)	1640(87.65)
A few days per month	49(7.23)	72(6.04)	121(6.47)
A few days per week	38(5.6)	49(4.11)	87(4.65)
Every day	3(0.44)	9(0.75)	12(0.64)
Cream/butter (%)
Never/rarely	140(20.65)	312(26.15)	452(24.16)
A few days per month	120(17.7)	222(18.61)	342(18.28)
A few days per week	333(49.12)	496(41.58)	829(44.31)
Every day	83(12.24)	163(13.66)	246(13.15)
Cheese (%)
Never/rarely	102(15.04)	225(18.86)	327(17.48)
A few days per month	110(16.22)	162(13.58)	272(14.54)
A few days per week	333(49.12)	524(43.92)	857(45.8)
Every day	131(19.32)	282(23.64)	413(22.07)
Eggs (%)
Never/rarely	64(9.44)	207(17.35)	271(14.48)
A few days per month	55(8.11)	107(8.97)	162(8.66)
A few days per week	402(59.29)	610(51.13)	1012(54.09)
Every day	155(22.86)	269(22.55)	424(22.66)
Vegetables (%)
Never/rarely	126(18.58)	280(23.47)	406(21.7)
A few days per month	115(16.96)	232(19.45)	347(18.55)
A few days per week	369(54.42)	519(43.5)	888(47.46)
Every day	66(9.73)	162(13.58)	228(12.19)
Fruits (%)
Never/rarely	187(27.58)	348(29.17)	535(28.59)
A few days per month	156(23.01)	303(25.4)	459(24.53)
A few days per week	266(39.23)	428(35.88)	694(37.09)
Every day	67(9.88)	114(9.56)	181(9.67)
Natural juice (%)
Never/rarely	129(19.03)	253(21.21)	382(20.42)
A few days per month	82(12.09)	172(14.42)	254(13.58)
A few days per week	304(44.84)	492(41.24)	796(42.54)
Every day	161(23.75)	276(23.13)	437(23.36)
Chicken (%)
Never/rarely	108(15.93)	247(20.7)	355(18.97)
A few days per month	162(23.89)	328(27.49)	490(26.19)
A few days per week	392(57.82)	589(49.37)	981(52.43)
Every day	14(2.06)	29(2.43)	43(2.3)
Beef/pork (%)
Never/rarely	292(43.07)	602(50.46)	894(47.78)
A few days per month	230(33.92)	389(32.61)	619(33.08)
A few days per week	151(22.27)	198(16.6)	349(18.65)
Every day	3(0.44)	4(0.34)	7(0.37)
Ham/sausages/hotdog (%)
Never/rarely	360(53.1)	688(57.67)	1048(56.01)
A few days per month	137(20.21)	245(20.54)	382(20.42)
A few days per week	167(24.63)	239(20.03)	406(21.7)
Every day	12(1.77)	21(1.76)	33(1.76)
Fish (%)
Never/rarely	405(59.73)	780(65.38)	1185(63.34)
A few days per month	191(28.17)	327(27.41)	518(27.69)
A few days per week	78(11.5)	83(6.96)	161(8.61)
Every day	2(0.29)	3(0.25)	5(0.27)
