# Supplementary material for: Environmental, socioeconomic, and health factors associated with gut microbiome species and strains in isolated Honduras villages
Source: Cell Rep. 2024 Jul 4;43(7):114442. doi: 10.1016/j.celrep.2024.114442 (PMC11290354; doi:10.1016/j.celrep.2024.114442)
Supplement: Table S5. Metadata summary of socioeconomic phenotypes — Summary description of socio-economic phenotypes stratified by sex and subcategories for all 1,871 individuals. (reported as percentages or mean (SD)). Social phenotypes include sub-categories like Partners, Education, and social-network factors (kin & non-kin). Education has three levels: (Primary (1–3), Middle (4–6), and Secondary (>6). Environmental factors include risky behavior and village factors. Economic factors include Income, Household essentials, and Water sources. The household wealth index is constructed based on household essentials. [file mmc6.xlsx]

## Sheet: Sheet1
	Male	Female	Overall
N	678	1193	1871
Partner:
Partner live duration (mean (SD))	438(64.6)	788(66.05)	1226(65.53)
Number of partners (mean (SD))	2.01(1.54)	2.19(1.46)	2.12(1.49)
Education:
Grade 1-3 (%)	348(51.32)	387(32.44)	920(49.17)
Grade 4-6 (%)	165(24.34)	572(47.9)	524(28.01)
Grade >6 (%)	63(9.29)	113(9.47)	176(9.41)
Social network factors:
Friend ties (same building) (mean (SD))	0(0.04)	0.02(0.19)	0.01(0.15)
Friend ties (different building) (mean (SD))	1.24(1.43)	1.36(1.41)	1.31(1.42)
Betweeness (friendship) (mean (SD))	1.82(3.32)	1.66(2.79)	1.72(2.99)
Transitivity (friendship) (mean (SD))	0.06(0.16)	0.09(0.21)	0.08(0.19)
Familial ties (same building) (mean (SD))	1.12(1.16)	0.97(1.03)	1.03(1.08)
Familial ties (different building) (mean (SD))	1.85(2.37)	1.78(2.35)	1.81(2.36)
Transitivity (familial) (mean (SD))	0.48(0.36)	0.42(0.4)	0.44(0.39)
Betweeness (familial) (mean (SD))	1.71(3.69)	1.19(2.95)	1.38(3.25)
Degree (all ties) (mean (SD))	18.79(11.47)	18.45(11.62)	18.58(11.56)
Kin percentage (mean (SD))	0.64(0.13)	0.62(0.16)	0.62(0.15)
Clustering coefficient (all ties) (mean (SD))	0.34(0.23)	0.34(0.24)	0.34(0.24)
Betweeness (all ties) (mean (SD))	1.61(2.07)	1.37(1.72)	1.45(1.86)
Risky behavior:
Altruism (mean (SD))	8.27(5.84)	8.03(5.87)	8.12(5.86)
risky interaction (mean (SD))	9.09(11.2)	8.87(11.1)	8.95(11.14)
Washing hands (%)	556(82.01)	1038(87.01)	1594(85.2)
Village factors:
Distance to village center (mean (SD))	0.39(0.39)	0.41(0.42)	0.4(0.41)
Distance to main road (mean (SD))	9.58(7.47)	8.84(7.32)	9.11(7.38)
Number of churches (mean (SD))	2.38(1.35)	2.43(1.39)	2.41(1.38)
Altitude (mean(SD))	853.62(156.84)	848.12(153.62)	850.11(154.77)
Income:
Travel (mean(SD))	0.28(0.38)	0.12(0.23)	0.18(0.3)
Monthly expenditure (limpiras) (mean (SD))	3731.89(3331.13)	3004.39(3141.65)	3269.97(3230.24)
Household essentials:
Household size (mean (SD))	5.12(2.29)	5.01(2.19)	5.05(2.22)
Household wealth index (mean(SD))	3.2(1.31)	3.3(1.34)	3.27(1.33)
TV (%)	339(50)	615(51.55)	954(50.99)
No electronics (%)	32(4.72)	56(4.69)	88(4.7)
Earth/sand floor (%)	222(32.74)	366(30.68)	588(31.43)
Ceramic floor (%)	49(7.23)	102(8.55)	151(8.07)
Glass windows (%)	28(4.13)	58(4.86)	86(4.6)
Unfinished windows (%)	24(3.54)	35(2.93)	59(3.15)
Clay/mud walls (%)	473(69.76)	775(64.96)	1248(66.7)
Cement walls (%)	128(18.88)	270(22.63)	398(21.27)
Concrete roof (%)	13(1.92)	23(1.93)	36(1.92)
Sleeping rooms (mean (SD))	2.13(0.99)	2.1(0.95)	2.11(0.97)
Water sources:
Spring(protected) (%)	510(75.22)	917(76.87)	1427(76.27)
Tube well (%)	37(5.46)	53(4.44)	90(4.81)
Dug well(protected) (%)	38(5.6)	55(4.61)	93(4.97)
