# Supplementary material for: Environmental, socioeconomic, and health factors associated with gut microbiome species and strains in isolated Honduras villages
Source: Cell Rep. 2024 Jul 4;43(7):114442. doi: 10.1016/j.celrep.2024.114442 (PMC11290354; doi:10.1016/j.celrep.2024.114442)
Supplement: Table S6. Summary of associations between species and unhealthy phenotypes — Multivariate mixed effect linear regression between CLR transformed species abundances (from MetaPhlAn 4) and unhealthy ranges of health phenotypes of interest. All unhealthy ranges were considered as separate levels in each regression, with healthy being the reference level. Age, sex, BMI, Bristol stool scale, sampling date, batch effect, and DNA concentration are the covariates/fixed effects, and Village is a random effect in the model. Effect sizes, p-values, and FDR-adjusted p-values for each pair of species-phenotypes are provided. In total 78,597 separate regressions were performed (639 species times 123 phenotypes). Unhealthy ranges in Hemoglobin A1c can be categorized as: Diabetic (>7, 6.5–7) and Pre-diabetic (5.7–6.4). Unhealthy ranges in Blood pressure can be categorized as Elevated (Systolic (>119) & Diastolic (≤79), High blood pressure/Hypertension stage 1 (Systolic (>119) & Diastolic (>79)), and Hypertension Stage 2 (Diastolic (>89) or Systolic (>129)). Unhealthy ranges in Body Mass Index (BMI) can be categorized as Underweight (<18), Over-weight (25–30), Obese (30–35), and Morbidly Obese (>35). Unhealthy range in Heart rate is > 100. Unhealthy ranges in Oxygen saturation include (<97). Unhealthy ranges in total Hemoglobin can be categorized as Elevated (male>18 or female>16) and Low (male<13 or female<12). [file mmc7.xlsx]

## Sheet: Sheet1
Species	Unhealthy phenotype	Effect size	P-value	P-adjusted (FDR)
k__Archaea|p__Euryarchaeota|c__CFGB343|o__OFGB343|f__FGB343|g__GGB781|s__GGB781_SGB1024|t__SGB1024	A1c(>7)	-0.463254	0.575803	0.764308
k__Archaea|p__Euryarchaeota|c__Methanobacteria|o__Methanobacteriales|f__Methanobacteriaceae|g__Methanobrevibacter|s__Methanobrevibacter_smithii|t__SGB714_group	A1c(>7)	-0.24118	0.744332	0.874059
k__Bacteria|p__Actinobacteria|c__Actinobacteria|o__Actinomycetales|f__Actinomycetaceae|g__Actinomyces|s__Actinomyces_SGB17154|t__SGB17154	A1c(>7)	-0.91914	0.00604597	0.0135013
k__Bacteria|p__Actinobacteria|c__Actinobacteria|o__Actinomycetales|f__Actinomycetaceae|g__Actinomyces|s__Actinomyces_sp_ICM47|t__SGB17167	A1c(>7)	-0.442427	0.245023	0.428845
k__Bacteria|p__Actinobacteria|c__Actinobacteria|o__Actinomycetales|f__Actinomycetaceae|g__Actinomyces|s__Actinomyces_sp_ICM58|t__SGB17169	A1c(>7)	-0.244391	0.494075	0.700823
k__Bacteria|p__Actinobacteria|c__Actinobacteria|o__Actinomycetales|f__Actinomycetaceae|g__Trueperella|s__Trueperella_pyogenes|t__SGB17137	A1c(>7)	-0.362821	0.303968	0.502936
k__Bacteria|p__Actinobacteria|c__Actinobacteria|o__Bifidobacteriales|f__Bifidobacteriaceae|g__Bifidobacterium|s__Bifidobacterium_adolescentis|t__SGB17244	A1c(>7)	-0.392141	0.587006	0.772161
k__Bacteria|p__Actinobacteria|c__Actinobacteria|o__Bifidobacteriales|f__Bifidobacteriaceae|g__Bifidobacterium|s__Bifidobacterium_dentium|t__SGB17234	A1c(>7)	0.0828641	0.846579	0.928265
k__Bacteria|p__Actinobacteria|c__Actinobacteria|o__Bifidobacteriales|f__Bifidobacteriaceae|g__Bifidobacterium|s__Bifidobacterium_longum|t__SGB17248	A1c(>7)	0.453023	0.464977	0.675246
k__Bacteria|p__Actinobacteria|c__Actinobacteria|o__Bifidobacteriales|f__Bifidobacteriaceae|g__Bifidobacterium|s__Bifidobacterium_pseudocatenulatum|t__SGB17237	A1c(>7)	0.841631	0.162305	0.305073
k__Bacteria|p__Actinobacteria|c__Actinobacteria|o__Micrococcales|f__Microbacteriaceae|g__Microbacterium|s__Microbacterium_SGB47860|t__SGB47860	A1c(>7)	0.41104	0.37482	0.585481
k__Bacteria|p__Actinobacteria|c__Actinobacteria|o__Micrococcales|f__Micrococcaceae|g__Rothia|s__Rothia_mucilaginosa|t__SGB16971	A1c(>7)	0.340082	0.494552	0.701249
k__Bacteria|p__Actinobacteria|c__Actinobacteria|o__Micrococcales|f__Micrococcaceae|g__Rothia|s__Rothia_mucilaginosa|t__SGB16986	A1c(>7)	-0.152587	0.702464	0.848572
k__Bacteria|p__Actinobacteria|c__Actinobacteria|o__Micrococcales|f__Promicromonosporaceae|g__Isoptericola|s__Isoptericola_variabilis|t__SGB17153_group	A1c(>7)	-0.249004	0.520834	0.723259
k__Bacteria|p__Actinobacteria|c__CFGB4469|o__OFGB4469|f__FGB4469|g__GGB18384|s__GGB18384_SGB72500|t__SGB72500_group	A1c(>7)	-0.38993	0.41214	0.623873
k__Bacteria|p__Actinobacteria|c__Coriobacteriia|o__Coriobacteriales|f__Atopobiaceae|g__Olsenella|s__Olsenella_sp_GAM18|t__SGB14370_group	A1c(>7)	-0.757179	0.183458	0.337318
k__Bacteria|p__Actinobacteria|c__Coriobacteriia|o__Coriobacteriales|f__Atopobiaceae|g__Parolsenella|s__Parolsenella_massiliensis|t__SGB14380	A1c(>7)	-1.41819	0.02574	0.0553906
k__Bacteria|p__Actinobacteria|c__Coriobacteriia|o__Coriobacteriales|f__Coriobacteriaceae|g__Collinsella|s__Collinsella_aerofaciens|t__SGB14546_group	A1c(>7)	-0.176522	0.461811	0.671388
k__Bacteria|p__Actinobacteria|c__Coriobacteriia|o__Coriobacteriales|f__Coriobacteriaceae|g__Collinsella|s__Collinsella_bouchesdurhonensis|t__SGB14397	A1c(>7)	0.0507031	0.923567	0.971068
k__Bacteria|p__Actinobacteria|c__Coriobacteriia|o__Coriobacteriales|f__Coriobacteriaceae|g__Senegalimassilia|s__Senegalimassilia_anaerobia|t__SGB14824_group	A1c(>7)	0.120142	0.809515	0.907105
k__Bacteria|p__Actinobacteria|c__Coriobacteriia|o__Coriobacteriales|f__Coriobacteriaceae|g__Senegalimassilia|s__Senegalimassilia_faecalis|t__SGB14822	A1c(>7)	-0.564539	0.294432	0.49352
k__Bacteria|p__Actinobacteria|c__Coriobacteriia|o__Coriobacteriales|f__Coriobacteriales_unclassified|g__Coriobacteriales_unclassified|s__Coriobacteriales_unclassified_SGB72475|t__SGB72475_group	A1c(>7)	-0.872616	0.0911342	0.18236
k__Bacteria|p__Actinobacteria|c__Coriobacteriia|o__Coriobacteriia_unclassified|f__Coriobacteriia_unclassified|g__Coriobacteriia_unclassified|s__Coriobacteriia_unclassified_SGB14764|t__SGB14764	A1c(>7)	-0.337606	0.467611	0.676965
k__Bacteria|p__Actinobacteria|c__Coriobacteriia|o__Eggerthellales|f__Eggerthellaceae|g__Eggerthellaceae_unclassified|s__Eggerthellaceae_bacterium|t__SGB14786	A1c(>7)	-0.254066	0.67278	0.833042
k__Bacteria|p__Actinobacteria|c__Coriobacteriia|o__Eggerthellales|f__Eggerthellaceae|g__Eggerthellaceae_unclassified|s__Eggerthellaceae_unclassified_SGB14322|t__SGB14322_group	A1c(>7)	-0.669737	0.120593	0.235719
k__Bacteria|p__Actinobacteria|c__Coriobacteriia|o__Eggerthellales|f__Eggerthellaceae|g__GGB9361|s__GGB9361_SGB14336|t__SGB14336	A1c(>7)	-0.0199414	0.955236	0.984273
k__Bacteria|p__Actinobacteria|c__Coriobacteriia|o__Eggerthellales|f__Eggerthellaceae|g__Phoenicibacter|s__Phoenicibacter_congonensis|t__SGB957	A1c(>7)	-0.802485	0.0738951	0.150137
k__Bacteria|p__Actinobacteria|c__Coriobacteriia|o__Eggerthellales|f__Eggerthellaceae|g__Slackia|s__Slackia_isoflavoniconvertens|t__SGB14773_group	A1c(>7)	-1.12905	0.0127584	0.0280643
k__Bacteria|p__Bacteroidetes|c__Bacteroidia|o__Bacteroidales|f__Bacteroidaceae|g__Bacteroidaceae_unclassified|s__Bacteroidaceae_bacterium|t__SGB1404	A1c(>7)	-0.0995674	0.90832	0.962436
k__Bacteria|p__Bacteroidetes|c__Bacteroidia|o__Bacteroidales|f__Bacteroidaceae|g__Bacteroidaceae_unclassified|s__Bacteroidaceae_bacterium|t__SGB1415	A1c(>7)	0.312026	0.639488	0.812294
k__Bacteria|p__Bacteroidetes|c__Bacteroidia|o__Bacteroidales|f__Bacteroidaceae|g__Bacteroidaceae_unclassified|s__Bacteroidaceae_bacterium|t__SGB1471	A1c(>7)	-0.654542	0.219674	0.392445
k__Bacteria|p__Bacteroidetes|c__Bacteroidia|o__Bacteroidales|f__Bacteroidaceae|g__Bacteroidaceae_unclassified|s__Bacteroidaceae_bacterium|t__SGB1472	A1c(>7)	0.344351	0.670676	0.83226
k__Bacteria|p__Bacteroidetes|c__Bacteroidia|o__Bacteroidales|f__Bacteroidaceae|g__Bacteroidaceae_unclassified|s__Bacteroidaceae_bacterium|t__SGB1473	A1c(>7)	0.722741	0.275911	0.470853
k__Bacteria|p__Bacteroidetes|c__Bacteroidia|o__Bacteroidales|f__Bacteroidaceae|g__Bacteroidaceae_unclassified|s__Bacteroidaceae_bacterium|t__SGB1474	A1c(>7)	0.409182	0.532333	0.731495
k__Bacteria|p__Bacteroidetes|c__Bacteroidia|o__Bacteroidales|f__Bacteroidaceae|g__Bacteroidaceae_unclassified|s__Bacteroidaceae_bacterium|t__SGB1475	A1c(>7)	-0.160981	0.861572	0.938477
k__Bacteria|p__Bacteroidetes|c__Bacteroidia|o__Bacteroidales|f__Bacteroidaceae|g__Bacteroidaceae_unclassified|s__Bacteroidaceae_bacterium|t__SGB1478	A1c(>7)	-0.205151	0.698844	0.847764
k__Bacteria|p__Bacteroidetes|c__Bacteroidia|o__Bacteroidales|f__Bacteroidaceae|g__Bacteroidaceae_unclassified|s__Bacteroidaceae_bacterium|t__SGB1488	A1c(>7)	-0.692195	0.283584	0.481086
k__Bacteria|p__Bacteroidetes|c__Bacteroidia|o__Bacteroidales|f__Bacteroidaceae|g__Bacteroides|s__Bacteroides_bouchesdurhonensis|t__SGB3321	A1c(>7)	-0.681356	0.137082	0.26366
k__Bacteria|p__Bacteroidetes|c__Bacteroidia|o__Bacteroidales|f__Bacteroidaceae|g__Bacteroides|s__Bacteroides_caccae|t__SGB1877	A1c(>7)	0.904148	0.216498	0.387644
k__Bacteria|p__Bacteroidetes|c__Bacteroidia|o__Bacteroidales|f__Bacteroidaceae|g__Bacteroides|s__Bacteroides_finegoldii|t__SGB1862	A1c(>7)	0.705027	0.157823	0.298059
k__Bacteria|p__Bacteroidetes|c__Bacteroidia|o__Bacteroidales|f__Bacteroidaceae|g__Bacteroides|s__Bacteroides_fragilis|t__SGB1855_group	A1c(>7)	0.574474	0.397337	0.607875
k__Bacteria|p__Bacteroidetes|c__Bacteroidia|o__Bacteroidales|f__Bacteroidaceae|g__Bacteroides|s__Bacteroides_intestinalis|t__SGB1846	A1c(>7)	0.0450013	0.924202	0.971137
k__Bacteria|p__Bacteroidetes|c__Bacteroidia|o__Bacteroidales|f__Bacteroidaceae|g__Bacteroides|s__Bacteroides_nordii|t__SGB1858	A1c(>7)	-0.0259492	0.95709	0.985852
k__Bacteria|p__Bacteroidetes|c__Bacteroidia|o__Bacteroidales|f__Bacteroidaceae|g__Bacteroides|s__Bacteroides_ovatus|t__SGB1871	A1c(>7)	0.150257	0.840075	0.925739
k__Bacteria|p__Bacteroidetes|c__Bacteroidia|o__Bacteroidales|f__Bacteroidaceae|g__Bacteroides|s__Bacteroides_stercoris|t__SGB1830_group	A1c(>7)	0.447548	0.50299	0.707396
k__Bacteria|p__Bacteroidetes|c__Bacteroidia|o__Bacteroidales|f__Bacteroidaceae|g__Bacteroides|s__Bacteroides_thetaiotaomicron|t__SGB1861	A1c(>7)	0.44017	0.529941	0.730026
k__Bacteria|p__Bacteroidetes|c__Bacteroidia|o__Bacteroidales|f__Bacteroidaceae|g__Bacteroides|s__Bacteroides_uniformis|t__SGB1836_group	A1c(>7)	0.482033	0.47476	0.682672
k__Bacteria|p__Bacteroidetes|c__Bacteroidia|o__Bacteroidales|f__Bacteroidaceae|g__Bacteroides|s__Bacteroides_xylanisolvens|t__SGB1867	A1c(>7)	0.215468	0.762415	0.885169
k__Bacteria|p__Bacteroidetes|c__Bacteroidia|o__Bacteroidales|f__Bacteroidaceae|g__GGB1380|s__GGB1380_SGB1883|t__SGB1883_group	A1c(>7)	-0.311568	0.677309	0.836303
k__Bacteria|p__Bacteroidetes|c__Bacteroidia|o__Bacteroidales|f__Bacteroidales_unclassified|g__Bacteroidales_unclassified|s__Bacteroidales_bacterium|t__SGB1370	A1c(>7)	0.596472	0.307119	0.50688
k__Bacteria|p__Bacteroidetes|c__Bacteroidia|o__Bacteroidales|f__Bacteroidales_unclassified|g__Bacteroidales_unclassified|s__Bacteroidales_bacterium|t__SGB2021	A1c(>7)	-0.309423	0.71536	0.856359
k__Bacteria|p__Bacteroidetes|c__Bacteroidia|o__Bacteroidales|f__Bacteroidales_unclassified|g__Bacteroidales_unclassified|s__Bacteroidales_unclassified_SGB2076|t__SGB2076	A1c(>7)	-0.798118	0.182394	0.335984
k__Bacteria|p__Bacteroidetes|c__Bacteroidia|o__Bacteroidales|f__Bacteroidales_unclassified|g__GGB1495|s__GGB1495_SGB2071|t__SGB2071	A1c(>7)	0.433567	0.55692	0.749998
k__Bacteria|p__Bacteroidetes|c__Bacteroidia|o__Bacteroidales|f__Bacteroidales_unclassified|g__Phocaeicola|s__Phocaeicola_dorei|t__SGB1815	A1c(>7)	0.759626	0.248781	0.434568
k__Bacteria|p__Bacteroidetes|c__Bacteroidia|o__Bacteroidales|f__Bacteroidales_unclassified|g__Phocaeicola|s__Phocaeicola_vulgatus|t__SGB1814	A1c(>7)	0.796556	0.297776	0.496627
k__Bacteria|p__Bacteroidetes|c__Bacteroidia|o__Bacteroidales|f__Barnesiellaceae|g__Barnesiella|s__Barnesiella_intestinihominis|t__SGB1965	A1c(>7)	-1.46663	0.0340296	0.0723653
k__Bacteria|p__Bacteroidetes|c__Bacteroidia|o__Bacteroidales|f__Barnesiellaceae|g__Coprobacter|s__Coprobacter_secundus|t__SGB1962	A1c(>7)	-0.380412	0.335383	0.541024
k__Bacteria|p__Bacteroidetes|c__Bacteroidia|o__Bacteroidales|f__Odoribacteraceae|g__Butyricimonas|s__Butyricimonas_faecalis|t__SGB1782	A1c(>7)	-0.793167	0.210885	0.379651
k__Bacteria|p__Bacteroidetes|c__Bacteroidia|o__Bacteroidales|f__Odoribacteraceae|g__Butyricimonas|s__Butyricimonas_virosa|t__SGB1784	A1c(>7)	2.37802	1.55e-05	3.59e-05
k__Bacteria|p__Bacteroidetes|c__Bacteroidia|o__Bacteroidales|f__Odoribacteraceae|g__Odoribacter|s__Odoribacter_splanchnicus|t__SGB1790	A1c(>7)	0.906037	0.193592	0.353329
k__Bacteria|p__Bacteroidetes|c__Bacteroidia|o__Bacteroidales|f__Prevotellaceae|g__GGB1235|s__GGB1235_SGB1614|t__SGB1614	A1c(>7)	-0.50598	0.559484	0.75267
k__Bacteria|p__Bacteroidetes|c__Bacteroidia|o__Bacteroidales|f__Prevotellaceae|g__GGB1237|s__GGB1237_SGB1623|t__SGB1623	A1c(>7)	0.190643	0.736974	0.871188
k__Bacteria|p__Bacteroidetes|c__Bacteroidia|o__Bacteroidales|f__Prevotellaceae|g__GGB1239|s__GGB1239_SGB1657|t__SGB1657	A1c(>7)	0.576636	0.508975	0.712781
k__Bacteria|p__Bacteroidetes|c__Bacteroidia|o__Bacteroidales|f__Prevotellaceae|g__GGB1243|s__GGB1243_SGB1663|t__SGB1663	A1c(>7)	0.107869	0.895639	0.955475
k__Bacteria|p__Bacteroidetes|c__Bacteroidia|o__Bacteroidales|f__Prevotellaceae|g__GGB1244|s__GGB1244_SGB1664|t__SGB1664	A1c(>7)	0.718512	0.340097	0.546147
k__Bacteria|p__Bacteroidetes|c__Bacteroidia|o__Bacteroidales|f__Prevotellaceae|g__GGB1246|s__GGB1246_SGB1667|t__SGB1667	A1c(>7)	0.0476691	0.953106	0.983268
k__Bacteria|p__Bacteroidetes|c__Bacteroidia|o__Bacteroidales|f__Prevotellaceae|g__GGB1247|s__GGB1247_SGB1668|t__SGB1668	A1c(>7)	-0.305183	0.716909	0.857695
k__Bacteria|p__Bacteroidetes|c__Bacteroidia|o__Bacteroidales|f__Prevotellaceae|g__GGB1249|s__GGB1249_SGB1670|t__SGB1670	A1c(>7)	-0.360581	0.626143	0.803912
k__Bacteria|p__Bacteroidetes|c__Bacteroidia|o__Bacteroidales|f__Prevotellaceae|g__GGB1250|s__GGB1250_SGB1672|t__SGB1672_group	A1c(>7)	-0.0893943	0.916117	0.966052
k__Bacteria|p__Bacteroidetes|c__Bacteroidia|o__Bacteroidales|f__Prevotellaceae|g__GGB1266|s__GGB1266_SGB1699|t__SGB1699	A1c(>7)	-0.985293	0.246751	0.431679
k__Bacteria|p__Bacteroidetes|c__Bacteroidia|o__Bacteroidales|f__Prevotellaceae|g__GGB1267|s__GGB1267_SGB1701|t__SGB1701	A1c(>7)	-0.0397818	0.966579	0.990812
k__Bacteria|p__Bacteroidetes|c__Bacteroidia|o__Bacteroidales|f__Prevotellaceae|g__GGB1270|s__GGB1270_SGB1705|t__SGB1705	A1c(>7)	-0.692297	0.211995	0.381131
k__Bacteria|p__Bacteroidetes|c__Bacteroidia|o__Bacteroidales|f__Prevotellaceae|g__GGB12985|s__GGB12985_SGB20152|t__SGB20152	A1c(>7)	-0.53127	0.396869	0.607875
k__Bacteria|p__Bacteroidetes|c__Bacteroidia|o__Bacteroidales|f__Prevotellaceae|g__GGB18559|s__GGB18559_SGB27424|t__SGB27424	A1c(>7)	-0.583939	0.471753	0.680139
k__Bacteria|p__Bacteroidetes|c__Bacteroidia|o__Bacteroidales|f__Prevotellaceae|g__Paraprevotella|s__Paraprevotella_clara|t__SGB1798	A1c(>7)	0.534254	0.460062	0.669499
k__Bacteria|p__Bacteroidetes|c__Bacteroidia|o__Bacteroidales|f__Prevotellaceae|g__Prevotellamassilia|s__Prevotellamassilia_timonensis|t__SGB1477_group	A1c(>7)	-0.985647	0.27698	0.472067
k__Bacteria|p__Bacteroidetes|c__Bacteroidia|o__Bacteroidales|f__Prevotellaceae|g__Prevotella|s__Prevotella_SGB1612|t__SGB1612	A1c(>7)	0.634418	0.33009	0.535215
k__Bacteria|p__Bacteroidetes|c__Bacteroidia|o__Bacteroidales|f__Prevotellaceae|g__Prevotella|s__Prevotella_SGB1653|t__SGB1653	A1c(>7)	0.243135	0.777211	0.894523
k__Bacteria|p__Bacteroidetes|c__Bacteroidia|o__Bacteroidales|f__Prevotellaceae|g__Prevotella|s__Prevotella_SGB1675|t__SGB1675	A1c(>7)	-0.503778	0.511989	0.714982
k__Bacteria|p__Bacteroidetes|c__Bacteroidia|o__Bacteroidales|f__Prevotellaceae|g__Prevotella|s__Prevotella_SGB1680|t__SGB1680	A1c(>7)	-0.359709	0.687441	0.842279
k__Bacteria|p__Bacteroidetes|c__Bacteroidia|o__Bacteroidales|f__Prevotellaceae|g__Prevotella|s__Prevotella_copri_clade_A|t__SGB1626	A1c(>7)	-1.98715	0.000471095	0.0010806
k__Bacteria|p__Bacteroidetes|c__Bacteroidia|o__Bacteroidales|f__Prevotellaceae|g__Prevotella|s__Prevotella_copri_clade_B|t__SGB1613	A1c(>7)	-1.90069	0.0202615	0.0440073
k__Bacteria|p__Bacteroidetes|c__Bacteroidia|o__Bacteroidales|f__Prevotellaceae|g__Prevotella|s__Prevotella_copri_clade_C|t__SGB1644	A1c(>7)	-1.86132	0.0130183	0.0286199
k__Bacteria|p__Bacteroidetes|c__Bacteroidia|o__Bacteroidales|f__Prevotellaceae|g__Prevotella|s__Prevotella_copri_clade_D|t__SGB1636_group	A1c(>7)	-0.678598	0.422456	0.634884
k__Bacteria|p__Bacteroidetes|c__Bacteroidia|o__Bacteroidales|f__Prevotellaceae|g__Prevotella|s__Prevotella_hominis|t__SGB1617_group	A1c(>7)	-1.12653	0.192784	0.352016
k__Bacteria|p__Bacteroidetes|c__Bacteroidia|o__Bacteroidales|f__Prevotellaceae|g__Prevotella|s__Prevotella_pectinovora|t__SGB1662	A1c(>7)	-0.589643	0.482662	0.68902
k__Bacteria|p__Bacteroidetes|c__Bacteroidia|o__Bacteroidales|f__Prevotellaceae|g__Prevotella|s__Prevotella_sp_885|t__SGB1677	A1c(>7)	-1.15908	0.194113	0.353955
k__Bacteria|p__Bacteroidetes|c__Bacteroidia|o__Bacteroidales|f__Prevotellaceae|g__Prevotella|s__Prevotella_sp_Marseille_P4119|t__SGB1676	A1c(>7)	-0.542654	0.526187	0.727889
k__Bacteria|p__Bacteroidetes|c__Bacteroidia|o__Bacteroidales|f__Prevotellaceae|g__Prevotella|s__Prevotella_sp_P3_120|t__SGB1606	A1c(>7)	0.0818367	0.893802	0.954513
k__Bacteria|p__Bacteroidetes|c__Bacteroidia|o__Bacteroidales|f__Prevotellaceae|g__Prevotella|s__Prevotella_sp_P4_51|t__SGB1666	A1c(>7)	-0.389209	0.637612	0.811283
k__Bacteria|p__Bacteroidetes|c__Bacteroidia|o__Bacteroidales|f__Prevotellaceae|g__Prevotella|s__Prevotella_stercorea|t__SGB1679	A1c(>7)	0.0676392	0.938496	0.978463
k__Bacteria|p__Bacteroidetes|c__Bacteroidia|o__Bacteroidales|f__Rikenellaceae|g__Alistipes|s__Alistipes_communis|t__SGB2290	A1c(>7)	0.118658	0.848905	0.929691
k__Bacteria|p__Bacteroidetes|c__Bacteroidia|o__Bacteroidales|f__Rikenellaceae|g__Alistipes|s__Alistipes_finegoldii|t__SGB2301	A1c(>7)	0.5333	0.405309	0.616693
k__Bacteria|p__Bacteroidetes|c__Bacteroidia|o__Bacteroidales|f__Rikenellaceae|g__Alistipes|s__Alistipes_indistinctus|t__SGB2325	A1c(>7)	-0.255347	0.575033	0.764269
k__Bacteria|p__Bacteroidetes|c__Bacteroidia|o__Bacteroidales|f__Rikenellaceae|g__Alistipes|s__Alistipes_onderdonkii|t__SGB2303	A1c(>7)	1.57697	0.00733174	0.0163266
k__Bacteria|p__Bacteroidetes|c__Bacteroidia|o__Bacteroidales|f__Rikenellaceae|g__Alistipes|s__Alistipes_putredinis|t__SGB2318	A1c(>7)	-0.235539	0.739536	0.872138
k__Bacteria|p__Bacteroidetes|c__Bacteroidia|o__Bacteroidales|f__Rikenellaceae|g__Alistipes|s__Alistipes_senegalensis|t__SGB2296	A1c(>7)	-0.814551	0.202336	0.36659
k__Bacteria|p__Bacteroidetes|c__Bacteroidia|o__Bacteroidales|f__Rikenellaceae|g__Alistipes|s__Alistipes_shahii|t__SGB2295	A1c(>7)	0.0146072	0.983833	1
k__Bacteria|p__Bacteroidetes|c__Bacteroidia|o__Bacteroidales|f__Rikenellaceae|g__GGB1617|s__GGB1617_SGB2214|t__SGB2214	A1c(>7)	-0.810858	0.266533	0.458599
k__Bacteria|p__Bacteroidetes|c__Bacteroidia|o__Bacteroidales|f__Rikenellaceae|g__GGB1629|s__GGB1629_SGB2237|t__SGB2237	A1c(>7)	-0.306147	0.640822	0.812437
k__Bacteria|p__Bacteroidetes|c__Bacteroidia|o__Bacteroidales|f__Rikenellaceae|g__GGB1630|s__GGB1630_SGB2238|t__SGB2238	A1c(>7)	-0.0658393	0.936354	0.977354
k__Bacteria|p__Bacteroidetes|c__Bacteroidia|o__Bacteroidales|f__Rikenellaceae|g__GGB1631|s__GGB1631_SGB2239|t__SGB2239	A1c(>7)	0.16391	0.835052	0.923768
k__Bacteria|p__Bacteroidetes|c__Bacteroidia|o__Bacteroidales|f__Rikenellaceae|g__GGB1632|s__GGB1632_SGB2240|t__SGB2240	A1c(>7)	-0.946899	0.244043	0.427696
k__Bacteria|p__Bacteroidetes|c__Bacteroidia|o__Bacteroidales|f__Rikenellaceae|g__Rikenellaceae_unclassified|s__Rikenellaceae_bacterium|t__SGB2212	A1c(>7)	0.145822	0.8315	0.921411
k__Bacteria|p__Bacteroidetes|c__Bacteroidia|o__Bacteroidales|f__Rikenellaceae|g__Rikenellaceae_unclassified|s__Rikenellaceae_bacterium|t__SGB2215	A1c(>7)	-0.531722	0.473361	0.681681
k__Bacteria|p__Bacteroidetes|c__Bacteroidia|o__Bacteroidales|f__Rikenellaceae|g__Rikenellaceae_unclassified|s__Rikenellaceae_bacterium|t__SGB2229	A1c(>7)	-1.11371	0.134502	0.259579
k__Bacteria|p__Bacteroidetes|c__Bacteroidia|o__Bacteroidales|f__Rikenellaceae|g__Rikenellaceae_unclassified|s__Rikenellaceae_bacterium|t__SGB2241	A1c(>7)	-0.033535	0.964909	0.989868
k__Bacteria|p__Bacteroidetes|c__Bacteroidia|o__Bacteroidales|f__Rikenellaceae|g__Rikenellaceae_unclassified|s__Rikenellaceae_unclassified_SGB2227|t__SGB2227	A1c(>7)	0.320708	0.618198	0.798103
k__Bacteria|p__Bacteroidetes|c__Bacteroidia|o__Bacteroidales|f__Rikenellaceae|g__Rikenellaceae_unclassified|s__Rikenellaceae_unclassified_SGB2230|t__SGB2230	A1c(>7)	-1.14828	0.195752	0.355928
k__Bacteria|p__Bacteroidetes|c__Bacteroidia|o__Bacteroidales|f__Tannerellaceae|g__GGB1405|s__GGB1405_SGB1928|t__SGB1928	A1c(>7)	-0.428231	0.526553	0.728052
k__Bacteria|p__Bacteroidetes|c__Bacteroidia|o__Bacteroidales|f__Tannerellaceae|g__Parabacteroides|s__Parabacteroides_distasonis|t__SGB1934	A1c(>7)	0.644836	0.366475	0.575164
k__Bacteria|p__Bacteroidetes|c__Bacteroidia|o__Bacteroidales|f__Tannerellaceae|g__Parabacteroides|s__Parabacteroides_goldsteinii|t__SGB1941	A1c(>7)	0.681063	0.114214	0.225024
k__Bacteria|p__Bacteroidetes|c__Bacteroidia|o__Bacteroidales|f__Tannerellaceae|g__Parabacteroides|s__Parabacteroides_massiliensis|t__SGB1945	A1c(>7)	0.112261	0.862303	0.939015
k__Bacteria|p__Bacteroidetes|c__Bacteroidia|o__Bacteroidales|f__Tannerellaceae|g__Parabacteroides|s__Parabacteroides_merdae|t__SGB1949	A1c(>7)	-1.04935	0.144248	0.275439
k__Bacteria|p__Bacteroidetes|c__CFGB544|o__OFGB544|f__FGB544|g__GGB1123|s__GGB1123_SGB1437|t__SGB1437	A1c(>7)	0.110952	0.893507	0.954513
k__Bacteria|p__Bacteroidetes|c__CFGB671|o__OFGB671|f__FGB671|g__GGB1669|s__GGB1669_SGB2285|t__SGB2285	A1c(>7)	-0.327078	0.573638	0.762671
k__Bacteria|p__Candidatus_Melainabacteria|c__Candidatus_Melainabacteria_unclassified|o__Candidatus_Gastranaerophilales|f__Candidatus_Gastranaerophilales_unclassified|g__Candidatus_Gastranaerophilales_unclassified|s__Candidatus_Gastranaerophilales_bacterium|t__SGB8590	A1c(>7)	-0.682082	0.165309	0.309691
k__Bacteria|p__Candidatus_Melainabacteria|c__Candidatus_Melainabacteria_unclassified|o__Candidatus_Gastranaerophilales|f__Candidatus_Gastranaerophilales_unclassified|g__Candidatus_Gastranaerophilales_unclassified|s__Candidatus_Gastranaerophilales_bacterium|t__SGB8608	A1c(>7)	-0.803453	0.195823	0.355928
k__Bacteria|p__Candidatus_Melainabacteria|c__Candidatus_Melainabacteria_unclassified|o__Candidatus_Gastranaerophilales|f__Candidatus_Gastranaerophilales_unclassified|g__Candidatus_Gastranaerophilales_unclassified|s__Candidatus_Gastranaerophilales_bacterium|t__SGB8609	A1c(>7)	-0.631621	0.315047	0.517595
k__Bacteria|p__Candidatus_Melainabacteria|c__Candidatus_Melainabacteria_unclassified|o__Candidatus_Gastranaerophilales|f__Candidatus_Gastranaerophilales_unclassified|g__Candidatus_Gastranaerophilales_unclassified|s__Candidatus_Gastranaerophilales_bacterium|t__SGB8616	A1c(>7)	-0.421536	0.385279	0.598049
k__Bacteria|p__Candidatus_Melainabacteria|c__Candidatus_Melainabacteria_unclassified|o__Candidatus_Gastranaerophilales|f__Candidatus_Gastranaerophilales_unclassified|g__Candidatus_Gastranaerophilales_unclassified|s__Candidatus_Gastranaerophilales_bacterium|t__SGB8617	A1c(>7)	0.248894	0.679991	0.838236
k__Bacteria|p__Candidatus_Melainabacteria|c__Candidatus_Melainabacteria_unclassified|o__Candidatus_Gastranaerophilales|f__Candidatus_Gastranaerophilales_unclassified|g__Candidatus_Gastranaerophilales_unclassified|s__Candidatus_Gastranaerophilales_bacterium|t__SGB8619	A1c(>7)	-0.86512	0.227997	0.403858
k__Bacteria|p__Candidatus_Melainabacteria|c__Candidatus_Melainabacteria_unclassified|o__Candidatus_Gastranaerophilales|f__Candidatus_Gastranaerophilales_unclassified|g__Candidatus_Gastranaerophilales_unclassified|s__Candidatus_Gastranaerophilales_bacterium|t__SGB8629	A1c(>7)	-0.646684	0.375886	0.586915
k__Bacteria|p__Candidatus_Melainabacteria|c__Candidatus_Melainabacteria_unclassified|o__Candidatus_Gastranaerophilales|f__Candidatus_Gastranaerophilales_unclassified|g__Candidatus_Gastranaerophilales_unclassified|s__Candidatus_Gastranaerophilales_bacterium|t__SGB8641	A1c(>7)	-0.240597	0.566967	0.757262
k__Bacteria|p__Candidatus_Melainabacteria|c__Candidatus_Melainabacteria_unclassified|o__Candidatus_Gastranaerophilales|f__Candidatus_Gastranaerophilales_unclassified|g__Candidatus_Gastranaerophilales_unclassified|s__Candidatus_Gastranaerophilales_bacterium|t__SGB8642	A1c(>7)	-0.354998	0.458909	0.668393
k__Bacteria|p__Candidatus_Melainabacteria|c__Candidatus_Melainabacteria_unclassified|o__Candidatus_Gastranaerophilales|f__Candidatus_Gastranaerophilales_unclassified|g__Candidatus_Gastranaerophilales_unclassified|s__Candidatus_Gastranaerophilales_bacterium|t__SGB8644	A1c(>7)	-0.75934	0.265219	0.456734
k__Bacteria|p__Candidatus_Melainabacteria|c__Candidatus_Melainabacteria_unclassified|o__Candidatus_Gastranaerophilales|f__Candidatus_Gastranaerophilales_unclassified|g__Candidatus_Gastranaerophilales_unclassified|s__Candidatus_Gastranaerophilales_bacterium|t__SGB8645	A1c(>7)	-0.389465	0.461812	0.671388
k__Bacteria|p__Candidatus_Melainabacteria|c__Candidatus_Melainabacteria_unclassified|o__Candidatus_Gastranaerophilales|f__Candidatus_Gastranaerophilales_unclassified|g__Candidatus_Gastranaerophilales_unclassified|s__Candidatus_Gastranaerophilales_bacterium|t__SGB8651	A1c(>7)	0.100417	0.889445	0.952102
k__Bacteria|p__Candidatus_Melainabacteria|c__Candidatus_Melainabacteria_unclassified|o__Candidatus_Gastranaerophilales|f__Candidatus_Gastranaerophilales_unclassified|g__Candidatus_Gastranaerophilales_unclassified|s__Candidatus_Gastranaerophilales_bacterium|t__SGB8653	A1c(>7)	-0.645164	0.44504	0.657141
k__Bacteria|p__Candidatus_Melainabacteria|c__Candidatus_Melainabacteria_unclassified|o__Candidatus_Gastranaerophilales|f__Candidatus_Gastranaerophilales_unclassified|g__GGB6012|s__GGB6012_SGB8640|t__SGB8640	A1c(>7)	-0.897362	0.248462	0.434288
k__Bacteria|p__Candidatus_Melainabacteria|c__Candidatus_Melainabacteria_unclassified|o__Candidatus_Gastranaerophilales|f__Candidatus_Gastranaerophilales_unclassified|g__GGB6021|s__GGB6021_SGB8655|t__SGB8655	A1c(>7)	-1.02354	0.211396	0.380225
k__Bacteria|p__Candidatus_Saccharibacteria|c__Candidatus_Saccharibacteria_unclassified|o__Candidatus_Saccharibacteria_unclassified|f__Candidatus_Saccharibacteria_unclassified|g__Candidatus_Saccharibacteria_unclassified|s__Candidatus_Saccharibacteria_unclassified_SGB19850|t__SGB19850_group	A1c(>7)	-0.909493	0.0792576	0.160294
k__Bacteria|p__Candidatus_Saccharibacteria|c__Candidatus_Saccharimonia|o__Candidatus_Saccharimonales|f__Candidatus_Sacchiramonaceaea|g__Candidatus_Nanosynsacchari|s__Candidatus_Nanosynsacchari_sp_TM7_ANC_38_39_G1_1|t__SGB19882	A1c(>7)	-0.465793	0.157111	0.296998
k__Bacteria|p__Elusimicrobia|c__Elusimicrobia|o__Elusimicrobiales|f__Elusimicrobiales_unclassified|g__Elusimicrobiales_unclassified|s__Elusimicrobiales_bacterium|t__SGB19692	A1c(>7)	0.107137	0.876104	0.947725
k__Bacteria|p__Elusimicrobia|c__Elusimicrobia|o__Elusimicrobiales|f__Elusimicrobiales_unclassified|g__Elusimicrobiales_unclassified|s__Elusimicrobiales_bacterium|t__SGB19694	A1c(>7)	-0.956556	0.223579	0.397808
k__Bacteria|p__Firmicutes|c__Bacilli|o__Bacilli_unclassified|f__Bacilli_unclassified|g__Bacilli_unclassified|s__Bacilli_bacterium|t__SGB1005	A1c(>7)	0.256414	0.666687	0.829125
k__Bacteria|p__Firmicutes|c__Bacilli|o__Bacilli_unclassified|f__Bacilli_unclassified|g__Bacilli_unclassified|s__Bacilli_bacterium|t__SGB1016	A1c(>7)	0.422639	0.513816	0.716596
k__Bacteria|p__Firmicutes|c__Bacilli|o__Bacilli_unclassified|f__Bacilli_unclassified|g__Bacilli_unclassified|s__Bacilli_bacterium|t__SGB1022	A1c(>7)	-0.199883	0.687882	0.842279
k__Bacteria|p__Firmicutes|c__Bacilli|o__Bacilli_unclassified|f__Bacilli_unclassified|g__Bacilli_unclassified|s__Bacilli_bacterium|t__SGB58483	A1c(>7)	-0.75059	0.161886	0.304574
k__Bacteria|p__Firmicutes|c__Bacilli|o__Bacilli_unclassified|f__Bacilli_unclassified|g__Bacilli_unclassified|s__Bacilli_bacterium|t__SGB6407	A1c(>7)	-1.17524	0.0614362	0.126051
k__Bacteria|p__Firmicutes|c__Bacilli|o__Bacilli_unclassified|f__Bacilli_unclassified|g__Bacilli_unclassified|s__Bacilli_bacterium|t__SGB6421	A1c(>7)	-0.76324	0.249393	0.434957
k__Bacteria|p__Firmicutes|c__Bacilli|o__Bacilli_unclassified|f__Bacilli_unclassified|g__Bacilli_unclassified|s__Bacilli_bacterium|t__SGB6427	A1c(>7)	0.514006	0.333386	0.538763
k__Bacteria|p__Firmicutes|c__Bacilli|o__Bacilli_unclassified|f__Bacilli_unclassified|g__Bacilli_unclassified|s__Bacilli_bacterium|t__SGB6430	A1c(>7)	-1.02694	0.0689581	0.140756
k__Bacteria|p__Firmicutes|c__Bacilli|o__Bacilli_unclassified|f__Bacilli_unclassified|g__Bacilli_unclassified|s__Bacilli_bacterium|t__SGB6440	A1c(>7)	-0.253592	0.668195	0.83048
k__Bacteria|p__Firmicutes|c__Bacilli|o__Bacilli_unclassified|f__Bacilli_unclassified|g__Bacilli_unclassified|s__Bacilli_bacterium|t__SGB6442	A1c(>7)	0.0340299	0.960177	0.986724
k__Bacteria|p__Firmicutes|c__Bacilli|o__Bacilli_unclassified|f__Bacilli_unclassified|g__Bacilli_unclassified|s__Bacilli_bacterium|t__SGB6445	A1c(>7)	-0.850389	0.111199	0.219301
k__Bacteria|p__Firmicutes|c__Bacilli|o__Bacilli_unclassified|f__Bacilli_unclassified|g__Bacilli_unclassified|s__Bacilli_bacterium|t__SGB6447	A1c(>7)	-1.16855	0.0356984	0.0757516
k__Bacteria|p__Firmicutes|c__Bacilli|o__Bacilli_unclassified|f__Bacilli_unclassified|g__Bacilli_unclassified|s__Bacilli_bacterium|t__SGB6452	A1c(>7)	0.0958275	0.846384	0.928265
k__Bacteria|p__Firmicutes|c__Bacilli|o__Bacilli_unclassified|f__Bacilli_unclassified|g__Bacilli_unclassified|s__Bacilli_bacterium|t__SGB6472	A1c(>7)	-0.634413	0.418994	0.631597
k__Bacteria|p__Firmicutes|c__Bacilli|o__Bacilli_unclassified|f__Bacilli_unclassified|g__Bacilli_unclassified|s__Bacilli_bacterium|t__SGB6476	A1c(>7)	0.158124	0.770881	0.891085
k__Bacteria|p__Firmicutes|c__Bacilli|o__Bacilli_unclassified|f__Bacilli_unclassified|g__Bacilli_unclassified|s__Bacilli_bacterium|t__SGB6486	A1c(>7)	-0.353255	0.549937	0.743624
k__Bacteria|p__Firmicutes|c__Bacilli|o__Bacilli_unclassified|f__Bacilli_unclassified|g__Bacilli_unclassified|s__Bacilli_bacterium|t__SGB6492	A1c(>7)	-0.581187	0.295815	0.494813
k__Bacteria|p__Firmicutes|c__Bacilli|o__Bacilli_unclassified|f__Bacilli_unclassified|g__Bacilli_unclassified|s__Bacilli_bacterium|t__SGB6499	A1c(>7)	-2.05688	0.0072993	0.0162635
k__Bacteria|p__Firmicutes|c__Bacilli|o__Bacilli_unclassified|f__Bacilli_unclassified|g__Bacilli_unclassified|s__Bacilli_bacterium|t__SGB6503	A1c(>7)	-0.627226	0.416676	0.629298
k__Bacteria|p__Firmicutes|c__Bacilli|o__Bacilli_unclassified|f__Bacilli_unclassified|g__Bacilli_unclassified|s__Bacilli_bacterium|t__SGB6510	A1c(>7)	0.0865793	0.870911	0.944241
k__Bacteria|p__Firmicutes|c__Bacilli|o__Bacilli_unclassified|f__Bacilli_unclassified|g__Bacilli_unclassified|s__Bacilli_bacterium|t__SGB6511	A1c(>7)	-0.378016	0.515811	0.718296
k__Bacteria|p__Firmicutes|c__Bacilli|o__Bacilli_unclassified|f__Bacilli_unclassified|g__Bacilli_unclassified|s__Bacilli_bacterium|t__SGB6512	A1c(>7)	-0.948759	0.0487609	0.101835
k__Bacteria|p__Firmicutes|c__Bacilli|o__Bacilli_unclassified|f__Bacilli_unclassified|g__Bacilli_unclassified|s__Bacilli_bacterium|t__SGB6517	A1c(>7)	0.436656	0.456399	0.666205
k__Bacteria|p__Firmicutes|c__Bacilli|o__Bacilli_unclassified|f__Bacilli_unclassified|g__Bacilli_unclassified|s__Bacilli_bacterium|t__SGB6521	A1c(>7)	-0.593723	0.290611	0.490035
k__Bacteria|p__Firmicutes|c__Bacilli|o__Bacilli_unclassified|f__Bacilli_unclassified|g__Bacilli_unclassified|s__Bacilli_bacterium|t__SGB6529	A1c(>7)	-0.736987	0.296627	0.495519
k__Bacteria|p__Firmicutes|c__Bacilli|o__Bacilli_unclassified|f__Bacilli_unclassified|g__Bacilli_unclassified|s__Bacilli_bacterium|t__SGB6533	A1c(>7)	-0.468421	0.385712	0.598253
k__Bacteria|p__Firmicutes|c__Bacilli|o__Bacilli_unclassified|f__Bacilli_unclassified|g__Bacilli_unclassified|s__Bacilli_bacterium|t__SGB6541	A1c(>7)	-0.735551	0.158667	0.299369
k__Bacteria|p__Firmicutes|c__Bacilli|o__Bacilli_unclassified|f__Bacilli_unclassified|g__Bacilli_unclassified|s__Bacilli_bacterium|t__SGB6543	A1c(>7)	-0.0798758	0.882777	0.94932
k__Bacteria|p__Firmicutes|c__Bacilli|o__Bacilli_unclassified|f__Bacilli_unclassified|g__Bacilli_unclassified|s__Bacilli_bacterium|t__SGB6606	A1c(>7)	-0.205962	0.737925	0.871333
k__Bacteria|p__Firmicutes|c__Bacilli|o__Bacilli_unclassified|f__Bacilli_unclassified|g__Bacilli_unclassified|s__Bacilli_bacterium|t__SGB6609	A1c(>7)	-0.26717	0.646445	0.814681
k__Bacteria|p__Firmicutes|c__Bacilli|o__Bacilli_unclassified|f__Bacilli_unclassified|g__Bacilli_unclassified|s__Bacilli_bacterium|t__SGB6766	A1c(>7)	-0.909489	0.0688359	0.140578
k__Bacteria|p__Firmicutes|c__Bacilli|o__Bacilli_unclassified|f__Bacilli_unclassified|g__Bacilli_unclassified|s__Bacilli_bacterium|t__SGB6868	A1c(>7)	-0.502624	0.397322	0.607875
k__Bacteria|p__Firmicutes|c__Bacilli|o__Bacilli_unclassified|f__Bacilli_unclassified|g__Bacilli_unclassified|s__Bacilli_unclassified_SGB6422|t__SGB6422	A1c(>7)	-1.21403	0.110144	0.217438
k__Bacteria|p__Firmicutes|c__Bacilli|o__Bacilli_unclassified|f__Bacilli_unclassified|g__Bacilli_unclassified|s__Bacilli_unclassified_SGB6428|t__SGB6428	A1c(>7)	0.775529	0.29256	0.491755
k__Bacteria|p__Firmicutes|c__Bacilli|o__Bacilli_unclassified|f__Bacilli_unclassified|g__Bacilli_unclassified|s__Bacilli_unclassified_SGB6473|t__SGB6473	A1c(>7)	-0.787439	0.204628	0.370234
k__Bacteria|p__Firmicutes|c__Bacilli|o__Bacilli_unclassified|f__Bacilli_unclassified|g__Bacilli_unclassified|s__Bacilli_unclassified_SGB6478|t__SGB6478	A1c(>7)	-1.19759	0.127684	0.247264
k__Bacteria|p__Firmicutes|c__Bacilli|o__Bacilli_unclassified|f__Bacilli_unclassified|g__Bacilli_unclassified|s__Bacilli_unclassified_SGB6487|t__SGB6487	A1c(>7)	-0.320656	0.62239	0.801811
k__Bacteria|p__Firmicutes|c__Bacilli|o__Bacilli_unclassified|f__Bacilli_unclassified|g__Bacilli_unclassified|s__Bacilli_unclassified_SGB6493|t__SGB6493	A1c(>7)	0.804002	0.252158	0.438622
k__Bacteria|p__Firmicutes|c__Bacilli|o__Bacilli_unclassified|f__Bacilli_unclassified|g__Bacilli_unclassified|s__Bacilli_unclassified_SGB6502|t__SGB6502	A1c(>7)	-0.806026	0.203318	0.368032
k__Bacteria|p__Firmicutes|c__Bacilli|o__Bacilli_unclassified|f__Bacilli_unclassified|g__Bacilli_unclassified|s__Bacilli_unclassified_SGB6540|t__SGB6540	A1c(>7)	-1.56548	0.0162066	0.0354525
k__Bacteria|p__Firmicutes|c__Bacilli|o__Bacilli_unclassified|f__Bacilli_unclassified|g__GGB4640|s__GGB4640_SGB6419|t__SGB6419	A1c(>7)	-0.0366994	0.936873	0.977542
k__Bacteria|p__Firmicutes|c__Bacilli|o__Bacilli_unclassified|f__Bacilli_unclassified|g__GGB4651|s__GGB4651_SGB6438|t__SGB6438	A1c(>7)	-0.7574	0.214034	0.383926
k__Bacteria|p__Firmicutes|c__Bacilli|o__Bacilli_unclassified|f__Bacilli_unclassified|g__GGB4652|s__GGB4652_SGB6439|t__SGB6439	A1c(>7)	-0.454689	0.346943	0.554159
k__Bacteria|p__Firmicutes|c__Bacilli|o__Bacilli_unclassified|f__Bacilli_unclassified|g__GGB4669|s__GGB4669_SGB6458|t__SGB6458	A1c(>7)	0.606237	0.404657	0.616074
k__Bacteria|p__Firmicutes|c__Bacilli|o__Bacilli_unclassified|f__Bacilli_unclassified|g__GGB4672|s__GGB4672_SGB6461|t__SGB6461	A1c(>7)	0.0163223	0.981097	0.998196
k__Bacteria|p__Firmicutes|c__Bacilli|o__Bacilli_unclassified|f__Bacilli_unclassified|g__GGB4674|s__GGB4674_SGB6463|t__SGB6463	A1c(>7)	-0.43156	0.414931	0.627379
k__Bacteria|p__Firmicutes|c__Bacilli|o__Bacilli_unclassified|f__Bacilli_unclassified|g__GGB4676|s__GGB4676_SGB6465|t__SGB6465	A1c(>7)	0.103516	0.87333	0.946604
k__Bacteria|p__Firmicutes|c__Bacilli|o__Bacilli_unclassified|f__Bacilli_unclassified|g__GGB4677|s__GGB4677_SGB6466|t__SGB6466	A1c(>7)	0.169206	0.778847	0.894523
k__Bacteria|p__Firmicutes|c__Bacilli|o__Bacilli_unclassified|f__Bacilli_unclassified|g__GGB4678|s__GGB4678_SGB6468|t__SGB6468	A1c(>7)	-0.726862	0.225602	0.400509
k__Bacteria|p__Firmicutes|c__Bacilli|o__Bacilli_unclassified|f__Bacilli_unclassified|g__GGB4693|s__GGB4693_SGB6491|t__SGB6491	A1c(>7)	0.214892	0.734225	0.868716
k__Bacteria|p__Firmicutes|c__Bacilli|o__Bacilli_unclassified|f__Bacilli_unclassified|g__GGB4698|s__GGB4698_SGB6498|t__SGB6498	A1c(>7)	-0.432426	0.453084	0.66283
k__Bacteria|p__Firmicutes|c__Bacilli|o__Bacilli_unclassified|f__Bacilli_unclassified|g__GGB4700|s__GGB4700_SGB6506|t__SGB6506	A1c(>7)	-1.64786	0.0283497	0.0606773
k__Bacteria|p__Firmicutes|c__Bacilli|o__Bacilli_unclassified|f__Bacilli_unclassified|g__GGB4701|s__GGB4701_SGB6508|t__SGB6508	A1c(>7)	-0.637608	0.332923	0.538488
k__Bacteria|p__Firmicutes|c__Bacilli|o__Bacilli_unclassified|f__Bacilli_unclassified|g__GGB4706|s__GGB4706_SGB6513|t__SGB6513	A1c(>7)	-0.728589	0.215566	0.386325
k__Bacteria|p__Firmicutes|c__Bacilli|o__Bacilli_unclassified|f__Bacilli_unclassified|g__GGB4708|s__GGB4708_SGB6518|t__SGB6518	A1c(>7)	-1.14828	0.0922544	0.184323
k__Bacteria|p__Firmicutes|c__Bacilli|o__Bacilli_unclassified|f__Bacilli_unclassified|g__GGB4710|s__GGB4710_SGB6522|t__SGB6522	A1c(>7)	-1.27728	0.0584553	0.120308
k__Bacteria|p__Firmicutes|c__Bacilli|o__Bacilli_unclassified|f__Bacilli_unclassified|g__GGB4713|s__GGB4713_SGB6526|t__SGB6526	A1c(>7)	-0.507745	0.5042	0.708094
k__Bacteria|p__Firmicutes|c__Bacilli|o__Bacilli_unclassified|f__Bacilli_unclassified|g__GGB4727|s__GGB4727_SGB6548|t__SGB6548	A1c(>7)	-0.42606	0.449689	0.659565
k__Bacteria|p__Firmicutes|c__Bacilli|o__Bacilli_unclassified|f__Bacilli_unclassified|g__GGB4750|s__GGB4750_SGB6579|t__SGB6579	A1c(>7)	0.768862	0.284669	0.482684
k__Bacteria|p__Firmicutes|c__Bacilli|o__Bacilli_unclassified|f__Bacilli_unclassified|g__GGB4773|s__GGB4773_SGB6607|t__SGB6607	A1c(>7)	-0.394516	0.51884	0.721248
k__Bacteria|p__Firmicutes|c__Bacilli|o__Bacilli_unclassified|f__Bacilli_unclassified|g__GGB4780|s__GGB4780_SGB6615|t__SGB6615	A1c(>7)	-0.499795	0.339564	0.546112
k__Bacteria|p__Firmicutes|c__Bacilli|o__Lactobacillales|f__Enterococcaceae|g__Enterococcus|s__Enterococcus_faecalis|t__SGB7962	A1c(>7)	-0.2616	0.586044	0.771408
k__Bacteria|p__Firmicutes|c__Bacilli|o__Lactobacillales|f__Enterococcaceae|g__Enterococcus|s__Enterococcus_faecium|t__SGB7967	A1c(>7)	-0.594082	0.300502	0.499654
k__Bacteria|p__Firmicutes|c__Bacilli|o__Lactobacillales|f__Lactobacillaceae|g__Ligilactobacillus|s__Ligilactobacillus_ruminis|t__SGB7061	A1c(>7)	-0.0997466	0.884526	0.949913
k__Bacteria|p__Firmicutes|c__Bacilli|o__Lactobacillales|f__Leuconostocaceae|g__Weissella|s__Weissella_confusa|t__SGB7115	A1c(>7)	0.262431	0.614037	0.793392
k__Bacteria|p__Firmicutes|c__Bacilli|o__Lactobacillales|f__Streptococcaceae|g__Lactococcus|s__Lactococcus_lactis|t__SGB7985	A1c(>7)	-0.217828	0.686343	0.841974
k__Bacteria|p__Firmicutes|c__Bacilli|o__Lactobacillales|f__Streptococcaceae|g__Lactococcus|s__Lactococcus_petauri|t__SGB7980_group	A1c(>7)	-0.490165	0.402721	0.613833
k__Bacteria|p__Firmicutes|c__Bacilli|o__Lactobacillales|f__Streptococcaceae|g__Streptococcus|s__Streptococcus_anginosus|t__SGB8028_group	A1c(>7)	-0.14845	0.710419	0.854313
k__Bacteria|p__Firmicutes|c__Bacilli|o__Lactobacillales|f__Streptococcaceae|g__Streptococcus|s__Streptococcus_equinus|t__SGB8022	A1c(>7)	-0.203262	0.737303	0.871318
k__Bacteria|p__Firmicutes|c__Bacilli|o__Lactobacillales|f__Streptococcaceae|g__Streptococcus|s__Streptococcus_gallolyticus|t__SGB8018	A1c(>7)	-0.216452	0.692917	0.845312
k__Bacteria|p__Firmicutes|c__Bacilli|o__Lactobacillales|f__Streptococcaceae|g__Streptococcus|s__Streptococcus_gordonii|t__SGB8053	A1c(>7)	-0.189423	0.70895	0.853956
k__Bacteria|p__Firmicutes|c__Bacilli|o__Lactobacillales|f__Streptococcaceae|g__Streptococcus|s__Streptococcus_infantis|t__SGB8095	A1c(>7)	-0.102058	0.816523	0.911179
k__Bacteria|p__Firmicutes|c__Bacilli|o__Lactobacillales|f__Streptococcaceae|g__Streptococcus|s__Streptococcus_mitis|t__SGB8163	A1c(>7)	-0.411156	0.293886	0.493251
k__Bacteria|p__Firmicutes|c__Bacilli|o__Lactobacillales|f__Streptococcaceae|g__Streptococcus|s__Streptococcus_oralis|t__SGB8130	A1c(>7)	-0.197358	0.692098	0.845092
k__Bacteria|p__Firmicutes|c__Bacilli|o__Lactobacillales|f__Streptococcaceae|g__Streptococcus|s__Streptococcus_parasanguinis|t__SGB8071	A1c(>7)	-0.413254	0.443155	0.656784
k__Bacteria|p__Firmicutes|c__Bacilli|o__Lactobacillales|f__Streptococcaceae|g__Streptococcus|s__Streptococcus_salivarius|t__SGB8007_group	A1c(>7)	-0.469511	0.272869	0.46727
k__Bacteria|p__Firmicutes|c__Bacilli|o__Lactobacillales|f__Streptococcaceae|g__Streptococcus|s__Streptococcus_sp_263_SSPC|t__SGB8255_group	A1c(>7)	-0.19409	0.645006	0.814617
k__Bacteria|p__Firmicutes|c__Bacilli|o__Lactobacillales|f__Streptococcaceae|g__Streptococcus|s__Streptococcus_sp_A12|t__SGB8059_group	A1c(>7)	0.564821	0.311528	0.512644
k__Bacteria|p__Firmicutes|c__CFGB11481|o__OFGB11481|f__FGB11481|g__GGB33665|s__GGB33665_SGB47358|t__SGB47358	A1c(>7)	-1.10758	0.0472042	0.0988065
k__Bacteria|p__Firmicutes|c__CFGB11737|o__OFGB11737|f__FGB11737|g__GGB34228|s__GGB34228_SGB72916|t__SGB72916	A1c(>7)	-0.303222	0.443901	0.657141
k__Bacteria|p__Firmicutes|c__CFGB1218|o__OFGB1218|f__FGB1218|g__GGB2983|s__GGB2983_SGB3965|t__SGB3965	A1c(>7)	-0.865263	0.0138725	0.0304473
k__Bacteria|p__Firmicutes|c__CFGB12277|o__OFGB12277|f__FGB12277|g__GGB35068|s__GGB35068_SGB47850|t__SGB47850	A1c(>7)	-0.427367	0.296862	0.495519
k__Bacteria|p__Firmicutes|c__CFGB1298|o__OFGB1298|f__FGB1298|g__GGB3118|s__GGB3118_SGB4130|t__SGB4130	A1c(>7)	-1.0581	0.062355	0.127804
k__Bacteria|p__Firmicutes|c__CFGB1340|o__OFGB1340|f__FGB1340|g__GGB3256|s__GGB3256_SGB4303|t__SGB4303	A1c(>7)	1.58612	0.0172976	0.0377559
k__Bacteria|p__Firmicutes|c__CFGB1424|o__OFGB1424|f__FGB1424|g__GGB3490|s__GGB3490_SGB4664|t__SGB4664	A1c(>7)	-0.130381	0.839676	0.925739
k__Bacteria|p__Firmicutes|c__CFGB16911|o__OFGB16911|f__FGB16911|g__GGB49418|s__GGB49418_SGB69331|t__SGB69331	A1c(>7)	-0.437961	0.385599	0.598253
k__Bacteria|p__Firmicutes|c__CFGB1788|o__OFGB1788|f__FGB1788|g__GGB4751|s__GGB4751_SGB6580|t__SGB6580	A1c(>7)	-0.495938	0.38663	0.598856
k__Bacteria|p__Firmicutes|c__CFGB1798|o__OFGB1798|f__FGB1798|g__GGB4768|s__GGB4768_SGB6601|t__SGB6601	A1c(>7)	-1.09142	0.0888898	0.178319
k__Bacteria|p__Firmicutes|c__CFGB1798|o__OFGB1798|f__FGB1798|g__GGB4769|s__GGB4769_SGB6602|t__SGB6602	A1c(>7)	0.181397	0.780126	0.894523
k__Bacteria|p__Firmicutes|c__CFGB1872|o__OFGB1872|f__FGB1872|g__GGB4964|s__GGB4964_SGB6927|t__SGB6927	A1c(>7)	-0.223242	0.627475	0.805361
k__Bacteria|p__Firmicutes|c__CFGB2950|o__OFGB2950|f__FGB2950|g__GGB9291|s__GGB9291_SGB14248|t__SGB14248	A1c(>7)	-0.415716	0.507906	0.712037
k__Bacteria|p__Firmicutes|c__CFGB3047|o__OFGB3047|f__FGB3047|g__GGB9557|s__GGB9557_SGB14966|t__SGB14966	A1c(>7)	0.349272	0.390745	0.602392
k__Bacteria|p__Firmicutes|c__CFGB3048|o__OFGB3048|f__FGB3048|g__GGB9559|s__GGB9559_SGB14969|t__SGB14969	A1c(>7)	0.0175845	0.973196	0.994059
k__Bacteria|p__Firmicutes|c__CFGB3048|o__OFGB3048|f__FGB3048|g__GGB9560|s__GGB9560_SGB69175|t__SGB69175	A1c(>7)	-0.725738	0.106103	0.210088
k__Bacteria|p__Firmicutes|c__CFGB3170|o__OFGB3170|f__FGB3170|g__GGB10690|s__GGB10690_SGB17345|t__SGB17345	A1c(>7)	-0.609663	0.227985	0.403858
k__Bacteria|p__Firmicutes|c__CFGB42691|o__OFGB42691|f__FGB42691|g__GGB51441|s__GGB51441_SGB71759|t__SGB71759	A1c(>7)	0.390132	0.300487	0.499654
k__Bacteria|p__Firmicutes|c__CFGB4621|o__OFGB4621|f__FGB4621|g__GGB13431|s__GGB13431_SGB20700|t__SGB20700	A1c(>7)	-0.472382	0.263445	0.454265
k__Bacteria|p__Firmicutes|c__CFGB9475|o__OFGB9475|f__FGB9475|g__GGB42711|s__GGB42711_SGB59916|t__SGB59916	A1c(>7)	-0.00693092	0.98508	1
k__Bacteria|p__Firmicutes|c__Clostridia|o__Clostridia_unclassified|f__Clostridia_unclassified|g__Candidatus_Avimicrobium|s__Candidatus_Avimicrobium_caecorum|t__SGB15350	A1c(>7)	0.438799	0.359067	0.567173
k__Bacteria|p__Firmicutes|c__Clostridia|o__Clostridia_unclassified|f__Clostridia_unclassified|g__Clostridia_unclassified|s__Clostridia_bacterium|t__SGB13977	A1c(>7)	-0.813435	0.214258	0.384152
k__Bacteria|p__Firmicutes|c__Clostridia|o__Clostridia_unclassified|f__Clostridia_unclassified|g__Clostridia_unclassified|s__Clostridia_bacterium|t__SGB13978	A1c(>7)	-0.785029	0.218774	0.391366
k__Bacteria|p__Firmicutes|c__Clostridia|o__Clostridia_unclassified|f__Clostridia_unclassified|g__Clostridia_unclassified|s__Clostridia_bacterium|t__SGB13979	A1c(>7)	-1.00815	0.0745116	0.15124
k__Bacteria|p__Firmicutes|c__Clostridia|o__Clostridia_unclassified|f__Clostridia_unclassified|g__Clostridia_unclassified|s__Clostridia_bacterium|t__SGB13987	A1c(>7)	-0.387953	0.543462	0.738393
k__Bacteria|p__Firmicutes|c__Clostridia|o__Clostridia_unclassified|f__Clostridia_unclassified|g__Clostridia_unclassified|s__Clostridia_bacterium|t__SGB13990	A1c(>7)	-0.203414	0.687856	0.842279
k__Bacteria|p__Firmicutes|c__Clostridia|o__Clostridia_unclassified|f__Clostridia_unclassified|g__Clostridia_unclassified|s__Clostridia_bacterium|t__SGB13994	A1c(>7)	0.337761	0.578258	0.765734
k__Bacteria|p__Firmicutes|c__Clostridia|o__Clostridia_unclassified|f__Clostridia_unclassified|g__Clostridia_unclassified|s__Clostridia_bacterium|t__SGB13997	A1c(>7)	0.0339779	0.961214	0.987355
k__Bacteria|p__Firmicutes|c__Clostridia|o__Clostridia_unclassified|f__Clostridia_unclassified|g__Clostridia_unclassified|s__Clostridia_bacterium|t__SGB14001	A1c(>7)	-0.331837	0.57085	0.760494
k__Bacteria|p__Firmicutes|c__Clostridia|o__Clostridia_unclassified|f__Clostridia_unclassified|g__Clostridia_unclassified|s__Clostridia_bacterium|t__SGB14002	A1c(>7)	0.165736	0.771121	0.891103
k__Bacteria|p__Firmicutes|c__Clostridia|o__Clostridia_unclassified|f__Clostridia_unclassified|g__Clostridia_unclassified|s__Clostridia_bacterium|t__SGB14004	A1c(>7)	-1.07742	0.118426	0.232283
k__Bacteria|p__Firmicutes|c__Clostridia|o__Clostridia_unclassified|f__Clostridia_unclassified|g__Clostridia_unclassified|s__Clostridia_bacterium|t__SGB14005	A1c(>7)	0.248963	0.725979	0.862879
k__Bacteria|p__Firmicutes|c__Clostridia|o__Clostridia_unclassified|f__Clostridia_unclassified|g__Clostridia_unclassified|s__Clostridia_bacterium|t__SGB14007	A1c(>7)	-0.177997	0.789847	0.900667
k__Bacteria|p__Firmicutes|c__Clostridia|o__Clostridia_unclassified|f__Clostridia_unclassified|g__Clostridia_unclassified|s__Clostridia_bacterium|t__SGB14011	A1c(>7)	0.867623	0.172667	0.320899
k__Bacteria|p__Firmicutes|c__Clostridia|o__Clostridia_unclassified|f__Clostridia_unclassified|g__Clostridia_unclassified|s__Clostridia_bacterium|t__SGB14017	A1c(>7)	-0.929477	0.151727	0.288057
k__Bacteria|p__Firmicutes|c__Clostridia|o__Clostridia_unclassified|f__Clostridia_unclassified|g__Clostridia_unclassified|s__Clostridia_bacterium|t__SGB14026	A1c(>7)	-0.341735	0.52574	0.727524
k__Bacteria|p__Firmicutes|c__Clostridia|o__Clostridia_unclassified|f__Clostridia_unclassified|g__Clostridia_unclassified|s__Clostridia_bacterium|t__SGB14109	A1c(>7)	0.130384	0.808125	0.907105
k__Bacteria|p__Firmicutes|c__Clostridia|o__Clostridia_unclassified|f__Clostridia_unclassified|g__Clostridia_unclassified|s__Clostridia_bacterium|t__SGB14110	A1c(>7)	-0.315368	0.641897	0.812742
k__Bacteria|p__Firmicutes|c__Clostridia|o__Clostridia_unclassified|f__Clostridia_unclassified|g__Clostridia_unclassified|s__Clostridia_bacterium|t__SGB14131	A1c(>7)	-0.445694	0.311983	0.512987
k__Bacteria|p__Firmicutes|c__Clostridia|o__Clostridia_unclassified|f__Clostridia_unclassified|g__Clostridia_unclassified|s__Clostridia_bacterium|t__SGB14136	A1c(>7)	0.0262122	0.968302	0.992066
k__Bacteria|p__Firmicutes|c__Clostridia|o__Clostridia_unclassified|f__Clostridia_unclassified|g__Clostridia_unclassified|s__Clostridia_bacterium|t__SGB14185	A1c(>7)	0.0685424	0.912678	0.963963
k__Bacteria|p__Firmicutes|c__Clostridia|o__Clostridia_unclassified|f__Clostridia_unclassified|g__Clostridia_unclassified|s__Clostridia_bacterium|t__SGB14189	A1c(>7)	0.698535	0.221113	0.394129
k__Bacteria|p__Firmicutes|c__Clostridia|o__Clostridia_unclassified|f__Clostridia_unclassified|g__Clostridia_unclassified|s__Clostridia_bacterium|t__SGB14190	A1c(>7)	-0.0941223	0.876039	0.947725
k__Bacteria|p__Firmicutes|c__Clostridia|o__Clostridia_unclassified|f__Clostridia_unclassified|g__Clostridia_unclassified|s__Clostridia_bacterium|t__SGB14193	A1c(>7)	-0.977547	0.166708	0.311576
k__Bacteria|p__Firmicutes|c__Clostridia|o__Clostridia_unclassified|f__Clostridia_unclassified|g__Clostridia_unclassified|s__Clostridia_bacterium|t__SGB14199	A1c(>7)	-0.691823	0.276943	0.472067
k__Bacteria|p__Firmicutes|c__Clostridia|o__Clostridia_unclassified|f__Clostridia_unclassified|g__Clostridia_unclassified|s__Clostridia_bacterium|t__SGB14202	A1c(>7)	-1.47256	0.0205652	0.0445935
k__Bacteria|p__Firmicutes|c__Clostridia|o__Clostridia_unclassified|f__Clostridia_unclassified|g__Clostridia_unclassified|s__Clostridia_bacterium|t__SGB14203	A1c(>7)	0.134832	0.825388	0.917037
k__Bacteria|p__Firmicutes|c__Clostridia|o__Clostridia_unclassified|f__Clostridia_unclassified|g__Clostridia_unclassified|s__Clostridia_bacterium|t__SGB14205	A1c(>7)	-1.11024	0.0797965	0.161301
k__Bacteria|p__Firmicutes|c__Clostridia|o__Clostridia_unclassified|f__Clostridia_unclassified|g__Clostridia_unclassified|s__Clostridia_bacterium|t__SGB14209	A1c(>7)	-0.616216	0.343892	0.551283
k__Bacteria|p__Firmicutes|c__Clostridia|o__Clostridia_unclassified|f__Clostridia_unclassified|g__Clostridia_unclassified|s__Clostridia_bacterium|t__SGB14210	A1c(>7)	-0.115589	0.778583	0.894523
k__Bacteria|p__Firmicutes|c__Clostridia|o__Clostridia_unclassified|f__Clostridia_unclassified|g__Clostridia_unclassified|s__Clostridia_bacterium|t__SGB14211	A1c(>7)	-0.391694	0.426846	0.639301
k__Bacteria|p__Firmicutes|c__Clostridia|o__Clostridia_unclassified|f__Clostridia_unclassified|g__Clostridia_unclassified|s__Clostridia_bacterium|t__SGB14212	A1c(>7)	-0.691744	0.23958	0.421176
k__Bacteria|p__Firmicutes|c__Clostridia|o__Clostridia_unclassified|f__Clostridia_unclassified|g__Clostridia_unclassified|s__Clostridia_bacterium|t__SGB14215	A1c(>7)	-0.902865	0.177639	0.328752
k__Bacteria|p__Firmicutes|c__Clostridia|o__Clostridia_unclassified|f__Clostridia_unclassified|g__Clostridia_unclassified|s__Clostridia_bacterium|t__SGB14216	A1c(>7)	-0.755934	0.194384	0.354246
k__Bacteria|p__Firmicutes|c__Clostridia|o__Clostridia_unclassified|f__Clostridia_unclassified|g__Clostridia_unclassified|s__Clostridia_bacterium|t__SGB14227	A1c(>7)	-0.662857	0.288471	0.487879
k__Bacteria|p__Firmicutes|c__Clostridia|o__Clostridia_unclassified|f__Clostridia_unclassified|g__Clostridia_unclassified|s__Clostridia_bacterium|t__SGB14232	A1c(>7)	0.0909093	0.900052	0.956983
k__Bacteria|p__Firmicutes|c__Clostridia|o__Clostridia_unclassified|f__Clostridia_unclassified|g__Clostridia_unclassified|s__Clostridia_bacterium|t__SGB14242	A1c(>7)	-0.602067	0.328398	0.533344
k__Bacteria|p__Firmicutes|c__Clostridia|o__Clostridia_unclassified|f__Clostridia_unclassified|g__Clostridia_unclassified|s__Clostridia_bacterium|t__SGB14246	A1c(>7)	0.251238	0.579637	0.766791
k__Bacteria|p__Firmicutes|c__Clostridia|o__Clostridia_unclassified|f__Clostridia_unclassified|g__Clostridia_unclassified|s__Clostridia_bacterium|t__SGB14247	A1c(>7)	-0.644141	0.305443	0.504535
k__Bacteria|p__Firmicutes|c__Clostridia|o__Clostridia_unclassified|f__Clostridia_unclassified|g__Clostridia_unclassified|s__Clostridia_bacterium|t__SGB14250	A1c(>7)	-0.48793	0.428949	0.641482
k__Bacteria|p__Firmicutes|c__Clostridia|o__Clostridia_unclassified|f__Clostridia_unclassified|g__Clostridia_unclassified|s__Clostridia_bacterium|t__SGB14252	A1c(>7)	-0.900433	0.05028	0.104732
k__Bacteria|p__Firmicutes|c__Clostridia|o__Clostridia_unclassified|f__Clostridia_unclassified|g__Clostridia_unclassified|s__Clostridia_bacterium|t__SGB14253	A1c(>7)	-0.178889	0.759687	0.883813
k__Bacteria|p__Firmicutes|c__Clostridia|o__Clostridia_unclassified|f__Clostridia_unclassified|g__Clostridia_unclassified|s__Clostridia_bacterium|t__SGB14255	A1c(>7)	-0.837555	0.232101	0.409845
k__Bacteria|p__Firmicutes|c__Clostridia|o__Clostridia_unclassified|f__Clostridia_unclassified|g__Clostridia_unclassified|s__Clostridia_bacterium|t__SGB14256	A1c(>7)	-0.111966	0.857956	0.935813
k__Bacteria|p__Firmicutes|c__Clostridia|o__Clostridia_unclassified|f__Clostridia_unclassified|g__Clostridia_unclassified|s__Clostridia_bacterium|t__SGB14263	A1c(>7)	-0.618357	0.336715	0.54263
k__Bacteria|p__Firmicutes|c__Clostridia|o__Clostridia_unclassified|f__Clostridia_unclassified|g__Clostridia_unclassified|s__Clostridia_bacterium|t__SGB14291	A1c(>7)	0.456255	0.498786	0.704733
k__Bacteria|p__Firmicutes|c__Clostridia|o__Clostridia_unclassified|f__Clostridia_unclassified|g__Clostridia_unclassified|s__Clostridia_bacterium|t__SGB14311	A1c(>7)	-0.633433	0.387657	0.599252
k__Bacteria|p__Firmicutes|c__Clostridia|o__Clostridia_unclassified|f__Clostridia_unclassified|g__Clostridia_unclassified|s__Clostridia_bacterium|t__SGB14832	A1c(>7)	-0.229423	0.67792	0.836537
k__Bacteria|p__Firmicutes|c__Clostridia|o__Clostridia_unclassified|f__Clostridia_unclassified|g__Clostridia_unclassified|s__Clostridia_bacterium|t__SGB14861	A1c(>7)	0.176475	0.675914	0.835326
k__Bacteria|p__Firmicutes|c__Clostridia|o__Clostridia_unclassified|f__Clostridia_unclassified|g__Clostridia_unclassified|s__Clostridia_bacterium|t__SGB14937	A1c(>7)	0.0728845	0.864123	0.939965
k__Bacteria|p__Firmicutes|c__Clostridia|o__Clostridia_unclassified|f__Clostridia_unclassified|g__Clostridia_unclassified|s__Clostridia_bacterium|t__SGB14942	A1c(>7)	0.0335339	0.953792	0.983296
k__Bacteria|p__Firmicutes|c__Clostridia|o__Clostridia_unclassified|f__Clostridia_unclassified|g__Clostridia_unclassified|s__Clostridia_bacterium|t__SGB14945	A1c(>7)	0.202326	0.674708	0.834391
k__Bacteria|p__Firmicutes|c__Clostridia|o__Clostridia_unclassified|f__Clostridia_unclassified|g__Clostridia_unclassified|s__Clostridia_bacterium|t__SGB14949	A1c(>7)	-0.115692	0.843471	0.927513
k__Bacteria|p__Firmicutes|c__Clostridia|o__Clostridia_unclassified|f__Clostridia_unclassified|g__Clostridia_unclassified|s__Clostridia_bacterium|t__SGB14950	A1c(>7)	-0.641502	0.268113	0.460519
k__Bacteria|p__Firmicutes|c__Clostridia|o__Clostridia_unclassified|f__Clostridia_unclassified|g__Clostridia_unclassified|s__Clostridia_bacterium|t__SGB15038	A1c(>7)	-0.445408	0.479107	0.686582
k__Bacteria|p__Firmicutes|c__Clostridia|o__Clostridia_unclassified|f__Clostridia_unclassified|g__Clostridia_unclassified|s__Clostridia_bacterium|t__SGB15370	A1c(>7)	-1.11248	0.00274604	0.00621621
k__Bacteria|p__Firmicutes|c__Clostridia|o__Clostridia_unclassified|f__Clostridia_unclassified|g__Clostridia_unclassified|s__Clostridia_bacterium|t__SGB15373	A1c(>7)	-0.175057	0.726028	0.862879
k__Bacteria|p__Firmicutes|c__Clostridia|o__Clostridia_unclassified|f__Clostridia_unclassified|g__Clostridia_unclassified|s__Clostridia_bacterium|t__SGB15374	A1c(>7)	-0.892278	0.0495822	0.103442
k__Bacteria|p__Firmicutes|c__Clostridia|o__Clostridia_unclassified|f__Clostridia_unclassified|g__Clostridia_unclassified|s__Clostridia_bacterium|t__SGB15377	A1c(>7)	-0.254962	0.69982	0.847764
k__Bacteria|p__Firmicutes|c__Clostridia|o__Clostridia_unclassified|f__Clostridia_unclassified|g__Clostridia_unclassified|s__Clostridia_bacterium|t__SGB15380	A1c(>7)	0.281687	0.520787	0.723259
k__Bacteria|p__Firmicutes|c__Clostridia|o__Clostridia_unclassified|f__Clostridia_unclassified|g__Clostridia_unclassified|s__Clostridia_bacterium|t__SGB15383	A1c(>7)	-1.53123	0.00110407	0.00251943
k__Bacteria|p__Firmicutes|c__Clostridia|o__Clostridia_unclassified|f__Clostridia_unclassified|g__Clostridia_unclassified|s__Clostridia_bacterium|t__SGB15384	A1c(>7)	0.175217	0.733104	0.868167
k__Bacteria|p__Firmicutes|c__Clostridia|o__Clostridia_unclassified|f__Clostridia_unclassified|g__Clostridia_unclassified|s__Clostridia_bacterium|t__SGB15385	A1c(>7)	-0.667872	0.256461	0.443965
k__Bacteria|p__Firmicutes|c__Clostridia|o__Clostridia_unclassified|f__Clostridia_unclassified|g__Clostridia_unclassified|s__Clostridia_bacterium|t__SGB15405	A1c(>7)	-0.400037	0.433801	0.646553
k__Bacteria|p__Firmicutes|c__Clostridia|o__Clostridia_unclassified|f__Clostridia_unclassified|g__Clostridia_unclassified|s__Clostridia_bacterium|t__SGB15406	A1c(>7)	0.418539	0.350565	0.557698
k__Bacteria|p__Firmicutes|c__Clostridia|o__Clostridia_unclassified|f__Clostridia_unclassified|g__Clostridia_unclassified|s__Clostridia_bacterium|t__SGB15408	A1c(>7)	-0.265522	0.69908	0.847764
k__Bacteria|p__Firmicutes|c__Clostridia|o__Clostridia_unclassified|f__Clostridia_unclassified|g__Clostridia_unclassified|s__Clostridia_bacterium|t__SGB15409	A1c(>7)	-0.300237	0.584283	0.770368
k__Bacteria|p__Firmicutes|c__Clostridia|o__Clostridia_unclassified|f__Clostridia_unclassified|g__Clostridia_unclassified|s__Clostridia_bacterium|t__SGB15411	A1c(>7)	0.318441	0.529169	0.729884
k__Bacteria|p__Firmicutes|c__Clostridia|o__Clostridia_unclassified|f__Clostridia_unclassified|g__Clostridia_unclassified|s__Clostridia_bacterium|t__SGB15413	A1c(>7)	-0.118335	0.81573	0.910806
k__Bacteria|p__Firmicutes|c__Clostridia|o__Clostridia_unclassified|f__Clostridia_unclassified|g__Clostridia_unclassified|s__Clostridia_bacterium|t__SGB3573	A1c(>7)	0.48773	0.302637	0.501842
k__Bacteria|p__Firmicutes|c__Clostridia|o__Clostridia_unclassified|f__Clostridia_unclassified|g__Clostridia_unclassified|s__Clostridia_bacterium|t__SGB3940	A1c(>7)	-0.437965	0.497214	0.703104
k__Bacteria|p__Firmicutes|c__Clostridia|o__Clostridia_unclassified|f__Clostridia_unclassified|g__Clostridia_unclassified|s__Clostridia_bacterium|t__SGB3957	A1c(>7)	-0.00538798	0.992272	1
k__Bacteria|p__Firmicutes|c__Clostridia|o__Clostridia_unclassified|f__Clostridia_unclassified|g__Clostridia_unclassified|s__Clostridia_bacterium|t__SGB3986	A1c(>7)	-0.311528	0.583363	0.76941
k__Bacteria|p__Firmicutes|c__Clostridia|o__Clostridia_unclassified|f__Clostridia_unclassified|g__Clostridia_unclassified|s__Clostridia_bacterium|t__SGB3988	A1c(>7)	-0.434349	0.399608	0.610025
k__Bacteria|p__Firmicutes|c__Clostridia|o__Clostridia_unclassified|f__Clostridia_unclassified|g__Clostridia_unclassified|s__Clostridia_bacterium|t__SGB3989	A1c(>7)	-0.379611	0.564535	0.756656
k__Bacteria|p__Firmicutes|c__Clostridia|o__Clostridia_unclassified|f__Clostridia_unclassified|g__Clostridia_unclassified|s__Clostridia_bacterium|t__SGB4110	A1c(>7)	0.537376	0.397601	0.607897
k__Bacteria|p__Firmicutes|c__Clostridia|o__Clostridia_unclassified|f__Clostridia_unclassified|g__Clostridia_unclassified|s__Clostridia_bacterium|t__SGB4122	A1c(>7)	-0.26361	0.654564	0.821
k__Bacteria|p__Firmicutes|c__Clostridia|o__Clostridia_unclassified|f__Clostridia_unclassified|g__Clostridia_unclassified|s__Clostridia_bacterium|t__SGB4141	A1c(>7)	0.00903259	0.984722	1
k__Bacteria|p__Firmicutes|c__Clostridia|o__Clostridia_unclassified|f__Clostridia_unclassified|g__Clostridia_unclassified|s__Clostridia_bacterium|t__SGB4143	A1c(>7)	-1.22704	0.0401091	0.0845232
k__Bacteria|p__Firmicutes|c__Clostridia|o__Clostridia_unclassified|f__Clostridia_unclassified|g__Clostridia_unclassified|s__Clostridia_bacterium|t__SGB4145	A1c(>7)	-0.923523	0.0251574	0.0541956
k__Bacteria|p__Firmicutes|c__Clostridia|o__Clostridia_unclassified|f__Clostridia_unclassified|g__Clostridia_unclassified|s__Clostridia_bacterium|t__SGB4146	A1c(>7)	0.2848	0.588117	0.772597
k__Bacteria|p__Firmicutes|c__Clostridia|o__Clostridia_unclassified|f__Clostridia_unclassified|g__Clostridia_unclassified|s__Clostridia_bacterium|t__SGB4153	A1c(>7)	0.159964	0.80784	0.907105
k__Bacteria|p__Firmicutes|c__Clostridia|o__Clostridia_unclassified|f__Clostridia_unclassified|g__Clostridia_unclassified|s__Clostridia_bacterium|t__SGB4154	A1c(>7)	-0.514959	0.30122	0.500477
k__Bacteria|p__Firmicutes|c__Clostridia|o__Clostridia_unclassified|f__Clostridia_unclassified|g__Clostridia_unclassified|s__Clostridia_bacterium|t__SGB4155	A1c(>7)	-1.50395	0.0323516	0.0690191
k__Bacteria|p__Firmicutes|c__Clostridia|o__Clostridia_unclassified|f__Clostridia_unclassified|g__Clostridia_unclassified|s__Clostridia_bacterium|t__SGB4158	A1c(>7)	-0.230569	0.634944	0.810219
k__Bacteria|p__Firmicutes|c__Clostridia|o__Clostridia_unclassified|f__Clostridia_unclassified|g__Clostridia_unclassified|s__Clostridia_bacterium|t__SGB4159	A1c(>7)	-0.4355	0.450978	0.66048
k__Bacteria|p__Firmicutes|c__Clostridia|o__Clostridia_unclassified|f__Clostridia_unclassified|g__Clostridia_unclassified|s__Clostridia_bacterium|t__SGB4329	A1c(>7)	-0.019832	0.976611	0.996698
k__Bacteria|p__Firmicutes|c__Clostridia|o__Clostridia_unclassified|f__Clostridia_unclassified|g__Clostridia_unclassified|s__Clostridia_bacterium|t__SGB4333	A1c(>7)	-0.544591	0.441862	0.655357
k__Bacteria|p__Firmicutes|c__Clostridia|o__Clostridia_unclassified|f__Clostridia_unclassified|g__Clostridia_unclassified|s__Clostridia_bacterium|t__SGB4335	A1c(>7)	0.210823	0.739853	0.872252
k__Bacteria|p__Firmicutes|c__Clostridia|o__Clostridia_unclassified|f__Clostridia_unclassified|g__Clostridia_unclassified|s__Clostridia_bacterium|t__SGB4342	A1c(>7)	-0.137464	0.744335	0.874059
k__Bacteria|p__Firmicutes|c__Clostridia|o__Clostridia_unclassified|f__Clostridia_unclassified|g__Clostridia_unclassified|s__Clostridia_bacterium|t__SGB4343	A1c(>7)	-0.633411	0.252755	0.439468
k__Bacteria|p__Firmicutes|c__Clostridia|o__Clostridia_unclassified|f__Clostridia_unclassified|g__Clostridia_unclassified|s__Clostridia_bacterium|t__SGB4365	A1c(>7)	-0.707995	0.372923	0.583437
k__Bacteria|p__Firmicutes|c__Clostridia|o__Clostridia_unclassified|f__Clostridia_unclassified|g__Clostridia_unclassified|s__Clostridia_bacterium|t__SGB4368	A1c(>7)	-0.191515	0.727484	0.863832
k__Bacteria|p__Firmicutes|c__Clostridia|o__Clostridia_unclassified|f__Clostridia_unclassified|g__Clostridia_unclassified|s__Clostridia_bacterium|t__SGB4394	A1c(>7)	-0.139419	0.8128	0.908558
k__Bacteria|p__Firmicutes|c__Clostridia|o__Clostridia_unclassified|f__Clostridia_unclassified|g__Clostridia_unclassified|s__Clostridia_bacterium|t__SGB4395	A1c(>7)	-0.978545	0.160232	0.301747
k__Bacteria|p__Firmicutes|c__Clostridia|o__Clostridia_unclassified|f__Clostridia_unclassified|g__Clostridia_unclassified|s__Clostridia_bacterium|t__SGB4435	A1c(>7)	-0.637082	0.19485	0.35481
k__Bacteria|p__Firmicutes|c__Clostridia|o__Clostridia_unclassified|f__Clostridia_unclassified|g__Clostridia_unclassified|s__Clostridia_bacterium|t__SGB47307	A1c(>7)	-0.504637	0.352604	0.560267
k__Bacteria|p__Firmicutes|c__Clostridia|o__Clostridia_unclassified|f__Clostridia_unclassified|g__Clostridia_unclassified|s__Clostridia_bacterium|t__SGB47410	A1c(>7)	0.198878	0.696437	0.847182
k__Bacteria|p__Firmicutes|c__Clostridia|o__Clostridia_unclassified|f__Clostridia_unclassified|g__Clostridia_unclassified|s__Clostridia_bacterium|t__SGB47427	A1c(>7)	-1.18456	0.0421561	0.0886014
k__Bacteria|p__Firmicutes|c__Clostridia|o__Clostridia_unclassified|f__Clostridia_unclassified|g__Clostridia_unclassified|s__Clostridia_bacterium|t__SGB5180	A1c(>7)	-0.235721	0.577939	0.765566
k__Bacteria|p__Firmicutes|c__Clostridia|o__Clostridia_unclassified|f__Clostridia_unclassified|g__Clostridia_unclassified|s__Clostridia_bacterium|t__SGB5197	A1c(>7)	-0.0397354	0.939803	0.978785
k__Bacteria|p__Firmicutes|c__Clostridia|o__Clostridia_unclassified|f__Clostridia_unclassified|g__Clostridia_unclassified|s__Clostridia_bacterium|t__SGB53511	A1c(>7)	-0.364891	0.294279	0.493493
k__Bacteria|p__Firmicutes|c__Clostridia|o__Clostridia_unclassified|f__Clostridia_unclassified|g__Clostridia_unclassified|s__Clostridia_bacterium|t__SGB53819	A1c(>7)	-0.949692	0.105333	0.208771
k__Bacteria|p__Firmicutes|c__Clostridia|o__Clostridia_unclassified|f__Clostridia_unclassified|g__Clostridia_unclassified|s__Clostridia_bacterium|t__SGB58517	A1c(>7)	0.157851	0.756562	0.881989
k__Bacteria|p__Firmicutes|c__Clostridia|o__Clostridia_unclassified|f__Clostridia_unclassified|g__Clostridia_unclassified|s__Clostridia_bacterium|t__SGB6249	A1c(>7)	-0.491403	0.361333	0.5698
k__Bacteria|p__Firmicutes|c__Clostridia|o__Clostridia_unclassified|f__Clostridia_unclassified|g__Clostridia_unclassified|s__Clostridia_bacterium|t__SGB6251	A1c(>7)	0.0272817	0.957266	0.985852
k__Bacteria|p__Firmicutes|c__Clostridia|o__Clostridia_unclassified|f__Clostridia_unclassified|g__Clostridia_unclassified|s__Clostridia_bacterium|t__SGB6289	A1c(>7)	-0.348932	0.599367	0.782477
k__Bacteria|p__Firmicutes|c__Clostridia|o__Clostridia_unclassified|f__Clostridia_unclassified|g__Clostridia_unclassified|s__Clostridia_bacterium|t__SGB6301	A1c(>7)	0.0454268	0.92507	0.97136
k__Bacteria|p__Firmicutes|c__Clostridia|o__Clostridia_unclassified|f__Clostridia_unclassified|g__Clostridia_unclassified|s__Clostridia_bacterium|t__SGB6308	A1c(>7)	-0.0120607	0.986439	1
k__Bacteria|p__Firmicutes|c__Clostridia|o__Clostridia_unclassified|f__Clostridia_unclassified|g__Clostridia_unclassified|s__Clostridia_bacterium|t__SGB6328	A1c(>7)	-1.86066	0.012156	0.0267837
k__Bacteria|p__Firmicutes|c__Clostridia|o__Clostridia_unclassified|f__Clostridia_unclassified|g__Clostridia_unclassified|s__Clostridia_bacterium|t__SGB6334	A1c(>7)	0.720336	0.159243	0.300313
k__Bacteria|p__Firmicutes|c__Clostridia|o__Clostridia_unclassified|f__Clostridia_unclassified|g__Clostridia_unclassified|s__Clostridia_bacterium|t__SGB6343	A1c(>7)	-0.497797	0.317084	0.519223
k__Bacteria|p__Firmicutes|c__Clostridia|o__Clostridia_unclassified|f__Clostridia_unclassified|g__Clostridia_unclassified|s__Clostridia_bacterium|t__SGB6346	A1c(>7)	0.121993	0.790607	0.900667
k__Bacteria|p__Firmicutes|c__Clostridia|o__Clostridia_unclassified|f__Clostridia_unclassified|g__Clostridia_unclassified|s__Clostridia_bacterium|t__SGB6350	A1c(>7)	-0.517528	0.297244	0.495949
k__Bacteria|p__Firmicutes|c__Clostridia|o__Clostridia_unclassified|f__Clostridia_unclassified|g__Clostridia_unclassified|s__Clostridia_bacterium|t__SGB6359	A1c(>7)	-0.989348	0.0737373	0.149894
k__Bacteria|p__Firmicutes|c__Clostridia|o__Clostridia_unclassified|f__Clostridia_unclassified|g__Clostridia_unclassified|s__Clostridia_bacterium|t__SGB6363	A1c(>7)	-0.167964	0.699277	0.847764
k__Bacteria|p__Firmicutes|c__Clostridia|o__Clostridia_unclassified|f__Clostridia_unclassified|g__Clostridia_unclassified|s__Clostridia_bacterium|t__SGB6370	A1c(>7)	-0.85963	0.15824	0.298706
k__Bacteria|p__Firmicutes|c__Clostridia|o__Clostridia_unclassified|f__Clostridia_unclassified|g__Clostridia_unclassified|s__Clostridia_bacterium|t__SGB6378	A1c(>7)	-0.626759	0.176903	0.327543
k__Bacteria|p__Firmicutes|c__Clostridia|o__Clostridia_unclassified|f__Clostridia_unclassified|g__Clostridia_unclassified|s__Clostridia_unclassified_SGB13966|t__SGB13966	A1c(>7)	0.185236	0.769647	0.890178
k__Bacteria|p__Firmicutes|c__Clostridia|o__Clostridia_unclassified|f__Clostridia_unclassified|g__Clostridia_unclassified|s__Clostridia_unclassified_SGB13993|t__SGB13993	A1c(>7)	-0.702657	0.278364	0.474019
k__Bacteria|p__Firmicutes|c__Clostridia|o__Clostridia_unclassified|f__Clostridia_unclassified|g__Clostridia_unclassified|s__Clostridia_unclassified_SGB13999|t__SGB13999	A1c(>7)	0.198611	0.790668	0.900667
k__Bacteria|p__Firmicutes|c__Clostridia|o__Clostridia_unclassified|f__Clostridia_unclassified|g__Clostridia_unclassified|s__Clostridia_unclassified_SGB14196|t__SGB14196	A1c(>7)	-1.42795	0.0182399	0.0397252
k__Bacteria|p__Firmicutes|c__Clostridia|o__Clostridia_unclassified|f__Clostridia_unclassified|g__Clostridia_unclassified|s__Clostridia_unclassified_SGB20792|t__SGB20792	A1c(>7)	-0.0525092	0.941658	0.979699
k__Bacteria|p__Firmicutes|c__Clostridia|o__Clostridia_unclassified|f__Clostridia_unclassified|g__Clostridia_unclassified|s__Clostridia_unclassified_SGB3983|t__SGB3983	A1c(>7)	-0.897649	0.181439	0.33438
k__Bacteria|p__Firmicutes|c__Clostridia|o__Clostridia_unclassified|f__Clostridia_unclassified|g__Clostridia_unclassified|s__Clostridia_unclassified_SGB4317|t__SGB4317	A1c(>7)	-0.040125	0.945592	0.980277
k__Bacteria|p__Firmicutes|c__Clostridia|o__Clostridia_unclassified|f__Clostridia_unclassified|g__Clostridia_unclassified|s__Clostridia_unclassified_SGB4367|t__SGB4367	A1c(>7)	1.10446	0.182805	0.336429
k__Bacteria|p__Firmicutes|c__Clostridia|o__Clostridia_unclassified|f__Clostridia_unclassified|g__Clostridia_unclassified|s__Clostridia_unclassified_SGB4372|t__SGB4372	A1c(>7)	0.387181	0.598258	0.781948
k__Bacteria|p__Firmicutes|c__Clostridia|o__Clostridia_unclassified|f__Clostridia_unclassified|g__Clostridia_unclassified|s__Clostridia_unclassified_SGB4373|t__SGB4373	A1c(>7)	0.00899305	0.990936	1
k__Bacteria|p__Firmicutes|c__Clostridia|o__Clostridia_unclassified|f__Clostridia_unclassified|g__Clostridia_unclassified|s__Clostridia_unclassified_SGB6276|t__SGB6276	A1c(>7)	-2.05696	0.00411172	0.00924438
k__Bacteria|p__Firmicutes|c__Clostridia|o__Clostridia_unclassified|f__Clostridia_unclassified|g__Clostridia_unclassified|s__Clostridia_unclassified_SGB6293|t__SGB6293	A1c(>7)	0.0961352	0.894104	0.954513
k__Bacteria|p__Firmicutes|c__Clostridia|o__Clostridia_unclassified|f__Clostridia_unclassified|g__Clostridia_unclassified|s__Clostridia_unclassified_SGB6302|t__SGB6302	A1c(>7)	-0.0844156	0.846014	0.928265
k__Bacteria|p__Firmicutes|c__Clostridia|o__Clostridia_unclassified|f__Clostridia_unclassified|g__Clostridia_unclassified|s__Clostridia_unclassified_SGB6344|t__SGB6344	A1c(>7)	-0.413365	0.365656	0.574333
k__Bacteria|p__Firmicutes|c__Clostridia|o__Clostridia_unclassified|f__Clostridia_unclassified|g__Clostridia_unclassified|s__Clostridia_unclassified_SGB6369|t__SGB6369	A1c(>7)	-0.461533	0.448446	0.659449
k__Bacteria|p__Firmicutes|c__Clostridia|o__Clostridia_unclassified|f__Clostridia_unclassified|g__Clostridia_unclassified|s__Clostridia_unclassified_SGB6371|t__SGB6371	A1c(>7)	-0.0838867	0.898871	0.956983
k__Bacteria|p__Firmicutes|c__Clostridia|o__Clostridia_unclassified|f__Clostridia_unclassified|g__Clostridia_unclassified|s__Clostridia_unclassified_SGB6376|t__SGB6376	A1c(>7)	-0.284129	0.570575	0.760383
k__Bacteria|p__Firmicutes|c__Clostridia|o__Clostridia_unclassified|f__Clostridia_unclassified|g__Clostridia_unclassified|s__Clostridia_unclassified_SGB6385|t__SGB6385	A1c(>7)	-0.715715	0.346441	0.554098
k__Bacteria|p__Firmicutes|c__Clostridia|o__Clostridia_unclassified|f__Clostridia_unclassified|g__GGB2977|s__GGB2977_SGB3959|t__SGB3959	A1c(>7)	-0.0312257	0.934383	0.976743
k__Bacteria|p__Firmicutes|c__Clostridia|o__Clostridia_unclassified|f__Clostridia_unclassified|g__GGB3277|s__GGB3277_SGB4327|t__SGB4327_group	A1c(>7)	-0.967988	0.20839	0.375841
k__Bacteria|p__Firmicutes|c__Clostridia|o__Clostridia_unclassified|f__Clostridia_unclassified|g__GGB3278|s__GGB3278_SGB4328|t__SGB4328	A1c(>7)	-0.729006	0.276185	0.471118
k__Bacteria|p__Firmicutes|c__Clostridia|o__Clostridia_unclassified|f__Clostridia_unclassified|g__GGB3293|s__GGB3293_SGB4348|t__SGB4348	A1c(>7)	-0.307099	0.653586	0.820277
k__Bacteria|p__Firmicutes|c__Clostridia|o__Clostridia_unclassified|f__Clostridia_unclassified|g__GGB3303|s__GGB3303_SGB4364|t__SGB4364	A1c(>7)	0.456044	0.542166	0.737391
k__Bacteria|p__Firmicutes|c__Clostridia|o__Clostridia_unclassified|f__Clostridia_unclassified|g__GGB4549|s__GGB4549_SGB6271|t__SGB6271	A1c(>7)	-0.58853	0.274451	0.46917
k__Bacteria|p__Firmicutes|c__Clostridia|o__Clostridia_unclassified|f__Clostridia_unclassified|g__GGB4554|s__GGB4554_SGB6285|t__SGB6285	A1c(>7)	-0.242843	0.663341	0.826637
k__Bacteria|p__Firmicutes|c__Clostridia|o__Clostridia_unclassified|f__Clostridia_unclassified|g__GGB4568|s__GGB4568_SGB6309|t__SGB6309	A1c(>7)	-0.477783	0.259116	0.447779
k__Bacteria|p__Firmicutes|c__Clostridia|o__Clostridia_unclassified|f__Clostridia_unclassified|g__GGB4569|s__GGB4569_SGB6310|t__SGB6310	A1c(>7)	-0.281761	0.633038	0.809097
k__Bacteria|p__Firmicutes|c__Clostridia|o__Clostridia_unclassified|f__Clostridia_unclassified|g__GGB4584|s__GGB4584_SGB6338|t__SGB6338	A1c(>7)	-1.50075	0.0185418	0.0403604
k__Bacteria|p__Firmicutes|c__Clostridia|o__Clostridia_unclassified|f__Clostridia_unclassified|g__GGB4585|s__GGB4585_SGB6340|t__SGB6340	A1c(>7)	-0.957179	0.221014	0.394129
k__Bacteria|p__Firmicutes|c__Clostridia|o__Clostridia_unclassified|f__Clostridia_unclassified|g__GGB4588|s__GGB4588_SGB6347|t__SGB6347	A1c(>7)	-0.391016	0.426113	0.638686
k__Bacteria|p__Firmicutes|c__Clostridia|o__Clostridia_unclassified|f__Clostridia_unclassified|g__GGB4599|s__GGB4599_SGB6362|t__SGB6362	A1c(>7)	-0.766793	0.325771	0.530164
k__Bacteria|p__Firmicutes|c__Clostridia|o__Clostridia_unclassified|f__Clostridia_unclassified|g__GGB4602|s__GGB4602_SGB6365|t__SGB6365	A1c(>7)	-0.952167	0.0551787	0.114216
k__Bacteria|p__Firmicutes|c__Clostridia|o__Clostridia_unclassified|f__Clostridia_unclassified|g__GGB4603|s__GGB4603_SGB6367|t__SGB6367	A1c(>7)	0.0342435	0.950439	0.982393
k__Bacteria|p__Firmicutes|c__Clostridia|o__Clostridia_unclassified|f__Clostridia_unclassified|g__GGB9059|s__GGB9059_SGB13976|t__SGB13976	A1c(>7)	0.757594	0.327983	0.533108
k__Bacteria|p__Firmicutes|c__Clostridia|o__Clostridia_unclassified|f__Clostridia_unclassified|g__GGB9067|s__GGB9067_SGB13986|t__SGB13986	A1c(>7)	-1.12593	0.0838943	0.169075
k__Bacteria|p__Firmicutes|c__Clostridia|o__Clostridia_unclassified|f__Clostridia_unclassified|g__GGB9074|s__GGB9074_SGB13995|t__SGB13995	A1c(>7)	0.0158815	0.973255	0.994059
k__Bacteria|p__Firmicutes|c__Clostridia|o__Clostridia_unclassified|f__Clostridia_unclassified|g__GGB9260|s__GGB9260_SGB14208|t__SGB14208	A1c(>7)	0.063372	0.90984	0.963789
k__Bacteria|p__Firmicutes|c__Clostridia|o__Clostridia_unclassified|f__Clostridia_unclassified|g__GGB9278|s__GGB9278_SGB14230|t__SGB14230	A1c(>7)	-0.731829	0.316736	0.519081
k__Bacteria|p__Firmicutes|c__Clostridia|o__Clostridia_unclassified|f__Clostridia_unclassified|g__GGB9284|s__GGB9284_SGB14237|t__SGB14237	A1c(>7)	0.300239	0.687185	0.842279
k__Bacteria|p__Firmicutes|c__Clostridia|o__Clostridia_unclassified|f__Clostridia_unclassified|g__GGB9285|s__GGB9285_SGB14238|t__SGB14238	A1c(>7)	-0.331222	0.659803	0.824085
k__Bacteria|p__Firmicutes|c__Clostridia|o__Clostridia_unclassified|f__Clostridia_unclassified|g__GGB9288|s__GGB9288_SGB14243|t__SGB14243	A1c(>7)	-0.689062	0.300599	0.499654
k__Bacteria|p__Firmicutes|c__Clostridia|o__Clostridia_unclassified|f__Clostridia_unclassified|g__GGB9331|s__GGB9331_SGB14294|t__SGB14294	A1c(>7)	-0.269804	0.683084	0.839774
k__Bacteria|p__Firmicutes|c__Clostridia|o__Clostridia_unclassified|f__Clostridia_unclassified|g__GGB9342|s__GGB9342_SGB14306|t__SGB14306	A1c(>7)	-0.676999	0.345588	0.553108
k__Bacteria|p__Firmicutes|c__Clostridia|o__Clostridia_unclassified|f__Clostridia_unclassified|g__GGB9347|s__GGB9347_SGB14313|t__SGB14313	A1c(>7)	-0.353336	0.631208	0.808404
k__Bacteria|p__Firmicutes|c__Clostridia|o__Clostridia_unclassified|f__Clostridia_unclassified|g__GGB9522|s__GGB9522_SGB14921|t__SGB14921	A1c(>7)	-1.11872	0.0264704	0.0568082
k__Bacteria|p__Firmicutes|c__Clostridia|o__Clostridia_unclassified|f__Clostridia_unclassified|g__GGB9758|s__GGB9758_SGB15368|t__SGB15368	A1c(>7)	-1.57529	0.00309782	0.0069886
k__Bacteria|p__Firmicutes|c__Clostridia|o__Clostridia_unclassified|f__Clostridia_unclassified|g__GGB9774|s__GGB9774_SGB15394|t__SGB15394	A1c(>7)	-0.637362	0.253866	0.441014
k__Bacteria|p__Firmicutes|c__Clostridia|o__Clostridia_unclassified|f__Clostridia_unclassified|g__GGB9787|s__GGB9787_SGB15410|t__SGB15410	A1c(>7)	-0.270007	0.605429	0.785952
k__Bacteria|p__Firmicutes|c__Clostridia|o__Clostridiales|f__Christensenellaceae|g__Christensenellaceae_unclassified|s__Christensenellaceae_bacterium|t__SGB14128	A1c(>7)	-0.647572	0.236542	0.416759
k__Bacteria|p__Firmicutes|c__Clostridia|o__Clostridiales|f__Clostridiaceae|g__Butyricicoccus|s__Butyricicoccus_SGB14990|t__SGB14990	A1c(>7)	-1.3454	0.0347922	0.0739079
k__Bacteria|p__Firmicutes|c__Clostridia|o__Clostridiales|f__Clostridiaceae|g__Butyricicoccus|s__Butyricicoccus_sp_AM29_23AC|t__SGB14991	A1c(>7)	-1.14874	0.0932664	0.186251
k__Bacteria|p__Firmicutes|c__Clostridia|o__Clostridiales|f__Clostridiaceae|g__Clostridiaceae_unclassified|s__Clostridiaceae_bacterium_OM08_6BH|t__SGB4768	A1c(>7)	-0.375287	0.162496	0.305286
k__Bacteria|p__Firmicutes|c__Clostridia|o__Clostridiales|f__Clostridiaceae|g__Clostridiaceae_unclassified|s__Clostridiaceae_bacterium|t__SGB4269	A1c(>7)	-0.449382	0.482801	0.68902
k__Bacteria|p__Firmicutes|c__Clostridia|o__Clostridiales|f__Clostridiaceae|g__Clostridiaceae_unclassified|s__Clostridiaceae_bacterium|t__SGB4770	A1c(>7)	0.134382	0.777035	0.894523
k__Bacteria|p__Firmicutes|c__Clostridia|o__Clostridiales|f__Clostridiaceae|g__Clostridiaceae_unclassified|s__Clostridiaceae_unclassified_SGB4769|t__SGB4769	A1c(>7)	-1.14864	0.00063301	0.00144949
k__Bacteria|p__Firmicutes|c__Clostridia|o__Clostridiales|f__Clostridiaceae|g__Clostridium|s__Clostridium_SGB4751|t__SGB4751	A1c(>7)	0.284422	0.501292	0.705759
k__Bacteria|p__Firmicutes|c__Clostridia|o__Clostridiales|f__Clostridiaceae|g__Clostridium|s__Clostridium_SGB6179|t__SGB6179	A1c(>7)	-0.127398	0.836043	0.924121
k__Bacteria|p__Firmicutes|c__Clostridia|o__Clostridiales|f__Clostridiaceae|g__Clostridium|s__Clostridium_disporicum|t__SGB6178	A1c(>7)	0.36195	0.534985	0.732396
k__Bacteria|p__Firmicutes|c__Clostridia|o__Clostridiales|f__Clostridiaceae|g__Clostridium|s__Clostridium_fessum|t__SGB4705	A1c(>7)	-0.247407	0.387715	0.599252
k__Bacteria|p__Firmicutes|c__Clostridia|o__Clostridiales|f__Clostridiaceae|g__Clostridium|s__Clostridium_perfringens|t__SGB6191	A1c(>7)	-0.462214	0.43397	0.646553
k__Bacteria|p__Firmicutes|c__Clostridia|o__Clostridiales|f__Clostridiaceae|g__Clostridium|s__Clostridium_sp_AF15_49|t__SGB5111	A1c(>7)	-1.19387	0.0816585	0.164897
k__Bacteria|p__Firmicutes|c__Clostridia|o__Clostridiales|f__Clostridiaceae|g__Clostridium|s__Clostridium_sp_AF20_17LB|t__SGB4714	A1c(>7)	-0.0258225	0.947898	0.980277
k__Bacteria|p__Firmicutes|c__Clostridia|o__Clostridiales|f__Clostridiaceae|g__Clostridium|s__Clostridium_sp_AF27_2AA|t__SGB4712	A1c(>7)	-0.0623295	0.92066	0.969758
k__Bacteria|p__Firmicutes|c__Clostridia|o__Clostridiales|f__Clostridiaceae|g__Clostridium|s__Clostridium_sp_AF34_10BH|t__SGB4914	A1c(>7)	-0.412469	0.349842	0.556995
k__Bacteria|p__Firmicutes|c__Clostridia|o__Clostridiales|f__Clostridiaceae|g__Clostridium|s__Clostridium_sp_AF34_13|t__SGB4659	A1c(>7)	-0.346011	0.613037	0.792969
k__Bacteria|p__Firmicutes|c__Clostridia|o__Clostridiales|f__Clostridiaceae|g__Clostridium|s__Clostridium_sp_AF36_4|t__SGB4644	A1c(>7)	0.153882	0.799478	0.904404
k__Bacteria|p__Firmicutes|c__Clostridia|o__Clostridiales|f__Clostridiaceae|g__Clostridium|s__Clostridium_sp_AM22_11AC|t__SGB4749	A1c(>7)	0.700731	0.222382	0.396033
k__Bacteria|p__Firmicutes|c__Clostridia|o__Clostridiales|f__Clostridiaceae|g__Clostridium|s__Clostridium_sp_AM33_3|t__SGB4711	A1c(>7)	-0.161306	0.659902	0.824085
k__Bacteria|p__Firmicutes|c__Clostridia|o__Clostridiales|f__Clostridiaceae|g__Clostridium|s__Clostridium_sp_AM49_4BH|t__SGB4652	A1c(>7)	-1.10106	0.10057	0.200131
k__Bacteria|p__Firmicutes|c__Clostridia|o__Clostridiales|f__Clostridiaceae|g__Clostridium|s__Clostridium_sp_NSJ_42|t__SGB6174_group	A1c(>7)	-1.61856	0.00526207	0.0117574
k__Bacteria|p__Firmicutes|c__Clostridia|o__Clostridiales|f__Clostridiaceae|g__Clostridium|s__Clostridium_sp_OM07_10AC|t__SGB4655	A1c(>7)	-0.876445	0.25158	0.438072
k__Bacteria|p__Firmicutes|c__Clostridia|o__Clostridiales|f__Clostridiaceae|g__Clostridium|s__Clostridium_ventriculi|t__SGB6190	A1c(>7)	0.996525	0.124313	0.242392
k__Bacteria|p__Firmicutes|c__Clostridia|o__Clostridiales|f__Clostridiaceae|g__GGB3478|s__GGB3478_SGB4643|t__SGB4643	A1c(>7)	-0.929885	0.0918185	0.183576
k__Bacteria|p__Firmicutes|c__Clostridia|o__Clostridiales|f__Clostridiaceae|g__GGB3486|s__GGB3486_SGB4658|t__SGB4658	A1c(>7)	-0.656499	0.329677	0.534765
k__Bacteria|p__Firmicutes|c__Clostridia|o__Clostridiales|f__Clostridiaceae|g__GGB3528|s__GGB3528_SGB4713|t__SGB4713	A1c(>7)	-1.40402	0.0277758	0.0595454
k__Bacteria|p__Firmicutes|c__Clostridia|o__Clostridiales|f__Clostridiaceae|g__GGB4482|s__GGB4482_SGB6176|t__SGB6176	A1c(>7)	0.405331	0.39168	0.602795
k__Bacteria|p__Firmicutes|c__Clostridia|o__Clostridiales|f__Clostridiaceae|g__GGB9568|s__GGB9568_SGB14980|t__SGB14980_group	A1c(>7)	-0.635073	0.265641	0.457262
k__Bacteria|p__Firmicutes|c__Clostridia|o__Clostridiales|f__Clostridiales_Family_XIII_Incertae_Sedis|g__Clostridiales_Family_XIII_Incertae_Sedis_unclassified|s__Clostridiales_Family_XIII_bacterium_WCA_MUC_591_APC_4B|t__SGB3926_group	A1c(>7)	-0.100107	0.86349	0.939534
k__Bacteria|p__Firmicutes|c__Clostridia|o__Clostridiales|f__Clostridiales_Family_XIII_Incertae_Sedis|g__Mogibacterium|s__Mogibacterium_diversum|t__SGB3922	A1c(>7)	0.113639	0.765228	0.886952
k__Bacteria|p__Firmicutes|c__Clostridia|o__Clostridiales|f__Clostridiales_unclassified|g__Clostridiales_unclassified|s__Bacteroides_pectinophilus|t__SGB5068	A1c(>7)	-1.01605	0.120735	0.235879
k__Bacteria|p__Firmicutes|c__Clostridia|o__Clostridiales|f__Clostridiales_unclassified|g__Clostridiales_unclassified|s__Clostridiales_bacterium_KLE1615|t__SGB5090_group	A1c(>7)	0.584312	0.0332096	0.0707734
k__Bacteria|p__Firmicutes|c__Clostridia|o__Clostridiales|f__Clostridiales_unclassified|g__Clostridiales_unclassified|s__Clostridiales_bacterium_NSJ_40|t__SGB72336	A1c(>7)	-0.30217	0.567378	0.757262
k__Bacteria|p__Firmicutes|c__Clostridia|o__Clostridiales|f__Clostridiales_unclassified|g__Clostridiales_unclassified|s__Clostridiales_unclassified_SGB15145|t__SGB15145	A1c(>7)	-0.591661	0.0127059	0.0279643
k__Bacteria|p__Firmicutes|c__Clostridia|o__Clostridiales|f__Eubacteriaceae|g__Eubacteriaceae_unclassified|s__Eubacteriaceae_bacterium|t__SGB3958	A1c(>7)	-0.437799	0.359801	0.568062
k__Bacteria|p__Firmicutes|c__Clostridia|o__Clostridiales|f__Eubacteriaceae|g__Eubacteriaceae_unclassified|s__Eubacteriaceae_bacterium|t__SGB5043	A1c(>7)	-0.752171	0.142027	0.272144
k__Bacteria|p__Firmicutes|c__Clostridia|o__Clostridiales|f__Eubacteriaceae|g__Eubacterium|s__Eubacterium_ramulus|t__SGB4959	A1c(>7)	0.71867	0.180699	0.333172
k__Bacteria|p__Firmicutes|c__Clostridia|o__Clostridiales|f__Eubacteriaceae|g__Eubacterium|s__Eubacterium_ramulus|t__SGB4960	A1c(>7)	0.319113	0.474902	0.682672
k__Bacteria|p__Firmicutes|c__Clostridia|o__Clostridiales|f__Eubacteriaceae|g__Eubacterium|s__Eubacterium_sp_AF15_50|t__SGB5042	A1c(>7)	-0.546598	0.231975	0.409806
k__Bacteria|p__Firmicutes|c__Clostridia|o__Clostridiales|f__Eubacteriaceae|g__Eubacterium|s__Eubacterium_sp_AF22_8LB|t__SGB6816	A1c(>7)	-0.421938	0.516065	0.718397
k__Bacteria|p__Firmicutes|c__Clostridia|o__Clostridiales|f__Eubacteriaceae|g__Eubacterium|s__Eubacterium_sp_AF34_35BH|t__SGB5051	A1c(>7)	0.187384	0.623723	0.802204
k__Bacteria|p__Firmicutes|c__Clostridia|o__Clostridiales|f__Eubacteriaceae|g__Eubacterium|s__Eubacterium_sp_AM28_29|t__SGB6796_group	A1c(>7)	-0.735388	0.159402	0.300377
k__Bacteria|p__Firmicutes|c__Clostridia|o__Clostridiales|f__Eubacteriaceae|g__Eubacterium|s__Eubacterium_ventriosum|t__SGB5045	A1c(>7)	-0.138348	0.809745	0.907105
k__Bacteria|p__Firmicutes|c__Clostridia|o__Clostridiales|f__Eubacteriaceae|g__GGB9778|s__GGB9778_SGB15398|t__SGB15398	A1c(>7)	-0.235468	0.686359	0.841974
k__Bacteria|p__Firmicutes|c__Clostridia|o__Clostridiales|f__Lachnospiraceae|g__Anaerobutyricum|s__Anaerobutyricum_hallii|t__SGB4532	A1c(>7)	0.950073	0.0238252	0.0514655
k__Bacteria|p__Firmicutes|c__Clostridia|o__Clostridiales|f__Lachnospiraceae|g__Anaerobutyricum|s__Anaerobutyricum_hallii|t__SGB4537	A1c(>7)	-0.548402	0.320562	0.524052
k__Bacteria|p__Firmicutes|c__Clostridia|o__Clostridiales|f__Lachnospiraceae|g__Anaerosacchariphilus|s__Anaerosacchariphilus_sp_NSJ_68|t__SGB4772	A1c(>7)	0.265312	0.567372	0.757262
k__Bacteria|p__Firmicutes|c__Clostridia|o__Clostridiales|f__Lachnospiraceae|g__Anaerostipes|s__Anaerostipes_hadrus|t__SGB4540_group	A1c(>7)	1.26261	0.0282864	0.0606071
k__Bacteria|p__Firmicutes|c__Clostridia|o__Clostridiales|f__Lachnospiraceae|g__Anaerotignum|s__Anaerotignum_faecicola|t__SGB5190	A1c(>7)	0.468407	0.481372	0.68822
k__Bacteria|p__Firmicutes|c__Clostridia|o__Clostridiales|f__Lachnospiraceae|g__Blautia|s__Blautia_SGB4805|t__SGB4805	A1c(>7)	-0.675734	0.0817381	0.164974
k__Bacteria|p__Firmicutes|c__Clostridia|o__Clostridiales|f__Lachnospiraceae|g__Blautia|s__Blautia_SGB4815|t__SGB4815_group	A1c(>7)	-0.761972	0.0981617	0.195731
k__Bacteria|p__Firmicutes|c__Clostridia|o__Clostridiales|f__Lachnospiraceae|g__Blautia|s__Blautia_SGB4831|t__SGB4831_group	A1c(>7)	-0.0743611	0.853376	0.932386
k__Bacteria|p__Firmicutes|c__Clostridia|o__Clostridiales|f__Lachnospiraceae|g__Blautia|s__Blautia_SGB71764|t__SGB71764	A1c(>7)	-0.276361	0.528111	0.729025
k__Bacteria|p__Firmicutes|c__Clostridia|o__Clostridiales|f__Lachnospiraceae|g__Blautia|s__Blautia_faecicola|t__SGB4867	A1c(>7)	0.1187	0.839052	0.925641
k__Bacteria|p__Firmicutes|c__Clostridia|o__Clostridiales|f__Lachnospiraceae|g__Blautia|s__Blautia_faecis|t__SGB4820	A1c(>7)	0.452001	0.299489	0.498854
k__Bacteria|p__Firmicutes|c__Clostridia|o__Clostridiales|f__Lachnospiraceae|g__Blautia|s__Blautia_glucerasea|t__SGB4816	A1c(>7)	-0.485607	0.400707	0.611467
k__Bacteria|p__Firmicutes|c__Clostridia|o__Clostridiales|f__Lachnospiraceae|g__Blautia|s__Blautia_massiliensis|t__SGB4826_group	A1c(>7)	-0.398936	0.432313	0.645054
k__Bacteria|p__Firmicutes|c__Clostridia|o__Clostridiales|f__Lachnospiraceae|g__Blautia|s__Blautia_obeum|t__SGB4809	A1c(>7)	-0.746948	0.149099	0.283474
k__Bacteria|p__Firmicutes|c__Clostridia|o__Clostridiales|f__Lachnospiraceae|g__Blautia|s__Blautia_obeum|t__SGB4811_group	A1c(>7)	-0.202541	0.602887	0.784811
k__Bacteria|p__Firmicutes|c__Clostridia|o__Clostridiales|f__Lachnospiraceae|g__Blautia|s__Blautia_schinkii|t__SGB4825	A1c(>7)	0.123682	0.826329	0.917245
k__Bacteria|p__Firmicutes|c__Clostridia|o__Clostridiales|f__Lachnospiraceae|g__Blautia|s__Blautia_sp_AF19_10LB|t__SGB4810	A1c(>7)	0.400924	0.532934	0.731608
k__Bacteria|p__Firmicutes|c__Clostridia|o__Clostridiales|f__Lachnospiraceae|g__Blautia|s__Blautia_sp_MSK_20_85|t__SGB4828_group	A1c(>7)	1.24396	0.0332475	0.0708161
k__Bacteria|p__Firmicutes|c__Clostridia|o__Clostridiales|f__Lachnospiraceae|g__Blautia|s__Blautia_sp_MSK_21_1|t__SGB4829	A1c(>7)	-0.749095	0.215949	0.386836
k__Bacteria|p__Firmicutes|c__Clostridia|o__Clostridiales|f__Lachnospiraceae|g__Blautia|s__Blautia_sp_OF03_15BH|t__SGB4779	A1c(>7)	-0.265547	0.592355	0.777136
k__Bacteria|p__Firmicutes|c__Clostridia|o__Clostridiales|f__Lachnospiraceae|g__Blautia|s__Blautia_stercoris|t__SGB4788_group	A1c(>7)	-0.165763	0.697685	0.847764
k__Bacteria|p__Firmicutes|c__Clostridia|o__Clostridiales|f__Lachnospiraceae|g__Blautia|s__Blautia_wexlerae|t__SGB4837_group	A1c(>7)	0.347052	0.0614151	0.126051
k__Bacteria|p__Firmicutes|c__Clostridia|o__Clostridiales|f__Lachnospiraceae|g__Butyrivibrio|s__Butyrivibrio_crossotus|t__SGB5065	A1c(>7)	-0.48952	0.532535	0.731495
k__Bacteria|p__Firmicutes|c__Clostridia|o__Clostridiales|f__Lachnospiraceae|g__Coprococcus|s__Coprococcus_SGB5116|t__SGB5116	A1c(>7)	-0.920679	0.130134	0.251516
k__Bacteria|p__Firmicutes|c__Clostridia|o__Clostridiales|f__Lachnospiraceae|g__Coprococcus|s__Coprococcus_catus|t__SGB4670	A1c(>7)	-0.153459	0.712977	0.855107
k__Bacteria|p__Firmicutes|c__Clostridia|o__Clostridiales|f__Lachnospiraceae|g__Coprococcus|s__Coprococcus_comes|t__SGB4577_group	A1c(>7)	0.0865293	0.718241	0.858133
k__Bacteria|p__Firmicutes|c__Clostridia|o__Clostridiales|f__Lachnospiraceae|g__Coprococcus|s__Coprococcus_eutactus|t__SGB5117	A1c(>7)	-0.536896	0.472194	0.680495
k__Bacteria|p__Firmicutes|c__Clostridia|o__Clostridiales|f__Lachnospiraceae|g__Coprococcus|s__Coprococcus_eutactus|t__SGB5118	A1c(>7)	-0.203879	0.776106	0.894258
k__Bacteria|p__Firmicutes|c__Clostridia|o__Clostridiales|f__Lachnospiraceae|g__Coprococcus|s__Coprococcus_eutactus|t__SGB5121	A1c(>7)	-0.0971154	0.887797	0.951572
k__Bacteria|p__Firmicutes|c__Clostridia|o__Clostridiales|f__Lachnospiraceae|g__Coprococcus|s__Coprococcus_sp_OM04_5BH|t__SGB5115	A1c(>7)	-1.70257	0.0241718	0.052129
k__Bacteria|p__Firmicutes|c__Clostridia|o__Clostridiales|f__Lachnospiraceae|g__Dorea|s__Dorea_formicigenerans|t__SGB4575	A1c(>7)	-0.166516	0.457057	0.666675
k__Bacteria|p__Firmicutes|c__Clostridia|o__Clostridiales|f__Lachnospiraceae|g__Dorea|s__Dorea_longicatena|t__SGB4581	A1c(>7)	-0.760253	0.0496814	0.103594
k__Bacteria|p__Firmicutes|c__Clostridia|o__Clostridiales|f__Lachnospiraceae|g__Dorea|s__Dorea_longicatena|t__SGB4582_group	A1c(>7)	-0.937023	0.0193591	0.0420934
k__Bacteria|p__Firmicutes|c__Clostridia|o__Clostridiales|f__Lachnospiraceae|g__Dorea|s__Dorea_sp_AF24_7LB|t__SGB4571	A1c(>7)	-0.279114	0.583128	0.769356
k__Bacteria|p__Firmicutes|c__Clostridia|o__Clostridiales|f__Lachnospiraceae|g__Dorea|s__Dorea_sp_AF36_15AT|t__SGB4552_group	A1c(>7)	-0.201984	0.676609	0.835699
k__Bacteria|p__Firmicutes|c__Clostridia|o__Clostridiales|f__Lachnospiraceae|g__Faecalicatena|s__Faecalicatena_fissicatena|t__SGB4871_group	A1c(>7)	0.209621	0.725275	0.86276
k__Bacteria|p__Firmicutes|c__Clostridia|o__Clostridiales|f__Lachnospiraceae|g__Fusicatenibacter|s__Fusicatenibacter_saccharivorans|t__SGB4874	A1c(>7)	0.428688	0.263556	0.454265
k__Bacteria|p__Firmicutes|c__Clostridia|o__Clostridiales|f__Lachnospiraceae|g__GGB3474|s__GGB3474_SGB4637|t__SGB4637	A1c(>7)	-0.187014	0.758902	0.883159
k__Bacteria|p__Firmicutes|c__Clostridia|o__Clostridiales|f__Lachnospiraceae|g__GGB3570|s__GGB3570_SGB4777|t__SGB4777	A1c(>7)	-0.355131	0.447513	0.658566
k__Bacteria|p__Firmicutes|c__Clostridia|o__Clostridiales|f__Lachnospiraceae|g__GGB3571|s__GGB3571_SGB4778|t__SGB4778	A1c(>7)	0.020868	0.958674	0.986297
k__Bacteria|p__Firmicutes|c__Clostridia|o__Clostridiales|f__Lachnospiraceae|g__GGB3614|s__GGB3614_SGB4886|t__SGB4886	A1c(>7)	-0.745881	0.207499	0.374746
k__Bacteria|p__Firmicutes|c__Clostridia|o__Clostridiales|f__Lachnospiraceae|g__GGB3617|s__GGB3617_SGB4891|t__SGB4891	A1c(>7)	-0.0351866	0.964182	0.989378
k__Bacteria|p__Firmicutes|c__Clostridia|o__Clostridiales|f__Lachnospiraceae|g__GGB3623|s__GGB3623_SGB4900|t__SGB4900	A1c(>7)	-0.525423	0.493697	0.700538
k__Bacteria|p__Firmicutes|c__Clostridia|o__Clostridiales|f__Lachnospiraceae|g__GGB3632|s__GGB3632_SGB4920|t__SGB4920	A1c(>7)	-0.258186	0.710375	0.854313
k__Bacteria|p__Firmicutes|c__Clostridia|o__Clostridiales|f__Lachnospiraceae|g__GGB3632|s__GGB3632_SGB4921|t__SGB4921	A1c(>7)	-0.629282	0.352107	0.559927
k__Bacteria|p__Firmicutes|c__Clostridia|o__Clostridiales|f__Lachnospiraceae|g__GGB3636|s__GGB3636_SGB4929|t__SGB4929	A1c(>7)	-1.45305	0.0325113	0.0693226
k__Bacteria|p__Firmicutes|c__Clostridia|o__Clostridiales|f__Lachnospiraceae|g__GGB3637|s__GGB3637_SGB4930|t__SGB4930	A1c(>7)	-0.885821	0.190538	0.348397
k__Bacteria|p__Firmicutes|c__Clostridia|o__Clostridiales|f__Lachnospiraceae|g__GGB3640|s__GGB3640_SGB4937|t__SGB4937	A1c(>7)	-0.613491	0.293478	0.492775
k__Bacteria|p__Firmicutes|c__Clostridia|o__Clostridiales|f__Lachnospiraceae|g__GGB3643|s__GGB3643_SGB4948|t__SGB4948	A1c(>7)	-0.0109814	0.979944	0.997678
k__Bacteria|p__Firmicutes|c__Clostridia|o__Clostridiales|f__Lachnospiraceae|g__GGB3733|s__GGB3733_SGB5066|t__SGB5066	A1c(>7)	-0.180346	0.82111	0.91347
k__Bacteria|p__Firmicutes|c__Clostridia|o__Clostridiales|f__Lachnospiraceae|g__GGB3737|s__GGB3737_SGB5071|t__SGB5071	A1c(>7)	-0.261658	0.687812	0.842279
k__Bacteria|p__Firmicutes|c__Clostridia|o__Clostridiales|f__Lachnospiraceae|g__GGB3746|s__GGB3746_SGB5089|t__SGB5089	A1c(>7)	0.392172	0.529728	0.729987
k__Bacteria|p__Firmicutes|c__Clostridia|o__Clostridiales|f__Lachnospiraceae|g__GGB3751|s__GGB3751_SGB5099|t__SGB5099	A1c(>7)	-1.28273	0.0577028	0.119026
k__Bacteria|p__Firmicutes|c__Clostridia|o__Clostridiales|f__Lachnospiraceae|g__GGB3859|s__GGB3859_SGB5234|t__SGB5234_group	A1c(>7)	-0.802515	0.309109	0.509953
k__Bacteria|p__Firmicutes|c__Clostridia|o__Clostridiales|f__Lachnospiraceae|g__GGB3862|s__GGB3862_SGB5239|t__SGB5239	A1c(>7)	-1.37732	0.0625756	0.128189
k__Bacteria|p__Firmicutes|c__Clostridia|o__Clostridiales|f__Lachnospiraceae|g__Lachnospiraceae_unclassified|s__Eubacterium_rectale|t__SGB4933_group	A1c(>7)	0.107418	0.706694	0.852418
k__Bacteria|p__Firmicutes|c__Clostridia|o__Clostridiales|f__Lachnospiraceae|g__Lachnospiraceae_unclassified|s__Lachnospiraceae_bacterium_BX3|t__SGB4651	A1c(>7)	-0.242651	0.655641	0.82209
k__Bacteria|p__Firmicutes|c__Clostridia|o__Clostridiales|f__Lachnospiraceae|g__Lachnospiraceae_unclassified|s__Lachnospiraceae_bacterium_NSJ_46|t__SGB47656	A1c(>7)	-0.645474	0.166952	0.311884
k__Bacteria|p__Firmicutes|c__Clostridia|o__Clostridiales|f__Lachnospiraceae|g__Lachnospiraceae_unclassified|s__Lachnospiraceae_bacterium_OF09_6|t__SGB4966	A1c(>7)	-1.41036	0.00325697	0.00734345
k__Bacteria|p__Firmicutes|c__Clostridia|o__Clostridiales|f__Lachnospiraceae|g__Lachnospiraceae_unclassified|s__Lachnospiraceae_bacterium_OM04_12BH|t__SGB4893	A1c(>7)	-0.262689	0.502625	0.707134
k__Bacteria|p__Firmicutes|c__Clostridia|o__Clostridiales|f__Lachnospiraceae|g__Lachnospiraceae_unclassified|s__Lachnospiraceae_bacterium_WCA3_601_WT_6H|t__SGB4910	A1c(>7)	0.0415911	0.924368	0.971137
k__Bacteria|p__Firmicutes|c__Clostridia|o__Clostridiales|f__Lachnospiraceae|g__Lachnospiraceae_unclassified|s__Lachnospiraceae_bacterium|t__SGB4569	A1c(>7)	-1.24626	0.0267042	0.057279
k__Bacteria|p__Firmicutes|c__Clostridia|o__Clostridiales|f__Lachnospiraceae|g__Lachnospiraceae_unclassified|s__Lachnospiraceae_bacterium|t__SGB4648	A1c(>7)	-0.835754	0.200666	0.364563
k__Bacteria|p__Firmicutes|c__Clostridia|o__Clostridiales|f__Lachnospiraceae|g__Lachnospiraceae_unclassified|s__Lachnospiraceae_bacterium|t__SGB4657	A1c(>7)	0.273298	0.582247	0.768962
k__Bacteria|p__Firmicutes|c__Clostridia|o__Clostridiales|f__Lachnospiraceae|g__Lachnospiraceae_unclassified|s__Lachnospiraceae_bacterium|t__SGB4669	A1c(>7)	0.222386	0.510799	0.714074
k__Bacteria|p__Firmicutes|c__Clostridia|o__Clostridiales|f__Lachnospiraceae|g__Lachnospiraceae_unclassified|s__Lachnospiraceae_bacterium|t__SGB4704	A1c(>7)	0.274348	0.532667	0.731495
k__Bacteria|p__Firmicutes|c__Clostridia|o__Clostridiales|f__Lachnospiraceae|g__Lachnospiraceae_unclassified|s__Lachnospiraceae_bacterium|t__SGB4706	A1c(>7)	-0.630609	0.0233729	0.0505435
k__Bacteria|p__Firmicutes|c__Clostridia|o__Clostridiales|f__Lachnospiraceae|g__Lachnospiraceae_unclassified|s__Lachnospiraceae_bacterium|t__SGB4750	A1c(>7)	-0.0912302	0.79192	0.9011
k__Bacteria|p__Firmicutes|c__Clostridia|o__Clostridiales|f__Lachnospiraceae|g__Lachnospiraceae_unclassified|s__Lachnospiraceae_bacterium|t__SGB4767	A1c(>7)	-0.220616	0.316579	0.519081
k__Bacteria|p__Firmicutes|c__Clostridia|o__Clostridiales|f__Lachnospiraceae|g__Lachnospiraceae_unclassified|s__Lachnospiraceae_bacterium|t__SGB4771	A1c(>7)	-0.0658068	0.899589	0.956983
k__Bacteria|p__Firmicutes|c__Clostridia|o__Clostridiales|f__Lachnospiraceae|g__Lachnospiraceae_unclassified|s__Lachnospiraceae_bacterium|t__SGB4780	A1c(>7)	-0.545763	0.296557	0.495519
k__Bacteria|p__Firmicutes|c__Clostridia|o__Clostridiales|f__Lachnospiraceae|g__Lachnospiraceae_unclassified|s__Lachnospiraceae_bacterium|t__SGB4781	A1c(>7)	-0.0665716	0.883522	0.949353
k__Bacteria|p__Firmicutes|c__Clostridia|o__Clostridiales|f__Lachnospiraceae|g__Lachnospiraceae_unclassified|s__Lachnospiraceae_bacterium|t__SGB4782	A1c(>7)	-0.547366	0.286277	0.484636
k__Bacteria|p__Firmicutes|c__Clostridia|o__Clostridiales|f__Lachnospiraceae|g__Lachnospiraceae_unclassified|s__Lachnospiraceae_bacterium|t__SGB48005	A1c(>7)	-1.28129	0.0529657	0.109923
k__Bacteria|p__Firmicutes|c__Clostridia|o__Clostridiales|f__Lachnospiraceae|g__Lachnospiraceae_unclassified|s__Lachnospiraceae_bacterium|t__SGB48024	A1c(>7)	-0.633481	0.166276	0.311061
k__Bacteria|p__Firmicutes|c__Clostridia|o__Clostridiales|f__Lachnospiraceae|g__Lachnospiraceae_unclassified|s__Lachnospiraceae_bacterium|t__SGB4808	A1c(>7)	-0.317494	0.52712	0.728417
k__Bacteria|p__Firmicutes|c__Clostridia|o__Clostridiales|f__Lachnospiraceae|g__Lachnospiraceae_unclassified|s__Lachnospiraceae_bacterium|t__SGB4817	A1c(>7)	-0.868767	0.056125	0.115994
k__Bacteria|p__Firmicutes|c__Clostridia|o__Clostridiales|f__Lachnospiraceae|g__Lachnospiraceae_unclassified|s__Lachnospiraceae_bacterium|t__SGB4832	A1c(>7)	0.210636	0.699525	0.847764
k__Bacteria|p__Firmicutes|c__Clostridia|o__Clostridiales|f__Lachnospiraceae|g__Lachnospiraceae_unclassified|s__Lachnospiraceae_bacterium|t__SGB4834	A1c(>7)	-0.587316	0.317333	0.519415
k__Bacteria|p__Firmicutes|c__Clostridia|o__Clostridiales|f__Lachnospiraceae|g__Lachnospiraceae_unclassified|s__Lachnospiraceae_bacterium|t__SGB4881	A1c(>7)	-1.13152	0.0886945	0.178017
k__Bacteria|p__Firmicutes|c__Clostridia|o__Clostridiales|f__Lachnospiraceae|g__Lachnospiraceae_unclassified|s__Lachnospiraceae_bacterium|t__SGB4883	A1c(>7)	0.12249	0.825703	0.917037
k__Bacteria|p__Firmicutes|c__Clostridia|o__Clostridiales|f__Lachnospiraceae|g__Lachnospiraceae_unclassified|s__Lachnospiraceae_bacterium|t__SGB4887	A1c(>7)	-1.30862	0.0544585	0.112785
k__Bacteria|p__Firmicutes|c__Clostridia|o__Clostridiales|f__Lachnospiraceae|g__Lachnospiraceae_unclassified|s__Lachnospiraceae_bacterium|t__SGB4905	A1c(>7)	0.386155	0.485623	0.691307
k__Bacteria|p__Firmicutes|c__Clostridia|o__Clostridiales|f__Lachnospiraceae|g__Lachnospiraceae_unclassified|s__Lachnospiraceae_bacterium|t__SGB4906	A1c(>7)	-0.769693	0.219042	0.391668
k__Bacteria|p__Firmicutes|c__Clostridia|o__Clostridiales|f__Lachnospiraceae|g__Lachnospiraceae_unclassified|s__Lachnospiraceae_bacterium|t__SGB4909	A1c(>7)	-1.617	0.00182509	0.00415041
k__Bacteria|p__Firmicutes|c__Clostridia|o__Clostridiales|f__Lachnospiraceae|g__Lachnospiraceae_unclassified|s__Lachnospiraceae_bacterium|t__SGB4953	A1c(>7)	-0.985326	0.0870781	0.17495
k__Bacteria|p__Firmicutes|c__Clostridia|o__Clostridiales|f__Lachnospiraceae|g__Lachnospiraceae_unclassified|s__Lachnospiraceae_bacterium|t__SGB4957	A1c(>7)	-1.036	0.126689	0.245937
k__Bacteria|p__Firmicutes|c__Clostridia|o__Clostridiales|f__Lachnospiraceae|g__Lachnospiraceae_unclassified|s__Lachnospiraceae_bacterium|t__SGB4963	A1c(>7)	0.0699042	0.903744	0.959381
k__Bacteria|p__Firmicutes|c__Clostridia|o__Clostridiales|f__Lachnospiraceae|g__Lachnospiraceae_unclassified|s__Lachnospiraceae_bacterium|t__SGB4964	A1c(>7)	0.105286	0.859159	0.93662
k__Bacteria|p__Firmicutes|c__Clostridia|o__Clostridiales|f__Lachnospiraceae|g__Lachnospiraceae_unclassified|s__Lachnospiraceae_bacterium|t__SGB5050	A1c(>7)	0.657468	0.176817	0.327536
k__Bacteria|p__Firmicutes|c__Clostridia|o__Clostridiales|f__Lachnospiraceae|g__Lachnospiraceae_unclassified|s__Lachnospiraceae_bacterium|t__SGB5054	A1c(>7)	-0.427173	0.289728	0.489171
k__Bacteria|p__Firmicutes|c__Clostridia|o__Clostridiales|f__Lachnospiraceae|g__Lachnospiraceae_unclassified|s__Lachnospiraceae_bacterium|t__SGB5060	A1c(>7)	-0.0433534	0.940038	0.978785
k__Bacteria|p__Firmicutes|c__Clostridia|o__Clostridiales|f__Lachnospiraceae|g__Lachnospiraceae_unclassified|s__Lachnospiraceae_bacterium|t__SGB5061	A1c(>7)	-1.14785	0.0262299	0.0563226
k__Bacteria|p__Firmicutes|c__Clostridia|o__Clostridiales|f__Lachnospiraceae|g__Lachnospiraceae_unclassified|s__Lachnospiraceae_bacterium|t__SGB5062	A1c(>7)	0.487492	0.489689	0.695847
k__Bacteria|p__Firmicutes|c__Clostridia|o__Clostridiales|f__Lachnospiraceae|g__Lachnospiraceae_unclassified|s__Lachnospiraceae_bacterium|t__SGB5100	A1c(>7)	-0.753201	0.119652	0.23434
k__Bacteria|p__Firmicutes|c__Clostridia|o__Clostridiales|f__Lachnospiraceae|g__Lachnospiraceae_unclassified|s__Lachnospiraceae_bacterium|t__SGB5112	A1c(>7)	-0.556536	0.358021	0.566379
k__Bacteria|p__Firmicutes|c__Clostridia|o__Clostridiales|f__Lachnospiraceae|g__Lachnospiraceae_unclassified|s__Lachnospiraceae_unclassified_SGB20550|t__SGB20550	A1c(>7)	-0.661894	0.105176	0.208564
k__Bacteria|p__Firmicutes|c__Clostridia|o__Clostridiales|f__Lachnospiraceae|g__Lachnospiraceae_unclassified|s__Lachnospiraceae_unclassified_SGB26919|t__SGB26919	A1c(>7)	-0.196016	0.752997	0.879125
k__Bacteria|p__Firmicutes|c__Clostridia|o__Clostridiales|f__Lachnospiraceae|g__Lachnospiraceae_unclassified|s__Lachnospiraceae_unclassified_SGB41382|t__SGB41382	A1c(>7)	-0.334708	0.417813	0.630152
k__Bacteria|p__Firmicutes|c__Clostridia|o__Clostridiales|f__Lachnospiraceae|g__Lachnospiraceae_unclassified|s__Lachnospiraceae_unclassified_SGB4882|t__SGB4882	A1c(>7)	-0.957246	0.126013	0.244744
k__Bacteria|p__Firmicutes|c__Clostridia|o__Clostridiales|f__Lachnospiraceae|g__Lachnospiraceae_unclassified|s__Lachnospiraceae_unclassified_SGB4890|t__SGB4890	A1c(>7)	-1.1476	0.0583983	0.120253
k__Bacteria|p__Firmicutes|c__Clostridia|o__Clostridiales|f__Lachnospiraceae|g__Lachnospiraceae_unclassified|s__Lachnospiraceae_unclassified_SGB4894|t__SGB4894	A1c(>7)	-0.595098	0.224789	0.399423
k__Bacteria|p__Firmicutes|c__Clostridia|o__Clostridiales|f__Lachnospiraceae|g__Lachnospiraceae_unclassified|s__Lachnospiraceae_unclassified_SGB4904|t__SGB4904	A1c(>7)	-0.160767	0.803741	0.906867
k__Bacteria|p__Firmicutes|c__Clostridia|o__Clostridiales|f__Lachnospiraceae|g__Lachnospiraceae_unclassified|s__Lachnospiraceae_unclassified_SGB4924|t__SGB4924_group	A1c(>7)	-1.24081	0.101388	0.201657
k__Bacteria|p__Firmicutes|c__Clostridia|o__Clostridiales|f__Lachnospiraceae|g__Lachnospiraceae_unclassified|s__Lachnospiraceae_unclassified_SGB5063|t__SGB5063	A1c(>7)	-0.270045	0.591979	0.777136
k__Bacteria|p__Firmicutes|c__Clostridia|o__Clostridiales|f__Lachnospiraceae|g__Lachnospiraceae_unclassified|s__Lachnospiraceae_unclassified_SGB5104|t__SGB5104	A1c(>7)	-1.20416	0.0772711	0.156516
k__Bacteria|p__Firmicutes|c__Clostridia|o__Clostridiales|f__Lachnospiraceae|g__Lachnospira|s__Lachnospira_SGB5076|t__SGB5076	A1c(>7)	-0.399669	0.545162	0.738858
k__Bacteria|p__Firmicutes|c__Clostridia|o__Clostridiales|f__Lachnospiraceae|g__Lachnospira|s__Lachnospira_SGB5077|t__SGB5077	A1c(>7)	-0.186409	0.770689	0.891085
k__Bacteria|p__Firmicutes|c__Clostridia|o__Clostridiales|f__Lachnospiraceae|g__Lachnospira|s__Lachnospira_eligens|t__SGB5082_group	A1c(>7)	-0.243342	0.450212	0.659602
k__Bacteria|p__Firmicutes|c__Clostridia|o__Clostridiales|f__Lachnospiraceae|g__Lachnospira|s__Lachnospira_pectinoschiza|t__SGB5075_group	A1c(>7)	-1.0255	0.170165	0.316693
k__Bacteria|p__Firmicutes|c__Clostridia|o__Clostridiales|f__Lachnospiraceae|g__Lachnospira|s__Lachnospira_sp_NSJ_43|t__SGB5087	A1c(>7)	-0.781628	0.230793	0.408018
k__Bacteria|p__Firmicutes|c__Clostridia|o__Clostridiales|f__Lachnospiraceae|g__Lacrimispora|s__Lacrimispora_amygdalina|t__SGB4716	A1c(>7)	-0.0702652	0.701776	0.848572
k__Bacteria|p__Firmicutes|c__Clostridia|o__Clostridiales|f__Lachnospiraceae|g__Lacrimispora|s__Lacrimispora_celerecrescens|t__SGB4868	A1c(>7)	-0.470791	0.397433	0.607875
k__Bacteria|p__Firmicutes|c__Clostridia|o__Clostridiales|f__Lachnospiraceae|g__Mediterraneibacter|s__Mediterraneibacter_butyricigenes|t__SGB25493	A1c(>7)	-0.191622	0.622569	0.801811
k__Bacteria|p__Firmicutes|c__Clostridia|o__Clostridiales|f__Lachnospiraceae|g__Mediterraneibacter|s__Mediterraneibacter_sp_gm002|t__SGB4553	A1c(>7)	-1.14402	0.0729845	0.148439
k__Bacteria|p__Firmicutes|c__Clostridia|o__Clostridiales|f__Lachnospiraceae|g__Mediterraneibacter|s__Ruminococcus_lactaris|t__SGB4557	A1c(>7)	-0.4242	0.555115	0.748076
k__Bacteria|p__Firmicutes|c__Clostridia|o__Clostridiales|f__Lachnospiraceae|g__Mediterraneibacter|s__Ruminococcus_torques|t__SGB4563_group	A1c(>7)	-0.570168	0.0394315	0.083228
k__Bacteria|p__Firmicutes|c__Clostridia|o__Clostridiales|f__Lachnospiraceae|g__Roseburia|s__Roseburia_SGB4949|t__SGB4949	A1c(>7)	0.475773	0.423705	0.635798
k__Bacteria|p__Firmicutes|c__Clostridia|o__Clostridiales|f__Lachnospiraceae|g__Roseburia|s__Roseburia_SGB4958|t__SGB4958	A1c(>7)	-0.437781	0.528019	0.729025
k__Bacteria|p__Firmicutes|c__Clostridia|o__Clostridiales|f__Lachnospiraceae|g__Roseburia|s__Roseburia_faecis|t__SGB4925	A1c(>7)	-0.00722187	0.984685	1
k__Bacteria|p__Firmicutes|c__Clostridia|o__Clostridiales|f__Lachnospiraceae|g__Roseburia|s__Roseburia_hominis|t__SGB4936	A1c(>7)	-0.677791	0.143697	0.274652
k__Bacteria|p__Firmicutes|c__Clostridia|o__Clostridiales|f__Lachnospiraceae|g__Roseburia|s__Roseburia_intestinalis|t__SGB4951	A1c(>7)	-0.302476	0.612443	0.792479
k__Bacteria|p__Firmicutes|c__Clostridia|o__Clostridiales|f__Lachnospiraceae|g__Roseburia|s__Roseburia_inulinivorans|t__SGB4940	A1c(>7)	-0.456812	0.124829	0.242921
k__Bacteria|p__Firmicutes|c__Clostridia|o__Clostridiales|f__Lachnospiraceae|g__Roseburia|s__Roseburia_sp_831b|t__SGB4684	A1c(>7)	-0.197032	0.671423	0.832644
k__Bacteria|p__Firmicutes|c__Clostridia|o__Clostridiales|f__Lachnospiraceae|g__Roseburia|s__Roseburia_sp_AF02_12|t__SGB4938	A1c(>7)	0.390871	0.563236	0.755648
k__Bacteria|p__Firmicutes|c__Clostridia|o__Clostridiales|f__Lachnospiraceae|g__Roseburia|s__Roseburia_sp_AM59_24XD|t__SGB4654	A1c(>7)	-0.100222	0.876514	0.947725
k__Bacteria|p__Firmicutes|c__Clostridia|o__Clostridiales|f__Lachnospiraceae|g__Roseburia|s__Roseburia_sp_MUC_MUC_530_WT_4D|t__SGB66053	A1c(>7)	-0.825928	0.160678	0.302445
k__Bacteria|p__Firmicutes|c__Clostridia|o__Clostridiales|f__Oscillospiraceae|g__Oscillibacter|s__Oscillibacter_sp_ER4|t__SGB15254	A1c(>7)	-0.303669	0.349056	0.556017
k__Bacteria|p__Firmicutes|c__Clostridia|o__Clostridiales|f__Oscillospiraceae|g__Oscillibacter|s__Oscillibacter_sp_PC13|t__SGB7258	A1c(>7)	0.248974	0.409484	0.621752
k__Bacteria|p__Firmicutes|c__Clostridia|o__Clostridiales|f__Peptococcaceae|g__Peptococcaceae_unclassified|s__Peptococcaceae_bacterium|t__SGB4053	A1c(>7)	0.0253696	0.946066	0.980277
k__Bacteria|p__Firmicutes|c__Clostridia|o__Clostridiales|f__Peptococcaceae|g__Peptococcaceae_unclassified|s__Peptococcaceae_bacterium|t__SGB49168	A1c(>7)	-1.651	0.00295754	0.00668354
k__Bacteria|p__Firmicutes|c__Clostridia|o__Clostridiales|f__Peptostreptococcaceae|g__GGB4456|s__GGB4456_SGB6141|t__SGB6141	A1c(>7)	-0.560203	0.349088	0.556017
k__Bacteria|p__Firmicutes|c__Clostridia|o__Clostridiales|f__Peptostreptococcaceae|g__Intestinibacter|s__Intestinibacter_SGB6139|t__SGB6139	A1c(>7)	-1.1497	0.038068	0.0806073
k__Bacteria|p__Firmicutes|c__Clostridia|o__Clostridiales|f__Peptostreptococcaceae|g__Intestinibacter|s__Intestinibacter_bartlettii|t__SGB6140	A1c(>7)	-0.141897	0.813706	0.909315
k__Bacteria|p__Firmicutes|c__Clostridia|o__Clostridiales|f__Peptostreptococcaceae|g__Romboutsia|s__Romboutsia_timonensis|t__SGB6148	A1c(>7)	-1.4165	0.00771412	0.0171492
k__Bacteria|p__Firmicutes|c__Clostridia|o__Clostridiales|f__Ruminococcaceae|g__Agathobaculum|s__Agathobaculum_butyriciproducens|t__SGB14993_group	A1c(>7)	-0.323049	0.390962	0.602392
k__Bacteria|p__Firmicutes|c__Clostridia|o__Clostridiales|f__Ruminococcaceae|g__Candidatus_Cibiobacter|s__Candidatus_Cibiobacter_qucibialis|t__SGB15286	A1c(>7)	0.152967	0.601538	0.783996
k__Bacteria|p__Firmicutes|c__Clostridia|o__Clostridiales|f__Ruminococcaceae|g__Faecalibacterium|s__Faecalibacterium_SGB15345|t__SGB15345	A1c(>7)	-0.696987	0.303348	0.50233
k__Bacteria|p__Firmicutes|c__Clostridia|o__Clostridiales|f__Ruminococcaceae|g__Faecalibacterium|s__Faecalibacterium_SGB15346|t__SGB15346	A1c(>7)	-0.576388	0.0559761	0.115746
k__Bacteria|p__Firmicutes|c__Clostridia|o__Clostridiales|f__Ruminococcaceae|g__Faecalibacterium|s__Faecalibacterium_prausnitzii|t__SGB15316_group	A1c(>7)	-0.34409	0.125121	0.24325
k__Bacteria|p__Firmicutes|c__Clostridia|o__Clostridiales|f__Ruminococcaceae|g__Faecalibacterium|s__Faecalibacterium_prausnitzii|t__SGB15317	A1c(>7)	-1.61683	6.36e-06	1.48e-05
k__Bacteria|p__Firmicutes|c__Clostridia|o__Clostridiales|f__Ruminococcaceae|g__Faecalibacterium|s__Faecalibacterium_prausnitzii|t__SGB15318_group	A1c(>7)	-0.168454	0.562986	0.755648
k__Bacteria|p__Firmicutes|c__Clostridia|o__Clostridiales|f__Ruminococcaceae|g__Faecalibacterium|s__Faecalibacterium_prausnitzii|t__SGB15322	A1c(>7)	0.019162	0.978089	0.996942
k__Bacteria|p__Firmicutes|c__Clostridia|o__Clostridiales|f__Ruminococcaceae|g__Faecalibacterium|s__Faecalibacterium_prausnitzii|t__SGB15323	A1c(>7)	-0.105406	0.884292	0.949913
k__Bacteria|p__Firmicutes|c__Clostridia|o__Clostridiales|f__Ruminococcaceae|g__Faecalibacterium|s__Faecalibacterium_prausnitzii|t__SGB15332_group	A1c(>7)	-0.135313	0.594842	0.779625
k__Bacteria|p__Firmicutes|c__Clostridia|o__Clostridiales|f__Ruminococcaceae|g__Faecalibacterium|s__Faecalibacterium_prausnitzii|t__SGB15342	A1c(>7)	-0.0680802	0.778834	0.894523
k__Bacteria|p__Firmicutes|c__Clostridia|o__Clostridiales|f__Ruminococcaceae|g__Flavonifractor|s__Flavonifractor_plautii|t__SGB15132	A1c(>7)	0.926819	0.0353175	0.0749834
k__Bacteria|p__Firmicutes|c__Clostridia|o__Clostridiales|f__Ruminococcaceae|g__GGB13472|s__GGB13472_SGB20758|t__SGB20758	A1c(>7)	-0.128501	0.68299	0.839774
k__Bacteria|p__Firmicutes|c__Clostridia|o__Clostridiales|f__Ruminococcaceae|g__GGB13580|s__GGB13580_SGB20916|t__SGB20916	A1c(>7)	-0.818119	0.189707	0.347358
k__Bacteria|p__Firmicutes|c__Clostridia|o__Clostridiales|f__Ruminococcaceae|g__GGB3185|s__GGB3185_SGB4208|t__SGB4208	A1c(>7)	-0.414725	0.578981	0.766396
k__Bacteria|p__Firmicutes|c__Clostridia|o__Clostridiales|f__Ruminococcaceae|g__GGB3189|s__GGB3189_SGB4212|t__SGB4212	A1c(>7)	-1.06972	0.124935	0.243008
k__Bacteria|p__Firmicutes|c__Clostridia|o__Clostridiales|f__Ruminococcaceae|g__GGB3341|s__GGB3341_SGB4420|t__SGB4420	A1c(>7)	-0.63405	0.379972	0.5912
k__Bacteria|p__Firmicutes|c__Clostridia|o__Clostridiales|f__Ruminococcaceae|g__GGB3343|s__GGB3343_SGB4423|t__SGB4423	A1c(>7)	-0.234566	0.641662	0.812742
k__Bacteria|p__Firmicutes|c__Clostridia|o__Clostridiales|f__Ruminococcaceae|g__GGB58485|s__GGB58485_SGB80143|t__SGB80143	A1c(>7)	-0.653173	0.139193	0.267201
k__Bacteria|p__Firmicutes|c__Clostridia|o__Clostridiales|f__Ruminococcaceae|g__GGB9589|s__GGB9589_SGB15011|t__SGB15011	A1c(>7)	-0.600672	0.232834	0.410773
k__Bacteria|p__Firmicutes|c__Clostridia|o__Clostridiales|f__Ruminococcaceae|g__GGB9590|s__GGB9590_SGB15012|t__SGB15012	A1c(>7)	-1.07769	0.0233367	0.0504929
k__Bacteria|p__Firmicutes|c__Clostridia|o__Clostridiales|f__Ruminococcaceae|g__GGB9591|s__GGB9591_SGB15013|t__SGB15013	A1c(>7)	-0.372505	0.598035	0.781948
k__Bacteria|p__Firmicutes|c__Clostridia|o__Clostridiales|f__Ruminococcaceae|g__GGB9593|s__GGB9593_SGB15015|t__SGB15015	A1c(>7)	-0.498857	0.302585	0.501842
k__Bacteria|p__Firmicutes|c__Clostridia|o__Clostridiales|f__Ruminococcaceae|g__GGB9594|s__GGB9594_SGB15016|t__SGB15016	A1c(>7)	-0.471157	0.424696	0.637045
k__Bacteria|p__Firmicutes|c__Clostridia|o__Clostridiales|f__Ruminococcaceae|g__GGB9595|s__GGB9595_SGB15017|t__SGB15017	A1c(>7)	-0.89357	0.144498	0.275695
k__Bacteria|p__Firmicutes|c__Clostridia|o__Clostridiales|f__Ruminococcaceae|g__GGB9595|s__GGB9595_SGB15019|t__SGB15019	A1c(>7)	-0.386196	0.479188	0.686582
k__Bacteria|p__Firmicutes|c__Clostridia|o__Clostridiales|f__Ruminococcaceae|g__GGB9597|s__GGB9597_SGB15022|t__SGB15022	A1c(>7)	-0.263102	0.531766	0.731271
k__Bacteria|p__Firmicutes|c__Clostridia|o__Clostridiales|f__Ruminococcaceae|g__GGB9602|s__GGB9602_SGB15031|t__SGB15031	A1c(>7)	-0.110831	0.847816	0.929107
k__Bacteria|p__Firmicutes|c__Clostridia|o__Clostridiales|f__Ruminococcaceae|g__GGB9603|s__GGB9603_SGB15035|t__SGB15035	A1c(>7)	-0.605735	0.206281	0.372885
k__Bacteria|p__Firmicutes|c__Clostridia|o__Clostridiales|f__Ruminococcaceae|g__GGB9604|s__GGB9604_SGB15036|t__SGB15036	A1c(>7)	-0.57621	0.358205	0.566445
k__Bacteria|p__Firmicutes|c__Clostridia|o__Clostridiales|f__Ruminococcaceae|g__GGB9608|s__GGB9608_SGB15041|t__SGB15041	A1c(>7)	0.260741	0.659002	0.824085
k__Bacteria|p__Firmicutes|c__Clostridia|o__Clostridiales|f__Ruminococcaceae|g__GGB9608|s__GGB9608_SGB15042|t__SGB15042_group	A1c(>7)	-1.0625	0.0901122	0.180497
k__Bacteria|p__Firmicutes|c__Clostridia|o__Clostridiales|f__Ruminococcaceae|g__GGB9614|s__GGB9614_SGB15049|t__SGB15049	A1c(>7)	-0.242342	0.534088	0.732179
k__Bacteria|p__Firmicutes|c__Clostridia|o__Clostridiales|f__Ruminococcaceae|g__GGB9615|s__GGB9615_SGB15051|t__SGB15051	A1c(>7)	-0.590972	0.0939412	0.187504
k__Bacteria|p__Firmicutes|c__Clostridia|o__Clostridiales|f__Ruminococcaceae|g__GGB9615|s__GGB9615_SGB15052|t__SGB15052	A1c(>7)	-0.952461	0.0060698	0.0135469
k__Bacteria|p__Firmicutes|c__Clostridia|o__Clostridiales|f__Ruminococcaceae|g__GGB9615|s__GGB9615_SGB15053|t__SGB15053_group	A1c(>7)	-0.608059	0.0205055	0.0445127
k__Bacteria|p__Firmicutes|c__Clostridia|o__Clostridiales|f__Ruminococcaceae|g__GGB9618|s__GGB9618_SGB15064|t__SGB15064	A1c(>7)	-1.037	0.0863459	0.17358
k__Bacteria|p__Firmicutes|c__Clostridia|o__Clostridiales|f__Ruminococcaceae|g__GGB9618|s__GGB9618_SGB15065|t__SGB15065	A1c(>7)	-0.810813	0.135525	0.261299
k__Bacteria|p__Firmicutes|c__Clostridia|o__Clostridiales|f__Ruminococcaceae|g__GGB9621|s__GGB9621_SGB15073|t__SGB15073	A1c(>7)	-0.301529	0.622882	0.801811
k__Bacteria|p__Firmicutes|c__Clostridia|o__Clostridiales|f__Ruminococcaceae|g__GGB9627|s__GGB9627_SGB15081|t__SGB15081	A1c(>7)	-0.29506	0.490886	0.697048
k__Bacteria|p__Firmicutes|c__Clostridia|o__Clostridiales|f__Ruminococcaceae|g__GGB9631|s__GGB9631_SGB15085|t__SGB15085	A1c(>7)	0.149514	0.783223	0.895545
k__Bacteria|p__Firmicutes|c__Clostridia|o__Clostridiales|f__Ruminococcaceae|g__GGB9631|s__GGB9631_SGB15086|t__SGB15086	A1c(>7)	0.453956	0.471776	0.680139
k__Bacteria|p__Firmicutes|c__Clostridia|o__Clostridiales|f__Ruminococcaceae|g__GGB9631|s__GGB9631_SGB15087|t__SGB15087	A1c(>7)	-0.480518	0.450087	0.659602
k__Bacteria|p__Firmicutes|c__Clostridia|o__Clostridiales|f__Ruminococcaceae|g__GGB9632|s__GGB9632_SGB15089|t__SGB15089	A1c(>7)	-0.0261215	0.958356	0.986297
k__Bacteria|p__Firmicutes|c__Clostridia|o__Clostridiales|f__Ruminococcaceae|g__GGB9633|s__GGB9633_SGB15090|t__SGB15090	A1c(>7)	0.662889	0.324358	0.528437
k__Bacteria|p__Firmicutes|c__Clostridia|o__Clostridiales|f__Ruminococcaceae|g__GGB9633|s__GGB9633_SGB15091|t__SGB15091	A1c(>7)	-1.08468	0.123777	0.241585
k__Bacteria|p__Firmicutes|c__Clostridia|o__Clostridiales|f__Ruminococcaceae|g__GGB9634|s__GGB9634_SGB15093|t__SGB15093	A1c(>7)	-0.749864	0.236771	0.416978
k__Bacteria|p__Firmicutes|c__Clostridia|o__Clostridiales|f__Ruminococcaceae|g__GGB9634|s__GGB9634_SGB15095|t__SGB15095_group	A1c(>7)	-1.45133	0.0522195	0.108487
k__Bacteria|p__Firmicutes|c__Clostridia|o__Clostridiales|f__Ruminococcaceae|g__GGB9634|s__GGB9634_SGB15097|t__SGB15097	A1c(>7)	-0.263272	0.714509	0.855858
k__Bacteria|p__Firmicutes|c__Clostridia|o__Clostridiales|f__Ruminococcaceae|g__GGB9634|s__GGB9634_SGB15099|t__SGB15099	A1c(>7)	-0.710195	0.340137	0.546147
k__Bacteria|p__Firmicutes|c__Clostridia|o__Clostridiales|f__Ruminococcaceae|g__GGB9635|s__GGB9635_SGB15100|t__SGB15100	A1c(>7)	-1.65801	0.0410445	0.0864027
k__Bacteria|p__Firmicutes|c__Clostridia|o__Clostridiales|f__Ruminococcaceae|g__GGB9635|s__GGB9635_SGB15101|t__SGB15101	A1c(>7)	-0.0437638	0.945931	0.980277
k__Bacteria|p__Firmicutes|c__Clostridia|o__Clostridiales|f__Ruminococcaceae|g__GGB9635|s__GGB9635_SGB15102|t__SGB15102	A1c(>7)	0.369364	0.586642	0.771939
k__Bacteria|p__Firmicutes|c__Clostridia|o__Clostridiales|f__Ruminococcaceae|g__GGB9635|s__GGB9635_SGB15103|t__SGB15103	A1c(>7)	-0.422965	0.480054	0.687199
k__Bacteria|p__Firmicutes|c__Clostridia|o__Clostridiales|f__Ruminococcaceae|g__GGB9635|s__GGB9635_SGB15104|t__SGB15104	A1c(>7)	-0.626439	0.285682	0.483987
k__Bacteria|p__Firmicutes|c__Clostridia|o__Clostridiales|f__Ruminococcaceae|g__GGB9635|s__GGB9635_SGB15106|t__SGB15106	A1c(>7)	-0.856486	0.155426	0.294233
k__Bacteria|p__Firmicutes|c__Clostridia|o__Clostridiales|f__Ruminococcaceae|g__GGB9636|s__GGB9636_SGB15107|t__SGB15107	A1c(>7)	-0.728432	0.292455	0.491755
k__Bacteria|p__Firmicutes|c__Clostridia|o__Clostridiales|f__Ruminococcaceae|g__GGB9636|s__GGB9636_SGB15108|t__SGB15108	A1c(>7)	0.393276	0.566235	0.757262
k__Bacteria|p__Firmicutes|c__Clostridia|o__Clostridiales|f__Ruminococcaceae|g__GGB9636|s__GGB9636_SGB15109|t__SGB15109	A1c(>7)	-0.281613	0.667658	0.830073
k__Bacteria|p__Firmicutes|c__Clostridia|o__Clostridiales|f__Ruminococcaceae|g__GGB9637|s__GGB9637_SGB15111|t__SGB15111	A1c(>7)	-0.179001	0.771813	0.891643
k__Bacteria|p__Firmicutes|c__Clostridia|o__Clostridiales|f__Ruminococcaceae|g__GGB9640|s__GGB9640_SGB15115|t__SGB15115	A1c(>7)	-0.778885	0.172969	0.321309
k__Bacteria|p__Firmicutes|c__Clostridia|o__Clostridiales|f__Ruminococcaceae|g__GGB9642|s__GGB9642_SGB15119|t__SGB15119	A1c(>7)	-0.653208	0.0859936	0.173034
k__Bacteria|p__Firmicutes|c__Clostridia|o__Clostridiales|f__Ruminococcaceae|g__GGB9671|s__GGB9671_SGB15169|t__SGB15169	A1c(>7)	0.51892	0.321599	0.525097
k__Bacteria|p__Firmicutes|c__Clostridia|o__Clostridiales|f__Ruminococcaceae|g__GGB9673|s__GGB9673_SGB15171|t__SGB15171	A1c(>7)	-0.547231	0.448693	0.659451
k__Bacteria|p__Firmicutes|c__Clostridia|o__Clostridiales|f__Ruminococcaceae|g__GGB9676|s__GGB9676_SGB15176|t__SGB15176	A1c(>7)	-0.219403	0.689003	0.843131
k__Bacteria|p__Firmicutes|c__Clostridia|o__Clostridiales|f__Ruminococcaceae|g__GGB9677|s__GGB9677_SGB15179|t__SGB15179	A1c(>7)	0.233781	0.743485	0.874059
k__Bacteria|p__Firmicutes|c__Clostridia|o__Clostridiales|f__Ruminococcaceae|g__GGB9677|s__GGB9677_SGB15180|t__SGB15180	A1c(>7)	-0.472204	0.47491	0.682672
k__Bacteria|p__Firmicutes|c__Clostridia|o__Clostridiales|f__Ruminococcaceae|g__GGB9686|s__GGB9686_SGB15190|t__SGB15190	A1c(>7)	-1.57798	0.0261956	0.0562795
k__Bacteria|p__Firmicutes|c__Clostridia|o__Clostridiales|f__Ruminococcaceae|g__GGB9687|s__GGB9687_SGB15191|t__SGB15191	A1c(>7)	-1.31117	0.0756527	0.153394
k__Bacteria|p__Firmicutes|c__Clostridia|o__Clostridiales|f__Ruminococcaceae|g__GGB9691|s__GGB9691_SGB15198|t__SGB15198	A1c(>7)	-0.7035	0.278013	0.473626
k__Bacteria|p__Firmicutes|c__Clostridia|o__Clostridiales|f__Ruminococcaceae|g__GGB9696|s__GGB9696_SGB15212|t__SGB15212	A1c(>7)	-0.435503	0.454917	0.664287
k__Bacteria|p__Firmicutes|c__Clostridia|o__Clostridiales|f__Ruminococcaceae|g__GGB9697|s__GGB9697_SGB15213|t__SGB15213	A1c(>7)	-0.134166	0.83022	0.920507
k__Bacteria|p__Firmicutes|c__Clostridia|o__Clostridiales|f__Ruminococcaceae|g__GGB9699|s__GGB9699_SGB15216|t__SGB15216	A1c(>7)	0.250034	0.646773	0.814719
k__Bacteria|p__Firmicutes|c__Clostridia|o__Clostridiales|f__Ruminococcaceae|g__GGB9701|s__GGB9701_SGB15218|t__SGB15218	A1c(>7)	-1.87851	0.00433201	0.00972311
k__Bacteria|p__Firmicutes|c__Clostridia|o__Clostridiales|f__Ruminococcaceae|g__GGB9705|s__GGB9705_SGB15224|t__SGB15224	A1c(>7)	-0.761739	0.208725	0.376274
k__Bacteria|p__Firmicutes|c__Clostridia|o__Clostridiales|f__Ruminococcaceae|g__GGB9705|s__GGB9705_SGB15225|t__SGB15225	A1c(>7)	0.166968	0.708545	0.853956
k__Bacteria|p__Firmicutes|c__Clostridia|o__Clostridiales|f__Ruminococcaceae|g__GGB9707|s__GGB9707_SGB15229|t__SGB15229	A1c(>7)	-0.8165	0.0681521	0.139325
k__Bacteria|p__Firmicutes|c__Clostridia|o__Clostridiales|f__Ruminococcaceae|g__GGB9709|s__GGB9709_SGB15238|t__SGB15238	A1c(>7)	-0.164478	0.781613	0.894523
k__Bacteria|p__Firmicutes|c__Clostridia|o__Clostridiales|f__Ruminococcaceae|g__GGB9710|s__GGB9710_SGB15239|t__SGB15239	A1c(>7)	-0.0142357	0.978765	0.997118
k__Bacteria|p__Firmicutes|c__Clostridia|o__Clostridiales|f__Ruminococcaceae|g__GGB9712|s__GGB9712_SGB15244|t__SGB15244	A1c(>7)	-1.13174	0.0241063	0.0520162
k__Bacteria|p__Firmicutes|c__Clostridia|o__Clostridiales|f__Ruminococcaceae|g__GGB9727|s__GGB9727_SGB15285|t__SGB15285	A1c(>7)	-1.1671	0.099591	0.198282
k__Bacteria|p__Firmicutes|c__Clostridia|o__Clostridiales|f__Ruminococcaceae|g__GGB9729|s__GGB9729_SGB15288|t__SGB15288_group	A1c(>7)	-1.62308	0.00453898	0.0101819
k__Bacteria|p__Firmicutes|c__Clostridia|o__Clostridiales|f__Ruminococcaceae|g__GGB9730|s__GGB9730_SGB15290|t__SGB15290	A1c(>7)	-0.718354	0.227522	0.403375
k__Bacteria|p__Firmicutes|c__Clostridia|o__Clostridiales|f__Ruminococcaceae|g__GGB9730|s__GGB9730_SGB15291|t__SGB15291	A1c(>7)	-0.617177	0.0538011	0.11154
k__Bacteria|p__Firmicutes|c__Clostridia|o__Clostridiales|f__Ruminococcaceae|g__Gemmiger|s__Gemmiger_SGB15292|t__SGB15292	A1c(>7)	-0.404371	0.554654	0.747708
k__Bacteria|p__Firmicutes|c__Clostridia|o__Clostridiales|f__Ruminococcaceae|g__Gemmiger|s__Gemmiger_SGB15295|t__SGB15295_group	A1c(>7)	0.239838	0.698127	0.847764
k__Bacteria|p__Firmicutes|c__Clostridia|o__Clostridiales|f__Ruminococcaceae|g__Gemmiger|s__Gemmiger_SGB15299|t__SGB15299	A1c(>7)	-1.06167	0.0838981	0.169075
k__Bacteria|p__Firmicutes|c__Clostridia|o__Clostridiales|f__Ruminococcaceae|g__Gemmiger|s__Gemmiger_formicilis|t__SGB15300	A1c(>7)	-0.310443	0.46863	0.677756
k__Bacteria|p__Firmicutes|c__Clostridia|o__Clostridiales|f__Ruminococcaceae|g__Pseudoruminococcus|s__Pseudoruminococcus_massiliensis|t__SGB4280	A1c(>7)	-0.035448	0.951242	0.982455
k__Bacteria|p__Firmicutes|c__Clostridia|o__Clostridiales|f__Ruminococcaceae|g__Ruminococcaceae_unclassified|s__Clostridium_leptum|t__SGB14853	A1c(>7)	0.568711	0.269904	0.463193
k__Bacteria|p__Firmicutes|c__Clostridia|o__Clostridiales|f__Ruminococcaceae|g__Ruminococcaceae_unclassified|s__Eubacterium_siraeum|t__SGB4198_group	A1c(>7)	0.720516	0.323663	0.527598
k__Bacteria|p__Firmicutes|c__Clostridia|o__Clostridiales|f__Ruminococcaceae|g__Ruminococcaceae_unclassified|s__Ruminococcaceae_bacterium_AM07_15|t__SGB14974	A1c(>7)	-0.116843	0.836891	0.924555
k__Bacteria|p__Firmicutes|c__Clostridia|o__Clostridiales|f__Ruminococcaceae|g__Ruminococcaceae_unclassified|s__Ruminococcaceae_bacterium|t__SGB14834	A1c(>7)	-1.06483	0.0702894	0.143252
k__Bacteria|p__Firmicutes|c__Clostridia|o__Clostridiales|f__Ruminococcaceae|g__Ruminococcaceae_unclassified|s__Ruminococcaceae_bacterium|t__SGB14899	A1c(>7)	-0.193316	0.721701	0.861091
k__Bacteria|p__Firmicutes|c__Clostridia|o__Clostridiales|f__Ruminococcaceae|g__Ruminococcaceae_unclassified|s__Ruminococcaceae_bacterium|t__SGB14905	A1c(>7)	-0.699153	0.336502	0.542506
k__Bacteria|p__Firmicutes|c__Clostridia|o__Clostridiales|f__Ruminococcaceae|g__Ruminococcaceae_unclassified|s__Ruminococcaceae_bacterium|t__SGB14908	A1c(>7)	-1.05667	0.106223	0.21022
k__Bacteria|p__Firmicutes|c__Clostridia|o__Clostridiales|f__Ruminococcaceae|g__Ruminococcaceae_unclassified|s__Ruminococcaceae_bacterium|t__SGB14925	A1c(>7)	0.139131	0.81072	0.907256
k__Bacteria|p__Firmicutes|c__Clostridia|o__Clostridiales|f__Ruminococcaceae|g__Ruminococcaceae_unclassified|s__Ruminococcaceae_bacterium|t__SGB15084	A1c(>7)	-0.730154	0.299105	0.498424
k__Bacteria|p__Firmicutes|c__Clostridia|o__Clostridiales|f__Ruminococcaceae|g__Ruminococcaceae_unclassified|s__Ruminococcaceae_bacterium|t__SGB15196	A1c(>7)	-1.0817	0.0474847	0.0993272
k__Bacteria|p__Firmicutes|c__Clostridia|o__Clostridiales|f__Ruminococcaceae|g__Ruminococcaceae_unclassified|s__Ruminococcaceae_bacterium|t__SGB15249	A1c(>7)	-0.638021	0.14892	0.283269
k__Bacteria|p__Firmicutes|c__Clostridia|o__Clostridiales|f__Ruminococcaceae|g__Ruminococcaceae_unclassified|s__Ruminococcaceae_bacterium|t__SGB15353	A1c(>7)	-0.596765	0.328933	0.533775
k__Bacteria|p__Firmicutes|c__Clostridia|o__Clostridiales|f__Ruminococcaceae|g__Ruminococcaceae_unclassified|s__Ruminococcaceae_bacterium|t__SGB15355	A1c(>7)	-0.0250589	0.968114	0.992066
k__Bacteria|p__Firmicutes|c__Clostridia|o__Clostridiales|f__Ruminococcaceae|g__Ruminococcaceae_unclassified|s__Ruminococcaceae_bacterium|t__SGB15356	A1c(>7)	-0.804618	0.177869	0.328871
k__Bacteria|p__Firmicutes|c__Clostridia|o__Clostridiales|f__Ruminococcaceae|g__Ruminococcaceae_unclassified|s__Ruminococcaceae_bacterium|t__SGB4183	A1c(>7)	-0.0710355	0.892718	0.954296
k__Bacteria|p__Firmicutes|c__Clostridia|o__Clostridiales|f__Ruminococcaceae|g__Ruminococcaceae_unclassified|s__Ruminococcaceae_bacterium|t__SGB4194	A1c(>7)	-0.55507	0.354532	0.56243
k__Bacteria|p__Firmicutes|c__Clostridia|o__Clostridiales|f__Ruminococcaceae|g__Ruminococcaceae_unclassified|s__Ruminococcaceae_bacterium|t__SGB4241	A1c(>7)	-0.151835	0.820852	0.91344
k__Bacteria|p__Firmicutes|c__Clostridia|o__Clostridiales|f__Ruminococcaceae|g__Ruminococcaceae_unclassified|s__Ruminococcaceae_bacterium|t__SGB4247	A1c(>7)	-0.352356	0.645343	0.814617
k__Bacteria|p__Firmicutes|c__Clostridia|o__Clostridiales|f__Ruminococcaceae|g__Ruminococcaceae_unclassified|s__Ruminococcaceae_bacterium|t__SGB4300	A1c(>7)	-1.28661	0.050663	0.105419
k__Bacteria|p__Firmicutes|c__Clostridia|o__Clostridiales|f__Ruminococcaceae|g__Ruminococcaceae_unclassified|s__Ruminococcaceae_bacterium|t__SGB43319	A1c(>7)	-0.631449	0.25162	0.438072
k__Bacteria|p__Firmicutes|c__Clostridia|o__Clostridiales|f__Ruminococcaceae|g__Ruminococcaceae_unclassified|s__Ruminococcaceae_bacterium|t__SGB4393	A1c(>7)	0.623883	0.347485	0.554354
k__Bacteria|p__Firmicutes|c__Clostridia|o__Clostridiales|f__Ruminococcaceae|g__Ruminococcaceae_unclassified|s__Ruminococcaceae_bacterium|t__SGB4419	A1c(>7)	-0.713564	0.24906	0.434568
k__Bacteria|p__Firmicutes|c__Clostridia|o__Clostridiales|f__Ruminococcaceae|g__Ruminococcaceae_unclassified|s__Ruminococcaceae_unclassified_SGB14835|t__SGB14835	A1c(>7)	-0.59368	0.282375	0.480231
k__Bacteria|p__Firmicutes|c__Clostridia|o__Clostridiales|f__Ruminococcaceae|g__Ruminococcaceae_unclassified|s__Ruminococcaceae_unclassified_SGB15233|t__SGB15233	A1c(>7)	-0.0112956	0.986271	1
k__Bacteria|p__Firmicutes|c__Clostridia|o__Clostridiales|f__Ruminococcaceae|g__Ruminococcaceae_unclassified|s__Ruminococcaceae_unclassified_SGB15234|t__SGB15234	A1c(>7)	0.181559	0.765478	0.886952
k__Bacteria|p__Firmicutes|c__Clostridia|o__Clostridiales|f__Ruminococcaceae|g__Ruminococcaceae_unclassified|s__Ruminococcaceae_unclassified_SGB15236|t__SGB15236	A1c(>7)	-0.238611	0.635346	0.810219
k__Bacteria|p__Firmicutes|c__Clostridia|o__Clostridiales|f__Ruminococcaceae|g__Ruminococcaceae_unclassified|s__Ruminococcaceae_unclassified_SGB15251|t__SGB15251	A1c(>7)	-0.541287	0.390733	0.602392
k__Bacteria|p__Firmicutes|c__Clostridia|o__Clostridiales|f__Ruminococcaceae|g__Ruminococcaceae_unclassified|s__Ruminococcaceae_unclassified_SGB15257|t__SGB15257	A1c(>7)	0.429147	0.457727	0.667406
k__Bacteria|p__Firmicutes|c__Clostridia|o__Clostridiales|f__Ruminococcaceae|g__Ruminococcaceae_unclassified|s__Ruminococcaceae_unclassified_SGB15260|t__SGB15260	A1c(>7)	0.411548	0.452576	0.662331
k__Bacteria|p__Firmicutes|c__Clostridia|o__Clostridiales|f__Ruminococcaceae|g__Ruminococcaceae_unclassified|s__Ruminococcaceae_unclassified_SGB15265|t__SGB15265_group	A1c(>7)	-0.438363	0.446941	0.658436
k__Bacteria|p__Firmicutes|c__Clostridia|o__Clostridiales|f__Ruminococcaceae|g__Ruminococcaceae_unclassified|s__Ruminococcaceae_unclassified_SGB15309|t__SGB15309	A1c(>7)	-1.45066	0.00215905	0.00489862
k__Bacteria|p__Firmicutes|c__Clostridia|o__Clostridiales|f__Ruminococcaceae|g__Ruminococcaceae_unclassified|s__Ruminococcaceae_unclassified_SGB4191|t__SGB4191	A1c(>7)	-0.96826	0.210836	0.379651
k__Bacteria|p__Firmicutes|c__Clostridia|o__Clostridiales|f__Ruminococcaceae|g__Ruminococcaceae_unclassified|s__Ruminococcaceae_unclassified_SGB4193|t__SGB4193	A1c(>7)	-0.215385	0.709402	0.853956
k__Bacteria|p__Firmicutes|c__Clostridia|o__Clostridiales|f__Ruminococcaceae|g__Ruminococcaceae_unclassified|s__Ruminococcaceae_unclassified_SGB4425|t__SGB4425_group	A1c(>7)	-0.118185	0.84477	0.928265
k__Bacteria|p__Firmicutes|c__Clostridia|o__Clostridiales|f__Ruminococcaceae|g__Ruminococcaceae_unclassified|s__Ruminococcaceae_unclassified_SGB69291|t__SGB69291	A1c(>7)	-0.365949	0.576781	0.764799
k__Bacteria|p__Firmicutes|c__Clostridia|o__Clostridiales|f__Ruminococcaceae|g__Ruminococcaceae_unclassified|s__Ruminococcaceae_unclassified_SGB69292|t__SGB69292	A1c(>7)	0.37665	0.535587	0.732878
k__Bacteria|p__Firmicutes|c__Clostridia|o__Clostridiales|f__Ruminococcaceae|g__Ruminococcus|s__Ruminococcus_SGB4421|t__SGB4421	A1c(>7)	-1.03842	0.0779909	0.157893
k__Bacteria|p__Firmicutes|c__Clostridia|o__Clostridiales|f__Ruminococcaceae|g__Ruminococcus|s__Ruminococcus_bicirculans|t__SGB4262	A1c(>7)	-1.39797	0.0441474	0.0925904
k__Bacteria|p__Firmicutes|c__Clostridia|o__Clostridiales|f__Ruminococcaceae|g__Ruminococcus|s__Ruminococcus_bromii|t__SGB4285_group	A1c(>7)	0.333464	0.592979	0.777697
k__Bacteria|p__Firmicutes|c__Clostridia|o__Clostridiales|f__Ruminococcaceae|g__Ruminococcus|s__Ruminococcus_callidus|t__SGB4422	A1c(>7)	0.638458	0.378106	0.589221
k__Bacteria|p__Firmicutes|c__Clostridia|o__Clostridiales|f__Ruminococcaceae|g__Ruminococcus|s__Ruminococcus_champanellensis|t__SGB4418	A1c(>7)	-0.309946	0.653041	0.820127
k__Bacteria|p__Firmicutes|c__Clostridia|o__Clostridiales|f__Ruminococcaceae|g__Ruminococcus|s__Ruminococcus_sp_AF41_9|t__SGB25497	A1c(>7)	-0.59443	0.256628	0.444061
k__Bacteria|p__Firmicutes|c__Clostridia|o__Clostridiales|f__Ruminococcaceae|g__Ruminococcus|s__Ruminococcus_sp_JE7A12|t__SGB4272	A1c(>7)	-1.52497	0.0484298	0.101197
k__Bacteria|p__Firmicutes|c__Clostridia|o__Clostridiales|f__Ruminococcaceae|g__Ruminococcus|s__Ruminococcus_sp_NSJ_71|t__SGB4290	A1c(>7)	-0.452057	0.600057	0.78258
k__Bacteria|p__Firmicutes|c__Clostridia|o__Clostridiales|f__Ruminococcaceae|g__Ruthenibacterium|s__Ruthenibacterium_lactatiformans|t__SGB15271	A1c(>7)	0.985074	0.0684472	0.139857
k__Bacteria|p__Firmicutes|c__Erysipelotrichia|o__Erysipelotrichales|f__Erysipelotrichaceae|g__Catenibacterium|s__Catenibacterium_sp_AM22_15|t__SGB6783_group	A1c(>7)	-0.532204	0.347883	0.554766
k__Bacteria|p__Firmicutes|c__Erysipelotrichia|o__Erysipelotrichales|f__Erysipelotrichaceae|g__Erysipelotrichaceae_unclassified|s__Erysipelotrichaceae_bacterium|t__SGB6823	A1c(>7)	-0.268868	0.691571	0.845092
k__Bacteria|p__Firmicutes|c__Erysipelotrichia|o__Erysipelotrichales|f__Erysipelotrichaceae|g__Erysipelotrichaceae_unclassified|s__Erysipelotrichaceae_bacterium|t__SGB6836_group	A1c(>7)	0.0894113	0.877887	0.948175
k__Bacteria|p__Firmicutes|c__Erysipelotrichia|o__Erysipelotrichales|f__Erysipelotrichaceae|g__Faecalibacillus|s__Faecalibacillus_faecis|t__SGB6750	A1c(>7)	-0.248928	0.640724	0.812437
k__Bacteria|p__Firmicutes|c__Erysipelotrichia|o__Erysipelotrichales|f__Erysipelotrichaceae|g__Faecalibacillus|s__Faecalibacillus_intestinalis|t__SGB6754	A1c(>7)	-1.00646	0.123908	0.241721
k__Bacteria|p__Firmicutes|c__Erysipelotrichia|o__Erysipelotrichales|f__Erysipelotrichaceae|g__GGB4888|s__GGB4888_SGB6837|t__SGB6837	A1c(>7)	-0.936717	0.125264	0.243408
k__Bacteria|p__Firmicutes|c__Erysipelotrichia|o__Erysipelotrichales|f__Erysipelotrichaceae|g__Holdemanella|s__Holdemanella_biformis|t__SGB6806_group	A1c(>7)	-1.87573	0.00182915	0.00415725
k__Bacteria|p__Firmicutes|c__Erysipelotrichia|o__Erysipelotrichales|f__Erysipelotrichaceae|g__Turicibacter|s__Turicibacter_sanguinis|t__SGB6846	A1c(>7)	-0.223173	0.57116	0.760651
k__Bacteria|p__Firmicutes|c__Erysipelotrichia|o__Erysipelotrichales|f__Erysipelotrichaceae|g__Turicibacter|s__Turicibacter_sanguinis|t__SGB6847	A1c(>7)	0.301554	0.580192	0.767269
k__Bacteria|p__Firmicutes|c__Firmicutes_unclassified|o__Firmicutes_unclassified|f__Firmicutes_unclassified|g__Firmicutes_unclassified|s__Firmicutes_bacterium_AF16_15|t__SGB4993	A1c(>7)	-0.0842564	0.80591	0.907105
k__Bacteria|p__Firmicutes|c__Firmicutes_unclassified|o__Firmicutes_unclassified|f__Firmicutes_unclassified|g__Firmicutes_unclassified|s__Firmicutes_bacterium|t__SGB49188	A1c(>7)	-0.0361526	0.921099	0.969758
k__Bacteria|p__Firmicutes|c__Negativicutes|o__Acidaminococcales|f__Acidaminococcaceae|g__Phascolarctobacterium|s__Phascolarctobacterium_succinatutens|t__SGB5765_group	A1c(>7)	-0.0987534	0.898176	0.956983
k__Bacteria|p__Firmicutes|c__Negativicutes|o__Selenomonadales|f__Selenomonadaceae|g__GGB4979|s__GGB4979_SGB6973|t__SGB6973	A1c(>7)	-0.162489	0.834314	0.923239
k__Bacteria|p__Firmicutes|c__Negativicutes|o__Selenomonadales|f__Selenomonadaceae|g__Mitsuokella|s__Mitsuokella_jalaludinii|t__SGB5904	A1c(>7)	-0.88748	0.296771	0.495519
k__Bacteria|p__Firmicutes|c__Negativicutes|o__Selenomonadales|f__Selenomonadaceae|g__Mitsuokella|s__Mitsuokella_multacida|t__SGB5906_group	A1c(>7)	-0.3569	0.543036	0.738068
k__Bacteria|p__Firmicutes|c__Negativicutes|o__Selenomonadales|f__Selenomonadales_unclassified|g__Selenomonadales_unclassified|s__Selenomonadales_bacterium|t__SGB6970	A1c(>7)	0.24878	0.678226	0.836655
k__Bacteria|p__Firmicutes|c__Negativicutes|o__Veillonellales|f__Veillonellaceae|g__Allisonella|s__Allisonella_histaminiformans|t__SGB5843	A1c(>7)	-0.02934	0.960351	0.986724
k__Bacteria|p__Firmicutes|c__Negativicutes|o__Veillonellales|f__Veillonellaceae|g__GGB18271|s__GGB18271_SGB26989|t__SGB26989	A1c(>7)	1.71641	0.0180883	0.0394165
k__Bacteria|p__Firmicutes|c__Negativicutes|o__Veillonellales|f__Veillonellaceae|g__GGB4266|s__GGB4266_SGB5809|t__SGB5809_group	A1c(>7)	-1.7649	0.0142276	0.0312095
k__Bacteria|p__Firmicutes|c__Negativicutes|o__Veillonellales|f__Veillonellaceae|g__Megasphaera|s__Megasphaera_elsdenii|t__SGB5862	A1c(>7)	-0.297179	0.640944	0.812437
k__Bacteria|p__Firmicutes|c__Negativicutes|o__Veillonellales|f__Veillonellaceae|g__Megasphaera|s__Megasphaera_micronuciformis|t__SGB5868	A1c(>7)	-0.502968	0.195363	0.35558
k__Bacteria|p__Firmicutes|c__Negativicutes|o__Veillonellales|f__Veillonellaceae|g__Megasphaera|s__Megasphaera_sp_BL7|t__SGB5858	A1c(>7)	-0.11837	0.844712	0.928265
k__Bacteria|p__Firmicutes|c__Negativicutes|o__Veillonellales|f__Veillonellaceae|g__Veillonella|s__Veillonella_atypica|t__SGB6936	A1c(>7)	-0.673905	0.302032	0.501407
k__Bacteria|p__Firmicutes|c__Negativicutes|o__Veillonellales|f__Veillonellaceae|g__Veillonella|s__Veillonella_dispar|t__SGB6952	A1c(>7)	-0.353995	0.576025	0.764308
k__Bacteria|p__Firmicutes|c__Negativicutes|o__Veillonellales|f__Veillonellaceae|g__Veillonella|s__Veillonella_parvula|t__SGB6939	A1c(>7)	-0.0728381	0.906434	0.961722
k__Bacteria|p__Firmicutes|c__Negativicutes|o__Veillonellales|f__Veillonellaceae|g__Veillonella|s__Veillonella_rogosae|t__SGB6956	A1c(>7)	0.155031	0.796122	0.902636
k__Bacteria|p__Kiritimatiellaeota|c__Kiritimatiellae|o__Kiritimatiellae_unclassified|f__Kiritimatiellae_unclassified|g__Kiritimatiellae_unclassified|s__Kiritimatiellae_bacterium|t__SGB17364	A1c(>7)	-0.278946	0.688671	0.842984
k__Bacteria|p__Lentisphaerae|c__Lentisphaeria|o__Lentisphaeria_unclassified|f__Lentisphaeria_unclassified|g__Lentisphaeria_unclassified|s__Lentisphaeria_bacterium|t__SGB9203	A1c(>7)	0.399923	0.346765	0.554098
k__Bacteria|p__Lentisphaerae|c__Lentisphaeria|o__Lentisphaeria_unclassified|f__Lentisphaeria_unclassified|g__Lentisphaeria_unclassified|s__Lentisphaeria_bacterium|t__SGB9205	A1c(>7)	0.344063	0.433101	0.645987
k__Bacteria|p__Lentisphaerae|c__Lentisphaeria|o__Lentisphaeria_unclassified|f__Lentisphaeria_unclassified|g__Lentisphaeria_unclassified|s__Lentisphaeria_bacterium|t__SGB9209	A1c(>7)	0.396706	0.525163	0.727234
k__Bacteria|p__Lentisphaerae|c__Lentisphaeria|o__Lentisphaeria_unclassified|f__Lentisphaeria_unclassified|g__Lentisphaeria_unclassified|s__Lentisphaeria_bacterium|t__SGB9210	A1c(>7)	-0.997331	0.0994682	0.198237
k__Bacteria|p__Lentisphaerae|c__Lentisphaeria|o__Victivallales|f__Victivallaceae|g__Victivallis|s__Victivallis_vadensis|t__SGB9202	A1c(>7)	-0.20353	0.717393	0.858016
k__Bacteria|p__Lentisphaerae|c__Lentisphaeria|o__Victivallales|f__Victivallales_unclassified|g__Victivallales_unclassified|s__Victivallales_bacterium|t__SGB17348	A1c(>7)	-0.526216	0.358767	0.567106
k__Bacteria|p__Planctomycetes|c__Planctomycetia|o__Pirellulales|f__Pirellulaceae|g__GGB6565|s__GGB6565_SGB9274|t__SGB9274	A1c(>7)	-1.4124	0.042097	0.0885241
k__Bacteria|p__Proteobacteria|c__Alphaproteobacteria|o__Alphaproteobacteria_unclassified|f__Alphaproteobacteria_unclassified|g__Alphaproteobacteria_unclassified|s__Alphaproteobacteria_bacterium|t__SGB17319	A1c(>7)	-0.143503	0.810128	0.907105
k__Bacteria|p__Proteobacteria|c__Alphaproteobacteria|o__Alphaproteobacteria_unclassified|f__Alphaproteobacteria_unclassified|g__Alphaproteobacteria_unclassified|s__Alphaproteobacteria_bacterium|t__SGB9311	A1c(>7)	-0.592898	0.428061	0.64088
k__Bacteria|p__Proteobacteria|c__Alphaproteobacteria|o__Alphaproteobacteria_unclassified|f__Alphaproteobacteria_unclassified|g__Alphaproteobacteria_unclassified|s__Alphaproteobacteria_bacterium|t__SGB9320	A1c(>7)	-1.03869	0.104523	0.207581
k__Bacteria|p__Proteobacteria|c__Alphaproteobacteria|o__Alphaproteobacteria_unclassified|f__Alphaproteobacteria_unclassified|g__Alphaproteobacteria_unclassified|s__Alphaproteobacteria_bacterium|t__SGB9323	A1c(>7)	-1.01698	0.201	0.364669
k__Bacteria|p__Proteobacteria|c__Alphaproteobacteria|o__Alphaproteobacteria_unclassified|f__Alphaproteobacteria_unclassified|g__Alphaproteobacteria_unclassified|s__Alphaproteobacteria_bacterium|t__SGB9324	A1c(>7)	-0.291005	0.718364	0.858133
k__Bacteria|p__Proteobacteria|c__Alphaproteobacteria|o__Alphaproteobacteria_unclassified|f__Alphaproteobacteria_unclassified|g__Alphaproteobacteria_unclassified|s__Alphaproteobacteria_unclassified_SGB9321|t__SGB9321	A1c(>7)	0.108917	0.841252	0.925751
k__Bacteria|p__Proteobacteria|c__Alphaproteobacteria|o__Alphaproteobacteria_unclassified|f__Alphaproteobacteria_unclassified|g__GGB6594|s__GGB6594_SGB9325|t__SGB9325	A1c(>7)	-0.111957	0.825656	0.917037
k__Bacteria|p__Proteobacteria|c__Alphaproteobacteria|o__Rhizobiales|f__Phyllobacteriaceae|g__GGB38171|s__GGB38171_SGB72433|t__SGB72433_group	A1c(>7)	-0.222904	0.661584	0.825367
k__Bacteria|p__Proteobacteria|c__Betaproteobacteria|o__Burkholderiales|f__Comamonadaceae|g__Comamonas|s__Comamonas_kerstersii|t__SGB12676	A1c(>7)	-0.616177	0.222776	0.396557
k__Bacteria|p__Proteobacteria|c__Betaproteobacteria|o__Burkholderiales|f__Oxalobacteraceae|g__GGB6648|s__GGB6648_SGB9389|t__SGB9389	A1c(>7)	-0.678484	0.201375	0.365182
k__Bacteria|p__Proteobacteria|c__Betaproteobacteria|o__Burkholderiales|f__Oxalobacteraceae|g__GGB6649|s__GGB6649_SGB9391|t__SGB9391	A1c(>7)	0.15298	0.804852	0.907105
k__Bacteria|p__Proteobacteria|c__Betaproteobacteria|o__Burkholderiales|f__Sutterellaceae|g__Duodenibacillus|s__Duodenibacillus_massiliensis|t__SGB9273	A1c(>7)	0.213892	0.800387	0.904576
k__Bacteria|p__Proteobacteria|c__Betaproteobacteria|o__Burkholderiales|f__Sutterellaceae|g__GGB6578|s__GGB6578_SGB9299|t__SGB9299	A1c(>7)	-0.0147858	0.976877	0.996698
k__Bacteria|p__Proteobacteria|c__Betaproteobacteria|o__Burkholderiales|f__Sutterellaceae|g__Parasutterella|s__Parasutterella_excrementihominis|t__SGB9262	A1c(>7)	0.021083	0.958778	0.986297
k__Bacteria|p__Proteobacteria|c__Betaproteobacteria|o__Burkholderiales|f__Sutterellaceae|g__Sutterella|s__Sutterella_wadsworthensis|t__SGB9283	A1c(>7)	-0.358073	0.540851	0.736613
k__Bacteria|p__Proteobacteria|c__Betaproteobacteria|o__Burkholderiales|f__Sutterellaceae|g__Sutterella|s__Sutterella_wadsworthensis|t__SGB9286	A1c(>7)	-1.59245	0.0385612	0.0816082
k__Bacteria|p__Proteobacteria|c__CFGB1058|o__OFGB1058|f__FGB1058|g__GGB2726|s__GGB2726_SGB3668|t__SGB3668	A1c(>7)	1.09191	0.0472109	0.0988065
k__Bacteria|p__Proteobacteria|c__CFGB1062|o__OFGB1062|f__FGB1062|g__GGB2734|s__GGB2734_SGB3677|t__SGB3677	A1c(>7)	-1.26422	0.163448	0.30693
k__Bacteria|p__Proteobacteria|c__CFGB2394|o__OFGB2394|f__FGB2394|g__GGB6544|s__GGB6544_SGB9243|t__SGB9243	A1c(>7)	0.0841879	0.907608	0.962195
k__Bacteria|p__Proteobacteria|c__Deltaproteobacteria|o__Desulfovibrionales|f__Desulfovibrionaceae|g__Bilophila|s__Bilophila_wadsworthia|t__SGB15452	A1c(>7)	0.547863	0.396132	0.607525
k__Bacteria|p__Proteobacteria|c__Deltaproteobacteria|o__Desulfovibrionales|f__Desulfovibrionaceae|g__Desulfovibrionaceae_unclassified|s__Desulfovibrionaceae_bacterium|t__SGB15460	A1c(>7)	-0.0591493	0.895728	0.955475
k__Bacteria|p__Proteobacteria|c__Deltaproteobacteria|o__Desulfovibrionales|f__Desulfovibrionaceae|g__Desulfovibrio|s__Desulfovibrio_piger|t__SGB15467_group	A1c(>7)	-0.57388	0.445009	0.657141
k__Bacteria|p__Proteobacteria|c__Epsilonproteobacteria|o__Campylobacterales|f__Campylobacteraceae|g__Campylobacter|s__Campylobacter_concisus|t__SGB19351	A1c(>7)	0.0952242	0.809983	0.907105
k__Bacteria|p__Proteobacteria|c__Epsilonproteobacteria|o__Campylobacterales|f__Campylobacteraceae|g__GGB12503|s__GGB12503_SGB19436|t__SGB19436	A1c(>7)	-0.265501	0.700077	0.847764
k__Bacteria|p__Proteobacteria|c__Gammaproteobacteria|o__Enterobacterales|f__Enterobacteriaceae|g__Citrobacter|s__Citrobacter_freundii|t__SGB10083_group	A1c(>7)	-0.659216	0.186651	0.342712
k__Bacteria|p__Proteobacteria|c__Gammaproteobacteria|o__Enterobacterales|f__Enterobacteriaceae|g__Enterobacter|s__Enterobacter_hormaechei|t__SGB10130_group	A1c(>7)	-0.86537	0.114956	0.226373
k__Bacteria|p__Proteobacteria|c__Gammaproteobacteria|o__Enterobacterales|f__Enterobacteriaceae|g__Escherichia|s__Escherichia_coli|t__SGB10068	A1c(>7)	0.0900314	0.848136	0.929201
k__Bacteria|p__Proteobacteria|c__Gammaproteobacteria|o__Enterobacterales|f__Enterobacteriaceae|g__Klebsiella|s__Klebsiella_michiganensis|t__SGB10119	A1c(>7)	-0.405438	0.378946	0.590298
k__Bacteria|p__Proteobacteria|c__Gammaproteobacteria|o__Enterobacterales|f__Enterobacteriaceae|g__Klebsiella|s__Klebsiella_pneumoniae|t__SGB10115	A1c(>7)	-0.538323	0.447883	0.658866
k__Bacteria|p__Proteobacteria|c__Gammaproteobacteria|o__Pasteurellales|f__Pasteurellaceae|g__Haemophilus|s__Haemophilus_parainfluenzae|t__SGB9712_group	A1c(>7)	-1.0995	0.0222272	0.0481448
k__Bacteria|p__Proteobacteria|c__Gammaproteobacteria|o__Pasteurellales|f__Pasteurellaceae|g__Haemophilus|s__Haemophilus_sputorum|t__SGB9631	A1c(>7)	-0.267827	0.547814	0.741259
k__Bacteria|p__Spirochaetes|c__Spirochaetia|o__Brachyspirales|f__Brachyspiraceae|g__Brachyspira|s__Brachyspira_aalborgi|t__SGB5967	A1c(>7)	-0.418925	0.599407	0.782477
k__Bacteria|p__Spirochaetes|c__Spirochaetia|o__Brachyspirales|f__Brachyspiraceae|g__Brachyspira|s__Brachyspira_pilosicoli|t__SGB5969	A1c(>7)	0.0275215	0.966038	0.99077
k__Bacteria|p__Spirochaetes|c__Spirochaetia|o__Spirochaetales|f__Spirochaetaceae|g__Treponema|s__Treponema_berlinense|t__SGB3542_group	A1c(>7)	-0.61194	0.224221	0.398772
k__Bacteria|p__Spirochaetes|c__Spirochaetia|o__Spirochaetales|f__Spirochaetaceae|g__Treponema|s__Treponema_succinifaciens|t__SGB3546_group	A1c(>7)	-1.22204	0.153077	0.290202
k__Bacteria|p__Spirochaetes|c__Spirochaetia|o__Spirochaetia_unclassified|f__Spirochaetia_unclassified|g__Spirochaetia_unclassified|s__Spirochaetia_bacterium|t__SGB3539	A1c(>7)	-0.0161704	0.980432	0.997792
k__Bacteria|p__Spirochaetes|c__Spirochaetia|o__Spirochaetia_unclassified|f__Spirochaetia_unclassified|g__Spirochaetia_unclassified|s__Spirochaetia_bacterium|t__SGB3548	A1c(>7)	-0.488255	0.506053	0.709942
k__Bacteria|p__Tenericutes|c__Mollicutes|o__Acholeplasmatales|f__Acholeplasmatales_unclassified|g__Acholeplasmatales_unclassified|s__Acholeplasmatales_unclassified_SGB6584|t__SGB6584	A1c(>7)	-1.23089	0.0480183	0.10039
k__Bacteria|p__Verrucomicrobia|c__Opitutae|o__Opitutales|f__Opitutales_unclassified|g__GGB6128|s__GGB6128_SGB8774|t__SGB8774	A1c(>7)	-0.442286	0.429881	0.64215
k__Bacteria|p__Verrucomicrobia|c__Verrucomicrobiae|o__Verrucomicrobiales|f__Akkermansiaceae|g__Akkermansia|s__Akkermansia_muciniphila|t__SGB9226	A1c(>7)	-0.484099	0.393876	0.605235
k__Eukaryota|p__Eukaryota_unclassified|c__Eukaryota_unclassified|o__Eukaryota_unclassified|f__Eukaryota_unclassified|g__Blastocystis|s__Blastocystis_sp_subtype_1|t__EUK944036	A1c(>7)	-0.632511	0.310774	0.511635
k__Archaea|p__Euryarchaeota|c__CFGB343|o__OFGB343|f__FGB343|g__GGB781|s__GGB781_SGB1024|t__SGB1024	A1c(5.7-6.4)	-0.644197	0.0678501	0.139571
k__Archaea|p__Euryarchaeota|c__Methanobacteria|o__Methanobacteriales|f__Methanobacteriaceae|g__Methanobrevibacter|s__Methanobrevibacter_smithii|t__SGB714_group	A1c(5.7-6.4)	-0.983339	0.00184651	0.00432818
k__Bacteria|p__Actinobacteria|c__Actinobacteria|o__Actinomycetales|f__Actinomycetaceae|g__Actinomyces|s__Actinomyces_SGB17154|t__SGB17154	A1c(5.7-6.4)	-0.137802	0.333818	0.496867
k__Bacteria|p__Actinobacteria|c__Actinobacteria|o__Actinomycetales|f__Actinomycetaceae|g__Actinomyces|s__Actinomyces_sp_ICM47|t__SGB17167	A1c(5.7-6.4)	0.329233	0.0425062	0.0911733
k__Bacteria|p__Actinobacteria|c__Actinobacteria|o__Actinomycetales|f__Actinomycetaceae|g__Actinomyces|s__Actinomyces_sp_ICM58|t__SGB17169	A1c(5.7-6.4)	0.0591502	0.694478	0.809599
k__Bacteria|p__Actinobacteria|c__Actinobacteria|o__Actinomycetales|f__Actinomycetaceae|g__Trueperella|s__Trueperella_pyogenes|t__SGB17137	A1c(5.7-6.4)	0.140737	0.349729	0.511417
k__Bacteria|p__Actinobacteria|c__Actinobacteria|o__Bifidobacteriales|f__Bifidobacteriaceae|g__Bifidobacterium|s__Bifidobacterium_adolescentis|t__SGB17244	A1c(5.7-6.4)	-0.423902	0.168786	0.303035
k__Bacteria|p__Actinobacteria|c__Actinobacteria|o__Bifidobacteriales|f__Bifidobacteriaceae|g__Bifidobacterium|s__Bifidobacterium_dentium|t__SGB17234	A1c(5.7-6.4)	0.0113575	0.949971	0.980473
k__Bacteria|p__Actinobacteria|c__Actinobacteria|o__Bifidobacteriales|f__Bifidobacteriaceae|g__Bifidobacterium|s__Bifidobacterium_longum|t__SGB17248	A1c(5.7-6.4)	-0.00993254	0.97004	0.991541
k__Bacteria|p__Actinobacteria|c__Actinobacteria|o__Bifidobacteriales|f__Bifidobacteriaceae|g__Bifidobacterium|s__Bifidobacterium_pseudocatenulatum|t__SGB17237	A1c(5.7-6.4)	0.347976	0.174784	0.311255
k__Bacteria|p__Actinobacteria|c__Actinobacteria|o__Micrococcales|f__Microbacteriaceae|g__Microbacterium|s__Microbacterium_SGB47860|t__SGB47860	A1c(5.7-6.4)	-0.330849	0.0940352	0.185544
k__Bacteria|p__Actinobacteria|c__Actinobacteria|o__Micrococcales|f__Micrococcaceae|g__Rothia|s__Rothia_mucilaginosa|t__SGB16971	A1c(5.7-6.4)	0.149168	0.481544	0.637546
k__Bacteria|p__Actinobacteria|c__Actinobacteria|o__Micrococcales|f__Micrococcaceae|g__Rothia|s__Rothia_mucilaginosa|t__SGB16986	A1c(5.7-6.4)	0.0299885	0.859867	0.925058
k__Bacteria|p__Actinobacteria|c__Actinobacteria|o__Micrococcales|f__Promicromonosporaceae|g__Isoptericola|s__Isoptericola_variabilis|t__SGB17153_group	A1c(5.7-6.4)	0.217929	0.185772	0.325142
k__Bacteria|p__Actinobacteria|c__CFGB4469|o__OFGB4469|f__FGB4469|g__GGB18384|s__GGB18384_SGB72500|t__SGB72500_group	A1c(5.7-6.4)	-0.147082	0.468017	0.626444
k__Bacteria|p__Actinobacteria|c__Coriobacteriia|o__Coriobacteriales|f__Atopobiaceae|g__Olsenella|s__Olsenella_sp_GAM18|t__SGB14370_group	A1c(5.7-6.4)	-0.194384	0.422459	0.587678
k__Bacteria|p__Actinobacteria|c__Coriobacteriia|o__Coriobacteriales|f__Atopobiaceae|g__Parolsenella|s__Parolsenella_massiliensis|t__SGB14380	A1c(5.7-6.4)	0.028974	0.914808	0.962753
k__Bacteria|p__Actinobacteria|c__Coriobacteriia|o__Coriobacteriales|f__Coriobacteriaceae|g__Collinsella|s__Collinsella_aerofaciens|t__SGB14546_group	A1c(5.7-6.4)	0.0626424	0.54017	0.687742
k__Bacteria|p__Actinobacteria|c__Coriobacteriia|o__Coriobacteriales|f__Coriobacteriaceae|g__Collinsella|s__Collinsella_bouchesdurhonensis|t__SGB14397	A1c(5.7-6.4)	-0.0598278	0.79067	0.879982
k__Bacteria|p__Actinobacteria|c__Coriobacteriia|o__Coriobacteriales|f__Coriobacteriaceae|g__Senegalimassilia|s__Senegalimassilia_anaerobia|t__SGB14824_group	A1c(5.7-6.4)	-0.289959	0.172841	0.308753
k__Bacteria|p__Actinobacteria|c__Coriobacteriia|o__Coriobacteriales|f__Coriobacteriaceae|g__Senegalimassilia|s__Senegalimassilia_faecalis|t__SGB14822	A1c(5.7-6.4)	-0.230805	0.314877	0.479905
k__Bacteria|p__Actinobacteria|c__Coriobacteriia|o__Coriobacteriales|f__Coriobacteriales_unclassified|g__Coriobacteriales_unclassified|s__Coriobacteriales_unclassified_SGB72475|t__SGB72475_group	A1c(5.7-6.4)	-0.287945	0.190569	0.331244
k__Bacteria|p__Actinobacteria|c__Coriobacteriia|o__Coriobacteriia_unclassified|f__Coriobacteriia_unclassified|g__Coriobacteriia_unclassified|s__Coriobacteriia_unclassified_SGB14764|t__SGB14764	A1c(5.7-6.4)	-0.45552	0.0217072	0.0482842
k__Bacteria|p__Actinobacteria|c__Coriobacteriia|o__Eggerthellales|f__Eggerthellaceae|g__Eggerthellaceae_unclassified|s__Eggerthellaceae_bacterium|t__SGB14786	A1c(5.7-6.4)	-0.137991	0.590474	0.728177
k__Bacteria|p__Actinobacteria|c__Coriobacteriia|o__Eggerthellales|f__Eggerthellaceae|g__Eggerthellaceae_unclassified|s__Eggerthellaceae_unclassified_SGB14322|t__SGB14322_group	A1c(5.7-6.4)	-0.671131	0.000276485	0.000651926
k__Bacteria|p__Actinobacteria|c__Coriobacteriia|o__Eggerthellales|f__Eggerthellaceae|g__GGB9361|s__GGB9361_SGB14336|t__SGB14336	A1c(5.7-6.4)	-0.238693	0.115319	0.220413
k__Bacteria|p__Actinobacteria|c__Coriobacteriia|o__Eggerthellales|f__Eggerthellaceae|g__Phoenicibacter|s__Phoenicibacter_congonensis|t__SGB957	A1c(5.7-6.4)	-0.178282	0.347614	0.509852
k__Bacteria|p__Actinobacteria|c__Coriobacteriia|o__Eggerthellales|f__Eggerthellaceae|g__Slackia|s__Slackia_isoflavoniconvertens|t__SGB14773_group	A1c(5.7-6.4)	-0.376055	0.0514619	0.108247
k__Bacteria|p__Bacteroidetes|c__Bacteroidia|o__Bacteroidales|f__Bacteroidaceae|g__Bacteroidaceae_unclassified|s__Bacteroidaceae_bacterium|t__SGB1404	A1c(5.7-6.4)	-0.0660859	0.857486	0.923375
k__Bacteria|p__Bacteroidetes|c__Bacteroidia|o__Bacteroidales|f__Bacteroidaceae|g__Bacteroidaceae_unclassified|s__Bacteroidaceae_bacterium|t__SGB1415	A1c(5.7-6.4)	-0.0913702	0.747831	0.850802
k__Bacteria|p__Bacteroidetes|c__Bacteroidia|o__Bacteroidales|f__Bacteroidaceae|g__Bacteroidaceae_unclassified|s__Bacteroidaceae_bacterium|t__SGB1471	A1c(5.7-6.4)	-0.130948	0.564501	0.707365
k__Bacteria|p__Bacteroidetes|c__Bacteroidia|o__Bacteroidales|f__Bacteroidaceae|g__Bacteroidaceae_unclassified|s__Bacteroidaceae_bacterium|t__SGB1472	A1c(5.7-6.4)	0.0216264	0.950065	0.980473
k__Bacteria|p__Bacteroidetes|c__Bacteroidia|o__Bacteroidales|f__Bacteroidaceae|g__Bacteroidaceae_unclassified|s__Bacteroidaceae_bacterium|t__SGB1473	A1c(5.7-6.4)	-0.118071	0.676343	0.794543
k__Bacteria|p__Bacteroidetes|c__Bacteroidia|o__Bacteroidales|f__Bacteroidaceae|g__Bacteroidaceae_unclassified|s__Bacteroidaceae_bacterium|t__SGB1474	A1c(5.7-6.4)	-0.46822	0.094159	0.185696
k__Bacteria|p__Bacteroidetes|c__Bacteroidia|o__Bacteroidales|f__Bacteroidaceae|g__Bacteroidaceae_unclassified|s__Bacteroidaceae_bacterium|t__SGB1475	A1c(5.7-6.4)	-0.316522	0.421379	0.587402
k__Bacteria|p__Bacteroidetes|c__Bacteroidia|o__Bacteroidales|f__Bacteroidaceae|g__Bacteroidaceae_unclassified|s__Bacteroidaceae_bacterium|t__SGB1478	A1c(5.7-6.4)	-0.0996437	0.65955	0.781295
k__Bacteria|p__Bacteroidetes|c__Bacteroidia|o__Bacteroidales|f__Bacteroidaceae|g__Bacteroidaceae_unclassified|s__Bacteroidaceae_bacterium|t__SGB1488	A1c(5.7-6.4)	-0.120322	0.662137	0.782956
k__Bacteria|p__Bacteroidetes|c__Bacteroidia|o__Bacteroidales|f__Bacteroidaceae|g__Bacteroides|s__Bacteroides_bouchesdurhonensis|t__SGB3321	A1c(5.7-6.4)	-0.20156	0.30173	0.465769
k__Bacteria|p__Bacteroidetes|c__Bacteroidia|o__Bacteroidales|f__Bacteroidaceae|g__Bacteroides|s__Bacteroides_caccae|t__SGB1877	A1c(5.7-6.4)	0.0293627	0.925022	0.968103
k__Bacteria|p__Bacteroidetes|c__Bacteroidia|o__Bacteroidales|f__Bacteroidaceae|g__Bacteroides|s__Bacteroides_finegoldii|t__SGB1862	A1c(5.7-6.4)	0.252582	0.235204	0.389187
k__Bacteria|p__Bacteroidetes|c__Bacteroidia|o__Bacteroidales|f__Bacteroidaceae|g__Bacteroides|s__Bacteroides_fragilis|t__SGB1855_group	A1c(5.7-6.4)	0.0283056	0.922104	0.966673
k__Bacteria|p__Bacteroidetes|c__Bacteroidia|o__Bacteroidales|f__Bacteroidaceae|g__Bacteroides|s__Bacteroides_intestinalis|t__SGB1846	A1c(5.7-6.4)	-0.195963	0.329847	0.493933
k__Bacteria|p__Bacteroidetes|c__Bacteroidia|o__Bacteroidales|f__Bacteroidaceae|g__Bacteroides|s__Bacteroides_nordii|t__SGB1858	A1c(5.7-6.4)	0.0374583	0.854047	0.920952
k__Bacteria|p__Bacteroidetes|c__Bacteroidia|o__Bacteroidales|f__Bacteroidaceae|g__Bacteroides|s__Bacteroides_ovatus|t__SGB1871	A1c(5.7-6.4)	-0.0288313	0.927669	0.968103
k__Bacteria|p__Bacteroidetes|c__Bacteroidia|o__Bacteroidales|f__Bacteroidaceae|g__Bacteroides|s__Bacteroides_stercoris|t__SGB1830_group	A1c(5.7-6.4)	0.240746	0.398354	0.562833
k__Bacteria|p__Bacteroidetes|c__Bacteroidia|o__Bacteroidales|f__Bacteroidaceae|g__Bacteroides|s__Bacteroides_thetaiotaomicron|t__SGB1861	A1c(5.7-6.4)	-0.0224466	0.940106	0.975016
k__Bacteria|p__Bacteroidetes|c__Bacteroidia|o__Bacteroidales|f__Bacteroidaceae|g__Bacteroides|s__Bacteroides_uniformis|t__SGB1836_group	A1c(5.7-6.4)	0.212928	0.459334	0.617162
k__Bacteria|p__Bacteroidetes|c__Bacteroidia|o__Bacteroidales|f__Bacteroidaceae|g__Bacteroides|s__Bacteroides_xylanisolvens|t__SGB1867	A1c(5.7-6.4)	0.0135433	0.964469	0.989412
k__Bacteria|p__Bacteroidetes|c__Bacteroidia|o__Bacteroidales|f__Bacteroidaceae|g__GGB1380|s__GGB1380_SGB1883|t__SGB1883_group	A1c(5.7-6.4)	-0.0806775	0.800541	0.885242
k__Bacteria|p__Bacteroidetes|c__Bacteroidia|o__Bacteroidales|f__Bacteroidales_unclassified|g__Bacteroidales_unclassified|s__Bacteroidales_bacterium|t__SGB1370	A1c(5.7-6.4)	0.0675156	0.786285	0.878088
k__Bacteria|p__Bacteroidetes|c__Bacteroidia|o__Bacteroidales|f__Bacteroidales_unclassified|g__Bacteroidales_unclassified|s__Bacteroidales_bacterium|t__SGB2021	A1c(5.7-6.4)	-0.186643	0.605783	0.740385
k__Bacteria|p__Bacteroidetes|c__Bacteroidia|o__Bacteroidales|f__Bacteroidales_unclassified|g__Bacteroidales_unclassified|s__Bacteroidales_unclassified_SGB2076|t__SGB2076	A1c(5.7-6.4)	0.0211564	0.933869	0.971312
k__Bacteria|p__Bacteroidetes|c__Bacteroidia|o__Bacteroidales|f__Bacteroidales_unclassified|g__GGB1495|s__GGB1495_SGB2071|t__SGB2071	A1c(5.7-6.4)	-0.0249523	0.9365	0.972802
k__Bacteria|p__Bacteroidetes|c__Bacteroidia|o__Bacteroidales|f__Bacteroidales_unclassified|g__Phocaeicola|s__Phocaeicola_dorei|t__SGB1815	A1c(5.7-6.4)	-0.317139	0.258983	0.418715
k__Bacteria|p__Bacteroidetes|c__Bacteroidia|o__Bacteroidales|f__Bacteroidales_unclassified|g__Phocaeicola|s__Phocaeicola_vulgatus|t__SGB1814	A1c(5.7-6.4)	0.478149	0.14307	0.266267
k__Bacteria|p__Bacteroidetes|c__Bacteroidia|o__Bacteroidales|f__Barnesiellaceae|g__Barnesiella|s__Barnesiella_intestinihominis|t__SGB1965	A1c(5.7-6.4)	-0.457085	0.121335	0.230273
k__Bacteria|p__Bacteroidetes|c__Bacteroidia|o__Bacteroidales|f__Barnesiellaceae|g__Coprobacter|s__Coprobacter_secundus|t__SGB1962	A1c(5.7-6.4)	-0.304545	0.0688241	0.141355
k__Bacteria|p__Bacteroidetes|c__Bacteroidia|o__Bacteroidales|f__Odoribacteraceae|g__Butyricimonas|s__Butyricimonas_faecalis|t__SGB1782	A1c(5.7-6.4)	-0.213888	0.42829	0.593076
k__Bacteria|p__Bacteroidetes|c__Bacteroidia|o__Bacteroidales|f__Odoribacteraceae|g__Butyricimonas|s__Butyricimonas_virosa|t__SGB1784	A1c(5.7-6.4)	-0.11542	0.62127	0.750978
k__Bacteria|p__Bacteroidetes|c__Bacteroidia|o__Bacteroidales|f__Odoribacteraceae|g__Odoribacter|s__Odoribacter_splanchnicus|t__SGB1790	A1c(5.7-6.4)	-0.16074	0.588662	0.7273
k__Bacteria|p__Bacteroidetes|c__Bacteroidia|o__Bacteroidales|f__Prevotellaceae|g__GGB1235|s__GGB1235_SGB1614|t__SGB1614	A1c(5.7-6.4)	-0.158659	0.667921	0.787681
k__Bacteria|p__Bacteroidetes|c__Bacteroidia|o__Bacteroidales|f__Prevotellaceae|g__GGB1237|s__GGB1237_SGB1623|t__SGB1623	A1c(5.7-6.4)	-0.216733	0.370964	0.535581
k__Bacteria|p__Bacteroidetes|c__Bacteroidia|o__Bacteroidales|f__Prevotellaceae|g__GGB1239|s__GGB1239_SGB1657|t__SGB1657	A1c(5.7-6.4)	0.0940765	0.800603	0.885242
k__Bacteria|p__Bacteroidetes|c__Bacteroidia|o__Bacteroidales|f__Prevotellaceae|g__GGB1243|s__GGB1243_SGB1663|t__SGB1663	A1c(5.7-6.4)	-0.180831	0.606227	0.740385
k__Bacteria|p__Bacteroidetes|c__Bacteroidia|o__Bacteroidales|f__Prevotellaceae|g__GGB1244|s__GGB1244_SGB1664|t__SGB1664	A1c(5.7-6.4)	0.0436976	0.89177	0.946271
k__Bacteria|p__Bacteroidetes|c__Bacteroidia|o__Bacteroidales|f__Prevotellaceae|g__GGB1246|s__GGB1246_SGB1667|t__SGB1667	A1c(5.7-6.4)	0.00816859	0.981148	0.997496
k__Bacteria|p__Bacteroidetes|c__Bacteroidia|o__Bacteroidales|f__Prevotellaceae|g__GGB1247|s__GGB1247_SGB1668|t__SGB1668	A1c(5.7-6.4)	-0.176076	0.623863	0.752506
k__Bacteria|p__Bacteroidetes|c__Bacteroidia|o__Bacteroidales|f__Prevotellaceae|g__GGB1249|s__GGB1249_SGB1670|t__SGB1670	A1c(5.7-6.4)	-0.0237417	0.940043	0.975016
k__Bacteria|p__Bacteroidetes|c__Bacteroidia|o__Bacteroidales|f__Prevotellaceae|g__GGB1250|s__GGB1250_SGB1672|t__SGB1672_group	A1c(5.7-6.4)	0.284482	0.432026	0.594523
k__Bacteria|p__Bacteroidetes|c__Bacteroidia|o__Bacteroidales|f__Prevotellaceae|g__GGB1266|s__GGB1266_SGB1699|t__SGB1699	A1c(5.7-6.4)	0.275462	0.44624	0.607757
k__Bacteria|p__Bacteroidetes|c__Bacteroidia|o__Bacteroidales|f__Prevotellaceae|g__GGB1267|s__GGB1267_SGB1701|t__SGB1701	A1c(5.7-6.4)	-0.128483	0.751037	0.852494
k__Bacteria|p__Bacteroidetes|c__Bacteroidia|o__Bacteroidales|f__Prevotellaceae|g__GGB1270|s__GGB1270_SGB1705|t__SGB1705	A1c(5.7-6.4)	-0.30121	0.203156	0.346547
k__Bacteria|p__Bacteroidetes|c__Bacteroidia|o__Bacteroidales|f__Prevotellaceae|g__GGB12985|s__GGB12985_SGB20152|t__SGB20152	A1c(5.7-6.4)	-0.0753379	0.778215	0.872111
k__Bacteria|p__Bacteroidetes|c__Bacteroidia|o__Bacteroidales|f__Prevotellaceae|g__GGB18559|s__GGB18559_SGB27424|t__SGB27424	A1c(5.7-6.4)	-0.00143196	0.996699	1
k__Bacteria|p__Bacteroidetes|c__Bacteroidia|o__Bacteroidales|f__Prevotellaceae|g__Paraprevotella|s__Paraprevotella_clara|t__SGB1798	A1c(5.7-6.4)	-0.0641273	0.835331	0.908895
k__Bacteria|p__Bacteroidetes|c__Bacteroidia|o__Bacteroidales|f__Prevotellaceae|g__Prevotellamassilia|s__Prevotellamassilia_timonensis|t__SGB1477_group	A1c(5.7-6.4)	0.392762	0.308491	0.473115
k__Bacteria|p__Bacteroidetes|c__Bacteroidia|o__Bacteroidales|f__Prevotellaceae|g__Prevotella|s__Prevotella_SGB1612|t__SGB1612	A1c(5.7-6.4)	0.0457534	0.869229	0.930462
k__Bacteria|p__Bacteroidetes|c__Bacteroidia|o__Bacteroidales|f__Prevotellaceae|g__Prevotella|s__Prevotella_SGB1653|t__SGB1653	A1c(5.7-6.4)	0.0573239	0.875742	0.934659
k__Bacteria|p__Bacteroidetes|c__Bacteroidia|o__Bacteroidales|f__Prevotellaceae|g__Prevotella|s__Prevotella_SGB1675|t__SGB1675	A1c(5.7-6.4)	0.00455199	0.988919	1
k__Bacteria|p__Bacteroidetes|c__Bacteroidia|o__Bacteroidales|f__Prevotellaceae|g__Prevotella|s__Prevotella_SGB1680|t__SGB1680	A1c(5.7-6.4)	0.802054	0.0356282	0.0772561
k__Bacteria|p__Bacteroidetes|c__Bacteroidia|o__Bacteroidales|f__Prevotellaceae|g__Prevotella|s__Prevotella_copri_clade_A|t__SGB1626	A1c(5.7-6.4)	-0.318086	0.187095	0.326593
k__Bacteria|p__Bacteroidetes|c__Bacteroidia|o__Bacteroidales|f__Prevotellaceae|g__Prevotella|s__Prevotella_copri_clade_B|t__SGB1613	A1c(5.7-6.4)	0.0979756	0.778675	0.872134
k__Bacteria|p__Bacteroidetes|c__Bacteroidia|o__Bacteroidales|f__Prevotellaceae|g__Prevotella|s__Prevotella_copri_clade_C|t__SGB1644	A1c(5.7-6.4)	-0.448683	0.159863	0.290036
k__Bacteria|p__Bacteroidetes|c__Bacteroidia|o__Bacteroidales|f__Prevotellaceae|g__Prevotella|s__Prevotella_copri_clade_D|t__SGB1636_group	A1c(5.7-6.4)	0.318747	0.376965	0.541284
k__Bacteria|p__Bacteroidetes|c__Bacteroidia|o__Bacteroidales|f__Prevotellaceae|g__Prevotella|s__Prevotella_hominis|t__SGB1617_group	A1c(5.7-6.4)	0.0640965	0.861958	0.926179
k__Bacteria|p__Bacteroidetes|c__Bacteroidia|o__Bacteroidales|f__Prevotellaceae|g__Prevotella|s__Prevotella_pectinovora|t__SGB1662	A1c(5.7-6.4)	-0.066059	0.85362	0.920952
k__Bacteria|p__Bacteroidetes|c__Bacteroidia|o__Bacteroidales|f__Prevotellaceae|g__Prevotella|s__Prevotella_sp_885|t__SGB1677	A1c(5.7-6.4)	-0.356405	0.349196	0.511038
k__Bacteria|p__Bacteroidetes|c__Bacteroidia|o__Bacteroidales|f__Prevotellaceae|g__Prevotella|s__Prevotella_sp_Marseille_P4119|t__SGB1676	A1c(5.7-6.4)	-0.473031	0.195325	0.336955
k__Bacteria|p__Bacteroidetes|c__Bacteroidia|o__Bacteroidales|f__Prevotellaceae|g__Prevotella|s__Prevotella_sp_P3_120|t__SGB1606	A1c(5.7-6.4)	-0.340347	0.193283	0.334836
k__Bacteria|p__Bacteroidetes|c__Bacteroidia|o__Bacteroidales|f__Prevotellaceae|g__Prevotella|s__Prevotella_sp_P4_51|t__SGB1666	A1c(5.7-6.4)	-0.0123989	0.971922	0.992442
k__Bacteria|p__Bacteroidetes|c__Bacteroidia|o__Bacteroidales|f__Prevotellaceae|g__Prevotella|s__Prevotella_stercorea|t__SGB1679	A1c(5.7-6.4)	0.0593497	0.873764	0.933357
k__Bacteria|p__Bacteroidetes|c__Bacteroidia|o__Bacteroidales|f__Rikenellaceae|g__Alistipes|s__Alistipes_communis|t__SGB2290	A1c(5.7-6.4)	0.149341	0.573797	0.715847
k__Bacteria|p__Bacteroidetes|c__Bacteroidia|o__Bacteroidales|f__Rikenellaceae|g__Alistipes|s__Alistipes_finegoldii|t__SGB2301	A1c(5.7-6.4)	0.0268837	0.921595	0.966673
k__Bacteria|p__Bacteroidetes|c__Bacteroidia|o__Bacteroidales|f__Rikenellaceae|g__Alistipes|s__Alistipes_indistinctus|t__SGB2325	A1c(5.7-6.4)	-0.10667	0.581334	0.721738
k__Bacteria|p__Bacteroidetes|c__Bacteroidia|o__Bacteroidales|f__Rikenellaceae|g__Alistipes|s__Alistipes_onderdonkii|t__SGB2303	A1c(5.7-6.4)	0.073341	0.769505	0.865284
k__Bacteria|p__Bacteroidetes|c__Bacteroidia|o__Bacteroidales|f__Rikenellaceae|g__Alistipes|s__Alistipes_putredinis|t__SGB2318	A1c(5.7-6.4)	-0.144357	0.632667	0.760156
k__Bacteria|p__Bacteroidetes|c__Bacteroidia|o__Bacteroidales|f__Rikenellaceae|g__Alistipes|s__Alistipes_senegalensis|t__SGB2296	A1c(5.7-6.4)	-0.432188	0.112791	0.216607
k__Bacteria|p__Bacteroidetes|c__Bacteroidia|o__Bacteroidales|f__Rikenellaceae|g__Alistipes|s__Alistipes_shahii|t__SGB2295	A1c(5.7-6.4)	0.100211	0.744482	0.847965
k__Bacteria|p__Bacteroidetes|c__Bacteroidia|o__Bacteroidales|f__Rikenellaceae|g__GGB1617|s__GGB1617_SGB2214|t__SGB2214	A1c(5.7-6.4)	-0.437294	0.160206	0.290392
k__Bacteria|p__Bacteroidetes|c__Bacteroidia|o__Bacteroidales|f__Rikenellaceae|g__GGB1629|s__GGB1629_SGB2237|t__SGB2237	A1c(5.7-6.4)	0.0426809	0.878689	0.937048
k__Bacteria|p__Bacteroidetes|c__Bacteroidia|o__Bacteroidales|f__Rikenellaceae|g__GGB1630|s__GGB1630_SGB2238|t__SGB2238	A1c(5.7-6.4)	0.148981	0.67187	0.790459
k__Bacteria|p__Bacteroidetes|c__Bacteroidia|o__Bacteroidales|f__Rikenellaceae|g__GGB1631|s__GGB1631_SGB2239|t__SGB2239	A1c(5.7-6.4)	0.0412446	0.902163	0.952857
k__Bacteria|p__Bacteroidetes|c__Bacteroidia|o__Bacteroidales|f__Rikenellaceae|g__GGB1632|s__GGB1632_SGB2240|t__SGB2240	A1c(5.7-6.4)	-0.300432	0.385807	0.55159
k__Bacteria|p__Bacteroidetes|c__Bacteroidia|o__Bacteroidales|f__Rikenellaceae|g__Rikenellaceae_unclassified|s__Rikenellaceae_bacterium|t__SGB2212	A1c(5.7-6.4)	0.000247137	0.999325	1
k__Bacteria|p__Bacteroidetes|c__Bacteroidia|o__Bacteroidales|f__Rikenellaceae|g__Rikenellaceae_unclassified|s__Rikenellaceae_bacterium|t__SGB2215	A1c(5.7-6.4)	-0.452138	0.152884	0.280712
k__Bacteria|p__Bacteroidetes|c__Bacteroidia|o__Bacteroidales|f__Rikenellaceae|g__Rikenellaceae_unclassified|s__Rikenellaceae_bacterium|t__SGB2229	A1c(5.7-6.4)	0.0827006	0.793821	0.881875
k__Bacteria|p__Bacteroidetes|c__Bacteroidia|o__Bacteroidales|f__Rikenellaceae|g__Rikenellaceae_unclassified|s__Rikenellaceae_bacterium|t__SGB2241	A1c(5.7-6.4)	-0.518454	0.11106	0.213713
k__Bacteria|p__Bacteroidetes|c__Bacteroidia|o__Bacteroidales|f__Rikenellaceae|g__Rikenellaceae_unclassified|s__Rikenellaceae_unclassified_SGB2227|t__SGB2227	A1c(5.7-6.4)	-0.0888611	0.745722	0.849133
k__Bacteria|p__Bacteroidetes|c__Bacteroidia|o__Bacteroidales|f__Rikenellaceae|g__Rikenellaceae_unclassified|s__Rikenellaceae_unclassified_SGB2230|t__SGB2230	A1c(5.7-6.4)	-0.625044	0.0986224	0.193058
k__Bacteria|p__Bacteroidetes|c__Bacteroidia|o__Bacteroidales|f__Tannerellaceae|g__GGB1405|s__GGB1405_SGB1928|t__SGB1928	A1c(5.7-6.4)	-0.167374	0.561203	0.705462
k__Bacteria|p__Bacteroidetes|c__Bacteroidia|o__Bacteroidales|f__Tannerellaceae|g__Parabacteroides|s__Parabacteroides_distasonis|t__SGB1934	A1c(5.7-6.4)	0.231675	0.446886	0.608428
k__Bacteria|p__Bacteroidetes|c__Bacteroidia|o__Bacteroidales|f__Tannerellaceae|g__Parabacteroides|s__Parabacteroides_goldsteinii|t__SGB1941	A1c(5.7-6.4)	-0.0586987	0.749283	0.851721
k__Bacteria|p__Bacteroidetes|c__Bacteroidia|o__Bacteroidales|f__Tannerellaceae|g__Parabacteroides|s__Parabacteroides_massiliensis|t__SGB1945	A1c(5.7-6.4)	-0.0574662	0.834847	0.908895
k__Bacteria|p__Bacteroidetes|c__Bacteroidia|o__Bacteroidales|f__Tannerellaceae|g__Parabacteroides|s__Parabacteroides_merdae|t__SGB1949	A1c(5.7-6.4)	0.357386	0.24353	0.399107
k__Bacteria|p__Bacteroidetes|c__CFGB544|o__OFGB544|f__FGB544|g__GGB1123|s__GGB1123_SGB1437|t__SGB1437	A1c(5.7-6.4)	-0.048599	0.890608	0.94569
k__Bacteria|p__Bacteroidetes|c__CFGB671|o__OFGB671|f__FGB671|g__GGB1669|s__GGB1669_SGB2285|t__SGB2285	A1c(5.7-6.4)	-0.195005	0.431325	0.593971
k__Bacteria|p__Candidatus_Melainabacteria|c__Candidatus_Melainabacteria_unclassified|o__Candidatus_Gastranaerophilales|f__Candidatus_Gastranaerophilales_unclassified|g__Candidatus_Gastranaerophilales_unclassified|s__Candidatus_Gastranaerophilales_bacterium|t__SGB8590	A1c(5.7-6.4)	-0.517852	0.013278	0.030023
k__Bacteria|p__Candidatus_Melainabacteria|c__Candidatus_Melainabacteria_unclassified|o__Candidatus_Gastranaerophilales|f__Candidatus_Gastranaerophilales_unclassified|g__Candidatus_Gastranaerophilales_unclassified|s__Candidatus_Gastranaerophilales_bacterium|t__SGB8608	A1c(5.7-6.4)	-0.155585	0.554602	0.70094
k__Bacteria|p__Candidatus_Melainabacteria|c__Candidatus_Melainabacteria_unclassified|o__Candidatus_Gastranaerophilales|f__Candidatus_Gastranaerophilales_unclassified|g__Candidatus_Gastranaerophilales_unclassified|s__Candidatus_Gastranaerophilales_bacterium|t__SGB8609	A1c(5.7-6.4)	-0.329929	0.218365	0.366188
k__Bacteria|p__Candidatus_Melainabacteria|c__Candidatus_Melainabacteria_unclassified|o__Candidatus_Gastranaerophilales|f__Candidatus_Gastranaerophilales_unclassified|g__Candidatus_Gastranaerophilales_unclassified|s__Candidatus_Gastranaerophilales_bacterium|t__SGB8616	A1c(5.7-6.4)	-0.226808	0.273493	0.435611
k__Bacteria|p__Candidatus_Melainabacteria|c__Candidatus_Melainabacteria_unclassified|o__Candidatus_Gastranaerophilales|f__Candidatus_Gastranaerophilales_unclassified|g__Candidatus_Gastranaerophilales_unclassified|s__Candidatus_Gastranaerophilales_bacterium|t__SGB8617	A1c(5.7-6.4)	0.0684885	0.789921	0.879579
k__Bacteria|p__Candidatus_Melainabacteria|c__Candidatus_Melainabacteria_unclassified|o__Candidatus_Gastranaerophilales|f__Candidatus_Gastranaerophilales_unclassified|g__Candidatus_Gastranaerophilales_unclassified|s__Candidatus_Gastranaerophilales_bacterium|t__SGB8619	A1c(5.7-6.4)	-0.433791	0.156088	0.284748
k__Bacteria|p__Candidatus_Melainabacteria|c__Candidatus_Melainabacteria_unclassified|o__Candidatus_Gastranaerophilales|f__Candidatus_Gastranaerophilales_unclassified|g__Candidatus_Gastranaerophilales_unclassified|s__Candidatus_Gastranaerophilales_bacterium|t__SGB8629	A1c(5.7-6.4)	-0.297368	0.336937	0.499462
k__Bacteria|p__Candidatus_Melainabacteria|c__Candidatus_Melainabacteria_unclassified|o__Candidatus_Gastranaerophilales|f__Candidatus_Gastranaerophilales_unclassified|g__Candidatus_Gastranaerophilales_unclassified|s__Candidatus_Gastranaerophilales_bacterium|t__SGB8641	A1c(5.7-6.4)	-0.0959831	0.588494	0.7273
k__Bacteria|p__Candidatus_Melainabacteria|c__Candidatus_Melainabacteria_unclassified|o__Candidatus_Gastranaerophilales|f__Candidatus_Gastranaerophilales_unclassified|g__Candidatus_Gastranaerophilales_unclassified|s__Candidatus_Gastranaerophilales_bacterium|t__SGB8642	A1c(5.7-6.4)	-0.189507	0.350834	0.512111
k__Bacteria|p__Candidatus_Melainabacteria|c__Candidatus_Melainabacteria_unclassified|o__Candidatus_Gastranaerophilales|f__Candidatus_Gastranaerophilales_unclassified|g__Candidatus_Gastranaerophilales_unclassified|s__Candidatus_Gastranaerophilales_bacterium|t__SGB8644	A1c(5.7-6.4)	-0.233725	0.418862	0.584932
k__Bacteria|p__Candidatus_Melainabacteria|c__Candidatus_Melainabacteria_unclassified|o__Candidatus_Gastranaerophilales|f__Candidatus_Gastranaerophilales_unclassified|g__Candidatus_Gastranaerophilales_unclassified|s__Candidatus_Gastranaerophilales_bacterium|t__SGB8645	A1c(5.7-6.4)	-0.471488	0.0363962	0.0787922
k__Bacteria|p__Candidatus_Melainabacteria|c__Candidatus_Melainabacteria_unclassified|o__Candidatus_Gastranaerophilales|f__Candidatus_Gastranaerophilales_unclassified|g__Candidatus_Gastranaerophilales_unclassified|s__Candidatus_Gastranaerophilales_bacterium|t__SGB8651	A1c(5.7-6.4)	0.125372	0.683819	0.800244
k__Bacteria|p__Candidatus_Melainabacteria|c__Candidatus_Melainabacteria_unclassified|o__Candidatus_Gastranaerophilales|f__Candidatus_Gastranaerophilales_unclassified|g__Candidatus_Gastranaerophilales_unclassified|s__Candidatus_Gastranaerophilales_bacterium|t__SGB8653	A1c(5.7-6.4)	-0.401144	0.262632	0.422604
k__Bacteria|p__Candidatus_Melainabacteria|c__Candidatus_Melainabacteria_unclassified|o__Candidatus_Gastranaerophilales|f__Candidatus_Gastranaerophilales_unclassified|g__GGB6012|s__GGB6012_SGB8640|t__SGB8640	A1c(5.7-6.4)	-0.204259	0.537032	0.685948
k__Bacteria|p__Candidatus_Melainabacteria|c__Candidatus_Melainabacteria_unclassified|o__Candidatus_Gastranaerophilales|f__Candidatus_Gastranaerophilales_unclassified|g__GGB6021|s__GGB6021_SGB8655|t__SGB8655	A1c(5.7-6.4)	-0.24004	0.491412	0.646844
k__Bacteria|p__Candidatus_Saccharibacteria|c__Candidatus_Saccharibacteria_unclassified|o__Candidatus_Saccharibacteria_unclassified|f__Candidatus_Saccharibacteria_unclassified|g__Candidatus_Saccharibacteria_unclassified|s__Candidatus_Saccharibacteria_unclassified_SGB19850|t__SGB19850_group	A1c(5.7-6.4)	0.227445	0.303004	0.466867
k__Bacteria|p__Candidatus_Saccharibacteria|c__Candidatus_Saccharimonia|o__Candidatus_Saccharimonales|f__Candidatus_Sacchiramonaceaea|g__Candidatus_Nanosynsacchari|s__Candidatus_Nanosynsacchari_sp_TM7_ANC_38_39_G1_1|t__SGB19882	A1c(5.7-6.4)	0.234671	0.0928311	0.183442
k__Bacteria|p__Elusimicrobia|c__Elusimicrobia|o__Elusimicrobiales|f__Elusimicrobiales_unclassified|g__Elusimicrobiales_unclassified|s__Elusimicrobiales_bacterium|t__SGB19692	A1c(5.7-6.4)	0.0199751	0.945683	0.977986
k__Bacteria|p__Elusimicrobia|c__Elusimicrobia|o__Elusimicrobiales|f__Elusimicrobiales_unclassified|g__Elusimicrobiales_unclassified|s__Elusimicrobiales_bacterium|t__SGB19694	A1c(5.7-6.4)	-0.196046	0.558403	0.703279
k__Bacteria|p__Firmicutes|c__Bacilli|o__Bacilli_unclassified|f__Bacilli_unclassified|g__Bacilli_unclassified|s__Bacilli_bacterium|t__SGB1005	A1c(5.7-6.4)	-0.00636353	0.980004	0.997356
k__Bacteria|p__Firmicutes|c__Bacilli|o__Bacilli_unclassified|f__Bacilli_unclassified|g__Bacilli_unclassified|s__Bacilli_bacterium|t__SGB1016	A1c(5.7-6.4)	-0.431583	0.118252	0.225149
k__Bacteria|p__Firmicutes|c__Bacilli|o__Bacilli_unclassified|f__Bacilli_unclassified|g__Bacilli_unclassified|s__Bacilli_bacterium|t__SGB1022	A1c(5.7-6.4)	-0.20744	0.328235	0.492484
k__Bacteria|p__Firmicutes|c__Bacilli|o__Bacilli_unclassified|f__Bacilli_unclassified|g__Bacilli_unclassified|s__Bacilli_bacterium|t__SGB58483	A1c(5.7-6.4)	-0.134196	0.556313	0.701608
k__Bacteria|p__Firmicutes|c__Bacilli|o__Bacilli_unclassified|f__Bacilli_unclassified|g__Bacilli_unclassified|s__Bacilli_bacterium|t__SGB6407	A1c(5.7-6.4)	-0.271312	0.310646	0.475867
k__Bacteria|p__Firmicutes|c__Bacilli|o__Bacilli_unclassified|f__Bacilli_unclassified|g__Bacilli_unclassified|s__Bacilli_bacterium|t__SGB6421	A1c(5.7-6.4)	-0.223992	0.425988	0.591437
k__Bacteria|p__Firmicutes|c__Bacilli|o__Bacilli_unclassified|f__Bacilli_unclassified|g__Bacilli_unclassified|s__Bacilli_bacterium|t__SGB6427	A1c(5.7-6.4)	0.00990634	0.964715	0.989412
k__Bacteria|p__Firmicutes|c__Bacilli|o__Bacilli_unclassified|f__Bacilli_unclassified|g__Bacilli_unclassified|s__Bacilli_bacterium|t__SGB6430	A1c(5.7-6.4)	0.0670923	0.779967	0.872349
k__Bacteria|p__Firmicutes|c__Bacilli|o__Bacilli_unclassified|f__Bacilli_unclassified|g__Bacilli_unclassified|s__Bacilli_bacterium|t__SGB6440	A1c(5.7-6.4)	0.0532507	0.83268	0.9088
k__Bacteria|p__Firmicutes|c__Bacilli|o__Bacilli_unclassified|f__Bacilli_unclassified|g__Bacilli_unclassified|s__Bacilli_bacterium|t__SGB6442	A1c(5.7-6.4)	-0.215268	0.458313	0.616846
k__Bacteria|p__Firmicutes|c__Bacilli|o__Bacilli_unclassified|f__Bacilli_unclassified|g__Bacilli_unclassified|s__Bacilli_bacterium|t__SGB6445	A1c(5.7-6.4)	-0.128522	0.570576	0.712641
k__Bacteria|p__Firmicutes|c__Bacilli|o__Bacilli_unclassified|f__Bacilli_unclassified|g__Bacilli_unclassified|s__Bacilli_bacterium|t__SGB6447	A1c(5.7-6.4)	-0.12537	0.596243	0.733252
k__Bacteria|p__Firmicutes|c__Bacilli|o__Bacilli_unclassified|f__Bacilli_unclassified|g__Bacilli_unclassified|s__Bacilli_bacterium|t__SGB6452	A1c(5.7-6.4)	-0.060867	0.772574	0.867505
k__Bacteria|p__Firmicutes|c__Bacilli|o__Bacilli_unclassified|f__Bacilli_unclassified|g__Bacilli_unclassified|s__Bacilli_bacterium|t__SGB6472	A1c(5.7-6.4)	-0.475882	0.154544	0.283236
k__Bacteria|p__Firmicutes|c__Bacilli|o__Bacilli_unclassified|f__Bacilli_unclassified|g__Bacilli_unclassified|s__Bacilli_bacterium|t__SGB6476	A1c(5.7-6.4)	-0.31453	0.172905	0.308753
k__Bacteria|p__Firmicutes|c__Bacilli|o__Bacilli_unclassified|f__Bacilli_unclassified|g__Bacilli_unclassified|s__Bacilli_bacterium|t__SGB6486	A1c(5.7-6.4)	-0.474381	0.0574683	0.119895
k__Bacteria|p__Firmicutes|c__Bacilli|o__Bacilli_unclassified|f__Bacilli_unclassified|g__Bacilli_unclassified|s__Bacilli_bacterium|t__SGB6492	A1c(5.7-6.4)	-0.343718	0.143404	0.266638
k__Bacteria|p__Firmicutes|c__Bacilli|o__Bacilli_unclassified|f__Bacilli_unclassified|g__Bacilli_unclassified|s__Bacilli_bacterium|t__SGB6499	A1c(5.7-6.4)	-0.830549	0.0108089	0.0246226
k__Bacteria|p__Firmicutes|c__Bacilli|o__Bacilli_unclassified|f__Bacilli_unclassified|g__Bacilli_unclassified|s__Bacilli_bacterium|t__SGB6503	A1c(5.7-6.4)	-0.3302	0.315617	0.480189
k__Bacteria|p__Firmicutes|c__Bacilli|o__Bacilli_unclassified|f__Bacilli_unclassified|g__Bacilli_unclassified|s__Bacilli_bacterium|t__SGB6510	A1c(5.7-6.4)	-0.474837	0.0363751	0.0787895
k__Bacteria|p__Firmicutes|c__Bacilli|o__Bacilli_unclassified|f__Bacilli_unclassified|g__Bacilli_unclassified|s__Bacilli_bacterium|t__SGB6511	A1c(5.7-6.4)	-0.152857	0.536554	0.685779
k__Bacteria|p__Firmicutes|c__Bacilli|o__Bacilli_unclassified|f__Bacilli_unclassified|g__Bacilli_unclassified|s__Bacilli_bacterium|t__SGB6512	A1c(5.7-6.4)	-0.338276	0.0979892	0.192198
k__Bacteria|p__Firmicutes|c__Bacilli|o__Bacilli_unclassified|f__Bacilli_unclassified|g__Bacilli_unclassified|s__Bacilli_bacterium|t__SGB6517	A1c(5.7-6.4)	-0.059145	0.812744	0.895124
k__Bacteria|p__Firmicutes|c__Bacilli|o__Bacilli_unclassified|f__Bacilli_unclassified|g__Bacilli_unclassified|s__Bacilli_bacterium|t__SGB6521	A1c(5.7-6.4)	-0.567509	0.0175691	0.0393666
k__Bacteria|p__Firmicutes|c__Bacilli|o__Bacilli_unclassified|f__Bacilli_unclassified|g__Bacilli_unclassified|s__Bacilli_bacterium|t__SGB6529	A1c(5.7-6.4)	-0.199467	0.507179	0.660809
k__Bacteria|p__Firmicutes|c__Bacilli|o__Bacilli_unclassified|f__Bacilli_unclassified|g__Bacilli_unclassified|s__Bacilli_bacterium|t__SGB6533	A1c(5.7-6.4)	-0.402551	0.0791414	0.160059
k__Bacteria|p__Firmicutes|c__Bacilli|o__Bacilli_unclassified|f__Bacilli_unclassified|g__Bacilli_unclassified|s__Bacilli_bacterium|t__SGB6541	A1c(5.7-6.4)	-0.512386	0.0211755	0.0471545
k__Bacteria|p__Firmicutes|c__Bacilli|o__Bacilli_unclassified|f__Bacilli_unclassified|g__Bacilli_unclassified|s__Bacilli_bacterium|t__SGB6543	A1c(5.7-6.4)	-0.186328	0.420119	0.586481
k__Bacteria|p__Firmicutes|c__Bacilli|o__Bacilli_unclassified|f__Bacilli_unclassified|g__Bacilli_unclassified|s__Bacilli_bacterium|t__SGB6606	A1c(5.7-6.4)	-0.245021	0.349783	0.511417
k__Bacteria|p__Firmicutes|c__Bacilli|o__Bacilli_unclassified|f__Bacilli_unclassified|g__Bacilli_unclassified|s__Bacilli_bacterium|t__SGB6609	A1c(5.7-6.4)	-0.0618226	0.803442	0.887839
k__Bacteria|p__Firmicutes|c__Bacilli|o__Bacilli_unclassified|f__Bacilli_unclassified|g__Bacilli_unclassified|s__Bacilli_bacterium|t__SGB6766	A1c(5.7-6.4)	-0.13605	0.521392	0.672687
k__Bacteria|p__Firmicutes|c__Bacilli|o__Bacilli_unclassified|f__Bacilli_unclassified|g__Bacilli_unclassified|s__Bacilli_bacterium|t__SGB6868	A1c(5.7-6.4)	-0.191344	0.450158	0.611035
k__Bacteria|p__Firmicutes|c__Bacilli|o__Bacilli_unclassified|f__Bacilli_unclassified|g__Bacilli_unclassified|s__Bacilli_unclassified_SGB6422|t__SGB6422	A1c(5.7-6.4)	-0.345845	0.284089	0.449001
k__Bacteria|p__Firmicutes|c__Bacilli|o__Bacilli_unclassified|f__Bacilli_unclassified|g__Bacilli_unclassified|s__Bacilli_unclassified_SGB6428|t__SGB6428	A1c(5.7-6.4)	0.048072	0.876718	0.935198
k__Bacteria|p__Firmicutes|c__Bacilli|o__Bacilli_unclassified|f__Bacilli_unclassified|g__Bacilli_unclassified|s__Bacilli_unclassified_SGB6473|t__SGB6473	A1c(5.7-6.4)	-0.52644	0.0451351	0.0962398
k__Bacteria|p__Firmicutes|c__Bacilli|o__Bacilli_unclassified|f__Bacilli_unclassified|g__Bacilli_unclassified|s__Bacilli_unclassified_SGB6478|t__SGB6478	A1c(5.7-6.4)	-0.903518	0.00683952	0.015725
k__Bacteria|p__Firmicutes|c__Bacilli|o__Bacilli_unclassified|f__Bacilli_unclassified|g__Bacilli_unclassified|s__Bacilli_unclassified_SGB6487|t__SGB6487	A1c(5.7-6.4)	-0.376172	0.1698	0.30458
k__Bacteria|p__Firmicutes|c__Bacilli|o__Bacilli_unclassified|f__Bacilli_unclassified|g__Bacilli_unclassified|s__Bacilli_unclassified_SGB6493|t__SGB6493	A1c(5.7-6.4)	-0.432633	0.143053	0.266267
k__Bacteria|p__Firmicutes|c__Bacilli|o__Bacilli_unclassified|f__Bacilli_unclassified|g__Bacilli_unclassified|s__Bacilli_unclassified_SGB6502|t__SGB6502	A1c(5.7-6.4)	-0.495411	0.0651619	0.13467
k__Bacteria|p__Firmicutes|c__Bacilli|o__Bacilli_unclassified|f__Bacilli_unclassified|g__Bacilli_unclassified|s__Bacilli_unclassified_SGB6540|t__SGB6540	A1c(5.7-6.4)	-0.472048	0.086898	0.173796
k__Bacteria|p__Firmicutes|c__Bacilli|o__Bacilli_unclassified|f__Bacilli_unclassified|g__GGB4640|s__GGB4640_SGB6419|t__SGB6419	A1c(5.7-6.4)	-0.388817	0.048658	0.103031
k__Bacteria|p__Firmicutes|c__Bacilli|o__Bacilli_unclassified|f__Bacilli_unclassified|g__GGB4651|s__GGB4651_SGB6438|t__SGB6438	A1c(5.7-6.4)	-0.0958207	0.711603	0.821846
k__Bacteria|p__Firmicutes|c__Bacilli|o__Bacilli_unclassified|f__Bacilli_unclassified|g__GGB4652|s__GGB4652_SGB6439|t__SGB6439	A1c(5.7-6.4)	-0.211216	0.301009	0.465482
k__Bacteria|p__Firmicutes|c__Bacilli|o__Bacilli_unclassified|f__Bacilli_unclassified|g__GGB4669|s__GGB4669_SGB6458|t__SGB6458	A1c(5.7-6.4)	-0.369282	0.232903	0.386321
k__Bacteria|p__Firmicutes|c__Bacilli|o__Bacilli_unclassified|f__Bacilli_unclassified|g__GGB4672|s__GGB4672_SGB6461|t__SGB6461	A1c(5.7-6.4)	0.164787	0.574618	0.716646
k__Bacteria|p__Firmicutes|c__Bacilli|o__Bacilli_unclassified|f__Bacilli_unclassified|g__GGB4674|s__GGB4674_SGB6463|t__SGB6463	A1c(5.7-6.4)	-0.0385171	0.862657	0.926428
k__Bacteria|p__Firmicutes|c__Bacilli|o__Bacilli_unclassified|f__Bacilli_unclassified|g__GGB4676|s__GGB4676_SGB6465|t__SGB6465	A1c(5.7-6.4)	-0.344905	0.207098	0.351605
k__Bacteria|p__Firmicutes|c__Bacilli|o__Bacilli_unclassified|f__Bacilli_unclassified|g__GGB4677|s__GGB4677_SGB6466|t__SGB6466	A1c(5.7-6.4)	0.253257	0.319362	0.4838
k__Bacteria|p__Firmicutes|c__Bacilli|o__Bacilli_unclassified|f__Bacilli_unclassified|g__GGB4678|s__GGB4678_SGB6468|t__SGB6468	A1c(5.7-6.4)	-0.185862	0.467024	0.625538
k__Bacteria|p__Firmicutes|c__Bacilli|o__Bacilli_unclassified|f__Bacilli_unclassified|g__GGB4693|s__GGB4693_SGB6491|t__SGB6491	A1c(5.7-6.4)	-0.235826	0.375851	0.54067
k__Bacteria|p__Firmicutes|c__Bacilli|o__Bacilli_unclassified|f__Bacilli_unclassified|g__GGB4698|s__GGB4698_SGB6498|t__SGB6498	A1c(5.7-6.4)	-0.579787	0.018403	0.0412119
k__Bacteria|p__Firmicutes|c__Bacilli|o__Bacilli_unclassified|f__Bacilli_unclassified|g__GGB4700|s__GGB4700_SGB6506|t__SGB6506	A1c(5.7-6.4)	-1.06641	0.000865828	0.00203549
k__Bacteria|p__Firmicutes|c__Bacilli|o__Bacilli_unclassified|f__Bacilli_unclassified|g__GGB4701|s__GGB4701_SGB6508|t__SGB6508	A1c(5.7-6.4)	-0.204503	0.465779	0.62408
k__Bacteria|p__Firmicutes|c__Bacilli|o__Bacilli_unclassified|f__Bacilli_unclassified|g__GGB4706|s__GGB4706_SGB6513|t__SGB6513	A1c(5.7-6.4)	-0.0776864	0.75679	0.857421
k__Bacteria|p__Firmicutes|c__Bacilli|o__Bacilli_unclassified|f__Bacilli_unclassified|g__GGB4708|s__GGB4708_SGB6518|t__SGB6518	A1c(5.7-6.4)	-0.393779	0.175035	0.311255
k__Bacteria|p__Firmicutes|c__Bacilli|o__Bacilli_unclassified|f__Bacilli_unclassified|g__GGB4710|s__GGB4710_SGB6522|t__SGB6522	A1c(5.7-6.4)	-0.820638	0.00389022	0.00903843
k__Bacteria|p__Firmicutes|c__Bacilli|o__Bacilli_unclassified|f__Bacilli_unclassified|g__GGB4713|s__GGB4713_SGB6526|t__SGB6526	A1c(5.7-6.4)	-0.726857	0.0245925	0.0544881
k__Bacteria|p__Firmicutes|c__Bacilli|o__Bacilli_unclassified|f__Bacilli_unclassified|g__GGB4727|s__GGB4727_SGB6548|t__SGB6548	A1c(5.7-6.4)	-0.507823	0.0343922	0.0747804
k__Bacteria|p__Firmicutes|c__Bacilli|o__Bacilli_unclassified|f__Bacilli_unclassified|g__GGB4750|s__GGB4750_SGB6579|t__SGB6579	A1c(5.7-6.4)	-0.385145	0.202705	0.346307
k__Bacteria|p__Firmicutes|c__Bacilli|o__Bacilli_unclassified|f__Bacilli_unclassified|g__GGB4773|s__GGB4773_SGB6607|t__SGB6607	A1c(5.7-6.4)	-0.02625	0.919724	0.965491
k__Bacteria|p__Firmicutes|c__Bacilli|o__Bacilli_unclassified|f__Bacilli_unclassified|g__GGB4780|s__GGB4780_SGB6615|t__SGB6615	A1c(5.7-6.4)	0.103974	0.64138	0.766581
k__Bacteria|p__Firmicutes|c__Bacilli|o__Lactobacillales|f__Enterococcaceae|g__Enterococcus|s__Enterococcus_faecalis|t__SGB7962	A1c(5.7-6.4)	-0.283802	0.166132	0.299354
k__Bacteria|p__Firmicutes|c__Bacilli|o__Lactobacillales|f__Enterococcaceae|g__Enterococcus|s__Enterococcus_faecium|t__SGB7967	A1c(5.7-6.4)	0.210419	0.389155	0.554577
k__Bacteria|p__Firmicutes|c__Bacilli|o__Lactobacillales|f__Lactobacillaceae|g__Ligilactobacillus|s__Ligilactobacillus_ruminis|t__SGB7061	A1c(5.7-6.4)	-0.00380177	0.989645	1
k__Bacteria|p__Firmicutes|c__Bacilli|o__Lactobacillales|f__Leuconostocaceae|g__Weissella|s__Weissella_confusa|t__SGB7115	A1c(5.7-6.4)	-0.113628	0.608256	0.740884
k__Bacteria|p__Firmicutes|c__Bacilli|o__Lactobacillales|f__Streptococcaceae|g__Lactococcus|s__Lactococcus_lactis|t__SGB7985	A1c(5.7-6.4)	-0.0701286	0.760561	0.859369
k__Bacteria|p__Firmicutes|c__Bacilli|o__Lactobacillales|f__Streptococcaceae|g__Lactococcus|s__Lactococcus_petauri|t__SGB7980_group	A1c(5.7-6.4)	-0.0202886	0.935287	0.972051
k__Bacteria|p__Firmicutes|c__Bacilli|o__Lactobacillales|f__Streptococcaceae|g__Streptococcus|s__Streptococcus_anginosus|t__SGB8028_group	A1c(5.7-6.4)	0.100846	0.553881	0.700476
k__Bacteria|p__Firmicutes|c__Bacilli|o__Lactobacillales|f__Streptococcaceae|g__Streptococcus|s__Streptococcus_equinus|t__SGB8022	A1c(5.7-6.4)	-0.127606	0.621563	0.751103
k__Bacteria|p__Firmicutes|c__Bacilli|o__Lactobacillales|f__Streptococcaceae|g__Streptococcus|s__Streptococcus_gallolyticus|t__SGB8018	A1c(5.7-6.4)	-0.447509	0.0557092	0.11667
k__Bacteria|p__Firmicutes|c__Bacilli|o__Lactobacillales|f__Streptococcaceae|g__Streptococcus|s__Streptococcus_gordonii|t__SGB8053	A1c(5.7-6.4)	0.147936	0.492366	0.647669
k__Bacteria|p__Firmicutes|c__Bacilli|o__Lactobacillales|f__Streptococcaceae|g__Streptococcus|s__Streptococcus_infantis|t__SGB8095	A1c(5.7-6.4)	0.20738	0.267868	0.427744
k__Bacteria|p__Firmicutes|c__Bacilli|o__Lactobacillales|f__Streptococcaceae|g__Streptococcus|s__Streptococcus_mitis|t__SGB8163	A1c(5.7-6.4)	0.123689	0.457687	0.616781
k__Bacteria|p__Firmicutes|c__Bacilli|o__Lactobacillales|f__Streptococcaceae|g__Streptococcus|s__Streptococcus_oralis|t__SGB8130	A1c(5.7-6.4)	0.362816	0.0873254	0.174563
k__Bacteria|p__Firmicutes|c__Bacilli|o__Lactobacillales|f__Streptococcaceae|g__Streptococcus|s__Streptococcus_parasanguinis|t__SGB8071	A1c(5.7-6.4)	0.305064	0.184059	0.323142
k__Bacteria|p__Firmicutes|c__Bacilli|o__Lactobacillales|f__Streptococcaceae|g__Streptococcus|s__Streptococcus_salivarius|t__SGB8007_group	A1c(5.7-6.4)	0.0654193	0.719899	0.828292
k__Bacteria|p__Firmicutes|c__Bacilli|o__Lactobacillales|f__Streptococcaceae|g__Streptococcus|s__Streptococcus_sp_263_SSPC|t__SGB8255_group	A1c(5.7-6.4)	0.263798	0.139701	0.260976
k__Bacteria|p__Firmicutes|c__Bacilli|o__Lactobacillales|f__Streptococcaceae|g__Streptococcus|s__Streptococcus_sp_A12|t__SGB8059_group	A1c(5.7-6.4)	0.560591	0.0186035	0.0416374
k__Bacteria|p__Firmicutes|c__CFGB11481|o__OFGB11481|f__FGB11481|g__GGB33665|s__GGB33665_SGB47358|t__SGB47358	A1c(5.7-6.4)	0.0729574	0.757791	0.857705
k__Bacteria|p__Firmicutes|c__CFGB11737|o__OFGB11737|f__FGB11737|g__GGB34228|s__GGB34228_SGB72916|t__SGB72916	A1c(5.7-6.4)	-0.152071	0.367355	0.531921
k__Bacteria|p__Firmicutes|c__CFGB1218|o__OFGB1218|f__FGB1218|g__GGB2983|s__GGB2983_SGB3965|t__SGB3965	A1c(5.7-6.4)	-0.242015	0.106357	0.206164
k__Bacteria|p__Firmicutes|c__CFGB12277|o__OFGB12277|f__FGB12277|g__GGB35068|s__GGB35068_SGB47850|t__SGB47850	A1c(5.7-6.4)	-0.44727	0.01058	0.0241152
k__Bacteria|p__Firmicutes|c__CFGB1298|o__OFGB1298|f__FGB1298|g__GGB3118|s__GGB3118_SGB4130|t__SGB4130	A1c(5.7-6.4)	-0.488731	0.0435259	0.0931089
k__Bacteria|p__Firmicutes|c__CFGB1340|o__OFGB1340|f__FGB1340|g__GGB3256|s__GGB3256_SGB4303|t__SGB4303	A1c(5.7-6.4)	-0.0258502	0.927352	0.968103
k__Bacteria|p__Firmicutes|c__CFGB1424|o__OFGB1424|f__FGB1424|g__GGB3490|s__GGB3490_SGB4664|t__SGB4664	A1c(5.7-6.4)	0.644664	0.0189574	0.0424056
k__Bacteria|p__Firmicutes|c__CFGB16911|o__OFGB16911|f__FGB16911|g__GGB49418|s__GGB49418_SGB69331|t__SGB69331	A1c(5.7-6.4)	-0.189773	0.378006	0.542392
k__Bacteria|p__Firmicutes|c__CFGB1788|o__OFGB1788|f__FGB1788|g__GGB4751|s__GGB4751_SGB6580|t__SGB6580	A1c(5.7-6.4)	-0.34954	0.15183	0.279165
k__Bacteria|p__Firmicutes|c__CFGB1798|o__OFGB1798|f__FGB1798|g__GGB4768|s__GGB4768_SGB6601|t__SGB6601	A1c(5.7-6.4)	-0.323971	0.236075	0.38943
k__Bacteria|p__Firmicutes|c__CFGB1798|o__OFGB1798|f__FGB1798|g__GGB4769|s__GGB4769_SGB6602|t__SGB6602	A1c(5.7-6.4)	-0.278302	0.314975	0.479905
k__Bacteria|p__Firmicutes|c__CFGB1872|o__OFGB1872|f__FGB1872|g__GGB4964|s__GGB4964_SGB6927|t__SGB6927	A1c(5.7-6.4)	-0.14509	0.45874	0.616846
k__Bacteria|p__Firmicutes|c__CFGB2950|o__OFGB2950|f__FGB2950|g__GGB9291|s__GGB9291_SGB14248|t__SGB14248	A1c(5.7-6.4)	-0.703599	0.00844361	0.0193569
k__Bacteria|p__Firmicutes|c__CFGB3047|o__OFGB3047|f__FGB3047|g__GGB9557|s__GGB9557_SGB14966|t__SGB14966	A1c(5.7-6.4)	0.197536	0.25522	0.414667
k__Bacteria|p__Firmicutes|c__CFGB3048|o__OFGB3048|f__FGB3048|g__GGB9559|s__GGB9559_SGB14969|t__SGB14969	A1c(5.7-6.4)	-0.00965151	0.965491	0.989696
k__Bacteria|p__Firmicutes|c__CFGB3048|o__OFGB3048|f__FGB3048|g__GGB9560|s__GGB9560_SGB69175|t__SGB69175	A1c(5.7-6.4)	-0.233652	0.221769	0.371269
k__Bacteria|p__Firmicutes|c__CFGB3170|o__OFGB3170|f__FGB3170|g__GGB10690|s__GGB10690_SGB17345|t__SGB17345	A1c(5.7-6.4)	-0.401275	0.0623828	0.129263
k__Bacteria|p__Firmicutes|c__CFGB42691|o__OFGB42691|f__FGB42691|g__GGB51441|s__GGB51441_SGB71759|t__SGB71759	A1c(5.7-6.4)	-0.096727	0.546223	0.69405
k__Bacteria|p__Firmicutes|c__CFGB4621|o__OFGB4621|f__FGB4621|g__GGB13431|s__GGB13431_SGB20700|t__SGB20700	A1c(5.7-6.4)	-0.32226	0.0728852	0.148771
k__Bacteria|p__Firmicutes|c__CFGB9475|o__OFGB9475|f__FGB9475|g__GGB42711|s__GGB42711_SGB59916|t__SGB59916	A1c(5.7-6.4)	-0.281771	0.0740412	0.150666
k__Bacteria|p__Firmicutes|c__Clostridia|o__Clostridia_unclassified|f__Clostridia_unclassified|g__Candidatus_Avimicrobium|s__Candidatus_Avimicrobium_caecorum|t__SGB15350	A1c(5.7-6.4)	0.270176	0.18558	0.325093
k__Bacteria|p__Firmicutes|c__Clostridia|o__Clostridia_unclassified|f__Clostridia_unclassified|g__Clostridia_unclassified|s__Clostridia_bacterium|t__SGB13977	A1c(5.7-6.4)	0.0780831	0.778473	0.872134
k__Bacteria|p__Firmicutes|c__Clostridia|o__Clostridia_unclassified|f__Clostridia_unclassified|g__Clostridia_unclassified|s__Clostridia_bacterium|t__SGB13978	A1c(5.7-6.4)	-0.780974	0.00384978	0.00894971
k__Bacteria|p__Firmicutes|c__Clostridia|o__Clostridia_unclassified|f__Clostridia_unclassified|g__Clostridia_unclassified|s__Clostridia_bacterium|t__SGB13979	A1c(5.7-6.4)	-0.430769	0.0735947	0.149911
k__Bacteria|p__Firmicutes|c__Clostridia|o__Clostridia_unclassified|f__Clostridia_unclassified|g__Clostridia_unclassified|s__Clostridia_bacterium|t__SGB13987	A1c(5.7-6.4)	-0.565073	0.037976	0.0821674
k__Bacteria|p__Firmicutes|c__Clostridia|o__Clostridia_unclassified|f__Clostridia_unclassified|g__Clostridia_unclassified|s__Clostridia_bacterium|t__SGB13990	A1c(5.7-6.4)	-0.20209	0.347566	0.509852
k__Bacteria|p__Firmicutes|c__Clostridia|o__Clostridia_unclassified|f__Clostridia_unclassified|g__Clostridia_unclassified|s__Clostridia_bacterium|t__SGB13994	A1c(5.7-6.4)	-0.0198452	0.938834	0.974716
k__Bacteria|p__Firmicutes|c__Clostridia|o__Clostridia_unclassified|f__Clostridia_unclassified|g__Clostridia_unclassified|s__Clostridia_bacterium|t__SGB13997	A1c(5.7-6.4)	-0.242918	0.408789	0.5741
k__Bacteria|p__Firmicutes|c__Clostridia|o__Clostridia_unclassified|f__Clostridia_unclassified|g__Clostridia_unclassified|s__Clostridia_bacterium|t__SGB14001	A1c(5.7-6.4)	-0.566287	0.0232472	0.0516228
k__Bacteria|p__Firmicutes|c__Clostridia|o__Clostridia_unclassified|f__Clostridia_unclassified|g__Clostridia_unclassified|s__Clostridia_bacterium|t__SGB14002	A1c(5.7-6.4)	-0.323409	0.183224	0.322247
k__Bacteria|p__Firmicutes|c__Clostridia|o__Clostridia_unclassified|f__Clostridia_unclassified|g__Clostridia_unclassified|s__Clostridia_bacterium|t__SGB14004	A1c(5.7-6.4)	-0.392197	0.182318	0.321365
k__Bacteria|p__Firmicutes|c__Clostridia|o__Clostridia_unclassified|f__Clostridia_unclassified|g__Clostridia_unclassified|s__Clostridia_bacterium|t__SGB14005	A1c(5.7-6.4)	-0.32449	0.28389	0.449001
k__Bacteria|p__Firmicutes|c__Clostridia|o__Clostridia_unclassified|f__Clostridia_unclassified|g__Clostridia_unclassified|s__Clostridia_bacterium|t__SGB14007	A1c(5.7-6.4)	-0.235054	0.408349	0.573684
k__Bacteria|p__Firmicutes|c__Clostridia|o__Clostridia_unclassified|f__Clostridia_unclassified|g__Clostridia_unclassified|s__Clostridia_bacterium|t__SGB14011	A1c(5.7-6.4)	-0.477553	0.0784517	0.158826
k__Bacteria|p__Firmicutes|c__Clostridia|o__Clostridia_unclassified|f__Clostridia_unclassified|g__Clostridia_unclassified|s__Clostridia_bacterium|t__SGB14017	A1c(5.7-6.4)	-0.762809	0.00571958	0.0132113
k__Bacteria|p__Firmicutes|c__Clostridia|o__Clostridia_unclassified|f__Clostridia_unclassified|g__Clostridia_unclassified|s__Clostridia_bacterium|t__SGB14026	A1c(5.7-6.4)	-0.279919	0.216751	0.364098
k__Bacteria|p__Firmicutes|c__Clostridia|o__Clostridia_unclassified|f__Clostridia_unclassified|g__Clostridia_unclassified|s__Clostridia_bacterium|t__SGB14109	A1c(5.7-6.4)	-0.10323	0.652072	0.774751
k__Bacteria|p__Firmicutes|c__Clostridia|o__Clostridia_unclassified|f__Clostridia_unclassified|g__Clostridia_unclassified|s__Clostridia_bacterium|t__SGB14110	A1c(5.7-6.4)	-0.350331	0.225164	0.375368
k__Bacteria|p__Firmicutes|c__Clostridia|o__Clostridia_unclassified|f__Clostridia_unclassified|g__Clostridia_unclassified|s__Clostridia_bacterium|t__SGB14131	A1c(5.7-6.4)	-0.161586	0.383713	0.548794
k__Bacteria|p__Firmicutes|c__Clostridia|o__Clostridia_unclassified|f__Clostridia_unclassified|g__Clostridia_unclassified|s__Clostridia_bacterium|t__SGB14136	A1c(5.7-6.4)	-0.622783	0.0267355	0.0589727
k__Bacteria|p__Firmicutes|c__Clostridia|o__Clostridia_unclassified|f__Clostridia_unclassified|g__Clostridia_unclassified|s__Clostridia_bacterium|t__SGB14185	A1c(5.7-6.4)	-0.54753	0.0399457	0.0861473
k__Bacteria|p__Firmicutes|c__Clostridia|o__Clostridia_unclassified|f__Clostridia_unclassified|g__Clostridia_unclassified|s__Clostridia_bacterium|t__SGB14189	A1c(5.7-6.4)	-0.462682	0.0569859	0.119076
k__Bacteria|p__Firmicutes|c__Clostridia|o__Clostridia_unclassified|f__Clostridia_unclassified|g__Clostridia_unclassified|s__Clostridia_bacterium|t__SGB14190	A1c(5.7-6.4)	-0.0568399	0.824991	0.904593
k__Bacteria|p__Firmicutes|c__Clostridia|o__Clostridia_unclassified|f__Clostridia_unclassified|g__Clostridia_unclassified|s__Clostridia_bacterium|t__SGB14193	A1c(5.7-6.4)	-0.911655	0.00247515	0.00577777
k__Bacteria|p__Firmicutes|c__Clostridia|o__Clostridia_unclassified|f__Clostridia_unclassified|g__Clostridia_unclassified|s__Clostridia_bacterium|t__SGB14199	A1c(5.7-6.4)	-0.0863394	0.746978	0.850109
k__Bacteria|p__Firmicutes|c__Clostridia|o__Clostridia_unclassified|f__Clostridia_unclassified|g__Clostridia_unclassified|s__Clostridia_bacterium|t__SGB14202	A1c(5.7-6.4)	-0.181397	0.502565	0.657162
k__Bacteria|p__Firmicutes|c__Clostridia|o__Clostridia_unclassified|f__Clostridia_unclassified|g__Clostridia_unclassified|s__Clostridia_bacterium|t__SGB14203	A1c(5.7-6.4)	-0.359765	0.165938	0.299156
k__Bacteria|p__Firmicutes|c__Clostridia|o__Clostridia_unclassified|f__Clostridia_unclassified|g__Clostridia_unclassified|s__Clostridia_bacterium|t__SGB14205	A1c(5.7-6.4)	-0.443936	0.100038	0.19554
k__Bacteria|p__Firmicutes|c__Clostridia|o__Clostridia_unclassified|f__Clostridia_unclassified|g__Clostridia_unclassified|s__Clostridia_bacterium|t__SGB14209	A1c(5.7-6.4)	-0.553293	0.0443493	0.094666
k__Bacteria|p__Firmicutes|c__Clostridia|o__Clostridia_unclassified|f__Clostridia_unclassified|g__Clostridia_unclassified|s__Clostridia_bacterium|t__SGB14210	A1c(5.7-6.4)	-0.119951	0.487969	0.642951
k__Bacteria|p__Firmicutes|c__Clostridia|o__Clostridia_unclassified|f__Clostridia_unclassified|g__Clostridia_unclassified|s__Clostridia_bacterium|t__SGB14211	A1c(5.7-6.4)	-0.450485	0.0317809	0.0694835
k__Bacteria|p__Firmicutes|c__Clostridia|o__Clostridia_unclassified|f__Clostridia_unclassified|g__Clostridia_unclassified|s__Clostridia_bacterium|t__SGB14212	A1c(5.7-6.4)	-0.0849658	0.733007	0.839233
k__Bacteria|p__Firmicutes|c__Clostridia|o__Clostridia_unclassified|f__Clostridia_unclassified|g__Clostridia_unclassified|s__Clostridia_bacterium|t__SGB14215	A1c(5.7-6.4)	-0.834272	0.00311242	0.00725256
k__Bacteria|p__Firmicutes|c__Clostridia|o__Clostridia_unclassified|f__Clostridia_unclassified|g__Clostridia_unclassified|s__Clostridia_bacterium|t__SGB14216	A1c(5.7-6.4)	0.00992129	0.968043	0.990643
k__Bacteria|p__Firmicutes|c__Clostridia|o__Clostridia_unclassified|f__Clostridia_unclassified|g__Clostridia_unclassified|s__Clostridia_bacterium|t__SGB14227	A1c(5.7-6.4)	-0.375012	0.158162	0.287343
k__Bacteria|p__Firmicutes|c__Clostridia|o__Clostridia_unclassified|f__Clostridia_unclassified|g__Clostridia_unclassified|s__Clostridia_bacterium|t__SGB14232	A1c(5.7-6.4)	-0.298084	0.333639	0.496867
k__Bacteria|p__Firmicutes|c__Clostridia|o__Clostridia_unclassified|f__Clostridia_unclassified|g__Clostridia_unclassified|s__Clostridia_bacterium|t__SGB14242	A1c(5.7-6.4)	-0.126449	0.629074	0.757002
k__Bacteria|p__Firmicutes|c__Clostridia|o__Clostridia_unclassified|f__Clostridia_unclassified|g__Clostridia_unclassified|s__Clostridia_bacterium|t__SGB14246	A1c(5.7-6.4)	-0.0241577	0.900625	0.95174
k__Bacteria|p__Firmicutes|c__Clostridia|o__Clostridia_unclassified|f__Clostridia_unclassified|g__Clostridia_unclassified|s__Clostridia_bacterium|t__SGB14247	A1c(5.7-6.4)	-0.481463	0.0712344	0.145928
k__Bacteria|p__Firmicutes|c__Clostridia|o__Clostridia_unclassified|f__Clostridia_unclassified|g__Clostridia_unclassified|s__Clostridia_bacterium|t__SGB14250	A1c(5.7-6.4)	-0.679163	0.00977564	0.0223202
k__Bacteria|p__Firmicutes|c__Clostridia|o__Clostridia_unclassified|f__Clostridia_unclassified|g__Clostridia_unclassified|s__Clostridia_bacterium|t__SGB14252	A1c(5.7-6.4)	-0.365136	0.0617989	0.128255
k__Bacteria|p__Firmicutes|c__Clostridia|o__Clostridia_unclassified|f__Clostridia_unclassified|g__Clostridia_unclassified|s__Clostridia_bacterium|t__SGB14253	A1c(5.7-6.4)	-0.467282	0.0602183	0.125236
k__Bacteria|p__Firmicutes|c__Clostridia|o__Clostridia_unclassified|f__Clostridia_unclassified|g__Clostridia_unclassified|s__Clostridia_bacterium|t__SGB14255	A1c(5.7-6.4)	-0.500591	0.0899227	0.178317
k__Bacteria|p__Firmicutes|c__Clostridia|o__Clostridia_unclassified|f__Clostridia_unclassified|g__Clostridia_unclassified|s__Clostridia_bacterium|t__SGB14256	A1c(5.7-6.4)	-0.512116	0.0518578	0.108934
k__Bacteria|p__Firmicutes|c__Clostridia|o__Clostridia_unclassified|f__Clostridia_unclassified|g__Clostridia_unclassified|s__Clostridia_bacterium|t__SGB14263	A1c(5.7-6.4)	-0.431295	0.116063	0.221727
k__Bacteria|p__Firmicutes|c__Clostridia|o__Clostridia_unclassified|f__Clostridia_unclassified|g__Clostridia_unclassified|s__Clostridia_bacterium|t__SGB14291	A1c(5.7-6.4)	-0.467537	0.103932	0.202154
k__Bacteria|p__Firmicutes|c__Clostridia|o__Clostridia_unclassified|f__Clostridia_unclassified|g__Clostridia_unclassified|s__Clostridia_bacterium|t__SGB14311	A1c(5.7-6.4)	-0.970547	0.00194682	0.00455791
k__Bacteria|p__Firmicutes|c__Clostridia|o__Clostridia_unclassified|f__Clostridia_unclassified|g__Clostridia_unclassified|s__Clostridia_bacterium|t__SGB14832	A1c(5.7-6.4)	-0.344725	0.14304	0.266267
k__Bacteria|p__Firmicutes|c__Clostridia|o__Clostridia_unclassified|f__Clostridia_unclassified|g__Clostridia_unclassified|s__Clostridia_bacterium|t__SGB14861	A1c(5.7-6.4)	-0.0662986	0.71279	0.82233
k__Bacteria|p__Firmicutes|c__Clostridia|o__Clostridia_unclassified|f__Clostridia_unclassified|g__Clostridia_unclassified|s__Clostridia_bacterium|t__SGB14937	A1c(5.7-6.4)	-0.411995	0.023316	0.0517468
k__Bacteria|p__Firmicutes|c__Clostridia|o__Clostridia_unclassified|f__Clostridia_unclassified|g__Clostridia_unclassified|s__Clostridia_bacterium|t__SGB14942	A1c(5.7-6.4)	-0.61076	0.0133183	0.030097
k__Bacteria|p__Firmicutes|c__Clostridia|o__Clostridia_unclassified|f__Clostridia_unclassified|g__Clostridia_unclassified|s__Clostridia_bacterium|t__SGB14945	A1c(5.7-6.4)	-0.0520617	0.799093	0.885242
k__Bacteria|p__Firmicutes|c__Clostridia|o__Clostridia_unclassified|f__Clostridia_unclassified|g__Clostridia_unclassified|s__Clostridia_bacterium|t__SGB14949	A1c(5.7-6.4)	-0.246664	0.323312	0.488292
k__Bacteria|p__Firmicutes|c__Clostridia|o__Clostridia_unclassified|f__Clostridia_unclassified|g__Clostridia_unclassified|s__Clostridia_bacterium|t__SGB14950	A1c(5.7-6.4)	-0.601136	0.0145123	0.0327208
k__Bacteria|p__Firmicutes|c__Clostridia|o__Clostridia_unclassified|f__Clostridia_unclassified|g__Clostridia_unclassified|s__Clostridia_bacterium|t__SGB15038	A1c(5.7-6.4)	-0.297223	0.267713	0.427744
k__Bacteria|p__Firmicutes|c__Clostridia|o__Clostridia_unclassified|f__Clostridia_unclassified|g__Clostridia_unclassified|s__Clostridia_bacterium|t__SGB15370	A1c(5.7-6.4)	-0.122775	0.436634	0.598373
k__Bacteria|p__Firmicutes|c__Clostridia|o__Clostridia_unclassified|f__Clostridia_unclassified|g__Clostridia_unclassified|s__Clostridia_bacterium|t__SGB15373	A1c(5.7-6.4)	-0.0491026	0.817543	0.898413
k__Bacteria|p__Firmicutes|c__Clostridia|o__Clostridia_unclassified|f__Clostridia_unclassified|g__Clostridia_unclassified|s__Clostridia_bacterium|t__SGB15374	A1c(5.7-6.4)	-0.245189	0.204899	0.348768
k__Bacteria|p__Firmicutes|c__Clostridia|o__Clostridia_unclassified|f__Clostridia_unclassified|g__Clostridia_unclassified|s__Clostridia_bacterium|t__SGB15377	A1c(5.7-6.4)	-0.870199	0.00200335	0.00468747
k__Bacteria|p__Firmicutes|c__Clostridia|o__Clostridia_unclassified|f__Clostridia_unclassified|g__Clostridia_unclassified|s__Clostridia_bacterium|t__SGB15380	A1c(5.7-6.4)	-0.230234	0.217726	0.36558
k__Bacteria|p__Firmicutes|c__Clostridia|o__Clostridia_unclassified|f__Clostridia_unclassified|g__Clostridia_unclassified|s__Clostridia_bacterium|t__SGB15383	A1c(5.7-6.4)	-0.512928	0.010216	0.0232989
k__Bacteria|p__Firmicutes|c__Clostridia|o__Clostridia_unclassified|f__Clostridia_unclassified|g__Clostridia_unclassified|s__Clostridia_bacterium|t__SGB15384	A1c(5.7-6.4)	-0.397996	0.0690286	0.141702
k__Bacteria|p__Firmicutes|c__Clostridia|o__Clostridia_unclassified|f__Clostridia_unclassified|g__Clostridia_unclassified|s__Clostridia_bacterium|t__SGB15385	A1c(5.7-6.4)	-0.341835	0.173295	0.309171
k__Bacteria|p__Firmicutes|c__Clostridia|o__Clostridia_unclassified|f__Clostridia_unclassified|g__Clostridia_unclassified|s__Clostridia_bacterium|t__SGB15405	A1c(5.7-6.4)	-0.386917	0.0756856	0.153775
k__Bacteria|p__Firmicutes|c__Clostridia|o__Clostridia_unclassified|f__Clostridia_unclassified|g__Clostridia_unclassified|s__Clostridia_bacterium|t__SGB15406	A1c(5.7-6.4)	-0.405599	0.0338256	0.07371
k__Bacteria|p__Firmicutes|c__Clostridia|o__Clostridia_unclassified|f__Clostridia_unclassified|g__Clostridia_unclassified|s__Clostridia_bacterium|t__SGB15408	A1c(5.7-6.4)	-0.801061	0.00618207	0.0142382
k__Bacteria|p__Firmicutes|c__Clostridia|o__Clostridia_unclassified|f__Clostridia_unclassified|g__Clostridia_unclassified|s__Clostridia_bacterium|t__SGB15409	A1c(5.7-6.4)	-0.298326	0.202497	0.346165
k__Bacteria|p__Firmicutes|c__Clostridia|o__Clostridia_unclassified|f__Clostridia_unclassified|g__Clostridia_unclassified|s__Clostridia_bacterium|t__SGB15411	A1c(5.7-6.4)	-0.562179	0.00925563	0.0211817
k__Bacteria|p__Firmicutes|c__Clostridia|o__Clostridia_unclassified|f__Clostridia_unclassified|g__Clostridia_unclassified|s__Clostridia_bacterium|t__SGB15413	A1c(5.7-6.4)	-0.307065	0.156251	0.284915
k__Bacteria|p__Firmicutes|c__Clostridia|o__Clostridia_unclassified|f__Clostridia_unclassified|g__Clostridia_unclassified|s__Clostridia_bacterium|t__SGB3573	A1c(5.7-6.4)	0.0492386	0.806601	0.889359
k__Bacteria|p__Firmicutes|c__Clostridia|o__Clostridia_unclassified|f__Clostridia_unclassified|g__Clostridia_unclassified|s__Clostridia_bacterium|t__SGB3940	A1c(5.7-6.4)	-0.723714	0.00855814	0.0196081
k__Bacteria|p__Firmicutes|c__Clostridia|o__Clostridia_unclassified|f__Clostridia_unclassified|g__Clostridia_unclassified|s__Clostridia_bacterium|t__SGB3957	A1c(5.7-6.4)	-0.555157	0.0193036	0.0431313
k__Bacteria|p__Firmicutes|c__Clostridia|o__Clostridia_unclassified|f__Clostridia_unclassified|g__Clostridia_unclassified|s__Clostridia_bacterium|t__SGB3986	A1c(5.7-6.4)	-0.672603	0.00552195	0.0127697
k__Bacteria|p__Firmicutes|c__Clostridia|o__Clostridia_unclassified|f__Clostridia_unclassified|g__Clostridia_unclassified|s__Clostridia_bacterium|t__SGB3988	A1c(5.7-6.4)	-0.112438	0.608437	0.740884
k__Bacteria|p__Firmicutes|c__Clostridia|o__Clostridia_unclassified|f__Clostridia_unclassified|g__Clostridia_unclassified|s__Clostridia_bacterium|t__SGB3989	A1c(5.7-6.4)	-0.770363	0.00616173	0.0141996
k__Bacteria|p__Firmicutes|c__Clostridia|o__Clostridia_unclassified|f__Clostridia_unclassified|g__Clostridia_unclassified|s__Clostridia_bacterium|t__SGB4110	A1c(5.7-6.4)	-0.0453195	0.865627	0.928361
k__Bacteria|p__Firmicutes|c__Clostridia|o__Clostridia_unclassified|f__Clostridia_unclassified|g__Clostridia_unclassified|s__Clostridia_bacterium|t__SGB4122	A1c(5.7-6.4)	-0.169087	0.500769	0.655678
k__Bacteria|p__Firmicutes|c__Clostridia|o__Clostridia_unclassified|f__Clostridia_unclassified|g__Clostridia_unclassified|s__Clostridia_bacterium|t__SGB4141	A1c(5.7-6.4)	0.0323246	0.871571	0.932214
k__Bacteria|p__Firmicutes|c__Clostridia|o__Clostridia_unclassified|f__Clostridia_unclassified|g__Clostridia_unclassified|s__Clostridia_bacterium|t__SGB4143	A1c(5.7-6.4)	-0.609871	0.0166281	0.0373216
k__Bacteria|p__Firmicutes|c__Clostridia|o__Clostridia_unclassified|f__Clostridia_unclassified|g__Clostridia_unclassified|s__Clostridia_bacterium|t__SGB4145	A1c(5.7-6.4)	-0.352604	0.0440386	0.0940534
k__Bacteria|p__Firmicutes|c__Clostridia|o__Clostridia_unclassified|f__Clostridia_unclassified|g__Clostridia_unclassified|s__Clostridia_bacterium|t__SGB4146	A1c(5.7-6.4)	0.279328	0.20737	0.351892
k__Bacteria|p__Firmicutes|c__Clostridia|o__Clostridia_unclassified|f__Clostridia_unclassified|g__Clostridia_unclassified|s__Clostridia_bacterium|t__SGB4153	A1c(5.7-6.4)	-0.581357	0.0382502	0.0827156
k__Bacteria|p__Firmicutes|c__Clostridia|o__Clostridia_unclassified|f__Clostridia_unclassified|g__Clostridia_unclassified|s__Clostridia_bacterium|t__SGB4154	A1c(5.7-6.4)	-0.0439633	0.834372	0.908849
k__Bacteria|p__Firmicutes|c__Clostridia|o__Clostridia_unclassified|f__Clostridia_unclassified|g__Clostridia_unclassified|s__Clostridia_bacterium|t__SGB4155	A1c(5.7-6.4)	-0.415997	0.163352	0.295479
k__Bacteria|p__Firmicutes|c__Clostridia|o__Clostridia_unclassified|f__Clostridia_unclassified|g__Clostridia_unclassified|s__Clostridia_bacterium|t__SGB4158	A1c(5.7-6.4)	-0.111738	0.586358	0.725357
k__Bacteria|p__Firmicutes|c__Clostridia|o__Clostridia_unclassified|f__Clostridia_unclassified|g__Clostridia_unclassified|s__Clostridia_bacterium|t__SGB4159	A1c(5.7-6.4)	-0.291619	0.234876	0.389037
k__Bacteria|p__Firmicutes|c__Clostridia|o__Clostridia_unclassified|f__Clostridia_unclassified|g__Clostridia_unclassified|s__Clostridia_bacterium|t__SGB4329	A1c(5.7-6.4)	-0.026344	0.926919	0.968103
k__Bacteria|p__Firmicutes|c__Clostridia|o__Clostridia_unclassified|f__Clostridia_unclassified|g__Clostridia_unclassified|s__Clostridia_bacterium|t__SGB4333	A1c(5.7-6.4)	-0.141694	0.638493	0.764038
k__Bacteria|p__Firmicutes|c__Clostridia|o__Clostridia_unclassified|f__Clostridia_unclassified|g__Clostridia_unclassified|s__Clostridia_bacterium|t__SGB4335	A1c(5.7-6.4)	0.264622	0.327625	0.492484
k__Bacteria|p__Firmicutes|c__Clostridia|o__Clostridia_unclassified|f__Clostridia_unclassified|g__Clostridia_unclassified|s__Clostridia_bacterium|t__SGB4342	A1c(5.7-6.4)	-0.17777	0.322101	0.486834
k__Bacteria|p__Firmicutes|c__Clostridia|o__Clostridia_unclassified|f__Clostridia_unclassified|g__Clostridia_unclassified|s__Clostridia_bacterium|t__SGB4343	A1c(5.7-6.4)	-0.257589	0.275377	0.438085
k__Bacteria|p__Firmicutes|c__Clostridia|o__Clostridia_unclassified|f__Clostridia_unclassified|g__Clostridia_unclassified|s__Clostridia_bacterium|t__SGB4365	A1c(5.7-6.4)	-0.924317	0.00629099	0.0144806
k__Bacteria|p__Firmicutes|c__Clostridia|o__Clostridia_unclassified|f__Clostridia_unclassified|g__Clostridia_unclassified|s__Clostridia_bacterium|t__SGB4368	A1c(5.7-6.4)	-0.264193	0.257004	0.416372
k__Bacteria|p__Firmicutes|c__Clostridia|o__Clostridia_unclassified|f__Clostridia_unclassified|g__Clostridia_unclassified|s__Clostridia_bacterium|t__SGB4394	A1c(5.7-6.4)	-0.277792	0.266724	0.42706
k__Bacteria|p__Firmicutes|c__Clostridia|o__Clostridia_unclassified|f__Clostridia_unclassified|g__Clostridia_unclassified|s__Clostridia_bacterium|t__SGB4395	A1c(5.7-6.4)	-0.366459	0.215319	0.361998
k__Bacteria|p__Firmicutes|c__Clostridia|o__Clostridia_unclassified|f__Clostridia_unclassified|g__Clostridia_unclassified|s__Clostridia_bacterium|t__SGB4435	A1c(5.7-6.4)	-0.402175	0.0541441	0.113677
k__Bacteria|p__Firmicutes|c__Clostridia|o__Clostridia_unclassified|f__Clostridia_unclassified|g__Clostridia_unclassified|s__Clostridia_bacterium|t__SGB47307	A1c(5.7-6.4)	-0.0790044	0.732138	0.838965
k__Bacteria|p__Firmicutes|c__Clostridia|o__Clostridia_unclassified|f__Clostridia_unclassified|g__Clostridia_unclassified|s__Clostridia_bacterium|t__SGB47410	A1c(5.7-6.4)	0.168967	0.435763	0.597592
k__Bacteria|p__Firmicutes|c__Clostridia|o__Clostridia_unclassified|f__Clostridia_unclassified|g__Clostridia_unclassified|s__Clostridia_bacterium|t__SGB47427	A1c(5.7-6.4)	-0.250523	0.31288	0.477998
k__Bacteria|p__Firmicutes|c__Clostridia|o__Clostridia_unclassified|f__Clostridia_unclassified|g__Clostridia_unclassified|s__Clostridia_bacterium|t__SGB5180	A1c(5.7-6.4)	-0.169483	0.348284	0.510456
k__Bacteria|p__Firmicutes|c__Clostridia|o__Clostridia_unclassified|f__Clostridia_unclassified|g__Clostridia_unclassified|s__Clostridia_bacterium|t__SGB5197	A1c(5.7-6.4)	0.390218	0.0820722	0.165122
k__Bacteria|p__Firmicutes|c__Clostridia|o__Clostridia_unclassified|f__Clostridia_unclassified|g__Clostridia_unclassified|s__Clostridia_bacterium|t__SGB53511	A1c(5.7-6.4)	-0.0344568	0.815882	0.897008
k__Bacteria|p__Firmicutes|c__Clostridia|o__Clostridia_unclassified|f__Clostridia_unclassified|g__Clostridia_unclassified|s__Clostridia_bacterium|t__SGB53819	A1c(5.7-6.4)	-0.487592	0.0507001	0.106899
k__Bacteria|p__Firmicutes|c__Clostridia|o__Clostridia_unclassified|f__Clostridia_unclassified|g__Clostridia_unclassified|s__Clostridia_bacterium|t__SGB58517	A1c(5.7-6.4)	-0.422921	0.0512994	0.10799
k__Bacteria|p__Firmicutes|c__Clostridia|o__Clostridia_unclassified|f__Clostridia_unclassified|g__Clostridia_unclassified|s__Clostridia_bacterium|t__SGB6249	A1c(5.7-6.4)	-0.63774	0.00492985	0.0114138
k__Bacteria|p__Firmicutes|c__Clostridia|o__Clostridia_unclassified|f__Clostridia_unclassified|g__Clostridia_unclassified|s__Clostridia_bacterium|t__SGB6251	A1c(5.7-6.4)	-0.0710363	0.743379	0.846952
k__Bacteria|p__Firmicutes|c__Clostridia|o__Clostridia_unclassified|f__Clostridia_unclassified|g__Clostridia_unclassified|s__Clostridia_bacterium|t__SGB6289	A1c(5.7-6.4)	-0.132556	0.638129	0.763906
k__Bacteria|p__Firmicutes|c__Clostridia|o__Clostridia_unclassified|f__Clostridia_unclassified|g__Clostridia_unclassified|s__Clostridia_bacterium|t__SGB6301	A1c(5.7-6.4)	-0.35406	0.0853953	0.171222
k__Bacteria|p__Firmicutes|c__Clostridia|o__Clostridia_unclassified|f__Clostridia_unclassified|g__Clostridia_unclassified|s__Clostridia_bacterium|t__SGB6308	A1c(5.7-6.4)	-0.515751	0.086407	0.172901
k__Bacteria|p__Firmicutes|c__Clostridia|o__Clostridia_unclassified|f__Clostridia_unclassified|g__Clostridia_unclassified|s__Clostridia_bacterium|t__SGB6328	A1c(5.7-6.4)	0.129213	0.680978	0.798097
k__Bacteria|p__Firmicutes|c__Clostridia|o__Clostridia_unclassified|f__Clostridia_unclassified|g__Clostridia_unclassified|s__Clostridia_bacterium|t__SGB6334	A1c(5.7-6.4)	-0.245622	0.258331	0.417959
k__Bacteria|p__Firmicutes|c__Clostridia|o__Clostridia_unclassified|f__Clostridia_unclassified|g__Clostridia_unclassified|s__Clostridia_bacterium|t__SGB6343	A1c(5.7-6.4)	-0.32848	0.116687	0.222812
k__Bacteria|p__Firmicutes|c__Clostridia|o__Clostridia_unclassified|f__Clostridia_unclassified|g__Clostridia_unclassified|s__Clostridia_bacterium|t__SGB6346	A1c(5.7-6.4)	0.022459	0.908332	0.958607
k__Bacteria|p__Firmicutes|c__Clostridia|o__Clostridia_unclassified|f__Clostridia_unclassified|g__Clostridia_unclassified|s__Clostridia_bacterium|t__SGB6350	A1c(5.7-6.4)	0.0392826	0.850776	0.919896
k__Bacteria|p__Firmicutes|c__Clostridia|o__Clostridia_unclassified|f__Clostridia_unclassified|g__Clostridia_unclassified|s__Clostridia_bacterium|t__SGB6359	A1c(5.7-6.4)	-0.20017	0.394222	0.558387
k__Bacteria|p__Firmicutes|c__Clostridia|o__Clostridia_unclassified|f__Clostridia_unclassified|g__Clostridia_unclassified|s__Clostridia_bacterium|t__SGB6363	A1c(5.7-6.4)	-0.0075279	0.967621	0.990643
k__Bacteria|p__Firmicutes|c__Clostridia|o__Clostridia_unclassified|f__Clostridia_unclassified|g__Clostridia_unclassified|s__Clostridia_bacterium|t__SGB6370	A1c(5.7-6.4)	-0.264407	0.307134	0.471899
k__Bacteria|p__Firmicutes|c__Clostridia|o__Clostridia_unclassified|f__Clostridia_unclassified|g__Clostridia_unclassified|s__Clostridia_bacterium|t__SGB6378	A1c(5.7-6.4)	-0.100887	0.608946	0.74117
k__Bacteria|p__Firmicutes|c__Clostridia|o__Clostridia_unclassified|f__Clostridia_unclassified|g__Clostridia_unclassified|s__Clostridia_unclassified_SGB13966|t__SGB13966	A1c(5.7-6.4)	-0.195099	0.468833	0.627326
k__Bacteria|p__Firmicutes|c__Clostridia|o__Clostridia_unclassified|f__Clostridia_unclassified|g__Clostridia_unclassified|s__Clostridia_unclassified_SGB13993|t__SGB13993	A1c(5.7-6.4)	-0.0556619	0.840175	0.912553
k__Bacteria|p__Firmicutes|c__Clostridia|o__Clostridia_unclassified|f__Clostridia_unclassified|g__Clostridia_unclassified|s__Clostridia_unclassified_SGB13999|t__SGB13999	A1c(5.7-6.4)	-0.533007	0.0947131	0.186418
k__Bacteria|p__Firmicutes|c__Clostridia|o__Clostridia_unclassified|f__Clostridia_unclassified|g__Clostridia_unclassified|s__Clostridia_unclassified_SGB14196|t__SGB14196	A1c(5.7-6.4)	-0.565866	0.0278924	0.0613881
k__Bacteria|p__Firmicutes|c__Clostridia|o__Clostridia_unclassified|f__Clostridia_unclassified|g__Clostridia_unclassified|s__Clostridia_unclassified_SGB20792|t__SGB20792	A1c(5.7-6.4)	-0.350821	0.249413	0.407235
k__Bacteria|p__Firmicutes|c__Clostridia|o__Clostridia_unclassified|f__Clostridia_unclassified|g__Clostridia_unclassified|s__Clostridia_unclassified_SGB3983|t__SGB3983	A1c(5.7-6.4)	-0.156734	0.583307	0.722476
k__Bacteria|p__Firmicutes|c__Clostridia|o__Clostridia_unclassified|f__Clostridia_unclassified|g__Clostridia_unclassified|s__Clostridia_unclassified_SGB4317|t__SGB4317	A1c(5.7-6.4)	-0.0922602	0.712414	0.82233
k__Bacteria|p__Firmicutes|c__Clostridia|o__Clostridia_unclassified|f__Clostridia_unclassified|g__Clostridia_unclassified|s__Clostridia_unclassified_SGB4367|t__SGB4367	A1c(5.7-6.4)	-0.498306	0.15775	0.286988
k__Bacteria|p__Firmicutes|c__Clostridia|o__Clostridia_unclassified|f__Clostridia_unclassified|g__Clostridia_unclassified|s__Clostridia_unclassified_SGB4372|t__SGB4372	A1c(5.7-6.4)	-0.0628612	0.840644	0.912636
k__Bacteria|p__Firmicutes|c__Clostridia|o__Clostridia_unclassified|f__Clostridia_unclassified|g__Clostridia_unclassified|s__Clostridia_unclassified_SGB4373|t__SGB4373	A1c(5.7-6.4)	-0.460729	0.166685	0.300078
k__Bacteria|p__Firmicutes|c__Clostridia|o__Clostridia_unclassified|f__Clostridia_unclassified|g__Clostridia_unclassified|s__Clostridia_unclassified_SGB6276|t__SGB6276	A1c(5.7-6.4)	-0.437844	0.149842	0.276021
k__Bacteria|p__Firmicutes|c__Clostridia|o__Clostridia_unclassified|f__Clostridia_unclassified|g__Clostridia_unclassified|s__Clostridia_unclassified_SGB6293|t__SGB6293	A1c(5.7-6.4)	-0.341196	0.261881	0.422204
k__Bacteria|p__Firmicutes|c__Clostridia|o__Clostridia_unclassified|f__Clostridia_unclassified|g__Clostridia_unclassified|s__Clostridia_unclassified_SGB6302|t__SGB6302	A1c(5.7-6.4)	-0.246356	0.179956	0.318051
k__Bacteria|p__Firmicutes|c__Clostridia|o__Clostridia_unclassified|f__Clostridia_unclassified|g__Clostridia_unclassified|s__Clostridia_unclassified_SGB6344|t__SGB6344	A1c(5.7-6.4)	-0.00931859	0.96163	0.988044
k__Bacteria|p__Firmicutes|c__Clostridia|o__Clostridia_unclassified|f__Clostridia_unclassified|g__Clostridia_unclassified|s__Clostridia_unclassified_SGB6369|t__SGB6369	A1c(5.7-6.4)	-0.03628	0.888365	0.944319
k__Bacteria|p__Firmicutes|c__Clostridia|o__Clostridia_unclassified|f__Clostridia_unclassified|g__Clostridia_unclassified|s__Clostridia_unclassified_SGB6371|t__SGB6371	A1c(5.7-6.4)	0.271797	0.334502	0.49724
k__Bacteria|p__Firmicutes|c__Clostridia|o__Clostridia_unclassified|f__Clostridia_unclassified|g__Clostridia_unclassified|s__Clostridia_unclassified_SGB6376|t__SGB6376	A1c(5.7-6.4)	0.19579	0.356468	0.518808
k__Bacteria|p__Firmicutes|c__Clostridia|o__Clostridia_unclassified|f__Clostridia_unclassified|g__Clostridia_unclassified|s__Clostridia_unclassified_SGB6385|t__SGB6385	A1c(5.7-6.4)	-0.6176	0.0560466	0.117268
k__Bacteria|p__Firmicutes|c__Clostridia|o__Clostridia_unclassified|f__Clostridia_unclassified|g__GGB2977|s__GGB2977_SGB3959|t__SGB3959	A1c(5.7-6.4)	-0.574231	0.000397188	0.000935421
k__Bacteria|p__Firmicutes|c__Clostridia|o__Clostridia_unclassified|f__Clostridia_unclassified|g__GGB3277|s__GGB3277_SGB4327|t__SGB4327_group	A1c(5.7-6.4)	0.104145	0.748564	0.851232
k__Bacteria|p__Firmicutes|c__Clostridia|o__Clostridia_unclassified|f__Clostridia_unclassified|g__GGB3278|s__GGB3278_SGB4328|t__SGB4328	A1c(5.7-6.4)	-0.304423	0.284617	0.449002
k__Bacteria|p__Firmicutes|c__Clostridia|o__Clostridia_unclassified|f__Clostridia_unclassified|g__GGB3293|s__GGB3293_SGB4348|t__SGB4348	A1c(5.7-6.4)	0.0279704	0.923102	0.966989
k__Bacteria|p__Firmicutes|c__Clostridia|o__Clostridia_unclassified|f__Clostridia_unclassified|g__GGB3303|s__GGB3303_SGB4364|t__SGB4364	A1c(5.7-6.4)	-0.241631	0.448371	0.61024
k__Bacteria|p__Firmicutes|c__Clostridia|o__Clostridia_unclassified|f__Clostridia_unclassified|g__GGB4549|s__GGB4549_SGB6271|t__SGB6271	A1c(5.7-6.4)	-0.105653	0.643886	0.768478
k__Bacteria|p__Firmicutes|c__Clostridia|o__Clostridia_unclassified|f__Clostridia_unclassified|g__GGB4554|s__GGB4554_SGB6285|t__SGB6285	A1c(5.7-6.4)	-0.265312	0.264689	0.424658
k__Bacteria|p__Firmicutes|c__Clostridia|o__Clostridia_unclassified|f__Clostridia_unclassified|g__GGB4568|s__GGB4568_SGB6309|t__SGB6309	A1c(5.7-6.4)	0.27471	0.126148	0.238695
k__Bacteria|p__Firmicutes|c__Clostridia|o__Clostridia_unclassified|f__Clostridia_unclassified|g__GGB4569|s__GGB4569_SGB6310|t__SGB6310	A1c(5.7-6.4)	-0.204709	0.415119	0.580522
k__Bacteria|p__Firmicutes|c__Clostridia|o__Clostridia_unclassified|f__Clostridia_unclassified|g__GGB4584|s__GGB4584_SGB6338|t__SGB6338	A1c(5.7-6.4)	-0.418449	0.123267	0.233466
k__Bacteria|p__Firmicutes|c__Clostridia|o__Clostridia_unclassified|f__Clostridia_unclassified|g__GGB4585|s__GGB4585_SGB6340|t__SGB6340	A1c(5.7-6.4)	-0.530522	0.106945	0.207101
k__Bacteria|p__Firmicutes|c__Clostridia|o__Clostridia_unclassified|f__Clostridia_unclassified|g__GGB4588|s__GGB4588_SGB6347|t__SGB6347	A1c(5.7-6.4)	-0.104423	0.615561	0.746123
k__Bacteria|p__Firmicutes|c__Clostridia|o__Clostridia_unclassified|f__Clostridia_unclassified|g__GGB4599|s__GGB4599_SGB6362|t__SGB6362	A1c(5.7-6.4)	-0.33656	0.311652	0.476488
k__Bacteria|p__Firmicutes|c__Clostridia|o__Clostridia_unclassified|f__Clostridia_unclassified|g__GGB4602|s__GGB4602_SGB6365|t__SGB6365	A1c(5.7-6.4)	-0.240071	0.255824	0.415138
k__Bacteria|p__Firmicutes|c__Clostridia|o__Clostridia_unclassified|f__Clostridia_unclassified|g__GGB4603|s__GGB4603_SGB6367|t__SGB6367	A1c(5.7-6.4)	-0.0255925	0.913171	0.961458
k__Bacteria|p__Firmicutes|c__Clostridia|o__Clostridia_unclassified|f__Clostridia_unclassified|g__GGB9059|s__GGB9059_SGB13976|t__SGB13976	A1c(5.7-6.4)	-0.874845	0.00815953	0.0187164
k__Bacteria|p__Firmicutes|c__Clostridia|o__Clostridia_unclassified|f__Clostridia_unclassified|g__GGB9067|s__GGB9067_SGB13986|t__SGB13986	A1c(5.7-6.4)	-0.398281	0.151514	0.278713
k__Bacteria|p__Firmicutes|c__Clostridia|o__Clostridia_unclassified|f__Clostridia_unclassified|g__GGB9074|s__GGB9074_SGB13995|t__SGB13995	A1c(5.7-6.4)	-0.191471	0.34328	0.50612
k__Bacteria|p__Firmicutes|c__Clostridia|o__Clostridia_unclassified|f__Clostridia_unclassified|g__GGB9260|s__GGB9260_SGB14208|t__SGB14208	A1c(5.7-6.4)	0.0176818	0.940848	0.975275
k__Bacteria|p__Firmicutes|c__Clostridia|o__Clostridia_unclassified|f__Clostridia_unclassified|g__GGB9278|s__GGB9278_SGB14230|t__SGB14230	A1c(5.7-6.4)	-0.779691	0.0116145	0.0264274
k__Bacteria|p__Firmicutes|c__Clostridia|o__Clostridia_unclassified|f__Clostridia_unclassified|g__GGB9284|s__GGB9284_SGB14237|t__SGB14237	A1c(5.7-6.4)	-0.3307	0.295665	0.461112
k__Bacteria|p__Firmicutes|c__Clostridia|o__Clostridia_unclassified|f__Clostridia_unclassified|g__GGB9285|s__GGB9285_SGB14238|t__SGB14238	A1c(5.7-6.4)	-0.582589	0.0694937	0.142583
k__Bacteria|p__Firmicutes|c__Clostridia|o__Clostridia_unclassified|f__Clostridia_unclassified|g__GGB9288|s__GGB9288_SGB14243|t__SGB14243	A1c(5.7-6.4)	-0.712437	0.0120197	0.0272712
k__Bacteria|p__Firmicutes|c__Clostridia|o__Clostridia_unclassified|f__Clostridia_unclassified|g__GGB9331|s__GGB9331_SGB14294|t__SGB14294	A1c(5.7-6.4)	-0.527561	0.0607527	0.126215
k__Bacteria|p__Firmicutes|c__Clostridia|o__Clostridia_unclassified|f__Clostridia_unclassified|g__GGB9342|s__GGB9342_SGB14306|t__SGB14306	A1c(5.7-6.4)	-0.713621	0.0192335	0.042999
k__Bacteria|p__Firmicutes|c__Clostridia|o__Clostridia_unclassified|f__Clostridia_unclassified|g__GGB9347|s__GGB9347_SGB14313|t__SGB14313	A1c(5.7-6.4)	-1.13653	0.000296071	0.000697694
k__Bacteria|p__Firmicutes|c__Clostridia|o__Clostridia_unclassified|f__Clostridia_unclassified|g__GGB9522|s__GGB9522_SGB14921|t__SGB14921	A1c(5.7-6.4)	-0.184602	0.390146	0.554993
k__Bacteria|p__Firmicutes|c__Clostridia|o__Clostridia_unclassified|f__Clostridia_unclassified|g__GGB9758|s__GGB9758_SGB15368|t__SGB15368	A1c(5.7-6.4)	-0.67102	0.00310064	0.00722935
k__Bacteria|p__Firmicutes|c__Clostridia|o__Clostridia_unclassified|f__Clostridia_unclassified|g__GGB9774|s__GGB9774_SGB15394|t__SGB15394	A1c(5.7-6.4)	-0.623264	0.00883629	0.0202337
k__Bacteria|p__Firmicutes|c__Clostridia|o__Clostridia_unclassified|f__Clostridia_unclassified|g__GGB9787|s__GGB9787_SGB15410|t__SGB15410	A1c(5.7-6.4)	-0.263582	0.236832	0.390227
k__Bacteria|p__Firmicutes|c__Clostridia|o__Clostridiales|f__Christensenellaceae|g__Christensenellaceae_unclassified|s__Christensenellaceae_bacterium|t__SGB14128	A1c(5.7-6.4)	-0.319605	0.170912	0.306021
k__Bacteria|p__Firmicutes|c__Clostridia|o__Clostridiales|f__Clostridiaceae|g__Butyricicoccus|s__Butyricicoccus_SGB14990|t__SGB14990	A1c(5.7-6.4)	0.194276	0.474256	0.632022
k__Bacteria|p__Firmicutes|c__Clostridia|o__Clostridiales|f__Clostridiaceae|g__Butyricicoccus|s__Butyricicoccus_sp_AM29_23AC|t__SGB14991	A1c(5.7-6.4)	-0.362642	0.21385	0.360139
k__Bacteria|p__Firmicutes|c__Clostridia|o__Clostridiales|f__Clostridiaceae|g__Clostridiaceae_unclassified|s__Clostridiaceae_bacterium_OM08_6BH|t__SGB4768	A1c(5.7-6.4)	0.0395052	0.729987	0.837226
k__Bacteria|p__Firmicutes|c__Clostridia|o__Clostridiales|f__Clostridiaceae|g__Clostridiaceae_unclassified|s__Clostridiaceae_bacterium|t__SGB4269	A1c(5.7-6.4)	-0.448898	0.100134	0.195632
k__Bacteria|p__Firmicutes|c__Clostridia|o__Clostridiales|f__Clostridiaceae|g__Clostridiaceae_unclassified|s__Clostridiaceae_bacterium|t__SGB4770	A1c(5.7-6.4)	0.250905	0.21528	0.361998
k__Bacteria|p__Firmicutes|c__Clostridia|o__Clostridiales|f__Clostridiaceae|g__Clostridiaceae_unclassified|s__Clostridiaceae_unclassified_SGB4769|t__SGB4769	A1c(5.7-6.4)	0.184016	0.197742	0.339762
k__Bacteria|p__Firmicutes|c__Clostridia|o__Clostridiales|f__Clostridiaceae|g__Clostridium|s__Clostridium_SGB4751|t__SGB4751	A1c(5.7-6.4)	-0.236586	0.189205	0.329407
k__Bacteria|p__Firmicutes|c__Clostridia|o__Clostridiales|f__Clostridiaceae|g__Clostridium|s__Clostridium_SGB6179|t__SGB6179	A1c(5.7-6.4)	0.159153	0.538845	0.687479
k__Bacteria|p__Firmicutes|c__Clostridia|o__Clostridiales|f__Clostridiaceae|g__Clostridium|s__Clostridium_disporicum|t__SGB6178	A1c(5.7-6.4)	-0.218248	0.378663	0.542746
k__Bacteria|p__Firmicutes|c__Clostridia|o__Clostridiales|f__Clostridiaceae|g__Clostridium|s__Clostridium_fessum|t__SGB4705	A1c(5.7-6.4)	0.101664	0.405482	0.571073
k__Bacteria|p__Firmicutes|c__Clostridia|o__Clostridiales|f__Clostridiaceae|g__Clostridium|s__Clostridium_perfringens|t__SGB6191	A1c(5.7-6.4)	-0.33518	0.182547	0.321627
k__Bacteria|p__Firmicutes|c__Clostridia|o__Clostridiales|f__Clostridiaceae|g__Clostridium|s__Clostridium_sp_AF15_49|t__SGB5111	A1c(5.7-6.4)	-0.609441	0.0359512	0.0779139
k__Bacteria|p__Firmicutes|c__Clostridia|o__Clostridiales|f__Clostridiaceae|g__Clostridium|s__Clostridium_sp_AF20_17LB|t__SGB4714	A1c(5.7-6.4)	-0.0110499	0.947725	0.979077
k__Bacteria|p__Firmicutes|c__Clostridia|o__Clostridiales|f__Clostridiaceae|g__Clostridium|s__Clostridium_sp_AF27_2AA|t__SGB4712	A1c(5.7-6.4)	0.325656	0.222245	0.371909
k__Bacteria|p__Firmicutes|c__Clostridia|o__Clostridiales|f__Clostridiaceae|g__Clostridium|s__Clostridium_sp_AF34_10BH|t__SGB4914	A1c(5.7-6.4)	0.319084	0.0898159	0.178283
k__Bacteria|p__Firmicutes|c__Clostridia|o__Clostridiales|f__Clostridiaceae|g__Clostridium|s__Clostridium_sp_AF34_13|t__SGB4659	A1c(5.7-6.4)	0.151849	0.600698	0.737576
k__Bacteria|p__Firmicutes|c__Clostridia|o__Clostridiales|f__Clostridiaceae|g__Clostridium|s__Clostridium_sp_AF36_4|t__SGB4644	A1c(5.7-6.4)	-0.440034	0.0883836	0.176234
k__Bacteria|p__Firmicutes|c__Clostridia|o__Clostridiales|f__Clostridiaceae|g__Clostridium|s__Clostridium_sp_AM22_11AC|t__SGB4749	A1c(5.7-6.4)	0.320599	0.190595	0.331244
k__Bacteria|p__Firmicutes|c__Clostridia|o__Clostridiales|f__Clostridiaceae|g__Clostridium|s__Clostridium_sp_AM33_3|t__SGB4711	A1c(5.7-6.4)	0.159165	0.308985	0.473689
k__Bacteria|p__Firmicutes|c__Clostridia|o__Clostridiales|f__Clostridiaceae|g__Clostridium|s__Clostridium_sp_AM49_4BH|t__SGB4652	A1c(5.7-6.4)	-0.177209	0.533163	0.683426
k__Bacteria|p__Firmicutes|c__Clostridia|o__Clostridiales|f__Clostridiaceae|g__Clostridium|s__Clostridium_sp_NSJ_42|t__SGB6174_group	A1c(5.7-6.4)	0.243605	0.318856	0.483404
k__Bacteria|p__Firmicutes|c__Clostridia|o__Clostridiales|f__Clostridiaceae|g__Clostridium|s__Clostridium_sp_OM07_10AC|t__SGB4655	A1c(5.7-6.4)	-0.111599	0.728489	0.83575
k__Bacteria|p__Firmicutes|c__Clostridia|o__Clostridiales|f__Clostridiaceae|g__Clostridium|s__Clostridium_ventriculi|t__SGB6190	A1c(5.7-6.4)	0.0225735	0.934891	0.971894
k__Bacteria|p__Firmicutes|c__Clostridia|o__Clostridiales|f__Clostridiaceae|g__GGB3478|s__GGB3478_SGB4643|t__SGB4643	A1c(5.7-6.4)	-0.302807	0.196766	0.33885
k__Bacteria|p__Firmicutes|c__Clostridia|o__Clostridiales|f__Clostridiaceae|g__GGB3486|s__GGB3486_SGB4658|t__SGB4658	A1c(5.7-6.4)	0.305921	0.286177	0.450388
k__Bacteria|p__Firmicutes|c__Clostridia|o__Clostridiales|f__Clostridiaceae|g__GGB3528|s__GGB3528_SGB4713|t__SGB4713	A1c(5.7-6.4)	-0.395025	0.145528	0.269907
k__Bacteria|p__Firmicutes|c__Clostridia|o__Clostridiales|f__Clostridiaceae|g__GGB4482|s__GGB4482_SGB6176|t__SGB6176	A1c(5.7-6.4)	-0.0190004	0.924543	0.967988
k__Bacteria|p__Firmicutes|c__Clostridia|o__Clostridiales|f__Clostridiaceae|g__GGB9568|s__GGB9568_SGB14980|t__SGB14980_group	A1c(5.7-6.4)	-0.397996	0.100549	0.196346
k__Bacteria|p__Firmicutes|c__Clostridia|o__Clostridiales|f__Clostridiales_Family_XIII_Incertae_Sedis|g__Clostridiales_Family_XIII_Incertae_Sedis_unclassified|s__Clostridiales_Family_XIII_bacterium_WCA_MUC_591_APC_4B|t__SGB3926_group	A1c(5.7-6.4)	-0.139007	0.575615	0.717213
k__Bacteria|p__Firmicutes|c__Clostridia|o__Clostridiales|f__Clostridiales_Family_XIII_Incertae_Sedis|g__Mogibacterium|s__Mogibacterium_diversum|t__SGB3922	A1c(5.7-6.4)	-0.0262452	0.871264	0.932137
k__Bacteria|p__Firmicutes|c__Clostridia|o__Clostridiales|f__Clostridiales_unclassified|g__Clostridiales_unclassified|s__Bacteroides_pectinophilus|t__SGB5068	A1c(5.7-6.4)	-0.784987	0.00486416	0.0112683
k__Bacteria|p__Firmicutes|c__Clostridia|o__Clostridiales|f__Clostridiales_unclassified|g__Clostridiales_unclassified|s__Clostridiales_bacterium_KLE1615|t__SGB5090_group	A1c(5.7-6.4)	-0.131617	0.259829	0.419749
k__Bacteria|p__Firmicutes|c__Clostridia|o__Clostridiales|f__Clostridiales_unclassified|g__Clostridiales_unclassified|s__Clostridiales_bacterium_NSJ_40|t__SGB72336	A1c(5.7-6.4)	-0.236154	0.29488	0.460401
k__Bacteria|p__Firmicutes|c__Clostridia|o__Clostridiales|f__Clostridiales_unclassified|g__Clostridiales_unclassified|s__Clostridiales_unclassified_SGB15145|t__SGB15145	A1c(5.7-6.4)	0.121758	0.228461	0.379747
k__Bacteria|p__Firmicutes|c__Clostridia|o__Clostridiales|f__Eubacteriaceae|g__Eubacteriaceae_unclassified|s__Eubacteriaceae_bacterium|t__SGB3958	A1c(5.7-6.4)	-0.261441	0.199571	0.342196
k__Bacteria|p__Firmicutes|c__Clostridia|o__Clostridiales|f__Eubacteriaceae|g__Eubacteriaceae_unclassified|s__Eubacteriaceae_bacterium|t__SGB5043	A1c(5.7-6.4)	-0.187457	0.389538	0.55467
k__Bacteria|p__Firmicutes|c__Clostridia|o__Clostridiales|f__Eubacteriaceae|g__Eubacterium|s__Eubacterium_ramulus|t__SGB4959	A1c(5.7-6.4)	-0.058663	0.797586	0.884006
k__Bacteria|p__Firmicutes|c__Clostridia|o__Clostridiales|f__Eubacteriaceae|g__Eubacterium|s__Eubacterium_ramulus|t__SGB4960	A1c(5.7-6.4)	-0.0491158	0.79654	0.883658
k__Bacteria|p__Firmicutes|c__Clostridia|o__Clostridiales|f__Eubacteriaceae|g__Eubacterium|s__Eubacterium_sp_AF15_50|t__SGB5042	A1c(5.7-6.4)	-0.199229	0.304962	0.469337
k__Bacteria|p__Firmicutes|c__Clostridia|o__Clostridiales|f__Eubacteriaceae|g__Eubacterium|s__Eubacterium_sp_AF22_8LB|t__SGB6816	A1c(5.7-6.4)	-0.315341	0.255325	0.414667
k__Bacteria|p__Firmicutes|c__Clostridia|o__Clostridiales|f__Eubacteriaceae|g__Eubacterium|s__Eubacterium_sp_AF34_35BH|t__SGB5051	A1c(5.7-6.4)	-0.0338556	0.834204	0.908849
k__Bacteria|p__Firmicutes|c__Clostridia|o__Clostridiales|f__Eubacteriaceae|g__Eubacterium|s__Eubacterium_sp_AM28_29|t__SGB6796_group	A1c(5.7-6.4)	-0.155563	0.484391	0.639904
k__Bacteria|p__Firmicutes|c__Clostridia|o__Clostridiales|f__Eubacteriaceae|g__Eubacterium|s__Eubacterium_ventriosum|t__SGB5045	A1c(5.7-6.4)	-0.038717	0.87275	0.933224
k__Bacteria|p__Firmicutes|c__Clostridia|o__Clostridiales|f__Eubacteriaceae|g__GGB9778|s__GGB9778_SGB15398|t__SGB15398	A1c(5.7-6.4)	-0.440134	0.0763054	0.154797
k__Bacteria|p__Firmicutes|c__Clostridia|o__Clostridiales|f__Lachnospiraceae|g__Anaerobutyricum|s__Anaerobutyricum_hallii|t__SGB4532	A1c(5.7-6.4)	-0.115638	0.518416	0.66996
k__Bacteria|p__Firmicutes|c__Clostridia|o__Clostridiales|f__Lachnospiraceae|g__Anaerobutyricum|s__Anaerobutyricum_hallii|t__SGB4537	A1c(5.7-6.4)	-0.1312	0.575385	0.717213
k__Bacteria|p__Firmicutes|c__Clostridia|o__Clostridiales|f__Lachnospiraceae|g__Anaerosacchariphilus|s__Anaerosacchariphilus_sp_NSJ_68|t__SGB4772	A1c(5.7-6.4)	0.388246	0.0499274	0.105438
k__Bacteria|p__Firmicutes|c__Clostridia|o__Clostridiales|f__Lachnospiraceae|g__Anaerostipes|s__Anaerostipes_hadrus|t__SGB4540_group	A1c(5.7-6.4)	0.0906874	0.711584	0.821846
k__Bacteria|p__Firmicutes|c__Clostridia|o__Clostridiales|f__Lachnospiraceae|g__Anaerotignum|s__Anaerotignum_faecicola|t__SGB5190	A1c(5.7-6.4)	0.117058	0.679089	0.797061
k__Bacteria|p__Firmicutes|c__Clostridia|o__Clostridiales|f__Lachnospiraceae|g__Blautia|s__Blautia_SGB4805|t__SGB4805	A1c(5.7-6.4)	-0.219966	0.178243	0.315727
k__Bacteria|p__Firmicutes|c__Clostridia|o__Clostridiales|f__Lachnospiraceae|g__Blautia|s__Blautia_SGB4815|t__SGB4815_group	A1c(5.7-6.4)	-0.217685	0.261204	0.421455
k__Bacteria|p__Firmicutes|c__Clostridia|o__Clostridiales|f__Lachnospiraceae|g__Blautia|s__Blautia_SGB4831|t__SGB4831_group	A1c(5.7-6.4)	-0.206732	0.22641	0.376812
k__Bacteria|p__Firmicutes|c__Clostridia|o__Clostridiales|f__Lachnospiraceae|g__Blautia|s__Blautia_SGB71764|t__SGB71764	A1c(5.7-6.4)	-0.0672588	0.718537	0.827204
k__Bacteria|p__Firmicutes|c__Clostridia|o__Clostridiales|f__Lachnospiraceae|g__Blautia|s__Blautia_faecicola|t__SGB4867	A1c(5.7-6.4)	0.118128	0.634395	0.761505
k__Bacteria|p__Firmicutes|c__Clostridia|o__Clostridiales|f__Lachnospiraceae|g__Blautia|s__Blautia_faecis|t__SGB4820	A1c(5.7-6.4)	-0.0499584	0.787978	0.878333
k__Bacteria|p__Firmicutes|c__Clostridia|o__Clostridiales|f__Lachnospiraceae|g__Blautia|s__Blautia_glucerasea|t__SGB4816	A1c(5.7-6.4)	-0.233561	0.342499	0.505527
k__Bacteria|p__Firmicutes|c__Clostridia|o__Clostridiales|f__Lachnospiraceae|g__Blautia|s__Blautia_massiliensis|t__SGB4826_group	A1c(5.7-6.4)	0.178223	0.409462	0.574435
k__Bacteria|p__Firmicutes|c__Clostridia|o__Clostridiales|f__Lachnospiraceae|g__Blautia|s__Blautia_obeum|t__SGB4809	A1c(5.7-6.4)	-0.297855	0.176581	0.313342
k__Bacteria|p__Firmicutes|c__Clostridia|o__Clostridiales|f__Lachnospiraceae|g__Blautia|s__Blautia_obeum|t__SGB4811_group	A1c(5.7-6.4)	-0.0606706	0.713993	0.822928
k__Bacteria|p__Firmicutes|c__Clostridia|o__Clostridiales|f__Lachnospiraceae|g__Blautia|s__Blautia_schinkii|t__SGB4825	A1c(5.7-6.4)	0.126252	0.596252	0.733252
k__Bacteria|p__Firmicutes|c__Clostridia|o__Clostridiales|f__Lachnospiraceae|g__Blautia|s__Blautia_sp_AF19_10LB|t__SGB4810	A1c(5.7-6.4)	0.376752	0.168896	0.303097
k__Bacteria|p__Firmicutes|c__Clostridia|o__Clostridiales|f__Lachnospiraceae|g__Blautia|s__Blautia_sp_MSK_20_85|t__SGB4828_group	A1c(5.7-6.4)	0.00175607	0.994338	1
k__Bacteria|p__Firmicutes|c__Clostridia|o__Clostridiales|f__Lachnospiraceae|g__Blautia|s__Blautia_sp_MSK_21_1|t__SGB4829	A1c(5.7-6.4)	-0.410734	0.109169	0.210688
k__Bacteria|p__Firmicutes|c__Clostridia|o__Clostridiales|f__Lachnospiraceae|g__Blautia|s__Blautia_sp_OF03_15BH|t__SGB4779	A1c(5.7-6.4)	-0.109993	0.602711	0.738948
k__Bacteria|p__Firmicutes|c__Clostridia|o__Clostridiales|f__Lachnospiraceae|g__Blautia|s__Blautia_stercoris|t__SGB4788_group	A1c(5.7-6.4)	0.20499	0.258405	0.417959
k__Bacteria|p__Firmicutes|c__Clostridia|o__Clostridiales|f__Lachnospiraceae|g__Blautia|s__Blautia_wexlerae|t__SGB4837_group	A1c(5.7-6.4)	0.0848123	0.283438	0.448757
k__Bacteria|p__Firmicutes|c__Clostridia|o__Clostridiales|f__Lachnospiraceae|g__Butyrivibrio|s__Butyrivibrio_crossotus|t__SGB5065	A1c(5.7-6.4)	-0.371011	0.265019	0.425016
k__Bacteria|p__Firmicutes|c__Clostridia|o__Clostridiales|f__Lachnospiraceae|g__Coprococcus|s__Coprococcus_SGB5116|t__SGB5116	A1c(5.7-6.4)	-0.283053	0.274508	0.436878
k__Bacteria|p__Firmicutes|c__Clostridia|o__Clostridiales|f__Lachnospiraceae|g__Coprococcus|s__Coprococcus_catus|t__SGB4670	A1c(5.7-6.4)	-0.289653	0.103664	0.201832
k__Bacteria|p__Firmicutes|c__Clostridia|o__Clostridiales|f__Lachnospiraceae|g__Coprococcus|s__Coprococcus_comes|t__SGB4577_group	A1c(5.7-6.4)	-0.0393344	0.700402	0.814842
k__Bacteria|p__Firmicutes|c__Clostridia|o__Clostridiales|f__Lachnospiraceae|g__Coprococcus|s__Coprococcus_eutactus|t__SGB5117	A1c(5.7-6.4)	-0.32109	0.30681	0.471632
k__Bacteria|p__Firmicutes|c__Clostridia|o__Clostridiales|f__Lachnospiraceae|g__Coprococcus|s__Coprococcus_eutactus|t__SGB5118	A1c(5.7-6.4)	0.0387148	0.899053	0.951591
k__Bacteria|p__Firmicutes|c__Clostridia|o__Clostridiales|f__Lachnospiraceae|g__Coprococcus|s__Coprococcus_eutactus|t__SGB5121	A1c(5.7-6.4)	-0.573728	0.0495931	0.104843
k__Bacteria|p__Firmicutes|c__Clostridia|o__Clostridiales|f__Lachnospiraceae|g__Coprococcus|s__Coprococcus_sp_OM04_5BH|t__SGB5115	A1c(5.7-6.4)	-0.769689	0.0167979	0.0376814
k__Bacteria|p__Firmicutes|c__Clostridia|o__Clostridiales|f__Lachnospiraceae|g__Dorea|s__Dorea_formicigenerans|t__SGB4575	A1c(5.7-6.4)	-0.0201095	0.833139	0.9088
k__Bacteria|p__Firmicutes|c__Clostridia|o__Clostridiales|f__Lachnospiraceae|g__Dorea|s__Dorea_longicatena|t__SGB4581	A1c(5.7-6.4)	-0.416036	0.0117062	0.0266208
k__Bacteria|p__Firmicutes|c__Clostridia|o__Clostridiales|f__Lachnospiraceae|g__Dorea|s__Dorea_longicatena|t__SGB4582_group	A1c(5.7-6.4)	0.0505995	0.766756	0.862927
k__Bacteria|p__Firmicutes|c__Clostridia|o__Clostridiales|f__Lachnospiraceae|g__Dorea|s__Dorea_sp_AF24_7LB|t__SGB4571	A1c(5.7-6.4)	-0.240182	0.266686	0.42706
k__Bacteria|p__Firmicutes|c__Clostridia|o__Clostridiales|f__Lachnospiraceae|g__Dorea|s__Dorea_sp_AF36_15AT|t__SGB4552_group	A1c(5.7-6.4)	-0.181723	0.378594	0.542746
k__Bacteria|p__Firmicutes|c__Clostridia|o__Clostridiales|f__Lachnospiraceae|g__Faecalicatena|s__Faecalicatena_fissicatena|t__SGB4871_group	A1c(5.7-6.4)	-0.213044	0.400907	0.565836
k__Bacteria|p__Firmicutes|c__Clostridia|o__Clostridiales|f__Lachnospiraceae|g__Fusicatenibacter|s__Fusicatenibacter_saccharivorans|t__SGB4874	A1c(5.7-6.4)	-0.0222309	0.891871	0.946271
k__Bacteria|p__Firmicutes|c__Clostridia|o__Clostridiales|f__Lachnospiraceae|g__GGB3474|s__GGB3474_SGB4637|t__SGB4637	A1c(5.7-6.4)	-0.208655	0.420476	0.586773
k__Bacteria|p__Firmicutes|c__Clostridia|o__Clostridiales|f__Lachnospiraceae|g__GGB3570|s__GGB3570_SGB4777|t__SGB4777	A1c(5.7-6.4)	-0.133451	0.503516	0.658188
k__Bacteria|p__Firmicutes|c__Clostridia|o__Clostridiales|f__Lachnospiraceae|g__GGB3571|s__GGB3571_SGB4778|t__SGB4778	A1c(5.7-6.4)	-0.136931	0.42553	0.591121
k__Bacteria|p__Firmicutes|c__Clostridia|o__Clostridiales|f__Lachnospiraceae|g__GGB3614|s__GGB3614_SGB4886|t__SGB4886	A1c(5.7-6.4)	-0.13003	0.606167	0.740385
k__Bacteria|p__Firmicutes|c__Clostridia|o__Clostridiales|f__Lachnospiraceae|g__GGB3617|s__GGB3617_SGB4891|t__SGB4891	A1c(5.7-6.4)	-0.93324	0.00528268	0.0122235
k__Bacteria|p__Firmicutes|c__Clostridia|o__Clostridiales|f__Lachnospiraceae|g__GGB3623|s__GGB3623_SGB4900|t__SGB4900	A1c(5.7-6.4)	-0.447151	0.169916	0.30465
k__Bacteria|p__Firmicutes|c__Clostridia|o__Clostridiales|f__Lachnospiraceae|g__GGB3632|s__GGB3632_SGB4920|t__SGB4920	A1c(5.7-6.4)	-0.372948	0.207444	0.351892
k__Bacteria|p__Firmicutes|c__Clostridia|o__Clostridiales|f__Lachnospiraceae|g__GGB3632|s__GGB3632_SGB4921|t__SGB4921	A1c(5.7-6.4)	-0.272993	0.343993	0.50679
k__Bacteria|p__Firmicutes|c__Clostridia|o__Clostridiales|f__Lachnospiraceae|g__GGB3636|s__GGB3636_SGB4929|t__SGB4929	A1c(5.7-6.4)	-0.272314	0.347161	0.509563
k__Bacteria|p__Firmicutes|c__Clostridia|o__Clostridiales|f__Lachnospiraceae|g__GGB3637|s__GGB3637_SGB4930|t__SGB4930	A1c(5.7-6.4)	0.0494526	0.863628	0.92722
k__Bacteria|p__Firmicutes|c__Clostridia|o__Clostridiales|f__Lachnospiraceae|g__GGB3640|s__GGB3640_SGB4937|t__SGB4937	A1c(5.7-6.4)	-0.200072	0.421038	0.58735
k__Bacteria|p__Firmicutes|c__Clostridia|o__Clostridiales|f__Lachnospiraceae|g__GGB3643|s__GGB3643_SGB4948|t__SGB4948	A1c(5.7-6.4)	0.218663	0.239171	0.393101
k__Bacteria|p__Firmicutes|c__Clostridia|o__Clostridiales|f__Lachnospiraceae|g__GGB3733|s__GGB3733_SGB5066|t__SGB5066	A1c(5.7-6.4)	-0.618889	0.0675608	0.139048
k__Bacteria|p__Firmicutes|c__Clostridia|o__Clostridiales|f__Lachnospiraceae|g__GGB3737|s__GGB3737_SGB5071|t__SGB5071	A1c(5.7-6.4)	-0.0203702	0.941395	0.975588
k__Bacteria|p__Firmicutes|c__Clostridia|o__Clostridiales|f__Lachnospiraceae|g__GGB3746|s__GGB3746_SGB5089|t__SGB5089	A1c(5.7-6.4)	0.0248055	0.925602	0.968103
k__Bacteria|p__Firmicutes|c__Clostridia|o__Clostridiales|f__Lachnospiraceae|g__GGB3751|s__GGB3751_SGB5099|t__SGB5099	A1c(5.7-6.4)	-0.0653312	0.820313	0.900211
k__Bacteria|p__Firmicutes|c__Clostridia|o__Clostridiales|f__Lachnospiraceae|g__GGB3859|s__GGB3859_SGB5234|t__SGB5234_group	A1c(5.7-6.4)	0.126402	0.707151	0.818823
k__Bacteria|p__Firmicutes|c__Clostridia|o__Clostridiales|f__Lachnospiraceae|g__GGB3862|s__GGB3862_SGB5239|t__SGB5239	A1c(5.7-6.4)	0.0409225	0.896672	0.949817
k__Bacteria|p__Firmicutes|c__Clostridia|o__Clostridiales|f__Lachnospiraceae|g__Lachnospiraceae_unclassified|s__Eubacterium_rectale|t__SGB4933_group	A1c(5.7-6.4)	0.107226	0.378287	0.542598
k__Bacteria|p__Firmicutes|c__Clostridia|o__Clostridiales|f__Lachnospiraceae|g__Lachnospiraceae_unclassified|s__Lachnospiraceae_bacterium_BX3|t__SGB4651	A1c(5.7-6.4)	-0.354775	0.121349	0.230273
k__Bacteria|p__Firmicutes|c__Clostridia|o__Clostridiales|f__Lachnospiraceae|g__Lachnospiraceae_unclassified|s__Lachnospiraceae_bacterium_NSJ_46|t__SGB47656	A1c(5.7-6.4)	-0.0741713	0.708972	0.82048
k__Bacteria|p__Firmicutes|c__Clostridia|o__Clostridiales|f__Lachnospiraceae|g__Lachnospiraceae_unclassified|s__Lachnospiraceae_bacterium_OF09_6|t__SGB4966	A1c(5.7-6.4)	-0.401896	0.0484334	0.10272
k__Bacteria|p__Firmicutes|c__Clostridia|o__Clostridiales|f__Lachnospiraceae|g__Lachnospiraceae_unclassified|s__Lachnospiraceae_bacterium_OM04_12BH|t__SGB4893	A1c(5.7-6.4)	-0.241296	0.143403	0.266638
k__Bacteria|p__Firmicutes|c__Clostridia|o__Clostridiales|f__Lachnospiraceae|g__Lachnospiraceae_unclassified|s__Lachnospiraceae_bacterium_WCA3_601_WT_6H|t__SGB4910	A1c(5.7-6.4)	-0.245433	0.18576	0.325142
k__Bacteria|p__Firmicutes|c__Clostridia|o__Clostridiales|f__Lachnospiraceae|g__Lachnospiraceae_unclassified|s__Lachnospiraceae_bacterium|t__SGB4569	A1c(5.7-6.4)	-0.416993	0.0819254	0.164932
k__Bacteria|p__Firmicutes|c__Clostridia|o__Clostridiales|f__Lachnospiraceae|g__Lachnospiraceae_unclassified|s__Lachnospiraceae_bacterium|t__SGB4648	A1c(5.7-6.4)	-0.554795	0.046396	0.0987159
k__Bacteria|p__Firmicutes|c__Clostridia|o__Clostridiales|f__Lachnospiraceae|g__Lachnospiraceae_unclassified|s__Lachnospiraceae_bacterium|t__SGB4657	A1c(5.7-6.4)	-0.165665	0.432881	0.5948
k__Bacteria|p__Firmicutes|c__Clostridia|o__Clostridiales|f__Lachnospiraceae|g__Lachnospiraceae_unclassified|s__Lachnospiraceae_bacterium|t__SGB4669	A1c(5.7-6.4)	-0.1625	0.257351	0.416677
k__Bacteria|p__Firmicutes|c__Clostridia|o__Clostridiales|f__Lachnospiraceae|g__Lachnospiraceae_unclassified|s__Lachnospiraceae_bacterium|t__SGB4704	A1c(5.7-6.4)	0.123541	0.509706	0.662568
k__Bacteria|p__Firmicutes|c__Clostridia|o__Clostridiales|f__Lachnospiraceae|g__Lachnospiraceae_unclassified|s__Lachnospiraceae_bacterium|t__SGB4706	A1c(5.7-6.4)	-0.140445	0.236152	0.38943
k__Bacteria|p__Firmicutes|c__Clostridia|o__Clostridiales|f__Lachnospiraceae|g__Lachnospiraceae_unclassified|s__Lachnospiraceae_bacterium|t__SGB4750	A1c(5.7-6.4)	0.169668	0.250359	0.408611
k__Bacteria|p__Firmicutes|c__Clostridia|o__Clostridiales|f__Lachnospiraceae|g__Lachnospiraceae_unclassified|s__Lachnospiraceae_bacterium|t__SGB4767	A1c(5.7-6.4)	0.0858866	0.360566	0.52362
k__Bacteria|p__Firmicutes|c__Clostridia|o__Clostridiales|f__Lachnospiraceae|g__Lachnospiraceae_unclassified|s__Lachnospiraceae_bacterium|t__SGB4771	A1c(5.7-6.4)	0.0290259	0.896186	0.949579
k__Bacteria|p__Firmicutes|c__Clostridia|o__Clostridiales|f__Lachnospiraceae|g__Lachnospiraceae_unclassified|s__Lachnospiraceae_bacterium|t__SGB4780	A1c(5.7-6.4)	-0.116251	0.601805	0.738706
k__Bacteria|p__Firmicutes|c__Clostridia|o__Clostridiales|f__Lachnospiraceae|g__Lachnospiraceae_unclassified|s__Lachnospiraceae_bacterium|t__SGB4781	A1c(5.7-6.4)	-0.149373	0.438654	0.600577
k__Bacteria|p__Firmicutes|c__Clostridia|o__Clostridiales|f__Lachnospiraceae|g__Lachnospiraceae_unclassified|s__Lachnospiraceae_bacterium|t__SGB4782	A1c(5.7-6.4)	-0.0136188	0.949699	0.980473
k__Bacteria|p__Firmicutes|c__Clostridia|o__Clostridiales|f__Lachnospiraceae|g__Lachnospiraceae_unclassified|s__Lachnospiraceae_bacterium|t__SGB48005	A1c(5.7-6.4)	-0.197023	0.484467	0.639904
k__Bacteria|p__Firmicutes|c__Clostridia|o__Clostridiales|f__Lachnospiraceae|g__Lachnospiraceae_unclassified|s__Lachnospiraceae_bacterium|t__SGB48024	A1c(5.7-6.4)	0.537042	0.00602085	0.013891
k__Bacteria|p__Firmicutes|c__Clostridia|o__Clostridiales|f__Lachnospiraceae|g__Lachnospiraceae_unclassified|s__Lachnospiraceae_bacterium|t__SGB4808	A1c(5.7-6.4)	-0.275446	0.197439	0.33942
k__Bacteria|p__Firmicutes|c__Clostridia|o__Clostridiales|f__Lachnospiraceae|g__Lachnospiraceae_unclassified|s__Lachnospiraceae_bacterium|t__SGB4817	A1c(5.7-6.4)	0.0527455	0.784984	0.876971
k__Bacteria|p__Firmicutes|c__Clostridia|o__Clostridiales|f__Lachnospiraceae|g__Lachnospiraceae_unclassified|s__Lachnospiraceae_bacterium|t__SGB4832	A1c(5.7-6.4)	-0.0119731	0.958932	0.987469
k__Bacteria|p__Firmicutes|c__Clostridia|o__Clostridiales|f__Lachnospiraceae|g__Lachnospiraceae_unclassified|s__Lachnospiraceae_bacterium|t__SGB4834	A1c(5.7-6.4)	-0.325179	0.193581	0.334966
k__Bacteria|p__Firmicutes|c__Clostridia|o__Clostridiales|f__Lachnospiraceae|g__Lachnospiraceae_unclassified|s__Lachnospiraceae_bacterium|t__SGB4881	A1c(5.7-6.4)	-0.223421	0.427345	0.591984
k__Bacteria|p__Firmicutes|c__Clostridia|o__Clostridiales|f__Lachnospiraceae|g__Lachnospiraceae_unclassified|s__Lachnospiraceae_bacterium|t__SGB4883	A1c(5.7-6.4)	-0.321221	0.174912	0.311255
k__Bacteria|p__Firmicutes|c__Clostridia|o__Clostridiales|f__Lachnospiraceae|g__Lachnospiraceae_unclassified|s__Lachnospiraceae_bacterium|t__SGB4887	A1c(5.7-6.4)	-0.115303	0.690837	0.806552
k__Bacteria|p__Firmicutes|c__Clostridia|o__Clostridiales|f__Lachnospiraceae|g__Lachnospiraceae_unclassified|s__Lachnospiraceae_bacterium|t__SGB4905	A1c(5.7-6.4)	0.0368436	0.876014	0.934698
k__Bacteria|p__Firmicutes|c__Clostridia|o__Clostridiales|f__Lachnospiraceae|g__Lachnospiraceae_unclassified|s__Lachnospiraceae_bacterium|t__SGB4906	A1c(5.7-6.4)	-0.346745	0.193421	0.334836
k__Bacteria|p__Firmicutes|c__Clostridia|o__Clostridiales|f__Lachnospiraceae|g__Lachnospiraceae_unclassified|s__Lachnospiraceae_bacterium|t__SGB4909	A1c(5.7-6.4)	0.0839421	0.702512	0.816338
k__Bacteria|p__Firmicutes|c__Clostridia|o__Clostridiales|f__Lachnospiraceae|g__Lachnospiraceae_unclassified|s__Lachnospiraceae_bacterium|t__SGB4953	A1c(5.7-6.4)	-0.241872	0.32422	0.488733
k__Bacteria|p__Firmicutes|c__Clostridia|o__Clostridiales|f__Lachnospiraceae|g__Lachnospiraceae_unclassified|s__Lachnospiraceae_bacterium|t__SGB4957	A1c(5.7-6.4)	-0.477911	0.0945843	0.186257
k__Bacteria|p__Firmicutes|c__Clostridia|o__Clostridiales|f__Lachnospiraceae|g__Lachnospiraceae_unclassified|s__Lachnospiraceae_bacterium|t__SGB4963	A1c(5.7-6.4)	0.0933124	0.70505	0.81785
k__Bacteria|p__Firmicutes|c__Clostridia|o__Clostridiales|f__Lachnospiraceae|g__Lachnospiraceae_unclassified|s__Lachnospiraceae_bacterium|t__SGB4964	A1c(5.7-6.4)	-0.228366	0.364851	0.529067
k__Bacteria|p__Firmicutes|c__Clostridia|o__Clostridiales|f__Lachnospiraceae|g__Lachnospiraceae_unclassified|s__Lachnospiraceae_bacterium|t__SGB5050	A1c(5.7-6.4)	-0.441124	0.0313351	0.0685465
k__Bacteria|p__Firmicutes|c__Clostridia|o__Clostridiales|f__Lachnospiraceae|g__Lachnospiraceae_unclassified|s__Lachnospiraceae_bacterium|t__SGB5054	A1c(5.7-6.4)	-0.427772	0.0125382	0.0283989
k__Bacteria|p__Firmicutes|c__Clostridia|o__Clostridiales|f__Lachnospiraceae|g__Lachnospiraceae_unclassified|s__Lachnospiraceae_bacterium|t__SGB5060	A1c(5.7-6.4)	-0.1746	0.476837	0.633122
k__Bacteria|p__Firmicutes|c__Clostridia|o__Clostridiales|f__Lachnospiraceae|g__Lachnospiraceae_unclassified|s__Lachnospiraceae_bacterium|t__SGB5061	A1c(5.7-6.4)	0.110941	0.61194	0.74378
k__Bacteria|p__Firmicutes|c__Clostridia|o__Clostridiales|f__Lachnospiraceae|g__Lachnospiraceae_unclassified|s__Lachnospiraceae_bacterium|t__SGB5062	A1c(5.7-6.4)	-0.108854	0.717273	0.825989
k__Bacteria|p__Firmicutes|c__Clostridia|o__Clostridiales|f__Lachnospiraceae|g__Lachnospiraceae_unclassified|s__Lachnospiraceae_bacterium|t__SGB5100	A1c(5.7-6.4)	-0.221302	0.282981	0.448383
k__Bacteria|p__Firmicutes|c__Clostridia|o__Clostridiales|f__Lachnospiraceae|g__Lachnospiraceae_unclassified|s__Lachnospiraceae_bacterium|t__SGB5112	A1c(5.7-6.4)	-0.246995	0.337382	0.499462
k__Bacteria|p__Firmicutes|c__Clostridia|o__Clostridiales|f__Lachnospiraceae|g__Lachnospiraceae_unclassified|s__Lachnospiraceae_unclassified_SGB20550|t__SGB20550	A1c(5.7-6.4)	0.00431796	0.979942	0.997356
k__Bacteria|p__Firmicutes|c__Clostridia|o__Clostridiales|f__Lachnospiraceae|g__Lachnospiraceae_unclassified|s__Lachnospiraceae_unclassified_SGB26919|t__SGB26919	A1c(5.7-6.4)	-0.0466412	0.860253	0.925098
k__Bacteria|p__Firmicutes|c__Clostridia|o__Clostridiales|f__Lachnospiraceae|g__Lachnospiraceae_unclassified|s__Lachnospiraceae_unclassified_SGB41382|t__SGB41382	A1c(5.7-6.4)	-0.108046	0.539097	0.687479
k__Bacteria|p__Firmicutes|c__Clostridia|o__Clostridiales|f__Lachnospiraceae|g__Lachnospiraceae_unclassified|s__Lachnospiraceae_unclassified_SGB4882|t__SGB4882	A1c(5.7-6.4)	0.174984	0.510669	0.663602
k__Bacteria|p__Firmicutes|c__Clostridia|o__Clostridiales|f__Lachnospiraceae|g__Lachnospiraceae_unclassified|s__Lachnospiraceae_unclassified_SGB4890|t__SGB4890	A1c(5.7-6.4)	-0.391957	0.129254	0.243757
k__Bacteria|p__Firmicutes|c__Clostridia|o__Clostridiales|f__Lachnospiraceae|g__Lachnospiraceae_unclassified|s__Lachnospiraceae_unclassified_SGB4894|t__SGB4894	A1c(5.7-6.4)	-0.458942	0.0263315	0.0581139
k__Bacteria|p__Firmicutes|c__Clostridia|o__Clostridiales|f__Lachnospiraceae|g__Lachnospiraceae_unclassified|s__Lachnospiraceae_unclassified_SGB4904|t__SGB4904	A1c(5.7-6.4)	-0.396808	0.149571	0.275649
k__Bacteria|p__Firmicutes|c__Clostridia|o__Clostridiales|f__Lachnospiraceae|g__Lachnospiraceae_unclassified|s__Lachnospiraceae_unclassified_SGB4924|t__SGB4924_group	A1c(5.7-6.4)	-0.278176	0.3885	0.553843
k__Bacteria|p__Firmicutes|c__Clostridia|o__Clostridiales|f__Lachnospiraceae|g__Lachnospiraceae_unclassified|s__Lachnospiraceae_unclassified_SGB5063|t__SGB5063	A1c(5.7-6.4)	-0.0270632	0.899285	0.951591
k__Bacteria|p__Firmicutes|c__Clostridia|o__Clostridiales|f__Lachnospiraceae|g__Lachnospiraceae_unclassified|s__Lachnospiraceae_unclassified_SGB5104|t__SGB5104	A1c(5.7-6.4)	-0.214825	0.459526	0.617162
k__Bacteria|p__Firmicutes|c__Clostridia|o__Clostridiales|f__Lachnospiraceae|g__Lachnospira|s__Lachnospira_SGB5076|t__SGB5076	A1c(5.7-6.4)	0.0689274	0.804535	0.888263
k__Bacteria|p__Firmicutes|c__Clostridia|o__Clostridiales|f__Lachnospiraceae|g__Lachnospira|s__Lachnospira_SGB5077|t__SGB5077	A1c(5.7-6.4)	0.175835	0.518433	0.66996
k__Bacteria|p__Firmicutes|c__Clostridia|o__Clostridiales|f__Lachnospiraceae|g__Lachnospira|s__Lachnospira_eligens|t__SGB5082_group	A1c(5.7-6.4)	-0.194818	0.155568	0.284486
k__Bacteria|p__Firmicutes|c__Clostridia|o__Clostridiales|f__Lachnospiraceae|g__Lachnospira|s__Lachnospira_pectinoschiza|t__SGB5075_group	A1c(5.7-6.4)	-0.361846	0.254983	0.414597
k__Bacteria|p__Firmicutes|c__Clostridia|o__Clostridiales|f__Lachnospiraceae|g__Lachnospira|s__Lachnospira_sp_NSJ_43|t__SGB5087	A1c(5.7-6.4)	-0.226442	0.413607	0.578817
k__Bacteria|p__Firmicutes|c__Clostridia|o__Clostridiales|f__Lachnospiraceae|g__Lacrimispora|s__Lacrimispora_amygdalina|t__SGB4716	A1c(5.7-6.4)	-0.0528429	0.499694	0.654703
k__Bacteria|p__Firmicutes|c__Clostridia|o__Clostridiales|f__Lachnospiraceae|g__Lacrimispora|s__Lacrimispora_celerecrescens|t__SGB4868	A1c(5.7-6.4)	-0.243316	0.304043	0.468103
k__Bacteria|p__Firmicutes|c__Clostridia|o__Clostridiales|f__Lachnospiraceae|g__Mediterraneibacter|s__Mediterraneibacter_butyricigenes|t__SGB25493	A1c(5.7-6.4)	0.147693	0.373912	0.538661
k__Bacteria|p__Firmicutes|c__Clostridia|o__Clostridiales|f__Lachnospiraceae|g__Mediterraneibacter|s__Mediterraneibacter_sp_gm002|t__SGB4553	A1c(5.7-6.4)	0.181126	0.505226	0.659772
k__Bacteria|p__Firmicutes|c__Clostridia|o__Clostridiales|f__Lachnospiraceae|g__Mediterraneibacter|s__Ruminococcus_lactaris|t__SGB4557	A1c(5.7-6.4)	-0.0697011	0.819933	0.900211
k__Bacteria|p__Firmicutes|c__Clostridia|o__Clostridiales|f__Lachnospiraceae|g__Mediterraneibacter|s__Ruminococcus_torques|t__SGB4563_group	A1c(5.7-6.4)	-0.0768757	0.513602	0.666104
k__Bacteria|p__Firmicutes|c__Clostridia|o__Clostridiales|f__Lachnospiraceae|g__Roseburia|s__Roseburia_SGB4949|t__SGB4949	A1c(5.7-6.4)	0.053331	0.83296	0.9088
k__Bacteria|p__Firmicutes|c__Clostridia|o__Clostridiales|f__Lachnospiraceae|g__Roseburia|s__Roseburia_SGB4958|t__SGB4958	A1c(5.7-6.4)	0.233986	0.429034	0.593076
k__Bacteria|p__Firmicutes|c__Clostridia|o__Clostridiales|f__Lachnospiraceae|g__Roseburia|s__Roseburia_faecis|t__SGB4925	A1c(5.7-6.4)	0.265062	0.0973755	0.191279
k__Bacteria|p__Firmicutes|c__Clostridia|o__Clostridiales|f__Lachnospiraceae|g__Roseburia|s__Roseburia_hominis|t__SGB4936	A1c(5.7-6.4)	-0.111223	0.569939	0.712155
k__Bacteria|p__Firmicutes|c__Clostridia|o__Clostridiales|f__Lachnospiraceae|g__Roseburia|s__Roseburia_intestinalis|t__SGB4951	A1c(5.7-6.4)	0.203303	0.423765	0.589082
k__Bacteria|p__Firmicutes|c__Clostridia|o__Clostridiales|f__Lachnospiraceae|g__Roseburia|s__Roseburia_inulinivorans|t__SGB4940	A1c(5.7-6.4)	0.0449232	0.722888	0.830766
k__Bacteria|p__Firmicutes|c__Clostridia|o__Clostridiales|f__Lachnospiraceae|g__Roseburia|s__Roseburia_sp_831b|t__SGB4684	A1c(5.7-6.4)	0.336313	0.0897647	0.178283
k__Bacteria|p__Firmicutes|c__Clostridia|o__Clostridiales|f__Lachnospiraceae|g__Roseburia|s__Roseburia_sp_AF02_12|t__SGB4938	A1c(5.7-6.4)	0.438579	0.127695	0.241275
k__Bacteria|p__Firmicutes|c__Clostridia|o__Clostridiales|f__Lachnospiraceae|g__Roseburia|s__Roseburia_sp_AM59_24XD|t__SGB4654	A1c(5.7-6.4)	-0.07496	0.78455	0.876733
k__Bacteria|p__Firmicutes|c__Clostridia|o__Clostridiales|f__Lachnospiraceae|g__Roseburia|s__Roseburia_sp_MUC_MUC_530_WT_4D|t__SGB66053	A1c(5.7-6.4)	0.0190723	0.939371	0.975016
k__Bacteria|p__Firmicutes|c__Clostridia|o__Clostridiales|f__Oscillospiraceae|g__Oscillibacter|s__Oscillibacter_sp_ER4|t__SGB15254	A1c(5.7-6.4)	-0.125573	0.363398	0.527153
k__Bacteria|p__Firmicutes|c__Clostridia|o__Clostridiales|f__Oscillospiraceae|g__Oscillibacter|s__Oscillibacter_sp_PC13|t__SGB7258	A1c(5.7-6.4)	-0.121656	0.344648	0.507369
k__Bacteria|p__Firmicutes|c__Clostridia|o__Clostridiales|f__Peptococcaceae|g__Peptococcaceae_unclassified|s__Peptococcaceae_bacterium|t__SGB4053	A1c(5.7-6.4)	-0.219231	0.170685	0.305752
k__Bacteria|p__Firmicutes|c__Clostridia|o__Clostridiales|f__Peptococcaceae|g__Peptococcaceae_unclassified|s__Peptococcaceae_bacterium|t__SGB49168	A1c(5.7-6.4)	-0.167159	0.479322	0.634934
k__Bacteria|p__Firmicutes|c__Clostridia|o__Clostridiales|f__Peptostreptococcaceae|g__GGB4456|s__GGB4456_SGB6141|t__SGB6141	A1c(5.7-6.4)	-0.108921	0.667775	0.787681
k__Bacteria|p__Firmicutes|c__Clostridia|o__Clostridiales|f__Peptostreptococcaceae|g__Intestinibacter|s__Intestinibacter_SGB6139|t__SGB6139	A1c(5.7-6.4)	-0.446848	0.0578626	0.12059
k__Bacteria|p__Firmicutes|c__Clostridia|o__Clostridiales|f__Peptostreptococcaceae|g__Intestinibacter|s__Intestinibacter_bartlettii|t__SGB6140	A1c(5.7-6.4)	0.0585065	0.818878	0.899383
k__Bacteria|p__Firmicutes|c__Clostridia|o__Clostridiales|f__Peptostreptococcaceae|g__Romboutsia|s__Romboutsia_timonensis|t__SGB6148	A1c(5.7-6.4)	-0.0104538	0.962808	0.988991
k__Bacteria|p__Firmicutes|c__Clostridia|o__Clostridiales|f__Ruminococcaceae|g__Agathobaculum|s__Agathobaculum_butyriciproducens|t__SGB14993_group	A1c(5.7-6.4)	0.068186	0.671228	0.790172
k__Bacteria|p__Firmicutes|c__Clostridia|o__Clostridiales|f__Ruminococcaceae|g__Candidatus_Cibiobacter|s__Candidatus_Cibiobacter_qucibialis|t__SGB15286	A1c(5.7-6.4)	-0.126537	0.311155	0.476095
k__Bacteria|p__Firmicutes|c__Clostridia|o__Clostridiales|f__Ruminococcaceae|g__Faecalibacterium|s__Faecalibacterium_SGB15345|t__SGB15345	A1c(5.7-6.4)	0.0373875	0.89689	0.949817
k__Bacteria|p__Firmicutes|c__Clostridia|o__Clostridiales|f__Ruminococcaceae|g__Faecalibacterium|s__Faecalibacterium_SGB15346|t__SGB15346	A1c(5.7-6.4)	-0.00536313	0.966667	0.990391
k__Bacteria|p__Firmicutes|c__Clostridia|o__Clostridiales|f__Ruminococcaceae|g__Faecalibacterium|s__Faecalibacterium_prausnitzii|t__SGB15316_group	A1c(5.7-6.4)	-0.0891877	0.346579	0.508898
k__Bacteria|p__Firmicutes|c__Clostridia|o__Clostridiales|f__Ruminococcaceae|g__Faecalibacterium|s__Faecalibacterium_prausnitzii|t__SGB15317	A1c(5.7-6.4)	-0.249686	0.0985076	0.192929
k__Bacteria|p__Firmicutes|c__Clostridia|o__Clostridiales|f__Ruminococcaceae|g__Faecalibacterium|s__Faecalibacterium_prausnitzii|t__SGB15318_group	A1c(5.7-6.4)	0.163808	0.184433	0.323655
k__Bacteria|p__Firmicutes|c__Clostridia|o__Clostridiales|f__Ruminococcaceae|g__Faecalibacterium|s__Faecalibacterium_prausnitzii|t__SGB15322	A1c(5.7-6.4)	0.0625241	0.83342	0.9088
k__Bacteria|p__Firmicutes|c__Clostridia|o__Clostridiales|f__Ruminococcaceae|g__Faecalibacterium|s__Faecalibacterium_prausnitzii|t__SGB15323	A1c(5.7-6.4)	-0.302017	0.327272	0.492234
k__Bacteria|p__Firmicutes|c__Clostridia|o__Clostridiales|f__Ruminococcaceae|g__Faecalibacterium|s__Faecalibacterium_prausnitzii|t__SGB15332_group	A1c(5.7-6.4)	0.120602	0.262019	0.422254
k__Bacteria|p__Firmicutes|c__Clostridia|o__Clostridiales|f__Ruminococcaceae|g__Faecalibacterium|s__Faecalibacterium_prausnitzii|t__SGB15342	A1c(5.7-6.4)	0.0565706	0.583847	0.722476
k__Bacteria|p__Firmicutes|c__Clostridia|o__Clostridiales|f__Ruminococcaceae|g__Flavonifractor|s__Flavonifractor_plautii|t__SGB15132	A1c(5.7-6.4)	0.103491	0.581199	0.721738
k__Bacteria|p__Firmicutes|c__Clostridia|o__Clostridiales|f__Ruminococcaceae|g__GGB13472|s__GGB13472_SGB20758|t__SGB20758	A1c(5.7-6.4)	-0.00671108	0.959681	0.987469
k__Bacteria|p__Firmicutes|c__Clostridia|o__Clostridiales|f__Ruminococcaceae|g__GGB13580|s__GGB13580_SGB20916|t__SGB20916	A1c(5.7-6.4)	-0.155952	0.556074	0.701608
k__Bacteria|p__Firmicutes|c__Clostridia|o__Clostridiales|f__Ruminococcaceae|g__GGB3185|s__GGB3185_SGB4208|t__SGB4208	A1c(5.7-6.4)	-0.598357	0.057767	0.120454
k__Bacteria|p__Firmicutes|c__Clostridia|o__Clostridiales|f__Ruminococcaceae|g__GGB3189|s__GGB3189_SGB4212|t__SGB4212	A1c(5.7-6.4)	-0.605501	0.0417346	0.0896078
k__Bacteria|p__Firmicutes|c__Clostridia|o__Clostridiales|f__Ruminococcaceae|g__GGB3341|s__GGB3341_SGB4420|t__SGB4420	A1c(5.7-6.4)	0.185533	0.546395	0.69405
k__Bacteria|p__Firmicutes|c__Clostridia|o__Clostridiales|f__Ruminococcaceae|g__GGB3343|s__GGB3343_SGB4423|t__SGB4423	A1c(5.7-6.4)	0.270417	0.202326	0.346022
k__Bacteria|p__Firmicutes|c__Clostridia|o__Clostridiales|f__Ruminococcaceae|g__GGB58485|s__GGB58485_SGB80143|t__SGB80143	A1c(5.7-6.4)	-0.269606	0.151999	0.279216
k__Bacteria|p__Firmicutes|c__Clostridia|o__Clostridiales|f__Ruminococcaceae|g__GGB9589|s__GGB9589_SGB15011|t__SGB15011	A1c(5.7-6.4)	-0.392397	0.0671001	0.138316
k__Bacteria|p__Firmicutes|c__Clostridia|o__Clostridiales|f__Ruminococcaceae|g__GGB9590|s__GGB9590_SGB15012|t__SGB15012	A1c(5.7-6.4)	-0.254032	0.208986	0.354053
k__Bacteria|p__Firmicutes|c__Clostridia|o__Clostridiales|f__Ruminococcaceae|g__GGB9591|s__GGB9591_SGB15013|t__SGB15013	A1c(5.7-6.4)	-0.4407	0.14194	0.264536
k__Bacteria|p__Firmicutes|c__Clostridia|o__Clostridiales|f__Ruminococcaceae|g__GGB9593|s__GGB9593_SGB15015|t__SGB15015	A1c(5.7-6.4)	-0.450026	0.0292736	0.0643209
k__Bacteria|p__Firmicutes|c__Clostridia|o__Clostridiales|f__Ruminococcaceae|g__GGB9594|s__GGB9594_SGB15016|t__SGB15016	A1c(5.7-6.4)	-0.507835	0.0437328	0.0934506
k__Bacteria|p__Firmicutes|c__Clostridia|o__Clostridiales|f__Ruminococcaceae|g__GGB9595|s__GGB9595_SGB15017|t__SGB15017	A1c(5.7-6.4)	-0.677609	0.00943057	0.0215447
k__Bacteria|p__Firmicutes|c__Clostridia|o__Clostridiales|f__Ruminococcaceae|g__GGB9595|s__GGB9595_SGB15019|t__SGB15019	A1c(5.7-6.4)	-0.399037	0.0862184	0.172698
k__Bacteria|p__Firmicutes|c__Clostridia|o__Clostridiales|f__Ruminococcaceae|g__GGB9597|s__GGB9597_SGB15022|t__SGB15022	A1c(5.7-6.4)	-0.433416	0.0154232	0.0347153
k__Bacteria|p__Firmicutes|c__Clostridia|o__Clostridiales|f__Ruminococcaceae|g__GGB9602|s__GGB9602_SGB15031|t__SGB15031	A1c(5.7-6.4)	-0.559736	0.0229876	0.0511036
k__Bacteria|p__Firmicutes|c__Clostridia|o__Clostridiales|f__Ruminococcaceae|g__GGB9603|s__GGB9603_SGB15035|t__SGB15035	A1c(5.7-6.4)	-0.311867	0.126549	0.239339
k__Bacteria|p__Firmicutes|c__Clostridia|o__Clostridiales|f__Ruminococcaceae|g__GGB9604|s__GGB9604_SGB15036|t__SGB15036	A1c(5.7-6.4)	-0.43157	0.106034	0.205638
k__Bacteria|p__Firmicutes|c__Clostridia|o__Clostridiales|f__Ruminococcaceae|g__GGB9608|s__GGB9608_SGB15041|t__SGB15041	A1c(5.7-6.4)	-0.216476	0.387	0.552698
k__Bacteria|p__Firmicutes|c__Clostridia|o__Clostridiales|f__Ruminococcaceae|g__GGB9608|s__GGB9608_SGB15042|t__SGB15042_group	A1c(5.7-6.4)	-0.341319	0.197095	0.339019
k__Bacteria|p__Firmicutes|c__Clostridia|o__Clostridiales|f__Ruminococcaceae|g__GGB9614|s__GGB9614_SGB15049|t__SGB15049	A1c(5.7-6.4)	0.0989932	0.550856	0.69754
k__Bacteria|p__Firmicutes|c__Clostridia|o__Clostridiales|f__Ruminococcaceae|g__GGB9615|s__GGB9615_SGB15051|t__SGB15051	A1c(5.7-6.4)	-0.111037	0.458824	0.616846
k__Bacteria|p__Firmicutes|c__Clostridia|o__Clostridiales|f__Ruminococcaceae|g__GGB9615|s__GGB9615_SGB15052|t__SGB15052	A1c(5.7-6.4)	0.199834	0.176174	0.313039
k__Bacteria|p__Firmicutes|c__Clostridia|o__Clostridiales|f__Ruminococcaceae|g__GGB9615|s__GGB9615_SGB15053|t__SGB15053_group	A1c(5.7-6.4)	-0.111543	0.315637	0.480189
k__Bacteria|p__Firmicutes|c__Clostridia|o__Clostridiales|f__Ruminococcaceae|g__GGB9618|s__GGB9618_SGB15064|t__SGB15064	A1c(5.7-6.4)	-0.791935	0.00212375	0.00496628
k__Bacteria|p__Firmicutes|c__Clostridia|o__Clostridiales|f__Ruminococcaceae|g__GGB9618|s__GGB9618_SGB15065|t__SGB15065	A1c(5.7-6.4)	-0.530941	0.0215017	0.0478539
k__Bacteria|p__Firmicutes|c__Clostridia|o__Clostridiales|f__Ruminococcaceae|g__GGB9621|s__GGB9621_SGB15073|t__SGB15073	A1c(5.7-6.4)	-0.164397	0.52931	0.680247
k__Bacteria|p__Firmicutes|c__Clostridia|o__Clostridiales|f__Ruminococcaceae|g__GGB9627|s__GGB9627_SGB15081|t__SGB15081	A1c(5.7-6.4)	-0.339527	0.0623285	0.129219
k__Bacteria|p__Firmicutes|c__Clostridia|o__Clostridiales|f__Ruminococcaceae|g__GGB9631|s__GGB9631_SGB15085|t__SGB15085	A1c(5.7-6.4)	-0.20726	0.369549	0.533927
k__Bacteria|p__Firmicutes|c__Clostridia|o__Clostridiales|f__Ruminococcaceae|g__GGB9631|s__GGB9631_SGB15086|t__SGB15086	A1c(5.7-6.4)	-0.287423	0.283443	0.448757
k__Bacteria|p__Firmicutes|c__Clostridia|o__Clostridiales|f__Ruminococcaceae|g__GGB9631|s__GGB9631_SGB15087|t__SGB15087	A1c(5.7-6.4)	-0.24257	0.370525	0.535142
k__Bacteria|p__Firmicutes|c__Clostridia|o__Clostridiales|f__Ruminococcaceae|g__GGB9632|s__GGB9632_SGB15089|t__SGB15089	A1c(5.7-6.4)	0.0189319	0.929105	0.968247
k__Bacteria|p__Firmicutes|c__Clostridia|o__Clostridiales|f__Ruminococcaceae|g__GGB9633|s__GGB9633_SGB15090|t__SGB15090	A1c(5.7-6.4)	-0.0189099	0.947223	0.978913
k__Bacteria|p__Firmicutes|c__Clostridia|o__Clostridiales|f__Ruminococcaceae|g__GGB9633|s__GGB9633_SGB15091|t__SGB15091	A1c(5.7-6.4)	-0.148841	0.618988	0.748904
k__Bacteria|p__Firmicutes|c__Clostridia|o__Clostridiales|f__Ruminococcaceae|g__GGB9634|s__GGB9634_SGB15093|t__SGB15093	A1c(5.7-6.4)	0.0352908	0.895157	0.949249
k__Bacteria|p__Firmicutes|c__Clostridia|o__Clostridiales|f__Ruminococcaceae|g__GGB9634|s__GGB9634_SGB15095|t__SGB15095_group	A1c(5.7-6.4)	-0.300066	0.346048	0.508579
k__Bacteria|p__Firmicutes|c__Clostridia|o__Clostridiales|f__Ruminococcaceae|g__GGB9634|s__GGB9634_SGB15097|t__SGB15097	A1c(5.7-6.4)	-0.40304	0.186708	0.326348
k__Bacteria|p__Firmicutes|c__Clostridia|o__Clostridiales|f__Ruminococcaceae|g__GGB9634|s__GGB9634_SGB15099|t__SGB15099	A1c(5.7-6.4)	-0.911701	0.00396357	0.00920346
k__Bacteria|p__Firmicutes|c__Clostridia|o__Clostridiales|f__Ruminococcaceae|g__GGB9635|s__GGB9635_SGB15100|t__SGB15100	A1c(5.7-6.4)	-0.898523	0.00938787	0.0214719
k__Bacteria|p__Firmicutes|c__Clostridia|o__Clostridiales|f__Ruminococcaceae|g__GGB9635|s__GGB9635_SGB15101|t__SGB15101	A1c(5.7-6.4)	-0.73049	0.00759363	0.0174486
k__Bacteria|p__Firmicutes|c__Clostridia|o__Clostridiales|f__Ruminococcaceae|g__GGB9635|s__GGB9635_SGB15102|t__SGB15102	A1c(5.7-6.4)	-0.508972	0.0780312	0.158055
k__Bacteria|p__Firmicutes|c__Clostridia|o__Clostridiales|f__Ruminococcaceae|g__GGB9635|s__GGB9635_SGB15103|t__SGB15103	A1c(5.7-6.4)	-0.134502	0.5972	0.73419
k__Bacteria|p__Firmicutes|c__Clostridia|o__Clostridiales|f__Ruminococcaceae|g__GGB9635|s__GGB9635_SGB15104|t__SGB15104	A1c(5.7-6.4)	0.129595	0.603992	0.739559
k__Bacteria|p__Firmicutes|c__Clostridia|o__Clostridiales|f__Ruminococcaceae|g__GGB9635|s__GGB9635_SGB15106|t__SGB15106	A1c(5.7-6.4)	-0.291954	0.255072	0.414597
k__Bacteria|p__Firmicutes|c__Clostridia|o__Clostridiales|f__Ruminococcaceae|g__GGB9636|s__GGB9636_SGB15107|t__SGB15107	A1c(5.7-6.4)	-0.643965	0.0281324	0.0618818
k__Bacteria|p__Firmicutes|c__Clostridia|o__Clostridiales|f__Ruminococcaceae|g__GGB9636|s__GGB9636_SGB15108|t__SGB15108	A1c(5.7-6.4)	-0.15751	0.589673	0.727869
k__Bacteria|p__Firmicutes|c__Clostridia|o__Clostridiales|f__Ruminococcaceae|g__GGB9636|s__GGB9636_SGB15109|t__SGB15109	A1c(5.7-6.4)	-0.739074	0.00812132	0.0186396
k__Bacteria|p__Firmicutes|c__Clostridia|o__Clostridiales|f__Ruminococcaceae|g__GGB9637|s__GGB9637_SGB15111|t__SGB15111	A1c(5.7-6.4)	-0.301628	0.250581	0.408804
k__Bacteria|p__Firmicutes|c__Clostridia|o__Clostridiales|f__Ruminococcaceae|g__GGB9640|s__GGB9640_SGB15115|t__SGB15115	A1c(5.7-6.4)	-0.0404009	0.86811	0.930017
k__Bacteria|p__Firmicutes|c__Clostridia|o__Clostridiales|f__Ruminococcaceae|g__GGB9642|s__GGB9642_SGB15119|t__SGB15119	A1c(5.7-6.4)	-0.256266	0.114189	0.218886
k__Bacteria|p__Firmicutes|c__Clostridia|o__Clostridiales|f__Ruminococcaceae|g__GGB9671|s__GGB9671_SGB15169|t__SGB15169	A1c(5.7-6.4)	-0.0323939	0.884187	0.941139
k__Bacteria|p__Firmicutes|c__Clostridia|o__Clostridiales|f__Ruminococcaceae|g__GGB9673|s__GGB9673_SGB15171|t__SGB15171	A1c(5.7-6.4)	-0.629292	0.0402025	0.0866068
k__Bacteria|p__Firmicutes|c__Clostridia|o__Clostridiales|f__Ruminococcaceae|g__GGB9676|s__GGB9676_SGB15176|t__SGB15176	A1c(5.7-6.4)	0.132204	0.571355	0.71325
k__Bacteria|p__Firmicutes|c__Clostridia|o__Clostridiales|f__Ruminococcaceae|g__GGB9677|s__GGB9677_SGB15179|t__SGB15179	A1c(5.7-6.4)	-0.525972	0.0837465	0.168086
k__Bacteria|p__Firmicutes|c__Clostridia|o__Clostridiales|f__Ruminococcaceae|g__GGB9677|s__GGB9677_SGB15180|t__SGB15180	A1c(5.7-6.4)	-0.409103	0.146301	0.270882
k__Bacteria|p__Firmicutes|c__Clostridia|o__Clostridiales|f__Ruminococcaceae|g__GGB9686|s__GGB9686_SGB15190|t__SGB15190	A1c(5.7-6.4)	-0.242271	0.421728	0.587402
k__Bacteria|p__Firmicutes|c__Clostridia|o__Clostridiales|f__Ruminococcaceae|g__GGB9687|s__GGB9687_SGB15191|t__SGB15191	A1c(5.7-6.4)	-0.712301	0.0234888	0.0521009
k__Bacteria|p__Firmicutes|c__Clostridia|o__Clostridiales|f__Ruminococcaceae|g__GGB9691|s__GGB9691_SGB15198|t__SGB15198	A1c(5.7-6.4)	-0.693234	0.0118505	0.0269182
k__Bacteria|p__Firmicutes|c__Clostridia|o__Clostridiales|f__Ruminococcaceae|g__GGB9696|s__GGB9696_SGB15212|t__SGB15212	A1c(5.7-6.4)	-0.16823	0.497159	0.652243
k__Bacteria|p__Firmicutes|c__Clostridia|o__Clostridiales|f__Ruminococcaceae|g__GGB9697|s__GGB9697_SGB15213|t__SGB15213	A1c(5.7-6.4)	-0.287205	0.281344	0.446333
k__Bacteria|p__Firmicutes|c__Clostridia|o__Clostridiales|f__Ruminococcaceae|g__GGB9699|s__GGB9699_SGB15216|t__SGB15216	A1c(5.7-6.4)	-0.228836	0.325329	0.490218
k__Bacteria|p__Firmicutes|c__Clostridia|o__Clostridiales|f__Ruminococcaceae|g__GGB9701|s__GGB9701_SGB15218|t__SGB15218	A1c(5.7-6.4)	-0.69865	0.0124716	0.0282642
k__Bacteria|p__Firmicutes|c__Clostridia|o__Clostridiales|f__Ruminococcaceae|g__GGB9705|s__GGB9705_SGB15224|t__SGB15224	A1c(5.7-6.4)	-0.453572	0.0789581	0.159769
k__Bacteria|p__Firmicutes|c__Clostridia|o__Clostridiales|f__Ruminococcaceae|g__GGB9705|s__GGB9705_SGB15225|t__SGB15225	A1c(5.7-6.4)	-0.112466	0.552738	0.699253
k__Bacteria|p__Firmicutes|c__Clostridia|o__Clostridiales|f__Ruminococcaceae|g__GGB9707|s__GGB9707_SGB15229|t__SGB15229	A1c(5.7-6.4)	-0.140614	0.458556	0.616846
k__Bacteria|p__Firmicutes|c__Clostridia|o__Clostridiales|f__Ruminococcaceae|g__GGB9709|s__GGB9709_SGB15238|t__SGB15238	A1c(5.7-6.4)	-0.746354	0.00308678	0.00720128
k__Bacteria|p__Firmicutes|c__Clostridia|o__Clostridiales|f__Ruminococcaceae|g__GGB9710|s__GGB9710_SGB15239|t__SGB15239	A1c(5.7-6.4)	-0.335871	0.140031	0.261347
k__Bacteria|p__Firmicutes|c__Clostridia|o__Clostridiales|f__Ruminococcaceae|g__GGB9712|s__GGB9712_SGB15244|t__SGB15244	A1c(5.7-6.4)	-0.584944	0.006027	0.0138971
k__Bacteria|p__Firmicutes|c__Clostridia|o__Clostridiales|f__Ruminococcaceae|g__GGB9727|s__GGB9727_SGB15285|t__SGB15285	A1c(5.7-6.4)	-0.0453784	0.880623	0.938244
k__Bacteria|p__Firmicutes|c__Clostridia|o__Clostridiales|f__Ruminococcaceae|g__GGB9729|s__GGB9729_SGB15288|t__SGB15288_group	A1c(5.7-6.4)	-0.133438	0.583662	0.722476
k__Bacteria|p__Firmicutes|c__Clostridia|o__Clostridiales|f__Ruminococcaceae|g__GGB9730|s__GGB9730_SGB15290|t__SGB15290	A1c(5.7-6.4)	-0.380743	0.133009	0.249888
k__Bacteria|p__Firmicutes|c__Clostridia|o__Clostridiales|f__Ruminococcaceae|g__GGB9730|s__GGB9730_SGB15291|t__SGB15291	A1c(5.7-6.4)	-0.123237	0.360023	0.523215
k__Bacteria|p__Firmicutes|c__Clostridia|o__Clostridiales|f__Ruminococcaceae|g__Gemmiger|s__Gemmiger_SGB15292|t__SGB15292	A1c(5.7-6.4)	0.227535	0.435303	0.597168
k__Bacteria|p__Firmicutes|c__Clostridia|o__Clostridiales|f__Ruminococcaceae|g__Gemmiger|s__Gemmiger_SGB15295|t__SGB15295_group	A1c(5.7-6.4)	0.308248	0.241422	0.396307
k__Bacteria|p__Firmicutes|c__Clostridia|o__Clostridiales|f__Ruminococcaceae|g__Gemmiger|s__Gemmiger_SGB15299|t__SGB15299	A1c(5.7-6.4)	-0.117455	0.650858	0.77386
k__Bacteria|p__Firmicutes|c__Clostridia|o__Clostridiales|f__Ruminococcaceae|g__Gemmiger|s__Gemmiger_formicilis|t__SGB15300	A1c(5.7-6.4)	-0.205954	0.253502	0.41272
k__Bacteria|p__Firmicutes|c__Clostridia|o__Clostridiales|f__Ruminococcaceae|g__Pseudoruminococcus|s__Pseudoruminococcus_massiliensis|t__SGB4280	A1c(5.7-6.4)	-0.337184	0.171172	0.306232
k__Bacteria|p__Firmicutes|c__Clostridia|o__Clostridiales|f__Ruminococcaceae|g__Ruminococcaceae_unclassified|s__Clostridium_leptum|t__SGB14853	A1c(5.7-6.4)	0.0290767	0.894618	0.948931
k__Bacteria|p__Firmicutes|c__Clostridia|o__Clostridiales|f__Ruminococcaceae|g__Ruminococcaceae_unclassified|s__Eubacterium_siraeum|t__SGB4198_group	A1c(5.7-6.4)	-0.557289	0.0730872	0.14903
k__Bacteria|p__Firmicutes|c__Clostridia|o__Clostridiales|f__Ruminococcaceae|g__Ruminococcaceae_unclassified|s__Ruminococcaceae_bacterium_AM07_15|t__SGB14974	A1c(5.7-6.4)	-0.345464	0.153844	0.282083
k__Bacteria|p__Firmicutes|c__Clostridia|o__Clostridiales|f__Ruminococcaceae|g__Ruminococcaceae_unclassified|s__Ruminococcaceae_bacterium|t__SGB14834	A1c(5.7-6.4)	-0.248633	0.321086	0.486041
k__Bacteria|p__Firmicutes|c__Clostridia|o__Clostridiales|f__Ruminococcaceae|g__Ruminococcaceae_unclassified|s__Ruminococcaceae_bacterium|t__SGB14899	A1c(5.7-6.4)	0.0408366	0.859982	0.925058
k__Bacteria|p__Firmicutes|c__Clostridia|o__Clostridiales|f__Ruminococcaceae|g__Ruminococcaceae_unclassified|s__Ruminococcaceae_bacterium|t__SGB14905	A1c(5.7-6.4)	-0.857875	0.00566494	0.0130927
k__Bacteria|p__Firmicutes|c__Clostridia|o__Clostridiales|f__Ruminococcaceae|g__Ruminococcaceae_unclassified|s__Ruminococcaceae_bacterium|t__SGB14908	A1c(5.7-6.4)	-0.457295	0.101238	0.197593
k__Bacteria|p__Firmicutes|c__Clostridia|o__Clostridiales|f__Ruminococcaceae|g__Ruminococcaceae_unclassified|s__Ruminococcaceae_bacterium|t__SGB14925	A1c(5.7-6.4)	-0.243861	0.323895	0.488615
k__Bacteria|p__Firmicutes|c__Clostridia|o__Clostridiales|f__Ruminococcaceae|g__Ruminococcaceae_unclassified|s__Ruminococcaceae_bacterium|t__SGB15084	A1c(5.7-6.4)	-0.512629	0.0862795	0.172733
k__Bacteria|p__Firmicutes|c__Clostridia|o__Clostridiales|f__Ruminococcaceae|g__Ruminococcaceae_unclassified|s__Ruminococcaceae_bacterium|t__SGB15196	A1c(5.7-6.4)	-0.506611	0.0287825	0.0632768
k__Bacteria|p__Firmicutes|c__Clostridia|o__Clostridiales|f__Ruminococcaceae|g__Ruminococcaceae_unclassified|s__Ruminococcaceae_bacterium|t__SGB15249	A1c(5.7-6.4)	-0.463995	0.0134281	0.0303107
k__Bacteria|p__Firmicutes|c__Clostridia|o__Clostridiales|f__Ruminococcaceae|g__Ruminococcaceae_unclassified|s__Ruminococcaceae_bacterium|t__SGB15353	A1c(5.7-6.4)	-0.0895979	0.730375	0.837429
k__Bacteria|p__Firmicutes|c__Clostridia|o__Clostridiales|f__Ruminococcaceae|g__Ruminococcaceae_unclassified|s__Ruminococcaceae_bacterium|t__SGB15355	A1c(5.7-6.4)	-0.419246	0.116988	0.22328
k__Bacteria|p__Firmicutes|c__Clostridia|o__Clostridiales|f__Ruminococcaceae|g__Ruminococcaceae_unclassified|s__Ruminococcaceae_bacterium|t__SGB15356	A1c(5.7-6.4)	-0.144879	0.568639	0.710754
k__Bacteria|p__Firmicutes|c__Clostridia|o__Clostridiales|f__Ruminococcaceae|g__Ruminococcaceae_unclassified|s__Ruminococcaceae_bacterium|t__SGB4183	A1c(5.7-6.4)	-0.156285	0.484526	0.639904
k__Bacteria|p__Firmicutes|c__Clostridia|o__Clostridiales|f__Ruminococcaceae|g__Ruminococcaceae_unclassified|s__Ruminococcaceae_bacterium|t__SGB4194	A1c(5.7-6.4)	0.228283	0.365379	0.52964
k__Bacteria|p__Firmicutes|c__Clostridia|o__Clostridiales|f__Ruminococcaceae|g__Ruminococcaceae_unclassified|s__Ruminococcaceae_bacterium|t__SGB4241	A1c(5.7-6.4)	-0.234566	0.410178	0.575032
k__Bacteria|p__Firmicutes|c__Clostridia|o__Clostridiales|f__Ruminococcaceae|g__Ruminococcaceae_unclassified|s__Ruminococcaceae_bacterium|t__SGB4247	A1c(5.7-6.4)	-0.533328	0.0998585	0.195285
k__Bacteria|p__Firmicutes|c__Clostridia|o__Clostridiales|f__Ruminococcaceae|g__Ruminococcaceae_unclassified|s__Ruminococcaceae_bacterium|t__SGB4300	A1c(5.7-6.4)	-0.0604643	0.829373	0.907249
k__Bacteria|p__Firmicutes|c__Clostridia|o__Clostridiales|f__Ruminococcaceae|g__Ruminococcaceae_unclassified|s__Ruminococcaceae_bacterium|t__SGB43319	A1c(5.7-6.4)	-0.402071	0.0833838	0.167443
k__Bacteria|p__Firmicutes|c__Clostridia|o__Clostridiales|f__Ruminococcaceae|g__Ruminococcaceae_unclassified|s__Ruminococcaceae_bacterium|t__SGB4393	A1c(5.7-6.4)	-0.697745	0.0131816	0.0298223
k__Bacteria|p__Firmicutes|c__Clostridia|o__Clostridiales|f__Ruminococcaceae|g__Ruminococcaceae_unclassified|s__Ruminococcaceae_bacterium|t__SGB4419	A1c(5.7-6.4)	-0.427553	0.103729	0.201859
k__Bacteria|p__Firmicutes|c__Clostridia|o__Clostridiales|f__Ruminococcaceae|g__Ruminococcaceae_unclassified|s__Ruminococcaceae_unclassified_SGB14835|t__SGB14835	A1c(5.7-6.4)	-0.448036	0.0570587	0.119165
k__Bacteria|p__Firmicutes|c__Clostridia|o__Clostridiales|f__Ruminococcaceae|g__Ruminococcaceae_unclassified|s__Ruminococcaceae_unclassified_SGB15233|t__SGB15233	A1c(5.7-6.4)	-0.36863	0.186996	0.326564
k__Bacteria|p__Firmicutes|c__Clostridia|o__Clostridiales|f__Ruminococcaceae|g__Ruminococcaceae_unclassified|s__Ruminococcaceae_unclassified_SGB15234|t__SGB15234	A1c(5.7-6.4)	-0.36739	0.154669	0.283334
k__Bacteria|p__Firmicutes|c__Clostridia|o__Clostridiales|f__Ruminococcaceae|g__Ruminococcaceae_unclassified|s__Ruminococcaceae_unclassified_SGB15236|t__SGB15236	A1c(5.7-6.4)	-0.106381	0.617185	0.747635
k__Bacteria|p__Firmicutes|c__Clostridia|o__Clostridiales|f__Ruminococcaceae|g__Ruminococcaceae_unclassified|s__Ruminococcaceae_unclassified_SGB15251|t__SGB15251	A1c(5.7-6.4)	-0.282626	0.292482	0.45831
k__Bacteria|p__Firmicutes|c__Clostridia|o__Clostridiales|f__Ruminococcaceae|g__Ruminococcaceae_unclassified|s__Ruminococcaceae_unclassified_SGB15257|t__SGB15257	A1c(5.7-6.4)	-0.453027	0.0662248	0.136653
k__Bacteria|p__Firmicutes|c__Clostridia|o__Clostridiales|f__Ruminococcaceae|g__Ruminococcaceae_unclassified|s__Ruminococcaceae_unclassified_SGB15260|t__SGB15260	A1c(5.7-6.4)	-0.159442	0.493575	0.64883
k__Bacteria|p__Firmicutes|c__Clostridia|o__Clostridiales|f__Ruminococcaceae|g__Ruminococcaceae_unclassified|s__Ruminococcaceae_unclassified_SGB15265|t__SGB15265_group	A1c(5.7-6.4)	-0.0782588	0.749631	0.851733
k__Bacteria|p__Firmicutes|c__Clostridia|o__Clostridiales|f__Ruminococcaceae|g__Ruminococcaceae_unclassified|s__Ruminococcaceae_unclassified_SGB15309|t__SGB15309	A1c(5.7-6.4)	-0.3608	0.0725338	0.14813
k__Bacteria|p__Firmicutes|c__Clostridia|o__Clostridiales|f__Ruminococcaceae|g__Ruminococcaceae_unclassified|s__Ruminococcaceae_unclassified_SGB4191|t__SGB4191	A1c(5.7-6.4)	-0.398732	0.224546	0.374785
k__Bacteria|p__Firmicutes|c__Clostridia|o__Clostridiales|f__Ruminococcaceae|g__Ruminococcaceae_unclassified|s__Ruminococcaceae_unclassified_SGB4193|t__SGB4193	A1c(5.7-6.4)	-0.499026	0.041745	0.0896078
k__Bacteria|p__Firmicutes|c__Clostridia|o__Clostridiales|f__Ruminococcaceae|g__Ruminococcaceae_unclassified|s__Ruminococcaceae_unclassified_SGB4425|t__SGB4425_group	A1c(5.7-6.4)	-0.112561	0.661751	0.782733
k__Bacteria|p__Firmicutes|c__Clostridia|o__Clostridiales|f__Ruminococcaceae|g__Ruminococcaceae_unclassified|s__Ruminococcaceae_unclassified_SGB69291|t__SGB69291	A1c(5.7-6.4)	-0.489806	0.079309	0.160316
k__Bacteria|p__Firmicutes|c__Clostridia|o__Clostridiales|f__Ruminococcaceae|g__Ruminococcaceae_unclassified|s__Ruminococcaceae_unclassified_SGB69292|t__SGB69292	A1c(5.7-6.4)	-0.0183395	0.943545	0.97705
k__Bacteria|p__Firmicutes|c__Clostridia|o__Clostridiales|f__Ruminococcaceae|g__Ruminococcus|s__Ruminococcus_SGB4421|t__SGB4421	A1c(5.7-6.4)	-0.0552293	0.825219	0.904593
k__Bacteria|p__Firmicutes|c__Clostridia|o__Clostridiales|f__Ruminococcaceae|g__Ruminococcus|s__Ruminococcus_bicirculans|t__SGB4262	A1c(5.7-6.4)	-0.225179	0.444626	0.606391
k__Bacteria|p__Firmicutes|c__Clostridia|o__Clostridiales|f__Ruminococcaceae|g__Ruminococcus|s__Ruminococcus_bromii|t__SGB4285_group	A1c(5.7-6.4)	-0.397462	0.133378	0.250324
k__Bacteria|p__Firmicutes|c__Clostridia|o__Clostridiales|f__Ruminococcaceae|g__Ruminococcus|s__Ruminococcus_callidus|t__SGB4422	A1c(5.7-6.4)	0.0573703	0.852067	0.920539
k__Bacteria|p__Firmicutes|c__Clostridia|o__Clostridiales|f__Ruminococcaceae|g__Ruminococcus|s__Ruminococcus_champanellensis|t__SGB4418	A1c(5.7-6.4)	-0.426576	0.145118	0.26932
k__Bacteria|p__Firmicutes|c__Clostridia|o__Clostridiales|f__Ruminococcaceae|g__Ruminococcus|s__Ruminococcus_sp_AF41_9|t__SGB25497	A1c(5.7-6.4)	-0.450581	0.0413759	0.0889413
k__Bacteria|p__Firmicutes|c__Clostridia|o__Clostridiales|f__Ruminococcaceae|g__Ruminococcus|s__Ruminococcus_sp_JE7A12|t__SGB4272	A1c(5.7-6.4)	-0.280464	0.39421	0.558387
k__Bacteria|p__Firmicutes|c__Clostridia|o__Clostridiales|f__Ruminococcaceae|g__Ruminococcus|s__Ruminococcus_sp_NSJ_71|t__SGB4290	A1c(5.7-6.4)	0.0854632	0.814978	0.896588
k__Bacteria|p__Firmicutes|c__Clostridia|o__Clostridiales|f__Ruminococcaceae|g__Ruthenibacterium|s__Ruthenibacterium_lactatiformans|t__SGB15271	A1c(5.7-6.4)	0.0853436	0.710931	0.821846
k__Bacteria|p__Firmicutes|c__Erysipelotrichia|o__Erysipelotrichales|f__Erysipelotrichaceae|g__Catenibacterium|s__Catenibacterium_sp_AM22_15|t__SGB6783_group	A1c(5.7-6.4)	-0.196964	0.414528	0.579901
k__Bacteria|p__Firmicutes|c__Erysipelotrichia|o__Erysipelotrichales|f__Erysipelotrichaceae|g__Erysipelotrichaceae_unclassified|s__Erysipelotrichaceae_bacterium|t__SGB6823	A1c(5.7-6.4)	-0.256262	0.373106	0.537695
k__Bacteria|p__Firmicutes|c__Erysipelotrichia|o__Erysipelotrichales|f__Erysipelotrichaceae|g__Erysipelotrichaceae_unclassified|s__Erysipelotrichaceae_bacterium|t__SGB6836_group	A1c(5.7-6.4)	0.00721731	0.976798	0.995626
k__Bacteria|p__Firmicutes|c__Erysipelotrichia|o__Erysipelotrichales|f__Erysipelotrichaceae|g__Faecalibacillus|s__Faecalibacillus_faecis|t__SGB6750	A1c(5.7-6.4)	-0.153806	0.496145	0.651129
k__Bacteria|p__Firmicutes|c__Erysipelotrichia|o__Erysipelotrichales|f__Erysipelotrichaceae|g__Faecalibacillus|s__Faecalibacillus_intestinalis|t__SGB6754	A1c(5.7-6.4)	0.250271	0.368947	0.533253
k__Bacteria|p__Firmicutes|c__Erysipelotrichia|o__Erysipelotrichales|f__Erysipelotrichaceae|g__GGB4888|s__GGB4888_SGB6837|t__SGB6837	A1c(5.7-6.4)	-0.0326708	0.900102	0.951694
k__Bacteria|p__Firmicutes|c__Erysipelotrichia|o__Erysipelotrichales|f__Erysipelotrichaceae|g__Holdemanella|s__Holdemanella_biformis|t__SGB6806_group	A1c(5.7-6.4)	0.207851	0.41604	0.581605
k__Bacteria|p__Firmicutes|c__Erysipelotrichia|o__Erysipelotrichales|f__Erysipelotrichaceae|g__Turicibacter|s__Turicibacter_sanguinis|t__SGB6846	A1c(5.7-6.4)	-0.316608	0.0593643	0.12359
k__Bacteria|p__Firmicutes|c__Erysipelotrichia|o__Erysipelotrichales|f__Erysipelotrichaceae|g__Turicibacter|s__Turicibacter_sanguinis|t__SGB6847	A1c(5.7-6.4)	0.396198	0.0882777	0.176111
k__Bacteria|p__Firmicutes|c__Firmicutes_unclassified|o__Firmicutes_unclassified|f__Firmicutes_unclassified|g__Firmicutes_unclassified|s__Firmicutes_bacterium_AF16_15|t__SGB4993	A1c(5.7-6.4)	0.0982837	0.501753	0.656317
k__Bacteria|p__Firmicutes|c__Firmicutes_unclassified|o__Firmicutes_unclassified|f__Firmicutes_unclassified|g__Firmicutes_unclassified|s__Firmicutes_bacterium|t__SGB49188	A1c(5.7-6.4)	-0.40051	0.00994286	0.0226889
k__Bacteria|p__Firmicutes|c__Negativicutes|o__Acidaminococcales|f__Acidaminococcaceae|g__Phascolarctobacterium|s__Phascolarctobacterium_succinatutens|t__SGB5765_group	A1c(5.7-6.4)	-0.134247	0.682585	0.799123
k__Bacteria|p__Firmicutes|c__Negativicutes|o__Selenomonadales|f__Selenomonadaceae|g__GGB4979|s__GGB4979_SGB6973|t__SGB6973	A1c(5.7-6.4)	-0.0812752	0.806266	0.889359
k__Bacteria|p__Firmicutes|c__Negativicutes|o__Selenomonadales|f__Selenomonadaceae|g__Mitsuokella|s__Mitsuokella_jalaludinii|t__SGB5904	A1c(5.7-6.4)	-0.445949	0.218179	0.366031
k__Bacteria|p__Firmicutes|c__Negativicutes|o__Selenomonadales|f__Selenomonadaceae|g__Mitsuokella|s__Mitsuokella_multacida|t__SGB5906_group	A1c(5.7-6.4)	-0.366165	0.140188	0.261516
k__Bacteria|p__Firmicutes|c__Negativicutes|o__Selenomonadales|f__Selenomonadales_unclassified|g__Selenomonadales_unclassified|s__Selenomonadales_bacterium|t__SGB6970	A1c(5.7-6.4)	-0.162163	0.526204	0.676913
k__Bacteria|p__Firmicutes|c__Negativicutes|o__Veillonellales|f__Veillonellaceae|g__Allisonella|s__Allisonella_histaminiformans|t__SGB5843	A1c(5.7-6.4)	0.0306387	0.903135	0.95363
k__Bacteria|p__Firmicutes|c__Negativicutes|o__Veillonellales|f__Veillonellaceae|g__GGB18271|s__GGB18271_SGB26989|t__SGB26989	A1c(5.7-6.4)	0.255386	0.408991	0.574179
k__Bacteria|p__Firmicutes|c__Negativicutes|o__Veillonellales|f__Veillonellaceae|g__GGB4266|s__GGB4266_SGB5809|t__SGB5809_group	A1c(5.7-6.4)	-0.0749692	0.806687	0.889359
k__Bacteria|p__Firmicutes|c__Negativicutes|o__Veillonellales|f__Veillonellaceae|g__Megasphaera|s__Megasphaera_elsdenii|t__SGB5862	A1c(5.7-6.4)	-0.129721	0.632696	0.760156
k__Bacteria|p__Firmicutes|c__Negativicutes|o__Veillonellales|f__Veillonellaceae|g__Megasphaera|s__Megasphaera_micronuciformis|t__SGB5868	A1c(5.7-6.4)	-0.0556067	0.735321	0.841154
k__Bacteria|p__Firmicutes|c__Negativicutes|o__Veillonellales|f__Veillonellaceae|g__Megasphaera|s__Megasphaera_sp_BL7|t__SGB5858	A1c(5.7-6.4)	0.173013	0.501022	0.655793
k__Bacteria|p__Firmicutes|c__Negativicutes|o__Veillonellales|f__Veillonellaceae|g__Veillonella|s__Veillonella_atypica|t__SGB6936	A1c(5.7-6.4)	0.113939	0.682002	0.798825
k__Bacteria|p__Firmicutes|c__Negativicutes|o__Veillonellales|f__Veillonellaceae|g__Veillonella|s__Veillonella_dispar|t__SGB6952	A1c(5.7-6.4)	0.190757	0.479234	0.634934
k__Bacteria|p__Firmicutes|c__Negativicutes|o__Veillonellales|f__Veillonellaceae|g__Veillonella|s__Veillonella_parvula|t__SGB6939	A1c(5.7-6.4)	-0.00198244	0.994013	1
k__Bacteria|p__Firmicutes|c__Negativicutes|o__Veillonellales|f__Veillonellaceae|g__Veillonella|s__Veillonella_rogosae|t__SGB6956	A1c(5.7-6.4)	0.476844	0.0625732	0.12959
k__Bacteria|p__Kiritimatiellaeota|c__Kiritimatiellae|o__Kiritimatiellae_unclassified|f__Kiritimatiellae_unclassified|g__Kiritimatiellae_unclassified|s__Kiritimatiellae_bacterium|t__SGB17364	A1c(5.7-6.4)	-0.126778	0.669495	0.789069
k__Bacteria|p__Lentisphaerae|c__Lentisphaeria|o__Lentisphaeria_unclassified|f__Lentisphaeria_unclassified|g__Lentisphaeria_unclassified|s__Lentisphaeria_bacterium|t__SGB9203	A1c(5.7-6.4)	-0.270839	0.134843	0.252497
k__Bacteria|p__Lentisphaerae|c__Lentisphaeria|o__Lentisphaeria_unclassified|f__Lentisphaeria_unclassified|g__Lentisphaeria_unclassified|s__Lentisphaeria_bacterium|t__SGB9205	A1c(5.7-6.4)	-0.516785	0.00578046	0.0133442
k__Bacteria|p__Lentisphaerae|c__Lentisphaeria|o__Lentisphaeria_unclassified|f__Lentisphaeria_unclassified|g__Lentisphaeria_unclassified|s__Lentisphaeria_bacterium|t__SGB9209	A1c(5.7-6.4)	-0.244448	0.357622	0.520296
k__Bacteria|p__Lentisphaerae|c__Lentisphaeria|o__Lentisphaeria_unclassified|f__Lentisphaeria_unclassified|g__Lentisphaeria_unclassified|s__Lentisphaeria_bacterium|t__SGB9210	A1c(5.7-6.4)	-0.465942	0.0711526	0.145835
k__Bacteria|p__Lentisphaerae|c__Lentisphaeria|o__Victivallales|f__Victivallaceae|g__Victivallis|s__Victivallis_vadensis|t__SGB9202	A1c(5.7-6.4)	-0.537706	0.0251035	0.0555893
k__Bacteria|p__Lentisphaerae|c__Lentisphaeria|o__Victivallales|f__Victivallales_unclassified|g__Victivallales_unclassified|s__Victivallales_bacterium|t__SGB17348	A1c(5.7-6.4)	-0.494207	0.0435571	0.0931253
k__Bacteria|p__Planctomycetes|c__Planctomycetia|o__Pirellulales|f__Pirellulaceae|g__GGB6565|s__GGB6565_SGB9274|t__SGB9274	A1c(5.7-6.4)	-0.112209	0.704735	0.817769
k__Bacteria|p__Proteobacteria|c__Alphaproteobacteria|o__Alphaproteobacteria_unclassified|f__Alphaproteobacteria_unclassified|g__Alphaproteobacteria_unclassified|s__Alphaproteobacteria_bacterium|t__SGB17319	A1c(5.7-6.4)	-0.145076	0.568541	0.710754
k__Bacteria|p__Proteobacteria|c__Alphaproteobacteria|o__Alphaproteobacteria_unclassified|f__Alphaproteobacteria_unclassified|g__Alphaproteobacteria_unclassified|s__Alphaproteobacteria_bacterium|t__SGB9311	A1c(5.7-6.4)	-0.208304	0.512379	0.66517
k__Bacteria|p__Proteobacteria|c__Alphaproteobacteria|o__Alphaproteobacteria_unclassified|f__Alphaproteobacteria_unclassified|g__Alphaproteobacteria_unclassified|s__Alphaproteobacteria_bacterium|t__SGB9320	A1c(5.7-6.4)	-0.408257	0.134454	0.252125
k__Bacteria|p__Proteobacteria|c__Alphaproteobacteria|o__Alphaproteobacteria_unclassified|f__Alphaproteobacteria_unclassified|g__Alphaproteobacteria_unclassified|s__Alphaproteobacteria_bacterium|t__SGB9323	A1c(5.7-6.4)	-0.73571	0.0301964	0.0661652
k__Bacteria|p__Proteobacteria|c__Alphaproteobacteria|o__Alphaproteobacteria_unclassified|f__Alphaproteobacteria_unclassified|g__Alphaproteobacteria_unclassified|s__Alphaproteobacteria_bacterium|t__SGB9324	A1c(5.7-6.4)	-0.597123	0.0823114	0.165457
k__Bacteria|p__Proteobacteria|c__Alphaproteobacteria|o__Alphaproteobacteria_unclassified|f__Alphaproteobacteria_unclassified|g__Alphaproteobacteria_unclassified|s__Alphaproteobacteria_unclassified_SGB9321|t__SGB9321	A1c(5.7-6.4)	0.130635	0.567976	0.710597
k__Bacteria|p__Proteobacteria|c__Alphaproteobacteria|o__Alphaproteobacteria_unclassified|f__Alphaproteobacteria_unclassified|g__GGB6594|s__GGB6594_SGB9325|t__SGB9325	A1c(5.7-6.4)	-0.209083	0.334362	0.497217
k__Bacteria|p__Proteobacteria|c__Alphaproteobacteria|o__Rhizobiales|f__Phyllobacteriaceae|g__GGB38171|s__GGB38171_SGB72433|t__SGB72433_group	A1c(5.7-6.4)	-0.271224	0.211526	0.35739
k__Bacteria|p__Proteobacteria|c__Betaproteobacteria|o__Burkholderiales|f__Comamonadaceae|g__Comamonas|s__Comamonas_kerstersii|t__SGB12676	A1c(5.7-6.4)	-0.113304	0.598708	0.735587
k__Bacteria|p__Proteobacteria|c__Betaproteobacteria|o__Burkholderiales|f__Oxalobacteraceae|g__GGB6648|s__GGB6648_SGB9389|t__SGB9389	A1c(5.7-6.4)	-0.11787	0.602416	0.738948
k__Bacteria|p__Proteobacteria|c__Betaproteobacteria|o__Burkholderiales|f__Oxalobacteraceae|g__GGB6649|s__GGB6649_SGB9391|t__SGB9391	A1c(5.7-6.4)	-0.0767665	0.77095	0.866004
k__Bacteria|p__Proteobacteria|c__Betaproteobacteria|o__Burkholderiales|f__Sutterellaceae|g__Duodenibacillus|s__Duodenibacillus_massiliensis|t__SGB9273	A1c(5.7-6.4)	-0.783081	0.0300922	0.0659733
k__Bacteria|p__Proteobacteria|c__Betaproteobacteria|o__Burkholderiales|f__Sutterellaceae|g__GGB6578|s__GGB6578_SGB9299|t__SGB9299	A1c(5.7-6.4)	-0.0959798	0.659145	0.781282
k__Bacteria|p__Proteobacteria|c__Betaproteobacteria|o__Burkholderiales|f__Sutterellaceae|g__Parasutterella|s__Parasutterella_excrementihominis|t__SGB9262	A1c(5.7-6.4)	0.0296855	0.864232	0.927547
k__Bacteria|p__Proteobacteria|c__Betaproteobacteria|o__Burkholderiales|f__Sutterellaceae|g__Sutterella|s__Sutterella_wadsworthensis|t__SGB9283	A1c(5.7-6.4)	-0.243083	0.329912	0.493933
k__Bacteria|p__Proteobacteria|c__Betaproteobacteria|o__Burkholderiales|f__Sutterellaceae|g__Sutterella|s__Sutterella_wadsworthensis|t__SGB9286	A1c(5.7-6.4)	-0.116352	0.722577	0.830735
k__Bacteria|p__Proteobacteria|c__CFGB1058|o__OFGB1058|f__FGB1058|g__GGB2726|s__GGB2726_SGB3668|t__SGB3668	A1c(5.7-6.4)	-0.288561	0.218592	0.366414
k__Bacteria|p__Proteobacteria|c__CFGB1062|o__OFGB1062|f__FGB1062|g__GGB2734|s__GGB2734_SGB3677|t__SGB3677	A1c(5.7-6.4)	-0.272963	0.478842	0.634934
k__Bacteria|p__Proteobacteria|c__CFGB2394|o__OFGB2394|f__FGB2394|g__GGB6544|s__GGB6544_SGB9243|t__SGB9243	A1c(5.7-6.4)	-0.0656445	0.831796	0.908539
k__Bacteria|p__Proteobacteria|c__Deltaproteobacteria|o__Desulfovibrionales|f__Desulfovibrionaceae|g__Bilophila|s__Bilophila_wadsworthia|t__SGB15452	A1c(5.7-6.4)	-0.247702	0.368375	0.532832
k__Bacteria|p__Proteobacteria|c__Deltaproteobacteria|o__Desulfovibrionales|f__Desulfovibrionaceae|g__Desulfovibrionaceae_unclassified|s__Desulfovibrionaceae_bacterium|t__SGB15460	A1c(5.7-6.4)	-0.119839	0.533198	0.683426
k__Bacteria|p__Proteobacteria|c__Deltaproteobacteria|o__Desulfovibrionales|f__Desulfovibrionaceae|g__Desulfovibrio|s__Desulfovibrio_piger|t__SGB15467_group	A1c(5.7-6.4)	-0.374389	0.242355	0.397675
k__Bacteria|p__Proteobacteria|c__Epsilonproteobacteria|o__Campylobacterales|f__Campylobacteraceae|g__Campylobacter|s__Campylobacter_concisus|t__SGB19351	A1c(5.7-6.4)	0.0735028	0.663296	0.78379
k__Bacteria|p__Proteobacteria|c__Epsilonproteobacteria|o__Campylobacterales|f__Campylobacteraceae|g__GGB12503|s__GGB12503_SGB19436|t__SGB19436	A1c(5.7-6.4)	-0.0590416	0.84084	0.912636
k__Bacteria|p__Proteobacteria|c__Gammaproteobacteria|o__Enterobacterales|f__Enterobacteriaceae|g__Citrobacter|s__Citrobacter_freundii|t__SGB10083_group	A1c(5.7-6.4)	0.438289	0.0397167	0.0857
k__Bacteria|p__Proteobacteria|c__Gammaproteobacteria|o__Enterobacterales|f__Enterobacteriaceae|g__Enterobacter|s__Enterobacter_hormaechei|t__SGB10130_group	A1c(5.7-6.4)	0.0154623	0.947319	0.978913
k__Bacteria|p__Proteobacteria|c__Gammaproteobacteria|o__Enterobacterales|f__Enterobacteriaceae|g__Escherichia|s__Escherichia_coli|t__SGB10068	A1c(5.7-6.4)	0.0107607	0.957171	0.986523
k__Bacteria|p__Proteobacteria|c__Gammaproteobacteria|o__Enterobacterales|f__Enterobacteriaceae|g__Klebsiella|s__Klebsiella_michiganensis|t__SGB10119	A1c(5.7-6.4)	0.122338	0.533269	0.683426
k__Bacteria|p__Proteobacteria|c__Gammaproteobacteria|o__Enterobacterales|f__Enterobacteriaceae|g__Klebsiella|s__Klebsiella_pneumoniae|t__SGB10115	A1c(5.7-6.4)	-3.37e-05	0.999911	1
k__Bacteria|p__Proteobacteria|c__Gammaproteobacteria|o__Pasteurellales|f__Pasteurellaceae|g__Haemophilus|s__Haemophilus_parainfluenzae|t__SGB9712_group	A1c(5.7-6.4)	-0.109235	0.593962	0.731342
k__Bacteria|p__Proteobacteria|c__Gammaproteobacteria|o__Pasteurellales|f__Pasteurellaceae|g__Haemophilus|s__Haemophilus_sputorum|t__SGB9631	A1c(5.7-6.4)	0.0714879	0.706324	0.818211
k__Bacteria|p__Spirochaetes|c__Spirochaetia|o__Brachyspirales|f__Brachyspiraceae|g__Brachyspira|s__Brachyspira_aalborgi|t__SGB5967	A1c(5.7-6.4)	-0.381417	0.262268	0.422314
k__Bacteria|p__Spirochaetes|c__Spirochaetia|o__Brachyspirales|f__Brachyspiraceae|g__Brachyspira|s__Brachyspira_pilosicoli|t__SGB5969	A1c(5.7-6.4)	0.0141396	0.959015	0.987469
k__Bacteria|p__Spirochaetes|c__Spirochaetia|o__Spirochaetales|f__Spirochaetaceae|g__Treponema|s__Treponema_berlinense|t__SGB3542_group	A1c(5.7-6.4)	-0.18008	0.401691	0.56674
k__Bacteria|p__Spirochaetes|c__Spirochaetia|o__Spirochaetales|f__Spirochaetaceae|g__Treponema|s__Treponema_succinifaciens|t__SGB3546_group	A1c(5.7-6.4)	-0.730248	0.0453536	0.0966536
k__Bacteria|p__Spirochaetes|c__Spirochaetia|o__Spirochaetia_unclassified|f__Spirochaetia_unclassified|g__Spirochaetia_unclassified|s__Spirochaetia_bacterium|t__SGB3539	A1c(5.7-6.4)	-0.168124	0.549983	0.696707
k__Bacteria|p__Spirochaetes|c__Spirochaetia|o__Spirochaetia_unclassified|f__Spirochaetia_unclassified|g__Spirochaetia_unclassified|s__Spirochaetia_bacterium|t__SGB3548	A1c(5.7-6.4)	-0.755842	0.0159586	0.0358798
k__Bacteria|p__Tenericutes|c__Mollicutes|o__Acholeplasmatales|f__Acholeplasmatales_unclassified|g__Acholeplasmatales_unclassified|s__Acholeplasmatales_unclassified_SGB6584|t__SGB6584	A1c(5.7-6.4)	-0.811683	0.00226326	0.00528627
k__Bacteria|p__Verrucomicrobia|c__Opitutae|o__Opitutales|f__Opitutales_unclassified|g__GGB6128|s__GGB6128_SGB8774|t__SGB8774	A1c(5.7-6.4)	-0.591422	0.0133468	0.0301443
k__Bacteria|p__Verrucomicrobia|c__Verrucomicrobiae|o__Verrucomicrobiales|f__Akkermansiaceae|g__Akkermansia|s__Akkermansia_muciniphila|t__SGB9226	A1c(5.7-6.4)	-0.704786	0.00354971	0.00826182
k__Eukaryota|p__Eukaryota_unclassified|c__Eukaryota_unclassified|o__Eukaryota_unclassified|f__Eukaryota_unclassified|g__Blastocystis|s__Blastocystis_sp_subtype_1|t__EUK944036	A1c(5.7-6.4)	-0.905968	0.000674776	0.00158728
k__Archaea|p__Euryarchaeota|c__CFGB343|o__OFGB343|f__FGB343|g__GGB781|s__GGB781_SGB1024|t__SGB1024	A1c(6.5-7)	-0.343419	0.68434	0.872979
k__Archaea|p__Euryarchaeota|c__Methanobacteria|o__Methanobacteriales|f__Methanobacteriaceae|g__Methanobrevibacter|s__Methanobrevibacter_smithii|t__SGB714_group	A1c(6.5-7)	0.924546	0.220489	0.412481
k__Bacteria|p__Actinobacteria|c__Actinobacteria|o__Actinomycetales|f__Actinomycetaceae|g__Actinomyces|s__Actinomyces_SGB17154|t__SGB17154	A1c(6.5-7)	-0.018348	0.957046	0.993625
k__Bacteria|p__Actinobacteria|c__Actinobacteria|o__Actinomycetales|f__Actinomycetaceae|g__Actinomyces|s__Actinomyces_sp_ICM47|t__SGB17167	A1c(6.5-7)	0.321471	0.407461	0.649641
k__Bacteria|p__Actinobacteria|c__Actinobacteria|o__Actinomycetales|f__Actinomycetaceae|g__Actinomyces|s__Actinomyces_sp_ICM58|t__SGB17169	A1c(6.5-7)	1.02399	0.00515845	0.0117307
k__Bacteria|p__Actinobacteria|c__Actinobacteria|o__Actinomycetales|f__Actinomycetaceae|g__Trueperella|s__Trueperella_pyogenes|t__SGB17137	A1c(6.5-7)	0.183077	0.61083	0.826245
k__Bacteria|p__Actinobacteria|c__Actinobacteria|o__Bifidobacteriales|f__Bifidobacteriaceae|g__Bifidobacterium|s__Bifidobacterium_adolescentis|t__SGB17244	A1c(6.5-7)	2.12002	0.00402919	0.00921556
k__Bacteria|p__Actinobacteria|c__Actinobacteria|o__Bifidobacteriales|f__Bifidobacteriaceae|g__Bifidobacterium|s__Bifidobacterium_dentium|t__SGB17234	A1c(6.5-7)	-0.593886	0.17506	0.338347
k__Bacteria|p__Actinobacteria|c__Actinobacteria|o__Bifidobacteriales|f__Bifidobacteriaceae|g__Bifidobacterium|s__Bifidobacterium_longum|t__SGB17248	A1c(6.5-7)	0.343922	0.586178	0.808754
k__Bacteria|p__Actinobacteria|c__Actinobacteria|o__Bifidobacteriales|f__Bifidobacteriaceae|g__Bifidobacterium|s__Bifidobacterium_pseudocatenulatum|t__SGB17237	A1c(6.5-7)	0.207078	0.736041	0.892725
k__Bacteria|p__Actinobacteria|c__Actinobacteria|o__Micrococcales|f__Microbacteriaceae|g__Microbacterium|s__Microbacterium_SGB47860|t__SGB47860	A1c(6.5-7)	-0.0974581	0.836456	0.938891
k__Bacteria|p__Actinobacteria|c__Actinobacteria|o__Micrococcales|f__Micrococcaceae|g__Rothia|s__Rothia_mucilaginosa|t__SGB16971	A1c(6.5-7)	-0.524607	0.301831	0.527219
k__Bacteria|p__Actinobacteria|c__Actinobacteria|o__Micrococcales|f__Micrococcaceae|g__Rothia|s__Rothia_mucilaginosa|t__SGB16986	A1c(6.5-7)	0.0847618	0.835314	0.938485
k__Bacteria|p__Actinobacteria|c__Actinobacteria|o__Micrococcales|f__Promicromonosporaceae|g__Isoptericola|s__Isoptericola_variabilis|t__SGB17153_group	A1c(6.5-7)	0.324753	0.41224	0.655815
k__Bacteria|p__Actinobacteria|c__CFGB4469|o__OFGB4469|f__FGB4469|g__GGB18384|s__GGB18384_SGB72500|t__SGB72500_group	A1c(6.5-7)	0.0146557	0.975881	1
k__Bacteria|p__Actinobacteria|c__Coriobacteriia|o__Coriobacteriales|f__Atopobiaceae|g__Olsenella|s__Olsenella_sp_GAM18|t__SGB14370_group	A1c(6.5-7)	-0.281097	0.628264	0.838673
k__Bacteria|p__Actinobacteria|c__Coriobacteriia|o__Coriobacteriales|f__Atopobiaceae|g__Parolsenella|s__Parolsenella_massiliensis|t__SGB14380	A1c(6.5-7)	0.226174	0.726915	0.890898
k__Bacteria|p__Actinobacteria|c__Coriobacteriia|o__Coriobacteriales|f__Coriobacteriaceae|g__Collinsella|s__Collinsella_aerofaciens|t__SGB14546_group	A1c(6.5-7)	0.309703	0.205564	0.387854
k__Bacteria|p__Actinobacteria|c__Coriobacteriia|o__Coriobacteriales|f__Coriobacteriaceae|g__Collinsella|s__Collinsella_bouchesdurhonensis|t__SGB14397	A1c(6.5-7)	0.83653	0.120669	0.24417
k__Bacteria|p__Actinobacteria|c__Coriobacteriia|o__Coriobacteriales|f__Coriobacteriaceae|g__Senegalimassilia|s__Senegalimassilia_anaerobia|t__SGB14824_group	A1c(6.5-7)	-0.688724	0.17524	0.33853
k__Bacteria|p__Actinobacteria|c__Coriobacteriia|o__Coriobacteriales|f__Coriobacteriaceae|g__Senegalimassilia|s__Senegalimassilia_faecalis|t__SGB14822	A1c(6.5-7)	0.155374	0.777055	0.906654
k__Bacteria|p__Actinobacteria|c__Coriobacteriia|o__Coriobacteriales|f__Coriobacteriales_unclassified|g__Coriobacteriales_unclassified|s__Coriobacteriales_unclassified_SGB72475|t__SGB72475_group	A1c(6.5-7)	-0.0712307	0.892389	0.963499
k__Bacteria|p__Actinobacteria|c__Coriobacteriia|o__Coriobacteriia_unclassified|f__Coriobacteriia_unclassified|g__Coriobacteriia_unclassified|s__Coriobacteriia_unclassified_SGB14764|t__SGB14764	A1c(6.5-7)	0.744223	0.116378	0.236452
k__Bacteria|p__Actinobacteria|c__Coriobacteriia|o__Eggerthellales|f__Eggerthellaceae|g__Eggerthellaceae_unclassified|s__Eggerthellaceae_bacterium|t__SGB14786	A1c(6.5-7)	0.582885	0.342135	0.577407
k__Bacteria|p__Actinobacteria|c__Coriobacteriia|o__Eggerthellales|f__Eggerthellaceae|g__Eggerthellaceae_unclassified|s__Eggerthellaceae_unclassified_SGB14322|t__SGB14322_group	A1c(6.5-7)	0.512831	0.243106	0.447613
k__Bacteria|p__Actinobacteria|c__Coriobacteriia|o__Eggerthellales|f__Eggerthellaceae|g__GGB9361|s__GGB9361_SGB14336|t__SGB14336	A1c(6.5-7)	0.216742	0.549576	0.782067
k__Bacteria|p__Actinobacteria|c__Coriobacteriia|o__Eggerthellales|f__Eggerthellaceae|g__Phoenicibacter|s__Phoenicibacter_congonensis|t__SGB957	A1c(6.5-7)	0.946781	0.0391341	0.0848119
k__Bacteria|p__Actinobacteria|c__Coriobacteriia|o__Eggerthellales|f__Eggerthellaceae|g__Slackia|s__Slackia_isoflavoniconvertens|t__SGB14773_group	A1c(6.5-7)	-0.313624	0.497035	0.740233
k__Bacteria|p__Bacteroidetes|c__Bacteroidia|o__Bacteroidales|f__Bacteroidaceae|g__Bacteroidaceae_unclassified|s__Bacteroidaceae_bacterium|t__SGB1404	A1c(6.5-7)	0.80561	0.361295	0.599037
k__Bacteria|p__Bacteroidetes|c__Bacteroidia|o__Bacteroidales|f__Bacteroidaceae|g__Bacteroidaceae_unclassified|s__Bacteroidaceae_bacterium|t__SGB1415	A1c(6.5-7)	0.316616	0.640835	0.847884
k__Bacteria|p__Bacteroidetes|c__Bacteroidia|o__Bacteroidales|f__Bacteroidaceae|g__Bacteroidaceae_unclassified|s__Bacteroidaceae_bacterium|t__SGB1471	A1c(6.5-7)	0.275921	0.611768	0.826387
k__Bacteria|p__Bacteroidetes|c__Bacteroidia|o__Bacteroidales|f__Bacteroidaceae|g__Bacteroidaceae_unclassified|s__Bacteroidaceae_bacterium|t__SGB1472	A1c(6.5-7)	-1.29071	0.118139	0.239539
k__Bacteria|p__Bacteroidetes|c__Bacteroidia|o__Bacteroidales|f__Bacteroidaceae|g__Bacteroidaceae_unclassified|s__Bacteroidaceae_bacterium|t__SGB1473	A1c(6.5-7)	-1.17406	0.0826378	0.172043
k__Bacteria|p__Bacteroidetes|c__Bacteroidia|o__Bacteroidales|f__Bacteroidaceae|g__Bacteroidaceae_unclassified|s__Bacteroidaceae_bacterium|t__SGB1474	A1c(6.5-7)	0.00237533	0.997161	1
k__Bacteria|p__Bacteroidetes|c__Bacteroidia|o__Bacteroidales|f__Bacteroidaceae|g__Bacteroidaceae_unclassified|s__Bacteroidaceae_bacterium|t__SGB1475	A1c(6.5-7)	0.975156	0.300335	0.525421
k__Bacteria|p__Bacteroidetes|c__Bacteroidia|o__Bacteroidales|f__Bacteroidaceae|g__Bacteroidaceae_unclassified|s__Bacteroidaceae_bacterium|t__SGB1478	A1c(6.5-7)	-0.948162	0.079559	0.166156
k__Bacteria|p__Bacteroidetes|c__Bacteroidia|o__Bacteroidales|f__Bacteroidaceae|g__Bacteroidaceae_unclassified|s__Bacteroidaceae_bacterium|t__SGB1488	A1c(6.5-7)	0.283974	0.665808	0.861531
k__Bacteria|p__Bacteroidetes|c__Bacteroidia|o__Bacteroidales|f__Bacteroidaceae|g__Bacteroides|s__Bacteroides_bouchesdurhonensis|t__SGB3321	A1c(6.5-7)	-0.0192709	0.967103	0.999436
k__Bacteria|p__Bacteroidetes|c__Bacteroidia|o__Bacteroidales|f__Bacteroidaceae|g__Bacteroides|s__Bacteroides_caccae|t__SGB1877	A1c(6.5-7)	1.18963	0.110578	0.225477
k__Bacteria|p__Bacteroidetes|c__Bacteroidia|o__Bacteroidales|f__Bacteroidaceae|g__Bacteroides|s__Bacteroides_finegoldii|t__SGB1862	A1c(6.5-7)	0.150057	0.768026	0.906544
k__Bacteria|p__Bacteroidetes|c__Bacteroidia|o__Bacteroidales|f__Bacteroidaceae|g__Bacteroides|s__Bacteroides_fragilis|t__SGB1855_group	A1c(6.5-7)	-0.229904	0.739588	0.894543
k__Bacteria|p__Bacteroidetes|c__Bacteroidia|o__Bacteroidales|f__Bacteroidaceae|g__Bacteroides|s__Bacteroides_intestinalis|t__SGB1846	A1c(6.5-7)	0.223034	0.644163	0.849122
k__Bacteria|p__Bacteroidetes|c__Bacteroidia|o__Bacteroidales|f__Bacteroidaceae|g__Bacteroides|s__Bacteroides_nordii|t__SGB1858	A1c(6.5-7)	0.0798044	0.871417	0.95418
k__Bacteria|p__Bacteroidetes|c__Bacteroidia|o__Bacteroidales|f__Bacteroidaceae|g__Bacteroides|s__Bacteroides_ovatus|t__SGB1871	A1c(6.5-7)	0.587024	0.43926	0.684521
k__Bacteria|p__Bacteroidetes|c__Bacteroidia|o__Bacteroidales|f__Bacteroidaceae|g__Bacteroides|s__Bacteroides_stercoris|t__SGB1830_group	A1c(6.5-7)	0.724552	0.287387	0.508829
k__Bacteria|p__Bacteroidetes|c__Bacteroidia|o__Bacteroidales|f__Bacteroidaceae|g__Bacteroides|s__Bacteroides_thetaiotaomicron|t__SGB1861	A1c(6.5-7)	1.06155	0.13756	0.274427
k__Bacteria|p__Bacteroidetes|c__Bacteroidia|o__Bacteroidales|f__Bacteroidaceae|g__Bacteroides|s__Bacteroides_uniformis|t__SGB1836_group	A1c(6.5-7)	0.891692	0.194391	0.371008
k__Bacteria|p__Bacteroidetes|c__Bacteroidia|o__Bacteroidales|f__Bacteroidaceae|g__Bacteroides|s__Bacteroides_xylanisolvens|t__SGB1867	A1c(6.5-7)	0.585436	0.4203	0.664638
k__Bacteria|p__Bacteroidetes|c__Bacteroidia|o__Bacteroidales|f__Bacteroidaceae|g__GGB1380|s__GGB1380_SGB1883|t__SGB1883_group	A1c(6.5-7)	-2.17944	0.00436322	0.00995657
k__Bacteria|p__Bacteroidetes|c__Bacteroidia|o__Bacteroidales|f__Bacteroidales_unclassified|g__Bacteroidales_unclassified|s__Bacteroidales_bacterium|t__SGB1370	A1c(6.5-7)	0.162657	0.784656	0.90969
k__Bacteria|p__Bacteroidetes|c__Bacteroidia|o__Bacteroidales|f__Bacteroidales_unclassified|g__Bacteroidales_unclassified|s__Bacteroidales_bacterium|t__SGB2021	A1c(6.5-7)	-0.223398	0.796283	0.913526
k__Bacteria|p__Bacteroidetes|c__Bacteroidia|o__Bacteroidales|f__Bacteroidales_unclassified|g__Bacteroidales_unclassified|s__Bacteroidales_unclassified_SGB2076|t__SGB2076	A1c(6.5-7)	0.751682	0.218183	0.409326
k__Bacteria|p__Bacteroidetes|c__Bacteroidia|o__Bacteroidales|f__Bacteroidales_unclassified|g__GGB1495|s__GGB1495_SGB2071|t__SGB2071	A1c(6.5-7)	-1.72753	0.0220678	0.048867
k__Bacteria|p__Bacteroidetes|c__Bacteroidia|o__Bacteroidales|f__Bacteroidales_unclassified|g__Phocaeicola|s__Phocaeicola_dorei|t__SGB1815	A1c(6.5-7)	-0.231163	0.730488	0.892462
k__Bacteria|p__Bacteroidetes|c__Bacteroidia|o__Bacteroidales|f__Bacteroidales_unclassified|g__Phocaeicola|s__Phocaeicola_vulgatus|t__SGB1814	A1c(6.5-7)	0.795459	0.307364	0.534887
k__Bacteria|p__Bacteroidetes|c__Bacteroidia|o__Bacteroidales|f__Barnesiellaceae|g__Barnesiella|s__Barnesiella_intestinihominis|t__SGB1965	A1c(6.5-7)	0.0601858	0.931892	0.980782
k__Bacteria|p__Bacteroidetes|c__Bacteroidia|o__Bacteroidales|f__Barnesiellaceae|g__Coprobacter|s__Coprobacter_secundus|t__SGB1962	A1c(6.5-7)	-0.371742	0.356843	0.594048
k__Bacteria|p__Bacteroidetes|c__Bacteroidia|o__Bacteroidales|f__Odoribacteraceae|g__Butyricimonas|s__Butyricimonas_faecalis|t__SGB1782	A1c(6.5-7)	-0.664314	0.304246	0.530624
k__Bacteria|p__Bacteroidetes|c__Bacteroidia|o__Bacteroidales|f__Odoribacteraceae|g__Butyricimonas|s__Butyricimonas_virosa|t__SGB1784	A1c(6.5-7)	0.0719126	0.897566	0.9658
k__Bacteria|p__Bacteroidetes|c__Bacteroidia|o__Bacteroidales|f__Odoribacteraceae|g__Odoribacter|s__Odoribacter_splanchnicus|t__SGB1790	A1c(6.5-7)	1.06559	0.133507	0.267419
k__Bacteria|p__Bacteroidetes|c__Bacteroidia|o__Bacteroidales|f__Prevotellaceae|g__GGB1235|s__GGB1235_SGB1614|t__SGB1614	A1c(6.5-7)	-0.389985	0.65891	0.856519
k__Bacteria|p__Bacteroidetes|c__Bacteroidia|o__Bacteroidales|f__Prevotellaceae|g__GGB1237|s__GGB1237_SGB1623|t__SGB1623	A1c(6.5-7)	-0.0336471	0.953583	0.992196
k__Bacteria|p__Bacteroidetes|c__Bacteroidia|o__Bacteroidales|f__Prevotellaceae|g__GGB1239|s__GGB1239_SGB1657|t__SGB1657	A1c(6.5-7)	-1.32253	0.137242	0.273932
k__Bacteria|p__Bacteroidetes|c__Bacteroidia|o__Bacteroidales|f__Prevotellaceae|g__GGB1243|s__GGB1243_SGB1663|t__SGB1663	A1c(6.5-7)	-0.877545	0.295173	0.519599
k__Bacteria|p__Bacteroidetes|c__Bacteroidia|o__Bacteroidales|f__Prevotellaceae|g__GGB1244|s__GGB1244_SGB1664|t__SGB1664	A1c(6.5-7)	-0.490138	0.52316	0.764118
k__Bacteria|p__Bacteroidetes|c__Bacteroidia|o__Bacteroidales|f__Prevotellaceae|g__GGB1246|s__GGB1246_SGB1667|t__SGB1667	A1c(6.5-7)	0.227564	0.783016	0.908821
k__Bacteria|p__Bacteroidetes|c__Bacteroidia|o__Bacteroidales|f__Prevotellaceae|g__GGB1247|s__GGB1247_SGB1668|t__SGB1668	A1c(6.5-7)	-0.635269	0.458939	0.706032
k__Bacteria|p__Bacteroidetes|c__Bacteroidia|o__Bacteroidales|f__Prevotellaceae|g__GGB1249|s__GGB1249_SGB1670|t__SGB1670	A1c(6.5-7)	-0.957627	0.204507	0.38641
k__Bacteria|p__Bacteroidetes|c__Bacteroidia|o__Bacteroidales|f__Prevotellaceae|g__GGB1250|s__GGB1250_SGB1672|t__SGB1672_group	A1c(6.5-7)	-1.01747	0.239676	0.442735
k__Bacteria|p__Bacteroidetes|c__Bacteroidia|o__Bacteroidales|f__Prevotellaceae|g__GGB1266|s__GGB1266_SGB1699|t__SGB1699	A1c(6.5-7)	0.331415	0.702628	0.884081
k__Bacteria|p__Bacteroidetes|c__Bacteroidia|o__Bacteroidales|f__Prevotellaceae|g__GGB1267|s__GGB1267_SGB1701|t__SGB1701	A1c(6.5-7)	-0.26021	0.788025	0.910107
k__Bacteria|p__Bacteroidetes|c__Bacteroidia|o__Bacteroidales|f__Prevotellaceae|g__GGB1270|s__GGB1270_SGB1705|t__SGB1705	A1c(6.5-7)	-0.477669	0.397736	0.640967
k__Bacteria|p__Bacteroidetes|c__Bacteroidia|o__Bacteroidales|f__Prevotellaceae|g__GGB12985|s__GGB12985_SGB20152|t__SGB20152	A1c(6.5-7)	-0.596899	0.350189	0.587003
k__Bacteria|p__Bacteroidetes|c__Bacteroidia|o__Bacteroidales|f__Prevotellaceae|g__GGB18559|s__GGB18559_SGB27424|t__SGB27424	A1c(6.5-7)	-1.29427	0.117669	0.238709
k__Bacteria|p__Bacteroidetes|c__Bacteroidia|o__Bacteroidales|f__Prevotellaceae|g__Paraprevotella|s__Paraprevotella_clara|t__SGB1798	A1c(6.5-7)	0.348739	0.635994	0.843645
k__Bacteria|p__Bacteroidetes|c__Bacteroidia|o__Bacteroidales|f__Prevotellaceae|g__Prevotellamassilia|s__Prevotellamassilia_timonensis|t__SGB1477_group	A1c(6.5-7)	-1.05804	0.2529	0.462263
k__Bacteria|p__Bacteroidetes|c__Bacteroidia|o__Bacteroidales|f__Prevotellaceae|g__Prevotella|s__Prevotella_SGB1612|t__SGB1612	A1c(6.5-7)	-0.598575	0.366866	0.605238
k__Bacteria|p__Bacteroidetes|c__Bacteroidia|o__Bacteroidales|f__Prevotellaceae|g__Prevotella|s__Prevotella_SGB1653|t__SGB1653	A1c(6.5-7)	-0.252266	0.773233	0.906654
k__Bacteria|p__Bacteroidetes|c__Bacteroidia|o__Bacteroidales|f__Prevotellaceae|g__Prevotella|s__Prevotella_SGB1675|t__SGB1675	A1c(6.5-7)	-1.08646	0.165258	0.321755
k__Bacteria|p__Bacteroidetes|c__Bacteroidia|o__Bacteroidales|f__Prevotellaceae|g__Prevotella|s__Prevotella_SGB1680|t__SGB1680	A1c(6.5-7)	0.13118	0.885532	0.961054
k__Bacteria|p__Bacteroidetes|c__Bacteroidia|o__Bacteroidales|f__Prevotellaceae|g__Prevotella|s__Prevotella_copri_clade_A|t__SGB1626	A1c(6.5-7)	0.323597	0.575893	0.800557
k__Bacteria|p__Bacteroidetes|c__Bacteroidia|o__Bacteroidales|f__Prevotellaceae|g__Prevotella|s__Prevotella_copri_clade_B|t__SGB1613	A1c(6.5-7)	0.313491	0.706953	0.885443
k__Bacteria|p__Bacteroidetes|c__Bacteroidia|o__Bacteroidales|f__Prevotellaceae|g__Prevotella|s__Prevotella_copri_clade_C|t__SGB1644	A1c(6.5-7)	-0.857657	0.261263	0.474451
k__Bacteria|p__Bacteroidetes|c__Bacteroidia|o__Bacteroidales|f__Prevotellaceae|g__Prevotella|s__Prevotella_copri_clade_D|t__SGB1636_group	A1c(6.5-7)	-1.15033	0.182346	0.350381
k__Bacteria|p__Bacteroidetes|c__Bacteroidia|o__Bacteroidales|f__Prevotellaceae|g__Prevotella|s__Prevotella_hominis|t__SGB1617_group	A1c(6.5-7)	-0.916805	0.298507	0.523163
k__Bacteria|p__Bacteroidetes|c__Bacteroidia|o__Bacteroidales|f__Prevotellaceae|g__Prevotella|s__Prevotella_pectinovora|t__SGB1662	A1c(6.5-7)	0.00562306	0.994761	1
k__Bacteria|p__Bacteroidetes|c__Bacteroidia|o__Bacteroidales|f__Prevotellaceae|g__Prevotella|s__Prevotella_sp_885|t__SGB1677	A1c(6.5-7)	-1.50958	0.0970915	0.20045
k__Bacteria|p__Bacteroidetes|c__Bacteroidia|o__Bacteroidales|f__Prevotellaceae|g__Prevotella|s__Prevotella_sp_Marseille_P4119|t__SGB1676	A1c(6.5-7)	0.0257107	0.976492	1
k__Bacteria|p__Bacteroidetes|c__Bacteroidia|o__Bacteroidales|f__Prevotellaceae|g__Prevotella|s__Prevotella_sp_P3_120|t__SGB1606	A1c(6.5-7)	-0.440105	0.481161	0.72752
k__Bacteria|p__Bacteroidetes|c__Bacteroidia|o__Bacteroidales|f__Prevotellaceae|g__Prevotella|s__Prevotella_sp_P4_51|t__SGB1666	A1c(6.5-7)	-0.976424	0.246585	0.453177
k__Bacteria|p__Bacteroidetes|c__Bacteroidia|o__Bacteroidales|f__Prevotellaceae|g__Prevotella|s__Prevotella_stercorea|t__SGB1679	A1c(6.5-7)	-0.284006	0.750756	0.900362
k__Bacteria|p__Bacteroidetes|c__Bacteroidia|o__Bacteroidales|f__Rikenellaceae|g__Alistipes|s__Alistipes_communis|t__SGB2290	A1c(6.5-7)	-0.660689	0.29834	0.523163
k__Bacteria|p__Bacteroidetes|c__Bacteroidia|o__Bacteroidales|f__Rikenellaceae|g__Alistipes|s__Alistipes_finegoldii|t__SGB2301	A1c(6.5-7)	0.299636	0.646548	0.849581
k__Bacteria|p__Bacteroidetes|c__Bacteroidia|o__Bacteroidales|f__Rikenellaceae|g__Alistipes|s__Alistipes_indistinctus|t__SGB2325	A1c(6.5-7)	-0.226157	0.62674	0.837736
k__Bacteria|p__Bacteroidetes|c__Bacteroidia|o__Bacteroidales|f__Rikenellaceae|g__Alistipes|s__Alistipes_onderdonkii|t__SGB2303	A1c(6.5-7)	0.374779	0.531384	0.770226
k__Bacteria|p__Bacteroidetes|c__Bacteroidia|o__Bacteroidales|f__Rikenellaceae|g__Alistipes|s__Alistipes_putredinis|t__SGB2318	A1c(6.5-7)	-0.18991	0.792642	0.911974
k__Bacteria|p__Bacteroidetes|c__Bacteroidia|o__Bacteroidales|f__Rikenellaceae|g__Alistipes|s__Alistipes_senegalensis|t__SGB2296	A1c(6.5-7)	-0.539335	0.407486	0.649641
k__Bacteria|p__Bacteroidetes|c__Bacteroidia|o__Bacteroidales|f__Rikenellaceae|g__Alistipes|s__Alistipes_shahii|t__SGB2295	A1c(6.5-7)	0.0404643	0.95608	0.993156
k__Bacteria|p__Bacteroidetes|c__Bacteroidia|o__Bacteroidales|f__Rikenellaceae|g__GGB1617|s__GGB1617_SGB2214|t__SGB2214	A1c(6.5-7)	0.769073	0.301051	0.526441
k__Bacteria|p__Bacteroidetes|c__Bacteroidia|o__Bacteroidales|f__Rikenellaceae|g__GGB1629|s__GGB1629_SGB2237|t__SGB2237	A1c(6.5-7)	-0.278147	0.677694	0.870383
k__Bacteria|p__Bacteroidetes|c__Bacteroidia|o__Bacteroidales|f__Rikenellaceae|g__GGB1630|s__GGB1630_SGB2238|t__SGB2238	A1c(6.5-7)	-0.949773	0.258487	0.471122
k__Bacteria|p__Bacteroidetes|c__Bacteroidia|o__Bacteroidales|f__Rikenellaceae|g__GGB1631|s__GGB1631_SGB2239|t__SGB2239	A1c(6.5-7)	-0.127072	0.874226	0.955146
k__Bacteria|p__Bacteroidetes|c__Bacteroidia|o__Bacteroidales|f__Rikenellaceae|g__GGB1632|s__GGB1632_SGB2240|t__SGB2240	A1c(6.5-7)	-0.209865	0.80007	0.91628
k__Bacteria|p__Bacteroidetes|c__Bacteroidia|o__Bacteroidales|f__Rikenellaceae|g__Rikenellaceae_unclassified|s__Rikenellaceae_bacterium|t__SGB2212	A1c(6.5-7)	0.724239	0.299989	0.525046
k__Bacteria|p__Bacteroidetes|c__Bacteroidia|o__Bacteroidales|f__Rikenellaceae|g__Rikenellaceae_unclassified|s__Rikenellaceae_bacterium|t__SGB2215	A1c(6.5-7)	0.184522	0.807169	0.921218
k__Bacteria|p__Bacteroidetes|c__Bacteroidia|o__Bacteroidales|f__Rikenellaceae|g__Rikenellaceae_unclassified|s__Rikenellaceae_bacterium|t__SGB2229	A1c(6.5-7)	0.90169	0.235061	0.435022
k__Bacteria|p__Bacteroidetes|c__Bacteroidia|o__Bacteroidales|f__Rikenellaceae|g__Rikenellaceae_unclassified|s__Rikenellaceae_bacterium|t__SGB2241	A1c(6.5-7)	-0.186506	0.810247	0.922312
k__Bacteria|p__Bacteroidetes|c__Bacteroidia|o__Bacteroidales|f__Rikenellaceae|g__Rikenellaceae_unclassified|s__Rikenellaceae_unclassified_SGB2227|t__SGB2227	A1c(6.5-7)	-0.135374	0.836622	0.938891
k__Bacteria|p__Bacteroidetes|c__Bacteroidia|o__Bacteroidales|f__Rikenellaceae|g__Rikenellaceae_unclassified|s__Rikenellaceae_unclassified_SGB2230|t__SGB2230	A1c(6.5-7)	0.582408	0.519774	0.761533
k__Bacteria|p__Bacteroidetes|c__Bacteroidia|o__Bacteroidales|f__Tannerellaceae|g__GGB1405|s__GGB1405_SGB1928|t__SGB1928	A1c(6.5-7)	-0.42627	0.536613	0.773331
k__Bacteria|p__Bacteroidetes|c__Bacteroidia|o__Bacteroidales|f__Tannerellaceae|g__Parabacteroides|s__Parabacteroides_distasonis|t__SGB1934	A1c(6.5-7)	0.852164	0.241581	0.445632
k__Bacteria|p__Bacteroidetes|c__Bacteroidia|o__Bacteroidales|f__Tannerellaceae|g__Parabacteroides|s__Parabacteroides_goldsteinii|t__SGB1941	A1c(6.5-7)	0.702706	0.110045	0.224505
k__Bacteria|p__Bacteroidetes|c__Bacteroidia|o__Bacteroidales|f__Tannerellaceae|g__Parabacteroides|s__Parabacteroides_massiliensis|t__SGB1945	A1c(6.5-7)	0.590502	0.371296	0.610262
k__Bacteria|p__Bacteroidetes|c__Bacteroidia|o__Bacteroidales|f__Tannerellaceae|g__Parabacteroides|s__Parabacteroides_merdae|t__SGB1949	A1c(6.5-7)	0.199614	0.785141	0.90969
k__Bacteria|p__Bacteroidetes|c__CFGB544|o__OFGB544|f__FGB544|g__GGB1123|s__GGB1123_SGB1437|t__SGB1437	A1c(6.5-7)	-0.477993	0.571691	0.798652
k__Bacteria|p__Bacteroidetes|c__CFGB671|o__OFGB671|f__FGB671|g__GGB1669|s__GGB1669_SGB2285|t__SGB2285	A1c(6.5-7)	0.186658	0.752813	0.901263
k__Bacteria|p__Candidatus_Melainabacteria|c__Candidatus_Melainabacteria_unclassified|o__Candidatus_Gastranaerophilales|f__Candidatus_Gastranaerophilales_unclassified|g__Candidatus_Gastranaerophilales_unclassified|s__Candidatus_Gastranaerophilales_bacterium|t__SGB8590	A1c(6.5-7)	0.463837	0.355291	0.592052
k__Bacteria|p__Candidatus_Melainabacteria|c__Candidatus_Melainabacteria_unclassified|o__Candidatus_Gastranaerophilales|f__Candidatus_Gastranaerophilales_unclassified|g__Candidatus_Gastranaerophilales_unclassified|s__Candidatus_Gastranaerophilales_bacterium|t__SGB8608	A1c(6.5-7)	-0.10799	0.864795	0.950339
k__Bacteria|p__Candidatus_Melainabacteria|c__Candidatus_Melainabacteria_unclassified|o__Candidatus_Gastranaerophilales|f__Candidatus_Gastranaerophilales_unclassified|g__Candidatus_Gastranaerophilales_unclassified|s__Candidatus_Gastranaerophilales_bacterium|t__SGB8609	A1c(6.5-7)	0.55301	0.388295	0.629076
k__Bacteria|p__Candidatus_Melainabacteria|c__Candidatus_Melainabacteria_unclassified|o__Candidatus_Gastranaerophilales|f__Candidatus_Gastranaerophilales_unclassified|g__Candidatus_Gastranaerophilales_unclassified|s__Candidatus_Gastranaerophilales_bacterium|t__SGB8616	A1c(6.5-7)	-0.555821	0.26139	0.474451
k__Bacteria|p__Candidatus_Melainabacteria|c__Candidatus_Melainabacteria_unclassified|o__Candidatus_Gastranaerophilales|f__Candidatus_Gastranaerophilales_unclassified|g__Candidatus_Gastranaerophilales_unclassified|s__Candidatus_Gastranaerophilales_bacterium|t__SGB8617	A1c(6.5-7)	-0.352769	0.566574	0.795875
k__Bacteria|p__Candidatus_Melainabacteria|c__Candidatus_Melainabacteria_unclassified|o__Candidatus_Gastranaerophilales|f__Candidatus_Gastranaerophilales_unclassified|g__Candidatus_Gastranaerophilales_unclassified|s__Candidatus_Gastranaerophilales_bacterium|t__SGB8619	A1c(6.5-7)	0.196746	0.788017	0.910107
k__Bacteria|p__Candidatus_Melainabacteria|c__Candidatus_Melainabacteria_unclassified|o__Candidatus_Gastranaerophilales|f__Candidatus_Gastranaerophilales_unclassified|g__Candidatus_Gastranaerophilales_unclassified|s__Candidatus_Gastranaerophilales_bacterium|t__SGB8629	A1c(6.5-7)	0.305572	0.68204	0.871727
k__Bacteria|p__Candidatus_Melainabacteria|c__Candidatus_Melainabacteria_unclassified|o__Candidatus_Gastranaerophilales|f__Candidatus_Gastranaerophilales_unclassified|g__Candidatus_Gastranaerophilales_unclassified|s__Candidatus_Gastranaerophilales_bacterium|t__SGB8641	A1c(6.5-7)	0.105076	0.806776	0.921034
k__Bacteria|p__Candidatus_Melainabacteria|c__Candidatus_Melainabacteria_unclassified|o__Candidatus_Gastranaerophilales|f__Candidatus_Gastranaerophilales_unclassified|g__Candidatus_Gastranaerophilales_unclassified|s__Candidatus_Gastranaerophilales_bacterium|t__SGB8642	A1c(6.5-7)	0.000840393	0.99863	1
k__Bacteria|p__Candidatus_Melainabacteria|c__Candidatus_Melainabacteria_unclassified|o__Candidatus_Gastranaerophilales|f__Candidatus_Gastranaerophilales_unclassified|g__Candidatus_Gastranaerophilales_unclassified|s__Candidatus_Gastranaerophilales_bacterium|t__SGB8644	A1c(6.5-7)	0.398918	0.566508	0.795875
k__Bacteria|p__Candidatus_Melainabacteria|c__Candidatus_Melainabacteria_unclassified|o__Candidatus_Gastranaerophilales|f__Candidatus_Gastranaerophilales_unclassified|g__Candidatus_Gastranaerophilales_unclassified|s__Candidatus_Gastranaerophilales_bacterium|t__SGB8645	A1c(6.5-7)	-0.617274	0.253258	0.462654
k__Bacteria|p__Candidatus_Melainabacteria|c__Candidatus_Melainabacteria_unclassified|o__Candidatus_Gastranaerophilales|f__Candidatus_Gastranaerophilales_unclassified|g__Candidatus_Gastranaerophilales_unclassified|s__Candidatus_Gastranaerophilales_bacterium|t__SGB8651	A1c(6.5-7)	-1.28576	0.0811827	0.16928
k__Bacteria|p__Candidatus_Melainabacteria|c__Candidatus_Melainabacteria_unclassified|o__Candidatus_Gastranaerophilales|f__Candidatus_Gastranaerophilales_unclassified|g__Candidatus_Gastranaerophilales_unclassified|s__Candidatus_Gastranaerophilales_bacterium|t__SGB8653	A1c(6.5-7)	-0.866804	0.315229	0.544037
k__Bacteria|p__Candidatus_Melainabacteria|c__Candidatus_Melainabacteria_unclassified|o__Candidatus_Gastranaerophilales|f__Candidatus_Gastranaerophilales_unclassified|g__GGB6012|s__GGB6012_SGB8640|t__SGB8640	A1c(6.5-7)	-1.00313	0.206161	0.388794
k__Bacteria|p__Candidatus_Melainabacteria|c__Candidatus_Melainabacteria_unclassified|o__Candidatus_Gastranaerophilales|f__Candidatus_Gastranaerophilales_unclassified|g__GGB6021|s__GGB6021_SGB8655|t__SGB8655	A1c(6.5-7)	0.379561	0.649479	0.851233
k__Bacteria|p__Candidatus_Saccharibacteria|c__Candidatus_Saccharibacteria_unclassified|o__Candidatus_Saccharibacteria_unclassified|f__Candidatus_Saccharibacteria_unclassified|g__Candidatus_Saccharibacteria_unclassified|s__Candidatus_Saccharibacteria_unclassified_SGB19850|t__SGB19850_group	A1c(6.5-7)	0.816391	0.122309	0.246858
k__Bacteria|p__Candidatus_Saccharibacteria|c__Candidatus_Saccharimonia|o__Candidatus_Saccharimonales|f__Candidatus_Sacchiramonaceaea|g__Candidatus_Nanosynsacchari|s__Candidatus_Nanosynsacchari_sp_TM7_ANC_38_39_G1_1|t__SGB19882	A1c(6.5-7)	0.240691	0.474	0.720815
k__Bacteria|p__Elusimicrobia|c__Elusimicrobia|o__Elusimicrobiales|f__Elusimicrobiales_unclassified|g__Elusimicrobiales_unclassified|s__Elusimicrobiales_bacterium|t__SGB19692	A1c(6.5-7)	0.0994914	0.886981	0.961664
k__Bacteria|p__Elusimicrobia|c__Elusimicrobia|o__Elusimicrobiales|f__Elusimicrobiales_unclassified|g__Elusimicrobiales_unclassified|s__Elusimicrobiales_bacterium|t__SGB19694	A1c(6.5-7)	0.980967	0.220919	0.412715
k__Bacteria|p__Firmicutes|c__Bacilli|o__Bacilli_unclassified|f__Bacilli_unclassified|g__Bacilli_unclassified|s__Bacilli_bacterium|t__SGB1005	A1c(6.5-7)	-0.0164788	0.978336	1
k__Bacteria|p__Firmicutes|c__Bacilli|o__Bacilli_unclassified|f__Bacilli_unclassified|g__Bacilli_unclassified|s__Bacilli_bacterium|t__SGB1016	A1c(6.5-7)	-0.708051	0.283172	0.504746
k__Bacteria|p__Firmicutes|c__Bacilli|o__Bacilli_unclassified|f__Bacilli_unclassified|g__Bacilli_unclassified|s__Bacilli_bacterium|t__SGB1022	A1c(6.5-7)	-0.189361	0.70895	0.885974
k__Bacteria|p__Firmicutes|c__Bacilli|o__Bacilli_unclassified|f__Bacilli_unclassified|g__Bacilli_unclassified|s__Bacilli_bacterium|t__SGB58483	A1c(6.5-7)	-0.695711	0.204009	0.385837
k__Bacteria|p__Firmicutes|c__Bacilli|o__Bacilli_unclassified|f__Bacilli_unclassified|g__Bacilli_unclassified|s__Bacilli_bacterium|t__SGB6407	A1c(6.5-7)	-0.504076	0.431262	0.676577
k__Bacteria|p__Firmicutes|c__Bacilli|o__Bacilli_unclassified|f__Bacilli_unclassified|g__Bacilli_unclassified|s__Bacilli_bacterium|t__SGB6421	A1c(6.5-7)	-1.41383	0.0367903	0.0799948
k__Bacteria|p__Firmicutes|c__Bacilli|o__Bacilli_unclassified|f__Bacilli_unclassified|g__Bacilli_unclassified|s__Bacilli_bacterium|t__SGB6427	A1c(6.5-7)	0.346549	0.523591	0.764118
k__Bacteria|p__Firmicutes|c__Bacilli|o__Bacilli_unclassified|f__Bacilli_unclassified|g__Bacilli_unclassified|s__Bacilli_bacterium|t__SGB6430	A1c(6.5-7)	1.07331	0.0625105	0.13187
k__Bacteria|p__Firmicutes|c__Bacilli|o__Bacilli_unclassified|f__Bacilli_unclassified|g__Bacilli_unclassified|s__Bacilli_bacterium|t__SGB6440	A1c(6.5-7)	-0.367138	0.542976	0.776007
k__Bacteria|p__Firmicutes|c__Bacilli|o__Bacilli_unclassified|f__Bacilli_unclassified|g__Bacilli_unclassified|s__Bacilli_bacterium|t__SGB6442	A1c(6.5-7)	0.318408	0.64703	0.849581
k__Bacteria|p__Firmicutes|c__Bacilli|o__Bacilli_unclassified|f__Bacilli_unclassified|g__Bacilli_unclassified|s__Bacilli_bacterium|t__SGB6445	A1c(6.5-7)	-0.714189	0.190104	0.364404
k__Bacteria|p__Firmicutes|c__Bacilli|o__Bacilli_unclassified|f__Bacilli_unclassified|g__Bacilli_unclassified|s__Bacilli_bacterium|t__SGB6447	A1c(6.5-7)	-0.662555	0.242842	0.447542
k__Bacteria|p__Firmicutes|c__Bacilli|o__Bacilli_unclassified|f__Bacilli_unclassified|g__Bacilli_unclassified|s__Bacilli_bacterium|t__SGB6452	A1c(6.5-7)	-0.43476	0.389073	0.629822
k__Bacteria|p__Firmicutes|c__Bacilli|o__Bacilli_unclassified|f__Bacilli_unclassified|g__Bacilli_unclassified|s__Bacilli_bacterium|t__SGB6472	A1c(6.5-7)	-0.118383	0.882492	0.959262
k__Bacteria|p__Firmicutes|c__Bacilli|o__Bacilli_unclassified|f__Bacilli_unclassified|g__Bacilli_unclassified|s__Bacilli_bacterium|t__SGB6476	A1c(6.5-7)	-0.678617	0.221059	0.412768
k__Bacteria|p__Firmicutes|c__Bacilli|o__Bacilli_unclassified|f__Bacilli_unclassified|g__Bacilli_unclassified|s__Bacilli_bacterium|t__SGB6486	A1c(6.5-7)	-0.104522	0.862617	0.950339
k__Bacteria|p__Firmicutes|c__Bacilli|o__Bacilli_unclassified|f__Bacilli_unclassified|g__Bacilli_unclassified|s__Bacilli_bacterium|t__SGB6492	A1c(6.5-7)	0.202179	0.721952	0.889751
k__Bacteria|p__Firmicutes|c__Bacilli|o__Bacilli_unclassified|f__Bacilli_unclassified|g__Bacilli_unclassified|s__Bacilli_bacterium|t__SGB6499	A1c(6.5-7)	0.190004	0.807879	0.92168
k__Bacteria|p__Firmicutes|c__Bacilli|o__Bacilli_unclassified|f__Bacilli_unclassified|g__Bacilli_unclassified|s__Bacilli_bacterium|t__SGB6503	A1c(6.5-7)	-0.469691	0.550977	0.783216
k__Bacteria|p__Firmicutes|c__Bacilli|o__Bacilli_unclassified|f__Bacilli_unclassified|g__Bacilli_unclassified|s__Bacilli_bacterium|t__SGB6510	A1c(6.5-7)	-0.49212	0.365547	0.603815
k__Bacteria|p__Firmicutes|c__Bacilli|o__Bacilli_unclassified|f__Bacilli_unclassified|g__Bacilli_unclassified|s__Bacilli_bacterium|t__SGB6511	A1c(6.5-7)	-1.05233	0.0765634	0.159984
k__Bacteria|p__Firmicutes|c__Bacilli|o__Bacilli_unclassified|f__Bacilli_unclassified|g__Bacilli_unclassified|s__Bacilli_bacterium|t__SGB6512	A1c(6.5-7)	-0.414645	0.398612	0.641858
k__Bacteria|p__Firmicutes|c__Bacilli|o__Bacilli_unclassified|f__Bacilli_unclassified|g__Bacilli_unclassified|s__Bacilli_bacterium|t__SGB6517	A1c(6.5-7)	-0.688131	0.250029	0.45802
k__Bacteria|p__Firmicutes|c__Bacilli|o__Bacilli_unclassified|f__Bacilli_unclassified|g__Bacilli_unclassified|s__Bacilli_bacterium|t__SGB6521	A1c(6.5-7)	0.0104697	0.985434	1
k__Bacteria|p__Firmicutes|c__Bacilli|o__Bacilli_unclassified|f__Bacilli_unclassified|g__Bacilli_unclassified|s__Bacilli_bacterium|t__SGB6529	A1c(6.5-7)	-0.363562	0.6137	0.827896
k__Bacteria|p__Firmicutes|c__Bacilli|o__Bacilli_unclassified|f__Bacilli_unclassified|g__Bacilli_unclassified|s__Bacilli_bacterium|t__SGB6533	A1c(6.5-7)	-0.701335	0.203591	0.385414
k__Bacteria|p__Firmicutes|c__Bacilli|o__Bacilli_unclassified|f__Bacilli_unclassified|g__Bacilli_unclassified|s__Bacilli_bacterium|t__SGB6541	A1c(6.5-7)	-0.839065	0.115118	0.234132
k__Bacteria|p__Firmicutes|c__Bacilli|o__Bacilli_unclassified|f__Bacilli_unclassified|g__Bacilli_unclassified|s__Bacilli_bacterium|t__SGB6543	A1c(6.5-7)	-0.60599	0.272479	0.490759
k__Bacteria|p__Firmicutes|c__Bacilli|o__Bacilli_unclassified|f__Bacilli_unclassified|g__Bacilli_unclassified|s__Bacilli_bacterium|t__SGB6606	A1c(6.5-7)	0.770544	0.220071	0.411893
k__Bacteria|p__Firmicutes|c__Bacilli|o__Bacilli_unclassified|f__Bacilli_unclassified|g__Bacilli_unclassified|s__Bacilli_bacterium|t__SGB6609	A1c(6.5-7)	-0.466691	0.431888	0.677068
k__Bacteria|p__Firmicutes|c__Bacilli|o__Bacilli_unclassified|f__Bacilli_unclassified|g__Bacilli_unclassified|s__Bacilli_bacterium|t__SGB6766	A1c(6.5-7)	0.179283	0.725193	0.890438
k__Bacteria|p__Firmicutes|c__Bacilli|o__Bacilli_unclassified|f__Bacilli_unclassified|g__Bacilli_unclassified|s__Bacilli_bacterium|t__SGB6868	A1c(6.5-7)	-0.606626	0.315852	0.544639
k__Bacteria|p__Firmicutes|c__Bacilli|o__Bacilli_unclassified|f__Bacilli_unclassified|g__Bacilli_unclassified|s__Bacilli_unclassified_SGB6422|t__SGB6422	A1c(6.5-7)	-0.546405	0.481048	0.72752
k__Bacteria|p__Firmicutes|c__Bacilli|o__Bacilli_unclassified|f__Bacilli_unclassified|g__Bacilli_unclassified|s__Bacilli_unclassified_SGB6428|t__SGB6428	A1c(6.5-7)	0.463721	0.53835	0.774143
k__Bacteria|p__Firmicutes|c__Bacilli|o__Bacilli_unclassified|f__Bacilli_unclassified|g__Bacilli_unclassified|s__Bacilli_unclassified_SGB6473|t__SGB6473	A1c(6.5-7)	-0.335726	0.596563	0.814991
k__Bacteria|p__Firmicutes|c__Bacilli|o__Bacilli_unclassified|f__Bacilli_unclassified|g__Bacilli_unclassified|s__Bacilli_unclassified_SGB6478|t__SGB6478	A1c(6.5-7)	-0.00681091	0.993228	1
k__Bacteria|p__Firmicutes|c__Bacilli|o__Bacilli_unclassified|f__Bacilli_unclassified|g__Bacilli_unclassified|s__Bacilli_unclassified_SGB6487|t__SGB6487	A1c(6.5-7)	-0.310456	0.641151	0.847884
k__Bacteria|p__Firmicutes|c__Bacilli|o__Bacilli_unclassified|f__Bacilli_unclassified|g__Bacilli_unclassified|s__Bacilli_unclassified_SGB6493|t__SGB6493	A1c(6.5-7)	-0.0781412	0.91334	0.973738
k__Bacteria|p__Firmicutes|c__Bacilli|o__Bacilli_unclassified|f__Bacilli_unclassified|g__Bacilli_unclassified|s__Bacilli_unclassified_SGB6502|t__SGB6502	A1c(6.5-7)	0.600169	0.353721	0.590926
k__Bacteria|p__Firmicutes|c__Bacilli|o__Bacilli_unclassified|f__Bacilli_unclassified|g__Bacilli_unclassified|s__Bacilli_unclassified_SGB6540|t__SGB6540	A1c(6.5-7)	0.309775	0.64102	0.847884
k__Bacteria|p__Firmicutes|c__Bacilli|o__Bacilli_unclassified|f__Bacilli_unclassified|g__GGB4640|s__GGB4640_SGB6419|t__SGB6419	A1c(6.5-7)	0.855147	0.0708298	0.148395
k__Bacteria|p__Firmicutes|c__Bacilli|o__Bacilli_unclassified|f__Bacilli_unclassified|g__GGB4651|s__GGB4651_SGB6438|t__SGB6438	A1c(6.5-7)	-0.21037	0.735184	0.892725
k__Bacteria|p__Firmicutes|c__Bacilli|o__Bacilli_unclassified|f__Bacilli_unclassified|g__GGB4652|s__GGB4652_SGB6439|t__SGB6439	A1c(6.5-7)	0.520234	0.292504	0.516505
k__Bacteria|p__Firmicutes|c__Bacilli|o__Bacilli_unclassified|f__Bacilli_unclassified|g__GGB4669|s__GGB4669_SGB6458|t__SGB6458	A1c(6.5-7)	0.717229	0.334071	0.567906
k__Bacteria|p__Firmicutes|c__Bacilli|o__Bacilli_unclassified|f__Bacilli_unclassified|g__GGB4672|s__GGB4672_SGB6461|t__SGB6461	A1c(6.5-7)	-0.396822	0.572252	0.798652
k__Bacteria|p__Firmicutes|c__Bacilli|o__Bacilli_unclassified|f__Bacilli_unclassified|g__GGB4674|s__GGB4674_SGB6463|t__SGB6463	A1c(6.5-7)	-0.0116939	0.982769	1
k__Bacteria|p__Firmicutes|c__Bacilli|o__Bacilli_unclassified|f__Bacilli_unclassified|g__GGB4676|s__GGB4676_SGB6465|t__SGB6465	A1c(6.5-7)	0.685439	0.302195	0.527511
k__Bacteria|p__Firmicutes|c__Bacilli|o__Bacilli_unclassified|f__Bacilli_unclassified|g__GGB4677|s__GGB4677_SGB6466|t__SGB6466	A1c(6.5-7)	0.0574151	0.925745	0.977504
k__Bacteria|p__Firmicutes|c__Bacilli|o__Bacilli_unclassified|f__Bacilli_unclassified|g__GGB4678|s__GGB4678_SGB6468|t__SGB6468	A1c(6.5-7)	0.652893	0.285875	0.507284
k__Bacteria|p__Firmicutes|c__Bacilli|o__Bacilli_unclassified|f__Bacilli_unclassified|g__GGB4693|s__GGB4693_SGB6491|t__SGB6491	A1c(6.5-7)	0.627128	0.332863	0.566338
k__Bacteria|p__Firmicutes|c__Bacilli|o__Bacilli_unclassified|f__Bacilli_unclassified|g__GGB4698|s__GGB4698_SGB6498|t__SGB6498	A1c(6.5-7)	-0.313841	0.593349	0.812577
k__Bacteria|p__Firmicutes|c__Bacilli|o__Bacilli_unclassified|f__Bacilli_unclassified|g__GGB4700|s__GGB4700_SGB6506|t__SGB6506	A1c(6.5-7)	0.2611	0.733324	0.892725
k__Bacteria|p__Firmicutes|c__Bacilli|o__Bacilli_unclassified|f__Bacilli_unclassified|g__GGB4701|s__GGB4701_SGB6508|t__SGB6508	A1c(6.5-7)	-0.544373	0.417783	0.66149
k__Bacteria|p__Firmicutes|c__Bacilli|o__Bacilli_unclassified|f__Bacilli_unclassified|g__GGB4706|s__GGB4706_SGB6513|t__SGB6513	A1c(6.5-7)	0.125211	0.83455	0.938166
k__Bacteria|p__Firmicutes|c__Bacilli|o__Bacilli_unclassified|f__Bacilli_unclassified|g__GGB4708|s__GGB4708_SGB6518|t__SGB6518	A1c(6.5-7)	-0.778083	0.263329	0.477096
k__Bacteria|p__Firmicutes|c__Bacilli|o__Bacilli_unclassified|f__Bacilli_unclassified|g__GGB4710|s__GGB4710_SGB6522|t__SGB6522	A1c(6.5-7)	-0.547888	0.427202	0.672602
k__Bacteria|p__Firmicutes|c__Bacilli|o__Bacilli_unclassified|f__Bacilli_unclassified|g__GGB4713|s__GGB4713_SGB6526|t__SGB6526	A1c(6.5-7)	-0.588265	0.448515	0.693227
k__Bacteria|p__Firmicutes|c__Bacilli|o__Bacilli_unclassified|f__Bacilli_unclassified|g__GGB4727|s__GGB4727_SGB6548|t__SGB6548	A1c(6.5-7)	-0.0792763	0.890365	0.963499
k__Bacteria|p__Firmicutes|c__Bacilli|o__Bacilli_unclassified|f__Bacilli_unclassified|g__GGB4750|s__GGB4750_SGB6579|t__SGB6579	A1c(6.5-7)	0.185433	0.800809	0.916418
k__Bacteria|p__Firmicutes|c__Bacilli|o__Bacilli_unclassified|f__Bacilli_unclassified|g__GGB4773|s__GGB4773_SGB6607|t__SGB6607	A1c(6.5-7)	-0.790182	0.20541	0.387747
k__Bacteria|p__Firmicutes|c__Bacilli|o__Bacilli_unclassified|f__Bacilli_unclassified|g__GGB4780|s__GGB4780_SGB6615|t__SGB6615	A1c(6.5-7)	0.105098	0.843721	0.943002
k__Bacteria|p__Firmicutes|c__Bacilli|o__Lactobacillales|f__Enterococcaceae|g__Enterococcus|s__Enterococcus_faecalis|t__SGB7962	A1c(6.5-7)	-0.0697359	0.886744	0.961664
k__Bacteria|p__Firmicutes|c__Bacilli|o__Lactobacillales|f__Enterococcaceae|g__Enterococcus|s__Enterococcus_faecium|t__SGB7967	A1c(6.5-7)	-0.551222	0.346372	0.582597
k__Bacteria|p__Firmicutes|c__Bacilli|o__Lactobacillales|f__Lactobacillaceae|g__Ligilactobacillus|s__Ligilactobacillus_ruminis|t__SGB7061	A1c(6.5-7)	1.38237	0.048492	0.103956
k__Bacteria|p__Firmicutes|c__Bacilli|o__Lactobacillales|f__Leuconostocaceae|g__Weissella|s__Weissella_confusa|t__SGB7115	A1c(6.5-7)	-0.771455	0.146305	0.290192
k__Bacteria|p__Firmicutes|c__Bacilli|o__Lactobacillales|f__Streptococcaceae|g__Lactococcus|s__Lactococcus_lactis|t__SGB7985	A1c(6.5-7)	-0.707376	0.198242	0.377269
k__Bacteria|p__Firmicutes|c__Bacilli|o__Lactobacillales|f__Streptococcaceae|g__Lactococcus|s__Lactococcus_petauri|t__SGB7980_group	A1c(6.5-7)	-0.775705	0.193814	0.370441
k__Bacteria|p__Firmicutes|c__Bacilli|o__Lactobacillales|f__Streptococcaceae|g__Streptococcus|s__Streptococcus_anginosus|t__SGB8028_group	A1c(6.5-7)	0.336196	0.409789	0.652701
k__Bacteria|p__Firmicutes|c__Bacilli|o__Lactobacillales|f__Streptococcaceae|g__Streptococcus|s__Streptococcus_equinus|t__SGB8022	A1c(6.5-7)	-0.874428	0.156972	0.307888
k__Bacteria|p__Firmicutes|c__Bacilli|o__Lactobacillales|f__Streptococcaceae|g__Streptococcus|s__Streptococcus_gallolyticus|t__SGB8018	A1c(6.5-7)	-0.352095	0.528693	0.767776
k__Bacteria|p__Firmicutes|c__Bacilli|o__Lactobacillales|f__Streptococcaceae|g__Streptococcus|s__Streptococcus_gordonii|t__SGB8053	A1c(6.5-7)	0.667463	0.197906	0.37681
k__Bacteria|p__Firmicutes|c__Bacilli|o__Lactobacillales|f__Streptococcaceae|g__Streptococcus|s__Streptococcus_infantis|t__SGB8095	A1c(6.5-7)	-0.087073	0.846216	0.943393
k__Bacteria|p__Firmicutes|c__Bacilli|o__Lactobacillales|f__Streptococcaceae|g__Streptococcus|s__Streptococcus_mitis|t__SGB8163	A1c(6.5-7)	0.162293	0.68476	0.873167
k__Bacteria|p__Firmicutes|c__Bacilli|o__Lactobacillales|f__Streptococcaceae|g__Streptococcus|s__Streptococcus_oralis|t__SGB8130	A1c(6.5-7)	0.503625	0.322158	0.552629
k__Bacteria|p__Firmicutes|c__Bacilli|o__Lactobacillales|f__Streptococcaceae|g__Streptococcus|s__Streptococcus_parasanguinis|t__SGB8071	A1c(6.5-7)	-0.308915	0.574099	0.799745
k__Bacteria|p__Firmicutes|c__Bacilli|o__Lactobacillales|f__Streptococcaceae|g__Streptococcus|s__Streptococcus_salivarius|t__SGB8007_group	A1c(6.5-7)	-0.858039	0.0495884	0.106135
k__Bacteria|p__Firmicutes|c__Bacilli|o__Lactobacillales|f__Streptococcaceae|g__Streptococcus|s__Streptococcus_sp_263_SSPC|t__SGB8255_group	A1c(6.5-7)	-0.301453	0.483689	0.729206
k__Bacteria|p__Firmicutes|c__Bacilli|o__Lactobacillales|f__Streptococcaceae|g__Streptococcus|s__Streptococcus_sp_A12|t__SGB8059_group	A1c(6.5-7)	-0.507288	0.372655	0.611735
k__Bacteria|p__Firmicutes|c__CFGB11481|o__OFGB11481|f__FGB11481|g__GGB33665|s__GGB33665_SGB47358|t__SGB47358	A1c(6.5-7)	-0.583838	0.305417	0.531965
k__Bacteria|p__Firmicutes|c__CFGB11737|o__OFGB11737|f__FGB11737|g__GGB34228|s__GGB34228_SGB72916|t__SGB72916	A1c(6.5-7)	0.626659	0.121061	0.244837
k__Bacteria|p__Firmicutes|c__CFGB1218|o__OFGB1218|f__FGB1218|g__GGB2983|s__GGB2983_SGB3965|t__SGB3965	A1c(6.5-7)	0.0742045	0.835756	0.938716
k__Bacteria|p__Firmicutes|c__CFGB12277|o__OFGB12277|f__FGB12277|g__GGB35068|s__GGB35068_SGB47850|t__SGB47850	A1c(6.5-7)	0.451036	0.28003	0.500495
k__Bacteria|p__Firmicutes|c__CFGB1298|o__OFGB1298|f__FGB1298|g__GGB3118|s__GGB3118_SGB4130|t__SGB4130	A1c(6.5-7)	-1.00661	0.0819855	0.170864
k__Bacteria|p__Firmicutes|c__CFGB1340|o__OFGB1340|f__FGB1340|g__GGB3256|s__GGB3256_SGB4303|t__SGB4303	A1c(6.5-7)	2.08293	0.00220031	0.00506762
k__Bacteria|p__Firmicutes|c__CFGB1424|o__OFGB1424|f__FGB1424|g__GGB3490|s__GGB3490_SGB4664|t__SGB4664	A1c(6.5-7)	-0.635561	0.333879	0.567823
k__Bacteria|p__Firmicutes|c__CFGB16911|o__OFGB16911|f__FGB16911|g__GGB49418|s__GGB49418_SGB69331|t__SGB69331	A1c(6.5-7)	0.19903	0.698882	0.881885
k__Bacteria|p__Firmicutes|c__CFGB1788|o__OFGB1788|f__FGB1788|g__GGB4751|s__GGB4751_SGB6580|t__SGB6580	A1c(6.5-7)	0.00812928	0.988902	1
k__Bacteria|p__Firmicutes|c__CFGB1798|o__OFGB1798|f__FGB1798|g__GGB4768|s__GGB4768_SGB6601|t__SGB6601	A1c(6.5-7)	0.170566	0.794145	0.912667
k__Bacteria|p__Firmicutes|c__CFGB1798|o__OFGB1798|f__FGB1798|g__GGB4769|s__GGB4769_SGB6602|t__SGB6602	A1c(6.5-7)	-0.407016	0.539168	0.774196
k__Bacteria|p__Firmicutes|c__CFGB1872|o__OFGB1872|f__FGB1872|g__GGB4964|s__GGB4964_SGB6927|t__SGB6927	A1c(6.5-7)	-0.478477	0.308161	0.535925
k__Bacteria|p__Firmicutes|c__CFGB2950|o__OFGB2950|f__FGB2950|g__GGB9291|s__GGB9291_SGB14248|t__SGB14248	A1c(6.5-7)	0.051708	0.935708	0.982652
k__Bacteria|p__Firmicutes|c__CFGB3047|o__OFGB3047|f__FGB3047|g__GGB9557|s__GGB9557_SGB14966|t__SGB14966	A1c(6.5-7)	0.680323	0.101068	0.20801
k__Bacteria|p__Firmicutes|c__CFGB3048|o__OFGB3048|f__FGB3048|g__GGB9559|s__GGB9559_SGB14969|t__SGB14969	A1c(6.5-7)	-0.0108748	0.983743	1
k__Bacteria|p__Firmicutes|c__CFGB3048|o__OFGB3048|f__FGB3048|g__GGB9560|s__GGB9560_SGB69175|t__SGB69175	A1c(6.5-7)	0.565862	0.216706	0.406747
k__Bacteria|p__Firmicutes|c__CFGB3170|o__OFGB3170|f__FGB3170|g__GGB10690|s__GGB10690_SGB17345|t__SGB17345	A1c(6.5-7)	-0.160476	0.755759	0.901726
k__Bacteria|p__Firmicutes|c__CFGB42691|o__OFGB42691|f__FGB42691|g__GGB51441|s__GGB51441_SGB71759|t__SGB71759	A1c(6.5-7)	0.94259	0.0143508	0.0320829
k__Bacteria|p__Firmicutes|c__CFGB4621|o__OFGB4621|f__FGB4621|g__GGB13431|s__GGB13431_SGB20700|t__SGB20700	A1c(6.5-7)	0.192044	0.655978	0.853826
k__Bacteria|p__Firmicutes|c__CFGB9475|o__OFGB9475|f__FGB9475|g__GGB42711|s__GGB42711_SGB59916|t__SGB59916	A1c(6.5-7)	0.513619	0.174738	0.338052
k__Bacteria|p__Firmicutes|c__Clostridia|o__Clostridia_unclassified|f__Clostridia_unclassified|g__Candidatus_Avimicrobium|s__Candidatus_Avimicrobium_caecorum|t__SGB15350	A1c(6.5-7)	0.317887	0.514472	0.758617
k__Bacteria|p__Firmicutes|c__Clostridia|o__Clostridia_unclassified|f__Clostridia_unclassified|g__Clostridia_unclassified|s__Clostridia_bacterium|t__SGB13977	A1c(6.5-7)	0.541982	0.417809	0.66149
k__Bacteria|p__Firmicutes|c__Clostridia|o__Clostridia_unclassified|f__Clostridia_unclassified|g__Clostridia_unclassified|s__Clostridia_bacterium|t__SGB13978	A1c(6.5-7)	1.13451	0.0822	0.171221
k__Bacteria|p__Firmicutes|c__Clostridia|o__Clostridia_unclassified|f__Clostridia_unclassified|g__Clostridia_unclassified|s__Clostridia_bacterium|t__SGB13979	A1c(6.5-7)	-0.6282	0.275786	0.495141
k__Bacteria|p__Firmicutes|c__Clostridia|o__Clostridia_unclassified|f__Clostridia_unclassified|g__Clostridia_unclassified|s__Clostridia_bacterium|t__SGB13987	A1c(6.5-7)	0.652332	0.316606	0.545357
k__Bacteria|p__Firmicutes|c__Clostridia|o__Clostridia_unclassified|f__Clostridia_unclassified|g__Clostridia_unclassified|s__Clostridia_bacterium|t__SGB13990	A1c(6.5-7)	-0.421153	0.41529	0.659008
k__Bacteria|p__Firmicutes|c__Clostridia|o__Clostridia_unclassified|f__Clostridia_unclassified|g__Clostridia_unclassified|s__Clostridia_bacterium|t__SGB13994	A1c(6.5-7)	0.293957	0.635379	0.843537
k__Bacteria|p__Firmicutes|c__Clostridia|o__Clostridia_unclassified|f__Clostridia_unclassified|g__Clostridia_unclassified|s__Clostridia_bacterium|t__SGB13997	A1c(6.5-7)	-1.03301	0.148577	0.294186
k__Bacteria|p__Firmicutes|c__Clostridia|o__Clostridia_unclassified|f__Clostridia_unclassified|g__Clostridia_unclassified|s__Clostridia_bacterium|t__SGB14001	A1c(6.5-7)	0.496728	0.40572	0.648302
k__Bacteria|p__Firmicutes|c__Clostridia|o__Clostridia_unclassified|f__Clostridia_unclassified|g__Clostridia_unclassified|s__Clostridia_bacterium|t__SGB14002	A1c(6.5-7)	0.35585	0.540166	0.774725
k__Bacteria|p__Firmicutes|c__Clostridia|o__Clostridia_unclassified|f__Clostridia_unclassified|g__Clostridia_unclassified|s__Clostridia_bacterium|t__SGB14004	A1c(6.5-7)	-0.585833	0.404925	0.647293
k__Bacteria|p__Firmicutes|c__Clostridia|o__Clostridia_unclassified|f__Clostridia_unclassified|g__Clostridia_unclassified|s__Clostridia_bacterium|t__SGB14005	A1c(6.5-7)	0.682311	0.346385	0.582597
k__Bacteria|p__Firmicutes|c__Clostridia|o__Clostridia_unclassified|f__Clostridia_unclassified|g__Clostridia_unclassified|s__Clostridia_bacterium|t__SGB14007	A1c(6.5-7)	0.0626013	0.926817	0.978186
k__Bacteria|p__Firmicutes|c__Clostridia|o__Clostridia_unclassified|f__Clostridia_unclassified|g__Clostridia_unclassified|s__Clostridia_bacterium|t__SGB14011	A1c(6.5-7)	1.00704	0.120584	0.244122
k__Bacteria|p__Firmicutes|c__Clostridia|o__Clostridia_unclassified|f__Clostridia_unclassified|g__Clostridia_unclassified|s__Clostridia_bacterium|t__SGB14017	A1c(6.5-7)	0.0468487	0.943548	0.986844
k__Bacteria|p__Firmicutes|c__Clostridia|o__Clostridia_unclassified|f__Clostridia_unclassified|g__Clostridia_unclassified|s__Clostridia_bacterium|t__SGB14026	A1c(6.5-7)	0.527477	0.338423	0.572746
k__Bacteria|p__Firmicutes|c__Clostridia|o__Clostridia_unclassified|f__Clostridia_unclassified|g__Clostridia_unclassified|s__Clostridia_bacterium|t__SGB14109	A1c(6.5-7)	-0.13537	0.804669	0.919423
k__Bacteria|p__Firmicutes|c__Clostridia|o__Clostridia_unclassified|f__Clostridia_unclassified|g__Clostridia_unclassified|s__Clostridia_bacterium|t__SGB14110	A1c(6.5-7)	1.10245	0.111277	0.226669
k__Bacteria|p__Firmicutes|c__Clostridia|o__Clostridia_unclassified|f__Clostridia_unclassified|g__Clostridia_unclassified|s__Clostridia_bacterium|t__SGB14131	A1c(6.5-7)	-0.249238	0.580391	0.804145
k__Bacteria|p__Firmicutes|c__Clostridia|o__Clostridia_unclassified|f__Clostridia_unclassified|g__Clostridia_unclassified|s__Clostridia_bacterium|t__SGB14136	A1c(6.5-7)	1.04065	0.122292	0.246858
k__Bacteria|p__Firmicutes|c__Clostridia|o__Clostridia_unclassified|f__Clostridia_unclassified|g__Clostridia_unclassified|s__Clostridia_bacterium|t__SGB14185	A1c(6.5-7)	0.500328	0.432691	0.677478
k__Bacteria|p__Firmicutes|c__Clostridia|o__Clostridia_unclassified|f__Clostridia_unclassified|g__Clostridia_unclassified|s__Clostridia_bacterium|t__SGB14189	A1c(6.5-7)	-0.00160322	0.997804	1
k__Bacteria|p__Firmicutes|c__Clostridia|o__Clostridia_unclassified|f__Clostridia_unclassified|g__Clostridia_unclassified|s__Clostridia_bacterium|t__SGB14190	A1c(6.5-7)	-0.218696	0.722362	0.889751
k__Bacteria|p__Firmicutes|c__Clostridia|o__Clostridia_unclassified|f__Clostridia_unclassified|g__Clostridia_unclassified|s__Clostridia_bacterium|t__SGB14193	A1c(6.5-7)	-0.764245	0.289391	0.511692
k__Bacteria|p__Firmicutes|c__Clostridia|o__Clostridia_unclassified|f__Clostridia_unclassified|g__Clostridia_unclassified|s__Clostridia_bacterium|t__SGB14199	A1c(6.5-7)	1.0075	0.121793	0.246069
k__Bacteria|p__Firmicutes|c__Clostridia|o__Clostridia_unclassified|f__Clostridia_unclassified|g__Clostridia_unclassified|s__Clostridia_bacterium|t__SGB14202	A1c(6.5-7)	0.290334	0.654059	0.853008
k__Bacteria|p__Firmicutes|c__Clostridia|o__Clostridia_unclassified|f__Clostridia_unclassified|g__Clostridia_unclassified|s__Clostridia_bacterium|t__SGB14203	A1c(6.5-7)	0.765998	0.21979	0.411561
k__Bacteria|p__Firmicutes|c__Clostridia|o__Clostridia_unclassified|f__Clostridia_unclassified|g__Clostridia_unclassified|s__Clostridia_bacterium|t__SGB14205	A1c(6.5-7)	0.870665	0.177954	0.343271
k__Bacteria|p__Firmicutes|c__Clostridia|o__Clostridia_unclassified|f__Clostridia_unclassified|g__Clostridia_unclassified|s__Clostridia_bacterium|t__SGB14209	A1c(6.5-7)	0.603923	0.364192	0.602581
k__Bacteria|p__Firmicutes|c__Clostridia|o__Clostridia_unclassified|f__Clostridia_unclassified|g__Clostridia_unclassified|s__Clostridia_bacterium|t__SGB14210	A1c(6.5-7)	-0.468921	0.264975	0.47964
k__Bacteria|p__Firmicutes|c__Clostridia|o__Clostridia_unclassified|f__Clostridia_unclassified|g__Clostridia_unclassified|s__Clostridia_bacterium|t__SGB14211	A1c(6.5-7)	-0.472953	0.347286	0.583617
k__Bacteria|p__Firmicutes|c__Clostridia|o__Clostridia_unclassified|f__Clostridia_unclassified|g__Clostridia_unclassified|s__Clostridia_bacterium|t__SGB14212	A1c(6.5-7)	-0.272168	0.650543	0.851784
k__Bacteria|p__Firmicutes|c__Clostridia|o__Clostridia_unclassified|f__Clostridia_unclassified|g__Clostridia_unclassified|s__Clostridia_bacterium|t__SGB14215	A1c(6.5-7)	0.457653	0.504021	0.748669
k__Bacteria|p__Firmicutes|c__Clostridia|o__Clostridia_unclassified|f__Clostridia_unclassified|g__Clostridia_unclassified|s__Clostridia_bacterium|t__SGB14216	A1c(6.5-7)	0.3251	0.584414	0.807309
k__Bacteria|p__Firmicutes|c__Clostridia|o__Clostridia_unclassified|f__Clostridia_unclassified|g__Clostridia_unclassified|s__Clostridia_bacterium|t__SGB14227	A1c(6.5-7)	1.3075	0.0403586	0.0872273
k__Bacteria|p__Firmicutes|c__Clostridia|o__Clostridia_unclassified|f__Clostridia_unclassified|g__Clostridia_unclassified|s__Clostridia_bacterium|t__SGB14232	A1c(6.5-7)	-0.100328	0.891935	0.963499
k__Bacteria|p__Firmicutes|c__Clostridia|o__Clostridia_unclassified|f__Clostridia_unclassified|g__Clostridia_unclassified|s__Clostridia_bacterium|t__SGB14242	A1c(6.5-7)	-0.330002	0.599713	0.818078
k__Bacteria|p__Firmicutes|c__Clostridia|o__Clostridia_unclassified|f__Clostridia_unclassified|g__Clostridia_unclassified|s__Clostridia_bacterium|t__SGB14246	A1c(6.5-7)	0.433825	0.348053	0.584342
k__Bacteria|p__Firmicutes|c__Clostridia|o__Clostridia_unclassified|f__Clostridia_unclassified|g__Clostridia_unclassified|s__Clostridia_bacterium|t__SGB14247	A1c(6.5-7)	-0.360884	0.57391	0.799745
k__Bacteria|p__Firmicutes|c__Clostridia|o__Clostridia_unclassified|f__Clostridia_unclassified|g__Clostridia_unclassified|s__Clostridia_bacterium|t__SGB14250	A1c(6.5-7)	0.0462873	0.941378	0.98602
k__Bacteria|p__Firmicutes|c__Clostridia|o__Clostridia_unclassified|f__Clostridia_unclassified|g__Clostridia_unclassified|s__Clostridia_bacterium|t__SGB14252	A1c(6.5-7)	0.149661	0.749737	0.89942
k__Bacteria|p__Firmicutes|c__Clostridia|o__Clostridia_unclassified|f__Clostridia_unclassified|g__Clostridia_unclassified|s__Clostridia_bacterium|t__SGB14253	A1c(6.5-7)	0.635388	0.287386	0.508829
k__Bacteria|p__Firmicutes|c__Clostridia|o__Clostridia_unclassified|f__Clostridia_unclassified|g__Clostridia_unclassified|s__Clostridia_bacterium|t__SGB14255	A1c(6.5-7)	-0.95713	0.181899	0.349691
k__Bacteria|p__Firmicutes|c__Clostridia|o__Clostridia_unclassified|f__Clostridia_unclassified|g__Clostridia_unclassified|s__Clostridia_bacterium|t__SGB14256	A1c(6.5-7)	-0.00173496	0.997837	1
k__Bacteria|p__Firmicutes|c__Clostridia|o__Clostridia_unclassified|f__Clostridia_unclassified|g__Clostridia_unclassified|s__Clostridia_bacterium|t__SGB14263	A1c(6.5-7)	0.6662	0.310172	0.538356
k__Bacteria|p__Firmicutes|c__Clostridia|o__Clostridia_unclassified|f__Clostridia_unclassified|g__Clostridia_unclassified|s__Clostridia_bacterium|t__SGB14291	A1c(6.5-7)	0.655854	0.340546	0.575706
k__Bacteria|p__Firmicutes|c__Clostridia|o__Clostridia_unclassified|f__Clostridia_unclassified|g__Clostridia_unclassified|s__Clostridia_bacterium|t__SGB14311	A1c(6.5-7)	0.550866	0.461214	0.707064
k__Bacteria|p__Firmicutes|c__Clostridia|o__Clostridia_unclassified|f__Clostridia_unclassified|g__Clostridia_unclassified|s__Clostridia_bacterium|t__SGB14832	A1c(6.5-7)	0.919555	0.102964	0.211584
k__Bacteria|p__Firmicutes|c__Clostridia|o__Clostridia_unclassified|f__Clostridia_unclassified|g__Clostridia_unclassified|s__Clostridia_bacterium|t__SGB14861	A1c(6.5-7)	0.491123	0.253617	0.463097
k__Bacteria|p__Firmicutes|c__Clostridia|o__Clostridia_unclassified|f__Clostridia_unclassified|g__Clostridia_unclassified|s__Clostridia_bacterium|t__SGB14937	A1c(6.5-7)	0.479055	0.270336	0.487564
k__Bacteria|p__Firmicutes|c__Clostridia|o__Clostridia_unclassified|f__Clostridia_unclassified|g__Clostridia_unclassified|s__Clostridia_bacterium|t__SGB14942	A1c(6.5-7)	0.567665	0.336472	0.57101
k__Bacteria|p__Firmicutes|c__Clostridia|o__Clostridia_unclassified|f__Clostridia_unclassified|g__Clostridia_unclassified|s__Clostridia_bacterium|t__SGB14945	A1c(6.5-7)	-0.0309727	0.949838	0.990257
k__Bacteria|p__Firmicutes|c__Clostridia|o__Clostridia_unclassified|f__Clostridia_unclassified|g__Clostridia_unclassified|s__Clostridia_bacterium|t__SGB14949	A1c(6.5-7)	0.213439	0.720972	0.889751
k__Bacteria|p__Firmicutes|c__Clostridia|o__Clostridia_unclassified|f__Clostridia_unclassified|g__Clostridia_unclassified|s__Clostridia_bacterium|t__SGB14950	A1c(6.5-7)	0.350988	0.552984	0.785366
k__Bacteria|p__Firmicutes|c__Clostridia|o__Clostridia_unclassified|f__Clostridia_unclassified|g__Clostridia_unclassified|s__Clostridia_bacterium|t__SGB15038	A1c(6.5-7)	-0.541609	0.398873	0.642017
k__Bacteria|p__Firmicutes|c__Clostridia|o__Clostridia_unclassified|f__Clostridia_unclassified|g__Clostridia_unclassified|s__Clostridia_bacterium|t__SGB15370	A1c(6.5-7)	-0.207889	0.582627	0.805402
k__Bacteria|p__Firmicutes|c__Clostridia|o__Clostridia_unclassified|f__Clostridia_unclassified|g__Clostridia_unclassified|s__Clostridia_bacterium|t__SGB15373	A1c(6.5-7)	1.12743	0.0271067	0.0597583
k__Bacteria|p__Firmicutes|c__Clostridia|o__Clostridia_unclassified|f__Clostridia_unclassified|g__Clostridia_unclassified|s__Clostridia_bacterium|t__SGB15374	A1c(6.5-7)	0.40347	0.383831	0.623883
k__Bacteria|p__Firmicutes|c__Clostridia|o__Clostridia_unclassified|f__Clostridia_unclassified|g__Clostridia_unclassified|s__Clostridia_bacterium|t__SGB15377	A1c(6.5-7)	0.0420913	0.950285	0.990257
k__Bacteria|p__Firmicutes|c__Clostridia|o__Clostridia_unclassified|f__Clostridia_unclassified|g__Clostridia_unclassified|s__Clostridia_bacterium|t__SGB15380	A1c(6.5-7)	0.0405809	0.927758	0.978587
k__Bacteria|p__Firmicutes|c__Clostridia|o__Clostridia_unclassified|f__Clostridia_unclassified|g__Clostridia_unclassified|s__Clostridia_bacterium|t__SGB15383	A1c(6.5-7)	0.549864	0.249794	0.457802
k__Bacteria|p__Firmicutes|c__Clostridia|o__Clostridia_unclassified|f__Clostridia_unclassified|g__Clostridia_unclassified|s__Clostridia_bacterium|t__SGB15384	A1c(6.5-7)	0.941225	0.0728381	0.152522
k__Bacteria|p__Firmicutes|c__Clostridia|o__Clostridia_unclassified|f__Clostridia_unclassified|g__Clostridia_unclassified|s__Clostridia_bacterium|t__SGB15385	A1c(6.5-7)	0.895068	0.135793	0.271312
k__Bacteria|p__Firmicutes|c__Clostridia|o__Clostridia_unclassified|f__Clostridia_unclassified|g__Clostridia_unclassified|s__Clostridia_bacterium|t__SGB15405	A1c(6.5-7)	0.0838541	0.872215	0.954527
k__Bacteria|p__Firmicutes|c__Clostridia|o__Clostridia_unclassified|f__Clostridia_unclassified|g__Clostridia_unclassified|s__Clostridia_bacterium|t__SGB15406	A1c(6.5-7)	0.125954	0.782998	0.908821
k__Bacteria|p__Firmicutes|c__Clostridia|o__Clostridia_unclassified|f__Clostridia_unclassified|g__Clostridia_unclassified|s__Clostridia_bacterium|t__SGB15408	A1c(6.5-7)	0.65832	0.347855	0.584325
k__Bacteria|p__Firmicutes|c__Clostridia|o__Clostridia_unclassified|f__Clostridia_unclassified|g__Clostridia_unclassified|s__Clostridia_bacterium|t__SGB15409	A1c(6.5-7)	0.390501	0.485159	0.730779
k__Bacteria|p__Firmicutes|c__Clostridia|o__Clostridia_unclassified|f__Clostridia_unclassified|g__Clostridia_unclassified|s__Clostridia_bacterium|t__SGB15411	A1c(6.5-7)	0.00887179	0.986283	1
k__Bacteria|p__Firmicutes|c__Clostridia|o__Clostridia_unclassified|f__Clostridia_unclassified|g__Clostridia_unclassified|s__Clostridia_bacterium|t__SGB15413	A1c(6.5-7)	0.765443	0.139513	0.277486
k__Bacteria|p__Firmicutes|c__Clostridia|o__Clostridia_unclassified|f__Clostridia_unclassified|g__Clostridia_unclassified|s__Clostridia_bacterium|t__SGB3573	A1c(6.5-7)	0.217377	0.652608	0.852884
k__Bacteria|p__Firmicutes|c__Clostridia|o__Clostridia_unclassified|f__Clostridia_unclassified|g__Clostridia_unclassified|s__Clostridia_bacterium|t__SGB3940	A1c(6.5-7)	0.84102	0.201369	0.382119
k__Bacteria|p__Firmicutes|c__Clostridia|o__Clostridia_unclassified|f__Clostridia_unclassified|g__Clostridia_unclassified|s__Clostridia_bacterium|t__SGB3957	A1c(6.5-7)	1.18493	0.0369868	0.0803339
k__Bacteria|p__Firmicutes|c__Clostridia|o__Clostridia_unclassified|f__Clostridia_unclassified|g__Clostridia_unclassified|s__Clostridia_bacterium|t__SGB3986	A1c(6.5-7)	0.704847	0.223906	0.417691
k__Bacteria|p__Firmicutes|c__Clostridia|o__Clostridia_unclassified|f__Clostridia_unclassified|g__Clostridia_unclassified|s__Clostridia_bacterium|t__SGB3988	A1c(6.5-7)	0.00816896	0.987612	1
k__Bacteria|p__Firmicutes|c__Clostridia|o__Clostridia_unclassified|f__Clostridia_unclassified|g__Clostridia_unclassified|s__Clostridia_bacterium|t__SGB3989	A1c(6.5-7)	0.926897	0.167983	0.326418
k__Bacteria|p__Firmicutes|c__Clostridia|o__Clostridia_unclassified|f__Clostridia_unclassified|g__Clostridia_unclassified|s__Clostridia_bacterium|t__SGB4110	A1c(6.5-7)	1.05087	0.105876	0.217117
k__Bacteria|p__Firmicutes|c__Clostridia|o__Clostridia_unclassified|f__Clostridia_unclassified|g__Clostridia_unclassified|s__Clostridia_bacterium|t__SGB4122	A1c(6.5-7)	-0.0122585	0.983722	1
k__Bacteria|p__Firmicutes|c__Clostridia|o__Clostridia_unclassified|f__Clostridia_unclassified|g__Clostridia_unclassified|s__Clostridia_bacterium|t__SGB4141	A1c(6.5-7)	0.329564	0.494049	0.737747
k__Bacteria|p__Firmicutes|c__Clostridia|o__Clostridia_unclassified|f__Clostridia_unclassified|g__Clostridia_unclassified|s__Clostridia_bacterium|t__SGB4143	A1c(6.5-7)	-0.482635	0.428368	0.673156
k__Bacteria|p__Firmicutes|c__Clostridia|o__Clostridia_unclassified|f__Clostridia_unclassified|g__Clostridia_unclassified|s__Clostridia_bacterium|t__SGB4145	A1c(6.5-7)	-0.128549	0.759954	0.904013
k__Bacteria|p__Firmicutes|c__Clostridia|o__Clostridia_unclassified|f__Clostridia_unclassified|g__Clostridia_unclassified|s__Clostridia_bacterium|t__SGB4146	A1c(6.5-7)	0.128457	0.811233	0.922455
k__Bacteria|p__Firmicutes|c__Clostridia|o__Clostridia_unclassified|f__Clostridia_unclassified|g__Clostridia_unclassified|s__Clostridia_bacterium|t__SGB4153	A1c(6.5-7)	0.586034	0.382409	0.621827
k__Bacteria|p__Firmicutes|c__Clostridia|o__Clostridia_unclassified|f__Clostridia_unclassified|g__Clostridia_unclassified|s__Clostridia_bacterium|t__SGB4154	A1c(6.5-7)	-0.0630088	0.901504	0.968146
k__Bacteria|p__Firmicutes|c__Clostridia|o__Clostridia_unclassified|f__Clostridia_unclassified|g__Clostridia_unclassified|s__Clostridia_bacterium|t__SGB4155	A1c(6.5-7)	0.300831	0.674705	0.867947
k__Bacteria|p__Firmicutes|c__Clostridia|o__Clostridia_unclassified|f__Clostridia_unclassified|g__Clostridia_unclassified|s__Clostridia_bacterium|t__SGB4158	A1c(6.5-7)	-0.170016	0.731938	0.892725
k__Bacteria|p__Firmicutes|c__Clostridia|o__Clostridia_unclassified|f__Clostridia_unclassified|g__Clostridia_unclassified|s__Clostridia_bacterium|t__SGB4159	A1c(6.5-7)	1.35203	0.0220501	0.048858
k__Bacteria|p__Firmicutes|c__Clostridia|o__Clostridia_unclassified|f__Clostridia_unclassified|g__Clostridia_unclassified|s__Clostridia_bacterium|t__SGB4329	A1c(6.5-7)	-0.320301	0.642889	0.848767
k__Bacteria|p__Firmicutes|c__Clostridia|o__Clostridia_unclassified|f__Clostridia_unclassified|g__Clostridia_unclassified|s__Clostridia_bacterium|t__SGB4333	A1c(6.5-7)	-0.993801	0.16905	0.328332
k__Bacteria|p__Firmicutes|c__Clostridia|o__Clostridia_unclassified|f__Clostridia_unclassified|g__Clostridia_unclassified|s__Clostridia_bacterium|t__SGB4335	A1c(6.5-7)	0.380103	0.557435	0.788674
k__Bacteria|p__Firmicutes|c__Clostridia|o__Clostridia_unclassified|f__Clostridia_unclassified|g__Clostridia_unclassified|s__Clostridia_bacterium|t__SGB4342	A1c(6.5-7)	0.158364	0.712696	0.886345
k__Bacteria|p__Firmicutes|c__Clostridia|o__Clostridia_unclassified|f__Clostridia_unclassified|g__Clostridia_unclassified|s__Clostridia_bacterium|t__SGB4343	A1c(6.5-7)	0.386864	0.493164	0.737515
k__Bacteria|p__Firmicutes|c__Clostridia|o__Clostridia_unclassified|f__Clostridia_unclassified|g__Clostridia_unclassified|s__Clostridia_bacterium|t__SGB4365	A1c(6.5-7)	0.787599	0.331593	0.564905
k__Bacteria|p__Firmicutes|c__Clostridia|o__Clostridia_unclassified|f__Clostridia_unclassified|g__Clostridia_unclassified|s__Clostridia_bacterium|t__SGB4368	A1c(6.5-7)	0.196937	0.725738	0.890556
k__Bacteria|p__Firmicutes|c__Clostridia|o__Clostridia_unclassified|f__Clostridia_unclassified|g__Clostridia_unclassified|s__Clostridia_bacterium|t__SGB4394	A1c(6.5-7)	0.7583	0.207307	0.39077
k__Bacteria|p__Firmicutes|c__Clostridia|o__Clostridia_unclassified|f__Clostridia_unclassified|g__Clostridia_unclassified|s__Clostridia_bacterium|t__SGB4395	A1c(6.5-7)	-0.525221	0.460328	0.706532
k__Bacteria|p__Firmicutes|c__Clostridia|o__Clostridia_unclassified|f__Clostridia_unclassified|g__Clostridia_unclassified|s__Clostridia_bacterium|t__SGB4435	A1c(6.5-7)	-0.343041	0.494083	0.737747
k__Bacteria|p__Firmicutes|c__Clostridia|o__Clostridia_unclassified|f__Clostridia_unclassified|g__Clostridia_unclassified|s__Clostridia_bacterium|t__SGB47307	A1c(6.5-7)	-0.43457	0.432891	0.677523
k__Bacteria|p__Firmicutes|c__Clostridia|o__Clostridia_unclassified|f__Clostridia_unclassified|g__Clostridia_unclassified|s__Clostridia_bacterium|t__SGB47410	A1c(6.5-7)	0.121749	0.815	0.925362
k__Bacteria|p__Firmicutes|c__Clostridia|o__Clostridia_unclassified|f__Clostridia_unclassified|g__Clostridia_unclassified|s__Clostridia_bacterium|t__SGB47427	A1c(6.5-7)	-0.559688	0.346186	0.582597
k__Bacteria|p__Firmicutes|c__Clostridia|o__Clostridia_unclassified|f__Clostridia_unclassified|g__Clostridia_unclassified|s__Clostridia_bacterium|t__SGB5180	A1c(6.5-7)	0.18182	0.67374	0.867163
k__Bacteria|p__Firmicutes|c__Clostridia|o__Clostridia_unclassified|f__Clostridia_unclassified|g__Clostridia_unclassified|s__Clostridia_bacterium|t__SGB5197	A1c(6.5-7)	0.0281439	0.958172	0.994012
k__Bacteria|p__Firmicutes|c__Clostridia|o__Clostridia_unclassified|f__Clostridia_unclassified|g__Clostridia_unclassified|s__Clostridia_bacterium|t__SGB53511	A1c(6.5-7)	-0.121497	0.732175	0.892725
k__Bacteria|p__Firmicutes|c__Clostridia|o__Clostridia_unclassified|f__Clostridia_unclassified|g__Clostridia_unclassified|s__Clostridia_bacterium|t__SGB53819	A1c(6.5-7)	0.157499	0.792309	0.911868
k__Bacteria|p__Firmicutes|c__Clostridia|o__Clostridia_unclassified|f__Clostridia_unclassified|g__Clostridia_unclassified|s__Clostridia_bacterium|t__SGB58517	A1c(6.5-7)	0.296677	0.567999	0.796846
k__Bacteria|p__Firmicutes|c__Clostridia|o__Clostridia_unclassified|f__Clostridia_unclassified|g__Clostridia_unclassified|s__Clostridia_bacterium|t__SGB6249	A1c(6.5-7)	-0.105438	0.848137	0.943502
k__Bacteria|p__Firmicutes|c__Clostridia|o__Clostridia_unclassified|f__Clostridia_unclassified|g__Clostridia_unclassified|s__Clostridia_bacterium|t__SGB6251	A1c(6.5-7)	0.622769	0.230552	0.427675
k__Bacteria|p__Firmicutes|c__Clostridia|o__Clostridia_unclassified|f__Clostridia_unclassified|g__Clostridia_unclassified|s__Clostridia_bacterium|t__SGB6289	A1c(6.5-7)	-0.128942	0.849247	0.943967
k__Bacteria|p__Firmicutes|c__Clostridia|o__Clostridia_unclassified|f__Clostridia_unclassified|g__Clostridia_unclassified|s__Clostridia_bacterium|t__SGB6301	A1c(6.5-7)	-0.387354	0.431917	0.677068
k__Bacteria|p__Firmicutes|c__Clostridia|o__Clostridia_unclassified|f__Clostridia_unclassified|g__Clostridia_unclassified|s__Clostridia_bacterium|t__SGB6308	A1c(6.5-7)	0.771899	0.287126	0.508821
k__Bacteria|p__Firmicutes|c__Clostridia|o__Clostridia_unclassified|f__Clostridia_unclassified|g__Clostridia_unclassified|s__Clostridia_bacterium|t__SGB6328	A1c(6.5-7)	-0.410792	0.587288	0.809264
k__Bacteria|p__Firmicutes|c__Clostridia|o__Clostridia_unclassified|f__Clostridia_unclassified|g__Clostridia_unclassified|s__Clostridia_bacterium|t__SGB6334	A1c(6.5-7)	-0.0120595	0.981579	1
k__Bacteria|p__Firmicutes|c__Clostridia|o__Clostridia_unclassified|f__Clostridia_unclassified|g__Clostridia_unclassified|s__Clostridia_bacterium|t__SGB6343	A1c(6.5-7)	-0.610634	0.230314	0.427434
k__Bacteria|p__Firmicutes|c__Clostridia|o__Clostridia_unclassified|f__Clostridia_unclassified|g__Clostridia_unclassified|s__Clostridia_bacterium|t__SGB6346	A1c(6.5-7)	0.171309	0.715022	0.887289
k__Bacteria|p__Firmicutes|c__Clostridia|o__Clostridia_unclassified|f__Clostridia_unclassified|g__Clostridia_unclassified|s__Clostridia_bacterium|t__SGB6350	A1c(6.5-7)	-0.177636	0.726475	0.890656
k__Bacteria|p__Firmicutes|c__Clostridia|o__Clostridia_unclassified|f__Clostridia_unclassified|g__Clostridia_unclassified|s__Clostridia_bacterium|t__SGB6359	A1c(6.5-7)	-0.381594	0.499055	0.742127
k__Bacteria|p__Firmicutes|c__Clostridia|o__Clostridia_unclassified|f__Clostridia_unclassified|g__Clostridia_unclassified|s__Clostridia_bacterium|t__SGB6363	A1c(6.5-7)	-0.394777	0.373103	0.612215
k__Bacteria|p__Firmicutes|c__Clostridia|o__Clostridia_unclassified|f__Clostridia_unclassified|g__Clostridia_unclassified|s__Clostridia_bacterium|t__SGB6370	A1c(6.5-7)	-0.999988	0.10792	0.220737
k__Bacteria|p__Firmicutes|c__Clostridia|o__Clostridia_unclassified|f__Clostridia_unclassified|g__Clostridia_unclassified|s__Clostridia_bacterium|t__SGB6378	A1c(6.5-7)	-0.622009	0.189276	0.362992
k__Bacteria|p__Firmicutes|c__Clostridia|o__Clostridia_unclassified|f__Clostridia_unclassified|g__Clostridia_unclassified|s__Clostridia_unclassified_SGB13966|t__SGB13966	A1c(6.5-7)	0.0710159	0.912386	0.973507
k__Bacteria|p__Firmicutes|c__Clostridia|o__Clostridia_unclassified|f__Clostridia_unclassified|g__Clostridia_unclassified|s__Clostridia_unclassified_SGB13993|t__SGB13993	A1c(6.5-7)	-0.962151	0.145774	0.289504
k__Bacteria|p__Firmicutes|c__Clostridia|o__Clostridia_unclassified|f__Clostridia_unclassified|g__Clostridia_unclassified|s__Clostridia_unclassified_SGB13999|t__SGB13999	A1c(6.5-7)	-0.229662	0.763489	0.905559
k__Bacteria|p__Firmicutes|c__Clostridia|o__Clostridia_unclassified|f__Clostridia_unclassified|g__Clostridia_unclassified|s__Clostridia_unclassified_SGB14196|t__SGB14196	A1c(6.5-7)	-0.0840594	0.891549	0.963499
k__Bacteria|p__Firmicutes|c__Clostridia|o__Clostridia_unclassified|f__Clostridia_unclassified|g__Clostridia_unclassified|s__Clostridia_unclassified_SGB20792|t__SGB20792	A1c(6.5-7)	1.33529	0.0686138	0.14398
k__Bacteria|p__Firmicutes|c__Clostridia|o__Clostridia_unclassified|f__Clostridia_unclassified|g__Clostridia_unclassified|s__Clostridia_unclassified_SGB3983|t__SGB3983	A1c(6.5-7)	0.208537	0.760889	0.904854
k__Bacteria|p__Firmicutes|c__Clostridia|o__Clostridia_unclassified|f__Clostridia_unclassified|g__Clostridia_unclassified|s__Clostridia_unclassified_SGB4317|t__SGB4317	A1c(6.5-7)	0.925459	0.123163	0.24818
k__Bacteria|p__Firmicutes|c__Clostridia|o__Clostridia_unclassified|f__Clostridia_unclassified|g__Clostridia_unclassified|s__Clostridia_unclassified_SGB4367|t__SGB4367	A1c(6.5-7)	0.822188	0.331119	0.564676
k__Bacteria|p__Firmicutes|c__Clostridia|o__Clostridia_unclassified|f__Clostridia_unclassified|g__Clostridia_unclassified|s__Clostridia_unclassified_SGB4372|t__SGB4372	A1c(6.5-7)	0.656616	0.381325	0.621333
k__Bacteria|p__Firmicutes|c__Clostridia|o__Clostridia_unclassified|f__Clostridia_unclassified|g__Clostridia_unclassified|s__Clostridia_unclassified_SGB4373|t__SGB4373	A1c(6.5-7)	-0.272212	0.73677	0.893314
k__Bacteria|p__Firmicutes|c__Clostridia|o__Clostridia_unclassified|f__Clostridia_unclassified|g__Clostridia_unclassified|s__Clostridia_unclassified_SGB6276|t__SGB6276	A1c(6.5-7)	-0.0255309	0.972122	1
k__Bacteria|p__Firmicutes|c__Clostridia|o__Clostridia_unclassified|f__Clostridia_unclassified|g__Clostridia_unclassified|s__Clostridia_unclassified_SGB6293|t__SGB6293	A1c(6.5-7)	0.367427	0.618943	0.831544
k__Bacteria|p__Firmicutes|c__Clostridia|o__Clostridia_unclassified|f__Clostridia_unclassified|g__Clostridia_unclassified|s__Clostridia_unclassified_SGB6302|t__SGB6302	A1c(6.5-7)	-0.47547	0.284694	0.505967
k__Bacteria|p__Firmicutes|c__Clostridia|o__Clostridia_unclassified|f__Clostridia_unclassified|g__Clostridia_unclassified|s__Clostridia_unclassified_SGB6344|t__SGB6344	A1c(6.5-7)	-0.849978	0.0687616	0.144138
k__Bacteria|p__Firmicutes|c__Clostridia|o__Clostridia_unclassified|f__Clostridia_unclassified|g__Clostridia_unclassified|s__Clostridia_unclassified_SGB6369|t__SGB6369	A1c(6.5-7)	-0.595167	0.338506	0.572746
k__Bacteria|p__Firmicutes|c__Clostridia|o__Clostridia_unclassified|f__Clostridia_unclassified|g__Clostridia_unclassified|s__Clostridia_unclassified_SGB6371|t__SGB6371	A1c(6.5-7)	-0.00392611	0.995343	1
k__Bacteria|p__Firmicutes|c__Clostridia|o__Clostridia_unclassified|f__Clostridia_unclassified|g__Clostridia_unclassified|s__Clostridia_unclassified_SGB6376|t__SGB6376	A1c(6.5-7)	-0.288499	0.572915	0.798939
k__Bacteria|p__Firmicutes|c__Clostridia|o__Clostridia_unclassified|f__Clostridia_unclassified|g__Clostridia_unclassified|s__Clostridia_unclassified_SGB6385|t__SGB6385	A1c(6.5-7)	0.594899	0.443336	0.689027
k__Bacteria|p__Firmicutes|c__Clostridia|o__Clostridia_unclassified|f__Clostridia_unclassified|g__GGB2977|s__GGB2977_SGB3959|t__SGB3959	A1c(6.5-7)	0.739928	0.0559522	0.118921
k__Bacteria|p__Firmicutes|c__Clostridia|o__Clostridia_unclassified|f__Clostridia_unclassified|g__GGB3277|s__GGB3277_SGB4327|t__SGB4327_group	A1c(6.5-7)	-0.461684	0.557123	0.788674
k__Bacteria|p__Firmicutes|c__Clostridia|o__Clostridia_unclassified|f__Clostridia_unclassified|g__GGB3278|s__GGB3278_SGB4328|t__SGB4328	A1c(6.5-7)	-0.61074	0.371509	0.610359
k__Bacteria|p__Firmicutes|c__Clostridia|o__Clostridia_unclassified|f__Clostridia_unclassified|g__GGB3293|s__GGB3293_SGB4348|t__SGB4348	A1c(6.5-7)	0.39394	0.573145	0.798978
k__Bacteria|p__Firmicutes|c__Clostridia|o__Clostridia_unclassified|f__Clostridia_unclassified|g__GGB3303|s__GGB3303_SGB4364|t__SGB4364	A1c(6.5-7)	0.0237963	0.975125	1
k__Bacteria|p__Firmicutes|c__Clostridia|o__Clostridia_unclassified|f__Clostridia_unclassified|g__GGB4549|s__GGB4549_SGB6271|t__SGB6271	A1c(6.5-7)	0.186391	0.7346	0.892725
k__Bacteria|p__Firmicutes|c__Clostridia|o__Clostridia_unclassified|f__Clostridia_unclassified|g__GGB4554|s__GGB4554_SGB6285|t__SGB6285	A1c(6.5-7)	-0.73999	0.193486	0.370172
k__Bacteria|p__Firmicutes|c__Clostridia|o__Clostridia_unclassified|f__Clostridia_unclassified|g__GGB4568|s__GGB4568_SGB6309|t__SGB6309	A1c(6.5-7)	-0.408786	0.344481	0.580742
k__Bacteria|p__Firmicutes|c__Clostridia|o__Clostridia_unclassified|f__Clostridia_unclassified|g__GGB4569|s__GGB4569_SGB6310|t__SGB6310	A1c(6.5-7)	0.51978	0.388123	0.629055
k__Bacteria|p__Firmicutes|c__Clostridia|o__Clostridia_unclassified|f__Clostridia_unclassified|g__GGB4584|s__GGB4584_SGB6338|t__SGB6338	A1c(6.5-7)	-1.1827	0.0686547	0.14399
k__Bacteria|p__Firmicutes|c__Clostridia|o__Clostridia_unclassified|f__Clostridia_unclassified|g__GGB4585|s__GGB4585_SGB6340|t__SGB6340	A1c(6.5-7)	-2.77447	0.000541525	0.00125376
k__Bacteria|p__Firmicutes|c__Clostridia|o__Clostridia_unclassified|f__Clostridia_unclassified|g__GGB4588|s__GGB4588_SGB6347|t__SGB6347	A1c(6.5-7)	-0.775419	0.122608	0.24721
k__Bacteria|p__Firmicutes|c__Clostridia|o__Clostridia_unclassified|f__Clostridia_unclassified|g__GGB4599|s__GGB4599_SGB6362|t__SGB6362	A1c(6.5-7)	-0.599129	0.451437	0.695841
k__Bacteria|p__Firmicutes|c__Clostridia|o__Clostridia_unclassified|f__Clostridia_unclassified|g__GGB4602|s__GGB4602_SGB6365|t__SGB6365	A1c(6.5-7)	-0.490717	0.332521	0.566
k__Bacteria|p__Firmicutes|c__Clostridia|o__Clostridia_unclassified|f__Clostridia_unclassified|g__GGB4603|s__GGB4603_SGB6367|t__SGB6367	A1c(6.5-7)	-1.17822	0.0362286	0.0789032
k__Bacteria|p__Firmicutes|c__Clostridia|o__Clostridia_unclassified|f__Clostridia_unclassified|g__GGB9059|s__GGB9059_SGB13976|t__SGB13976	A1c(6.5-7)	1.61389	0.0411133	0.0887617
k__Bacteria|p__Firmicutes|c__Clostridia|o__Clostridia_unclassified|f__Clostridia_unclassified|g__GGB9067|s__GGB9067_SGB13986|t__SGB13986	A1c(6.5-7)	-0.419048	0.527784	0.766862
k__Bacteria|p__Firmicutes|c__Clostridia|o__Clostridia_unclassified|f__Clostridia_unclassified|g__GGB9074|s__GGB9074_SGB13995|t__SGB13995	A1c(6.5-7)	-0.242493	0.615609	0.829315
k__Bacteria|p__Firmicutes|c__Clostridia|o__Clostridia_unclassified|f__Clostridia_unclassified|g__GGB9260|s__GGB9260_SGB14208|t__SGB14208	A1c(6.5-7)	0.137815	0.809276	0.921961
k__Bacteria|p__Firmicutes|c__Clostridia|o__Clostridia_unclassified|f__Clostridia_unclassified|g__GGB9278|s__GGB9278_SGB14230|t__SGB14230	A1c(6.5-7)	0.325922	0.662697	0.85947
k__Bacteria|p__Firmicutes|c__Clostridia|o__Clostridia_unclassified|f__Clostridia_unclassified|g__GGB9284|s__GGB9284_SGB14237|t__SGB14237	A1c(6.5-7)	-0.024069	0.974788	1
k__Bacteria|p__Firmicutes|c__Clostridia|o__Clostridia_unclassified|f__Clostridia_unclassified|g__GGB9285|s__GGB9285_SGB14238|t__SGB14238	A1c(6.5-7)	0.399405	0.602732	0.820047
k__Bacteria|p__Firmicutes|c__Clostridia|o__Clostridia_unclassified|f__Clostridia_unclassified|g__GGB9288|s__GGB9288_SGB14243|t__SGB14243	A1c(6.5-7)	-0.284715	0.675053	0.868113
k__Bacteria|p__Firmicutes|c__Clostridia|o__Clostridia_unclassified|f__Clostridia_unclassified|g__GGB9331|s__GGB9331_SGB14294|t__SGB14294	A1c(6.5-7)	0.368221	0.58515	0.807764
k__Bacteria|p__Firmicutes|c__Clostridia|o__Clostridia_unclassified|f__Clostridia_unclassified|g__GGB9342|s__GGB9342_SGB14306|t__SGB14306	A1c(6.5-7)	0.931433	0.203978	0.385837
k__Bacteria|p__Firmicutes|c__Clostridia|o__Clostridia_unclassified|f__Clostridia_unclassified|g__GGB9347|s__GGB9347_SGB14313|t__SGB14313	A1c(6.5-7)	0.801122	0.286359	0.507689
k__Bacteria|p__Firmicutes|c__Clostridia|o__Clostridia_unclassified|f__Clostridia_unclassified|g__GGB9522|s__GGB9522_SGB14921|t__SGB14921	A1c(6.5-7)	0.588748	0.251429	0.460373
k__Bacteria|p__Firmicutes|c__Clostridia|o__Clostridia_unclassified|f__Clostridia_unclassified|g__GGB9758|s__GGB9758_SGB15368|t__SGB15368	A1c(6.5-7)	-0.153384	0.777258	0.906654
k__Bacteria|p__Firmicutes|c__Clostridia|o__Clostridia_unclassified|f__Clostridia_unclassified|g__GGB9774|s__GGB9774_SGB15394|t__SGB15394	A1c(6.5-7)	-0.0156402	0.978105	1
k__Bacteria|p__Firmicutes|c__Clostridia|o__Clostridia_unclassified|f__Clostridia_unclassified|g__GGB9787|s__GGB9787_SGB15410|t__SGB15410	A1c(6.5-7)	0.393901	0.459941	0.706532
k__Bacteria|p__Firmicutes|c__Clostridia|o__Clostridiales|f__Christensenellaceae|g__Christensenellaceae_unclassified|s__Christensenellaceae_bacterium|t__SGB14128	A1c(6.5-7)	0.531833	0.340045	0.575104
k__Bacteria|p__Firmicutes|c__Clostridia|o__Clostridiales|f__Clostridiaceae|g__Butyricicoccus|s__Butyricicoccus_SGB14990|t__SGB14990	A1c(6.5-7)	-1.11313	0.0866558	0.180124
k__Bacteria|p__Firmicutes|c__Clostridia|o__Clostridiales|f__Clostridiaceae|g__Butyricicoccus|s__Butyricicoccus_sp_AM29_23AC|t__SGB14991	A1c(6.5-7)	-0.330542	0.635524	0.843537
k__Bacteria|p__Firmicutes|c__Clostridia|o__Clostridiales|f__Clostridiaceae|g__Clostridiaceae_unclassified|s__Clostridiaceae_bacterium_OM08_6BH|t__SGB4768	A1c(6.5-7)	-0.0264836	0.922976	0.976906
k__Bacteria|p__Firmicutes|c__Clostridia|o__Clostridiales|f__Clostridiaceae|g__Clostridiaceae_unclassified|s__Clostridiaceae_bacterium|t__SGB4269	A1c(6.5-7)	-1.17006	0.0733734	0.153561
k__Bacteria|p__Firmicutes|c__Clostridia|o__Clostridiales|f__Clostridiaceae|g__Clostridiaceae_unclassified|s__Clostridiaceae_bacterium|t__SGB4770	A1c(6.5-7)	0.434421	0.369156	0.607917
k__Bacteria|p__Firmicutes|c__Clostridia|o__Clostridiales|f__Clostridiaceae|g__Clostridiaceae_unclassified|s__Clostridiaceae_unclassified_SGB4769|t__SGB4769	A1c(6.5-7)	-0.138269	0.685993	0.873167
k__Bacteria|p__Firmicutes|c__Clostridia|o__Clostridiales|f__Clostridiaceae|g__Clostridium|s__Clostridium_SGB4751|t__SGB4751	A1c(6.5-7)	-0.933258	0.0307172	0.0673435
k__Bacteria|p__Firmicutes|c__Clostridia|o__Clostridiales|f__Clostridiaceae|g__Clostridium|s__Clostridium_SGB6179|t__SGB6179	A1c(6.5-7)	0.151042	0.810444	0.922312
k__Bacteria|p__Firmicutes|c__Clostridia|o__Clostridiales|f__Clostridiaceae|g__Clostridium|s__Clostridium_disporicum|t__SGB6178	A1c(6.5-7)	-0.21408	0.719272	0.889751
k__Bacteria|p__Firmicutes|c__Clostridia|o__Clostridiales|f__Clostridiaceae|g__Clostridium|s__Clostridium_fessum|t__SGB4705	A1c(6.5-7)	0.0764586	0.793249	0.912156
k__Bacteria|p__Firmicutes|c__Clostridia|o__Clostridiales|f__Clostridiaceae|g__Clostridium|s__Clostridium_perfringens|t__SGB6191	A1c(6.5-7)	-0.527484	0.381625	0.621333
k__Bacteria|p__Firmicutes|c__Clostridia|o__Clostridiales|f__Clostridiaceae|g__Clostridium|s__Clostridium_sp_AF15_49|t__SGB5111	A1c(6.5-7)	-1.97483	0.00486576	0.0110906
k__Bacteria|p__Firmicutes|c__Clostridia|o__Clostridiales|f__Clostridiaceae|g__Clostridium|s__Clostridium_sp_AF20_17LB|t__SGB4714	A1c(6.5-7)	-0.646011	0.108965	0.222646
k__Bacteria|p__Firmicutes|c__Clostridia|o__Clostridiales|f__Clostridiaceae|g__Clostridium|s__Clostridium_sp_AF27_2AA|t__SGB4712	A1c(6.5-7)	0.00399508	0.995005	1
k__Bacteria|p__Firmicutes|c__Clostridia|o__Clostridiales|f__Clostridiaceae|g__Clostridium|s__Clostridium_sp_AF34_10BH|t__SGB4914	A1c(6.5-7)	-0.755886	0.0931442	0.192803
k__Bacteria|p__Firmicutes|c__Clostridia|o__Clostridiales|f__Clostridiaceae|g__Clostridium|s__Clostridium_sp_AF34_13|t__SGB4659	A1c(6.5-7)	-0.230743	0.741256	0.895468
k__Bacteria|p__Firmicutes|c__Clostridia|o__Clostridiales|f__Clostridiaceae|g__Clostridium|s__Clostridium_sp_AF36_4|t__SGB4644	A1c(6.5-7)	-0.115134	0.852197	0.944692
k__Bacteria|p__Firmicutes|c__Clostridia|o__Clostridiales|f__Clostridiaceae|g__Clostridium|s__Clostridium_sp_AM22_11AC|t__SGB4749	A1c(6.5-7)	0.406049	0.487753	0.73246
k__Bacteria|p__Firmicutes|c__Clostridia|o__Clostridiales|f__Clostridiaceae|g__Clostridium|s__Clostridium_sp_AM33_3|t__SGB4711	A1c(6.5-7)	0.0735256	0.843851	0.943002
k__Bacteria|p__Firmicutes|c__Clostridia|o__Clostridiales|f__Clostridiaceae|g__Clostridium|s__Clostridium_sp_AM49_4BH|t__SGB4652	A1c(6.5-7)	-0.931765	0.173555	0.336094
k__Bacteria|p__Firmicutes|c__Clostridia|o__Clostridiales|f__Clostridiaceae|g__Clostridium|s__Clostridium_sp_NSJ_42|t__SGB6174_group	A1c(6.5-7)	0.892949	0.131635	0.263801
k__Bacteria|p__Firmicutes|c__Clostridia|o__Clostridiales|f__Clostridiaceae|g__Clostridium|s__Clostridium_sp_OM07_10AC|t__SGB4655	A1c(6.5-7)	-0.759831	0.331189	0.564676
k__Bacteria|p__Firmicutes|c__Clostridia|o__Clostridiales|f__Clostridiaceae|g__Clostridium|s__Clostridium_ventriculi|t__SGB6190	A1c(6.5-7)	-0.927527	0.160554	0.313828
[truncated: 9,821 more rows]
