# Supplementary material for: Environmental, socioeconomic, and health factors associated with gut microbiome species and strains in isolated Honduras villages
Source: Cell Rep. 2024 Jul 4;43(7):114442. doi: 10.1016/j.celrep.2024.114442 (PMC11290354; doi:10.1016/j.celrep.2024.114442)
Supplement: Table S7. Variance explained in the gut microbiome — Breakdown of the species and pathways variation explained by each sub-category belonging to health, food and animal, and socio-economic host phenotypes. Analysis was performed using PERMANOVA (999 permutations) (see STAR Methods). [file mmc8.xlsx]

## Sheet: Sheet1
	Variance explained:
	Sub-category	R2	Type		Sub-category	R2	Type
	Physiological measurements	2.09	Species		Physiological measurements	6.88	Pathways
	Acute conditions	0.72	Species		Acute conditions	2.09	Pathways
	Chronic conditions	1.82	Species		Chronic conditions	3.19	Pathways
	Medications	1.02	Species		Medications	1.16	Pathways
	Personalities	1.19	Species		Personalities	0.58	Pathways
	Cognitive	0.27	Species		Cognitive	0.81	Pathways
	Unfavorable habits	0.31	Species		Unfavorable habits	0.25	Pathways
	Anxiety	0.27	Species		Anxiety	0.18	Pathways
	Depression	0.34	Species		Depression	0.38	Pathways
	Pets	0.59	Species		Pets	0.16	Pathways
	Farm animals	1.39	Species		Farm animals	2.43	Pathways
	Wild animals	1.5	Species		Wild animals	2.07	Pathways
	Food	3.09	Species		Food	4.04	Pathways
	Co-habiting partners	0.32	Species		Co-habiting partners	0.31	Pathways
	Education	0.27	Species		Education	0.38	Pathways
	Friendship	0.48	Species		Friendship	0.1	Pathways
	Family	0.52	Species		Family	0.28	Pathways
	All relationships	0.68	Species		All relationships	0.83	Pathways
	Risky behavior	0.31	Species		Risky behavior	0.07	Pathways
	Village factors	0.7	Species		Village factors	2.11	Pathways
	Income	0.23	Species		Income	0.3	Pathways
	Household essentials	4.8	Species		Household essentials	4.73	Pathways
	Water sources	0.85	Species		Water sources	0.73	Pathways
	Technical factors	2.63	Species		Technical factors	4.57	Pathways
	Sum	26.39	Species		Sum	38.63	Pathways
