# Supplementary material for: Environmental, socioeconomic, and health factors associated with gut microbiome species and strains in isolated Honduras villages
Source: Cell Rep. 2024 Jul 4;43(7):114442. doi: 10.1016/j.celrep.2024.114442 (PMC11290354; doi:10.1016/j.celrep.2024.114442)
Supplement: Table S8. Comparison between Honduran and Dutch datasets — Comparison of effect sizes, p-values, and FDR-adjusted p-values for each pair of species-phenotypes in the Honduran and the Dutch (LifeLines) datasets were closely examined for common associations. In total 13 significant associations were common between the two datasets. The disparity in the datasets is due to: (i) Different numbers of species (due to different versions of MetaPhlAn used in profiling species abundances) which led to 70 species being common to both datasets. (ii) Differences in measurements of host phenotypes across all categories which led to 16 common phenotypes (see Figure S9). [file mmc9.xlsx]

## Sheet: Sheet1
Species	Phenotype (Honduran)	Effect size (Honduran)	P-adjusted (FDR) (Honduran)	Phenotype (Dutch)	Effect size (Dutch)	P-adjusted (FDR) (Dutch)
k__Bacteria|p__Firmicutes|c__Clostridia|o__Clostridiales|f__Lachnospiraceae|g__Butyrivibrio|s__Butyrivibrio_crossotus|t__SGB5065	Body mass index	-0.128441	0.0002431	ANTHRO.BMI	-0.5214	3.01e-17
k__Bacteria|p__Firmicutes|c__Clostridia|o__Clostridiales|f__Lachnospiraceae|g__Lachnospiraceae_unclassified|s__Eubacterium_rectale|t__SGB4933_group	Body mass index	0.0426922	0.0020744	ANTHRO.BMI	0.04293	0.473631
k__Bacteria|p__Firmicutes|c__Bacilli|o__Lactobacillales|f__Streptococcaceae|g__Streptococcus|s__Streptococcus_salivarius|t__SGB8007_group	Body mass index	0.0579162	0.00328066	ANTHRO.BMI	0.00529	0.961532
k__Bacteria|p__Firmicutes|c__Bacilli|o__Lactobacillales|f__Streptococcaceae|g__Streptococcus|s__Streptococcus_parasanguinis|t__SGB8071	Body mass index	0.0856512	0.000181892	ANTHRO.BMI	0.0588	0.410545
k__Bacteria|p__Firmicutes|c__Clostridia|o__Clostridiales|f__Lachnospiraceae|g__Roseburia|s__Roseburia_inulinivorans|t__SGB4940	Body mass index	0.0339155	0.0416809	ANTHRO.BMI	0.28765	1.27e-07
k__Bacteria|p__Firmicutes|c__Clostridia|o__Clostridiales|f__Ruminococcaceae|g__Faecalibacterium|s__Faecalibacterium_prausnitzii|t__SGB15316_group	Body mass index	0.0284817	0.017018	ANTHRO.BMI	-0.13568	9.87e-22
k__Bacteria|p__Proteobacteria|c__Gammaproteobacteria|o__Enterobacterales|f__Enterobacteriaceae|g__Klebsiella|s__Klebsiella_pneumoniae|t__SGB10115	Body mass index	0.0266408	0.686992	ANTHRO.BMI	0.03312	0.554192
k__Bacteria|p__Firmicutes|c__Clostridia|o__Clostridiales|f__Ruminococcaceae|g__Ruminococcus|s__Ruminococcus_bromii|t__SGB4285_group	Body mass index	-0.0441048	0.318483	ANTHRO.BMI	-0.12729	0.22294
k__Bacteria|p__Firmicutes|c__Clostridia|o__Clostridiales|f__Ruminococcaceae|g__Faecalibacterium|s__Faecalibacterium_prausnitzii|t__SGB15332_group	Body mass index	0.0151486	0.410486	ANTHRO.BMI	NA	NA
k__Bacteria|p__Actinobacteria|c__Coriobacteriia|o__Coriobacteriales|f__Coriobacteriaceae|g__Collinsella|s__Collinsella_aerofaciens|t__SGB14546_group	Body mass index	-0.00580511	0.817023	ANTHRO.BMI	0.02645	0.766922
k__Bacteria|p__Firmicutes|c__Clostridia|o__Clostridiales|f__Lachnospiraceae|g__Coprococcus|s__Coprococcus_catus|t__SGB4670	Body mass index	0.00471748	0.93036	ANTHRO.BMI	-0.16814	0.007287
k__Bacteria|p__Firmicutes|c__Negativicutes|o__Acidaminococcales|f__Acidaminococcaceae|g__Phascolarctobacterium|s__Phascolarctobacterium_succinatutens|t__SGB5765_group	Body mass index	-0.0423711	0.468653	ANTHRO.BMI	0.19328	0.0435502
k__Bacteria|p__Firmicutes|c__Clostridia|o__Clostridiales|f__Ruminococcaceae|g__Faecalibacterium|s__Faecalibacterium_prausnitzii|t__SGB15342	Body mass index	0.0251997	0.0600781	ANTHRO.BMI	NA	NA
k__Bacteria|p__Firmicutes|c__Clostridia|o__Clostridiales|f__Lachnospiraceae|g__Roseburia|s__Roseburia_intestinalis|t__SGB4951	Body mass index	0.105654	1.40162e-05	ANTHRO.BMI	0.13513	0.13225
k__Bacteria|p__Proteobacteria|c__Deltaproteobacteria|o__Desulfovibrionales|f__Desulfovibrionaceae|g__Desulfovibrio|s__Desulfovibrio_piger|t__SGB15467_group	Body mass index	-0.0681965	0.105286	ANTHRO.BMI	-0.01801	0.921553
k__Archaea|p__Euryarchaeota|c__Methanobacteria|o__Methanobacteriales|f__Methanobacteriaceae|g__Methanobrevibacter|s__Methanobrevibacter_smithii|t__SGB714_group	Body mass index	-0.173858	1.74724e-09	ANTHRO.BMI	-0.11003	0.000163258
k__Bacteria|p__Firmicutes|c__Clostridia|o__Clostridiales|f__Ruminococcaceae|g__Faecalibacterium|s__Faecalibacterium_prausnitzii|t__SGB15318_group	Body mass index	0.022927	0.189885	ANTHRO.BMI	NA	NA
k__Bacteria|p__Firmicutes|c__Clostridia|o__Clostridiales|f__Ruminococcaceae|g__Ruminococcaceae_unclassified|s__Eubacterium_siraeum|t__SGB4198_group	Body mass index	-0.137412	3.61317e-06	ANTHRO.BMI	-0.54285	9.01e-17
k__Bacteria|p__Firmicutes|c__Clostridia|o__Clostridiales|f__Lachnospiraceae|g__Coprococcus|s__Coprococcus_eutactus|t__SGB5118	Body mass index	-0.00261406	0.979808	ANTHRO.BMI	-0.18804	3.39e-10
k__Bacteria|p__Firmicutes|c__Negativicutes|o__Veillonellales|f__Veillonellaceae|g__Veillonella|s__Veillonella_parvula|t__SGB6939	Body mass index	0.0343888	0.468315	ANTHRO.BMI	-0.01652	0.831116
k__Bacteria|p__Proteobacteria|c__Gammaproteobacteria|o__Pasteurellales|f__Pasteurellaceae|g__Haemophilus|s__Haemophilus_parainfluenzae|t__SGB9712_group	Body mass index	0.0530241	0.0404935	ANTHRO.BMI	-0.36485	3.82e-10
k__Bacteria|p__Firmicutes|c__Clostridia|o__Clostridiales|f__Lachnospiraceae|g__Mediterraneibacter|s__Ruminococcus_torques|t__SGB4563_group	Body mass index	0.0145678	0.547826	ANTHRO.BMI	0.10536	0.258716
k__Bacteria|p__Firmicutes|c__Clostridia|o__Clostridiales|f__Lachnospiraceae|g__Dorea|s__Dorea_longicatena|t__SGB4581	Body mass index	-0.00396602	0.937465	ANTHRO.BMI	-0.03661	0.72227
k__Bacteria|p__Proteobacteria|c__Gammaproteobacteria|o__Enterobacterales|f__Enterobacteriaceae|g__Escherichia|s__Escherichia_coli|t__SGB10068	Body mass index	0.00148585	0.984434	ANTHRO.BMI	0.02978	0.84337
k__Bacteria|p__Firmicutes|c__Clostridia|o__Clostridiales|f__Lachnospiraceae|g__Dorea|s__Dorea_formicigenerans|t__SGB4575	Body mass index	0.0335884	0.000366886	ANTHRO.BMI	0.10413	0.158947
k__Bacteria|p__Proteobacteria|c__Betaproteobacteria|o__Burkholderiales|f__Sutterellaceae|g__Sutterella|s__Sutterella_wadsworthensis|t__SGB9286	Body mass index	0.107244	0.00228422	ANTHRO.BMI	0.19738	0.0522161
k__Bacteria|p__Firmicutes|c__Clostridia|o__Clostridiales|f__Lachnospiraceae|g__Coprococcus|s__Coprococcus_comes|t__SGB4577_group	Body mass index	0.00653096	0.781334	ANTHRO.BMI	0.03397	0.745204
k__Bacteria|p__Firmicutes|c__Negativicutes|o__Veillonellales|f__Veillonellaceae|g__Veillonella|s__Veillonella_atypica|t__SGB6936	Body mass index	0.0549165	0.168043	ANTHRO.BMI	0.0256	0.597074
k__Bacteria|p__Firmicutes|c__Clostridia|o__Clostridiales|f__Ruminococcaceae|g__Faecalibacterium|s__Faecalibacterium_prausnitzii|t__SGB15323	Body mass index	-0.100485	0.00344046	ANTHRO.BMI	NA	NA
k__Bacteria|p__Bacteroidetes|c__Bacteroidia|o__Bacteroidales|f__Bacteroidaceae|g__Bacteroides|s__Bacteroides_fragilis|t__SGB1853	Body mass index	-0.0390969	0.0744429	ANTHRO.BMI	-0.05913	0.647179
k__Bacteria|p__Firmicutes|c__Clostridia|o__Clostridiales|f__Ruminococcaceae|g__Faecalibacterium|s__Faecalibacterium_prausnitzii|t__SGB15317	Body mass index	-0.0111912	0.749876	ANTHRO.BMI	NA	NA
k__Bacteria|p__Bacteroidetes|c__Bacteroidia|o__Bacteroidales|f__Tannerellaceae|g__Parabacteroides|s__Parabacteroides_distasonis|t__SGB1934	Body mass index	0.0152345	0.846122	ANTHRO.BMI	0.03115	0.797415
k__Bacteria|p__Firmicutes|c__Clostridia|o__Clostridiales|f__Lachnospiraceae|g__Coprococcus|s__Coprococcus_eutactus|t__SGB5121	Body mass index	-0.0234858	0.715452	ANTHRO.BMI	NA	NA
k__Bacteria|p__Bacteroidetes|c__Bacteroidia|o__Bacteroidales|f__Prevotellaceae|g__Prevotella|s__Prevotella_stercorea|t__SGB1679	Body mass index	-0.0430942	0.551463	ANTHRO.BMI	0.11197	0.0569681
k__Bacteria|p__Firmicutes|c__Clostridia|o__Clostridiales|f__Lachnospiraceae|g__Dorea|s__Dorea_longicatena|t__SGB4582_group	Body mass index	0.0426703	0.0619318	ANTHRO.BMI	NA	NA
k__Bacteria|p__Firmicutes|c__Clostridia|o__Clostridiales|f__Lachnospiraceae|g__Coprococcus|s__Coprococcus_eutactus|t__SGB5117	Body mass index	-0.0165697	0.839416	ANTHRO.BMI	NA	NA
k__Bacteria|p__Bacteroidetes|c__Bacteroidia|o__Bacteroidales|f__Bacteroidaceae|g__Bacteroides|s__Bacteroides_uniformis|t__SGB1836_group	Body mass index	0.0130347	0.86077	ANTHRO.BMI	0.07271	0.0554207
k__Bacteria|p__Firmicutes|c__Clostridia|o__Clostridiales|f__Lachnospiraceae|g__Roseburia|s__Roseburia_hominis|t__SGB4936	Body mass index	0.0100245	0.846923	ANTHRO.BMI	-0.31274	9.92e-11
k__Bacteria|p__Actinobacteria|c__Actinobacteria|o__Bifidobacteriales|f__Bifidobacteriaceae|g__Bifidobacterium|s__Bifidobacterium_adolescentis|t__SGB17244	Body mass index	0.00562508	0.952695	ANTHRO.BMI	0.04561	0.700688
k__Bacteria|p__Firmicutes|c__Clostridia|o__Clostridiales|f__Ruminococcaceae|g__Faecalibacterium|s__Faecalibacterium_prausnitzii|t__SGB15322	Body mass index	-0.0230189	0.728512	ANTHRO.BMI	NA	NA
k__Bacteria|p__Bacteroidetes|c__Bacteroidia|o__Bacteroidales|f__Rikenellaceae|g__Alistipes|s__Alistipes_senegalensis|t__SGB2296	Body mass index	-0.0637516	0.071173	ANTHRO.BMI	-0.28754	7.72e-07
k__Bacteria|p__Actinobacteria|c__Actinobacteria|o__Bifidobacteriales|f__Bifidobacteriaceae|g__Bifidobacterium|s__Bifidobacterium_pseudocatenulatum|t__SGB17237	Body mass index	-0.0168473	0.766706	ANTHRO.BMI	-0.12506	0.00143622
k__Bacteria|p__Proteobacteria|c__Deltaproteobacteria|o__Desulfovibrionales|f__Desulfovibrionaceae|g__Bilophila|s__Bilophila_wadsworthia|t__SGB15452	Body mass index	-0.0520721	0.197392	ANTHRO.BMI	0.06447	0.50722
k__Bacteria|p__Bacteroidetes|c__Bacteroidia|o__Bacteroidales|f__Rikenellaceae|g__Alistipes|s__Alistipes_putredinis|t__SGB2318	Body mass index	0.0479005	0.320657	ANTHRO.BMI	-0.09047	0.0572088
k__Bacteria|p__Bacteroidetes|c__Bacteroidia|o__Bacteroidales|f__Rikenellaceae|g__Alistipes|s__Alistipes_shahii|t__SGB2295	Body mass index	-0.00909731	0.920145	ANTHRO.BMI	-0.10106	0.0821713
k__Bacteria|p__Bacteroidetes|c__Bacteroidia|o__Bacteroidales|f__Bacteroidaceae|g__Bacteroides|s__Bacteroides_xylanisolvens|t__SGB1867	Body mass index	0.0271261	0.670313	ANTHRO.BMI	0.13051	0.0958614
k__Bacteria|p__Bacteroidetes|c__Bacteroidia|o__Bacteroidales|f__Bacteroidaceae|g__Bacteroides|s__Bacteroides_thetaiotaomicron|t__SGB1861	Body mass index	0.03577	0.507684	ANTHRO.BMI	0.06357	0.530389
k__Bacteria|p__Firmicutes|c__Clostridia|o__Clostridiales|f__Ruminococcaceae|g__Ruminococcus|s__Ruminococcus_callidus|t__SGB4422	Body mass index	-0.00189742	0.986198	ANTHRO.BMI	-0.05805	0.593046
k__Bacteria|p__Bacteroidetes|c__Bacteroidia|o__Bacteroidales|f__Bacteroidaceae|g__Bacteroides|s__Bacteroides_ovatus|t__SGB1871	Body mass index	0.0364742	0.539902	ANTHRO.BMI	0.10203	0.127382
k__Bacteria|p__Bacteroidetes|c__Bacteroidia|o__Bacteroidales|f__Tannerellaceae|g__Parabacteroides|s__Parabacteroides_merdae|t__SGB1949	Body mass index	0.0316883	0.606644	ANTHRO.BMI	0.20727	0.0114402
k__Bacteria|p__Firmicutes|c__Clostridia|o__Clostridiales|f__Lachnospiraceae|g__Mediterraneibacter|s__Ruminococcus_lactaris|t__SGB4557	Body mass index	-0.030747	0.602234	ANTHRO.BMI	-0.33025	1.38e-06
k__Bacteria|p__Bacteroidetes|c__Bacteroidia|o__Bacteroidales|f__Odoribacteraceae|g__Odoribacter|s__Odoribacter_splanchnicus|t__SGB1790	Body mass index	-0.0229039	0.728699	ANTHRO.BMI	-0.02262	0.88315
k__Bacteria|p__Bacteroidetes|c__Bacteroidia|o__Bacteroidales|f__Barnesiellaceae|g__Barnesiella|s__Barnesiella_intestinihominis|t__SGB1965	Body mass index	-0.00615192	0.945769	ANTHRO.BMI	-0.12072	0.0909551
k__Bacteria|p__Bacteroidetes|c__Bacteroidia|o__Bacteroidales|f__Prevotellaceae|g__Paraprevotella|s__Paraprevotella_clara|t__SGB1798	Body mass index	0.00513863	0.956279	ANTHRO.BMI	0.08942	0.454308
k__Bacteria|p__Bacteroidetes|c__Bacteroidia|o__Bacteroidales|f__Bacteroidaceae|g__Bacteroides|s__Bacteroides_stercoris|t__SGB1830_group	Body mass index	0.0549654	0.178223	ANTHRO.BMI	0.25792	0.00272553
k__Bacteria|p__Bacteroidetes|c__Bacteroidia|o__Bacteroidales|f__Rikenellaceae|g__Alistipes|s__Alistipes_finegoldii|t__SGB2301	Body mass index	0.0139802	0.831262	ANTHRO.BMI	-0.16782	0.00648582
k__Bacteria|p__Proteobacteria|c__Betaproteobacteria|o__Burkholderiales|f__Sutterellaceae|g__Sutterella|s__Sutterella_wadsworthensis|t__SGB9283	Body mass index	0.0485485	0.144315	ANTHRO.BMI	NA	NA
k__Bacteria|p__Bacteroidetes|c__Bacteroidia|o__Bacteroidales|f__Bacteroidaceae|g__Bacteroides|s__Bacteroides_fragilis|t__SGB1855_group	Body mass index	-0.00594336	0.946676	ANTHRO.BMI	NA	NA
k__Bacteria|p__Bacteroidetes|c__Bacteroidia|o__Bacteroidales|f__Rikenellaceae|g__Alistipes|s__Alistipes_onderdonkii|t__SGB2303	Body mass index	0.00675503	0.925858	ANTHRO.BMI	-0.13417	0.00902371
k__Bacteria|p__Bacteroidetes|c__Bacteroidia|o__Bacteroidales|f__Bacteroidaceae|g__Bacteroides|s__Bacteroides_cellulosilyticus|t__SGB1844	Body mass index	-0.00691165	0.902081	ANTHRO.BMI	-0.18231	0.0538425
k__Bacteria|p__Firmicutes|c__Negativicutes|o__Selenomonadales|f__Selenomonadaceae|g__Mitsuokella|s__Mitsuokella_multacida|t__SGB5906_group	Body mass index	0.0614026	0.0463911	ANTHRO.BMI	0.14208	0.00157977
k__Bacteria|p__Bacteroidetes|c__Bacteroidia|o__Bacteroidales|f__Bacteroidaceae|g__Bacteroides|s__Bacteroides_caccae|t__SGB1877	Body mass index	0.0286484	0.656213	ANTHRO.BMI	-0.07344	0.525136
k__Bacteria|p__Actinobacteria|c__Actinobacteria|o__Bifidobacteriales|f__Bifidobacteriaceae|g__Bifidobacterium|s__Bifidobacterium_longum|t__SGB17248	Body mass index	-0.00125767	0.989536	ANTHRO.BMI	-0.24396	1.11e-05
k__Bacteria|p__Verrucomicrobia|c__Verrucomicrobiae|o__Verrucomicrobiales|f__Akkermansiaceae|g__Akkermansia|s__Akkermansia_muciniphila|t__SGB9226	Body mass index	-0.0333884	0.416727	ANTHRO.BMI	-0.53391	2.7e-15
k__Bacteria|p__Bacteroidetes|c__Bacteroidia|o__Bacteroidales|f__Bacteroidaceae|g__Bacteroides|s__Bacteroides_finegoldii|t__SGB1862	Body mass index	0.0424818	0.148601	ANTHRO.BMI	0.12991	0.109886
k__Bacteria|p__Bacteroidetes|c__Bacteroidia|o__Bacteroidales|f__Bacteroidaceae|g__Bacteroides|s__Bacteroides_eggerthii|t__SGB1829	Body mass index	0.0125268	0.730599	ANTHRO.BMI	-0.20769	0.0173322
k__Bacteria|p__Firmicutes|c__Clostridia|o__Clostridiales|f__Lachnospiraceae|g__Mediterraneibacter|s__Ruminococcus_torques|t__SGB4608	Body mass index	0.0557361	0.0145933	ANTHRO.BMI	NA	NA
k__Bacteria|p__Bacteroidetes|c__Bacteroidia|o__Bacteroidales|f__Bacteroidaceae|g__Bacteroides|s__Bacteroides_intestinalis|t__SGB1846	Body mass index	-0.0211762	0.549114	ANTHRO.BMI	-0.08795	0.304917
k__Bacteria|p__Firmicutes|c__Clostridia|o__Clostridiales|f__Ruminococcaceae|g__Flavonifractor|s__Flavonifractor_plautii|t__SGB15132	Body mass index	0.048305	0.0257385	ANTHRO.BMI	0.37472	2.96e-13
k__Bacteria|p__Firmicutes|c__Clostridia|o__Clostridiales|f__Lachnospiraceae|g__Mediterraneibacter|s__Ruminococcus_gnavus|t__SGB4584	Body mass index	-0.00815968	0.877709	ANTHRO.BMI	0.11846	0.00436338
k__Bacteria|p__Firmicutes|c__Clostridia|o__Clostridiales|f__Lachnospiraceae|g__Butyrivibrio|s__Butyrivibrio_crossotus|t__SGB5065	Diet diversity score	-0.0155475	0.967219	EXP.DIET.Scores.LLDietScore	0.30045	9.84e-05
k__Bacteria|p__Firmicutes|c__Clostridia|o__Clostridiales|f__Lachnospiraceae|g__Lachnospiraceae_unclassified|s__Eubacterium_rectale|t__SGB4933_group	Diet diversity score	0.00655979	0.96302	EXP.DIET.Scores.LLDietScore	-0.00937	0.933586
k__Bacteria|p__Firmicutes|c__Bacilli|o__Lactobacillales|f__Streptococcaceae|g__Streptococcus|s__Streptococcus_salivarius|t__SGB8007_group	Diet diversity score	-0.0176043	0.925728	EXP.DIET.Scores.LLDietScore	-0.00757	0.957672
k__Bacteria|p__Firmicutes|c__Bacilli|o__Lactobacillales|f__Streptococcaceae|g__Streptococcus|s__Streptococcus_parasanguinis|t__SGB8071	Diet diversity score	0.091236	0.541809	EXP.DIET.Scores.LLDietScore	-0.06653	0.431678
k__Bacteria|p__Firmicutes|c__Clostridia|o__Clostridiales|f__Lachnospiraceae|g__Roseburia|s__Roseburia_inulinivorans|t__SGB4940	Diet diversity score	0.00867136	0.952388	EXP.DIET.Scores.LLDietScore	-0.04092	0.73703
k__Bacteria|p__Firmicutes|c__Clostridia|o__Clostridiales|f__Ruminococcaceae|g__Faecalibacterium|s__Faecalibacterium_prausnitzii|t__SGB15316_group	Diet diversity score	0.0437506	0.504597	EXP.DIET.Scores.LLDietScore	0.0783	2.43e-06
k__Bacteria|p__Proteobacteria|c__Gammaproteobacteria|o__Enterobacterales|f__Enterobacteriaceae|g__Klebsiella|s__Klebsiella_pneumoniae|t__SGB10115	Diet diversity score	0.0993404	0.658552	EXP.DIET.Scores.LLDietScore	0.07859	0.119961
k__Bacteria|p__Firmicutes|c__Clostridia|o__Clostridiales|f__Ruminococcaceae|g__Ruminococcus|s__Ruminococcus_bromii|t__SGB4285_group	Diet diversity score	0.0526022	0.823638	EXP.DIET.Scores.LLDietScore	0.07991	0.590641
k__Bacteria|p__Firmicutes|c__Clostridia|o__Clostridiales|f__Ruminococcaceae|g__Faecalibacterium|s__Faecalibacterium_prausnitzii|t__SGB15332_group	Diet diversity score	-0.0451626	0.514037	EXP.DIET.Scores.LLDietScore	NA	NA
k__Bacteria|p__Actinobacteria|c__Coriobacteriia|o__Coriobacteriales|f__Coriobacteriaceae|g__Collinsella|s__Collinsella_aerofaciens|t__SGB14546_group	Diet diversity score	0.00537875	0.961719	EXP.DIET.Scores.LLDietScore	0.01071	0.937031
k__Bacteria|p__Firmicutes|c__Clostridia|o__Clostridiales|f__Lachnospiraceae|g__Coprococcus|s__Coprococcus_catus|t__SGB4670	Diet diversity score	-0.0337272	0.829605	EXP.DIET.Scores.LLDietScore	0.22214	0.00070183
k__Bacteria|p__Firmicutes|c__Negativicutes|o__Acidaminococcales|f__Acidaminococcaceae|g__Phascolarctobacterium|s__Phascolarctobacterium_succinatutens|t__SGB5765_group	Diet diversity score	-0.160225	0.414929	EXP.DIET.Scores.LLDietScore	-0.07231	0.663608
k__Bacteria|p__Firmicutes|c__Clostridia|o__Clostridiales|f__Ruminococcaceae|g__Faecalibacterium|s__Faecalibacterium_prausnitzii|t__SGB15342	Diet diversity score	0.0197965	0.827994	EXP.DIET.Scores.LLDietScore	NA	NA
k__Bacteria|p__Firmicutes|c__Clostridia|o__Clostridiales|f__Lachnospiraceae|g__Roseburia|s__Roseburia_intestinalis|t__SGB4951	Diet diversity score	0.0150064	0.955563	EXP.DIET.Scores.LLDietScore	0.01381	0.945871
k__Bacteria|p__Proteobacteria|c__Deltaproteobacteria|o__Desulfovibrionales|f__Desulfovibrionaceae|g__Desulfovibrio|s__Desulfovibrio_piger|t__SGB15467_group	Diet diversity score	0.0273663	0.933649	EXP.DIET.Scores.LLDietScore	-0.10717	0.457357
k__Archaea|p__Euryarchaeota|c__Methanobacteria|o__Methanobacteriales|f__Methanobacteriaceae|g__Methanobrevibacter|s__Methanobrevibacter_smithii|t__SGB714_group	Diet diversity score	-0.107496	0.636207	EXP.DIET.Scores.LLDietScore	-0.02744	0.625531
k__Bacteria|p__Firmicutes|c__Clostridia|o__Clostridiales|f__Ruminococcaceae|g__Faecalibacterium|s__Faecalibacterium_prausnitzii|t__SGB15318_group	Diet diversity score	0.0307188	0.742535	EXP.DIET.Scores.LLDietScore	NA	NA
k__Bacteria|p__Firmicutes|c__Clostridia|o__Clostridiales|f__Ruminococcaceae|g__Ruminococcaceae_unclassified|s__Eubacterium_siraeum|t__SGB4198_group	Diet diversity score	-0.0564353	0.836132	EXP.DIET.Scores.LLDietScore	0.05113	0.742554
k__Bacteria|p__Firmicutes|c__Clostridia|o__Clostridiales|f__Lachnospiraceae|g__Coprococcus|s__Coprococcus_eutactus|t__SGB5118	Diet diversity score	-0.0531823	0.848335	EXP.DIET.Scores.LLDietScore	0.09712	0.0120976
k__Bacteria|p__Firmicutes|c__Negativicutes|o__Veillonellales|f__Veillonellaceae|g__Veillonella|s__Veillonella_parvula|t__SGB6939	Diet diversity score	0.0559863	0.800151	EXP.DIET.Scores.LLDietScore	0.04638	0.502753
k__Bacteria|p__Proteobacteria|c__Gammaproteobacteria|o__Pasteurellales|f__Pasteurellaceae|g__Haemophilus|s__Haemophilus_parainfluenzae|t__SGB9712_group	Diet diversity score	-0.0132917	0.953037	EXP.DIET.Scores.LLDietScore	0.36828	5.74e-09
k__Bacteria|p__Firmicutes|c__Clostridia|o__Clostridiales|f__Lachnospiraceae|g__Mediterraneibacter|s__Ruminococcus_torques|t__SGB4563_group	Diet diversity score	0.00780877	0.954582	EXP.DIET.Scores.LLDietScore	-0.19899	0.0212387
k__Bacteria|p__Firmicutes|c__Clostridia|o__Clostridiales|f__Lachnospiraceae|g__Dorea|s__Dorea_longicatena|t__SGB4581	Diet diversity score	0.0672183	0.550333	EXP.DIET.Scores.LLDietScore	0.11033	0.195179
k__Bacteria|p__Proteobacteria|c__Gammaproteobacteria|o__Enterobacterales|f__Enterobacteriaceae|g__Escherichia|s__Escherichia_coli|t__SGB10068	Diet diversity score	0.0855706	0.55388	EXP.DIET.Scores.LLDietScore	-0.24489	0.00690823
k__Bacteria|p__Firmicutes|c__Clostridia|o__Clostridiales|f__Lachnospiraceae|g__Dorea|s__Dorea_formicigenerans|t__SGB4575	Diet diversity score	0.0134295	0.877294	EXP.DIET.Scores.LLDietScore	0.02123	0.886522
k__Bacteria|p__Proteobacteria|c__Betaproteobacteria|o__Burkholderiales|f__Sutterellaceae|g__Sutterella|s__Sutterella_wadsworthensis|t__SGB9286	Diet diversity score	0.124965	0.571118	EXP.DIET.Scores.LLDietScore	0.06601	0.716416
k__Bacteria|p__Firmicutes|c__Clostridia|o__Clostridiales|f__Lachnospiraceae|g__Coprococcus|s__Coprococcus_comes|t__SGB4577_group	Diet diversity score	-0.0112894	0.912736	EXP.DIET.Scores.LLDietScore	0.08472	0.378539
k__Bacteria|p__Firmicutes|c__Negativicutes|o__Veillonellales|f__Veillonellaceae|g__Veillonella|s__Veillonella_atypica|t__SGB6936	Diet diversity score	0.0556703	0.815388	EXP.DIET.Scores.LLDietScore	0.03134	0.570758
k__Bacteria|p__Firmicutes|c__Clostridia|o__Clostridiales|f__Ruminococcaceae|g__Faecalibacterium|s__Faecalibacterium_prausnitzii|t__SGB15323	Diet diversity score	-0.0410652	0.892515	EXP.DIET.Scores.LLDietScore	NA	NA
k__Bacteria|p__Bacteroidetes|c__Bacteroidia|o__Bacteroidales|f__Bacteroidaceae|g__Bacteroides|s__Bacteroides_fragilis|t__SGB1853	Diet diversity score	0.0624011	0.588961	EXP.DIET.Scores.LLDietScore	-0.14299	0.21275
k__Bacteria|p__Firmicutes|c__Clostridia|o__Clostridiales|f__Ruminococcaceae|g__Faecalibacterium|s__Faecalibacterium_prausnitzii|t__SGB15317	Diet diversity score	-0.0262376	0.852092	EXP.DIET.Scores.LLDietScore	NA	NA
k__Bacteria|p__Bacteroidetes|c__Bacteroidia|o__Bacteroidales|f__Tannerellaceae|g__Parabacteroides|s__Parabacteroides_distasonis|t__SGB1934	Diet diversity score	0.196486	0.219242	EXP.DIET.Scores.LLDietScore	0.01763	0.919056
k__Bacteria|p__Firmicutes|c__Clostridia|o__Clostridiales|f__Lachnospiraceae|g__Coprococcus|s__Coprococcus_eutactus|t__SGB5121	Diet diversity score	0.0187433	0.952614	EXP.DIET.Scores.LLDietScore	NA	NA
k__Bacteria|p__Bacteroidetes|c__Bacteroidia|o__Bacteroidales|f__Prevotellaceae|g__Prevotella|s__Prevotella_stercorea|t__SGB1679	Diet diversity score	-0.105583	0.718109	EXP.DIET.Scores.LLDietScore	0.02751	0.812362
k__Bacteria|p__Firmicutes|c__Clostridia|o__Clostridiales|f__Lachnospiraceae|g__Dorea|s__Dorea_longicatena|t__SGB4582_group	Diet diversity score	0.0110912	0.953565	EXP.DIET.Scores.LLDietScore	NA	NA
k__Bacteria|p__Firmicutes|c__Clostridia|o__Clostridiales|f__Lachnospiraceae|g__Coprococcus|s__Coprococcus_eutactus|t__SGB5117	Diet diversity score	0.202599	0.229059	EXP.DIET.Scores.LLDietScore	NA	NA
k__Bacteria|p__Bacteroidetes|c__Bacteroidia|o__Bacteroidales|f__Bacteroidaceae|g__Bacteroides|s__Bacteroides_uniformis|t__SGB1836_group	Diet diversity score	0.139653	0.416369	EXP.DIET.Scores.LLDietScore	0.00275	0.977656
k__Bacteria|p__Firmicutes|c__Clostridia|o__Clostridiales|f__Lachnospiraceae|g__Roseburia|s__Roseburia_hominis|t__SGB4936	Diet diversity score	0.041356	0.807358	EXP.DIET.Scores.LLDietScore	0.38372	1.18e-13
k__Bacteria|p__Actinobacteria|c__Actinobacteria|o__Bifidobacteriales|f__Bifidobacteriaceae|g__Bifidobacterium|s__Bifidobacterium_adolescentis|t__SGB17244	Diet diversity score	0.149133	0.427242	EXP.DIET.Scores.LLDietScore	0.02583	0.88347
k__Bacteria|p__Firmicutes|c__Clostridia|o__Clostridiales|f__Ruminococcaceae|g__Faecalibacterium|s__Faecalibacterium_prausnitzii|t__SGB15322	Diet diversity score	-0.075022	0.751312	EXP.DIET.Scores.LLDietScore	NA	NA
k__Bacteria|p__Bacteroidetes|c__Bacteroidia|o__Bacteroidales|f__Rikenellaceae|g__Alistipes|s__Alistipes_senegalensis|t__SGB2296	Diet diversity score	0.00987332	0.974373	EXP.DIET.Scores.LLDietScore	0.07238	0.505253
k__Bacteria|p__Actinobacteria|c__Actinobacteria|o__Bifidobacteriales|f__Bifidobacteriaceae|g__Bifidobacterium|s__Bifidobacterium_pseudocatenulatum|t__SGB17237	Diet diversity score	0.0201913	0.937649	EXP.DIET.Scores.LLDietScore	0.00296	0.978462
k__Bacteria|p__Proteobacteria|c__Deltaproteobacteria|o__Desulfovibrionales|f__Desulfovibrionaceae|g__Bilophila|s__Bilophila_wadsworthia|t__SGB15452	Diet diversity score	0.0800859	0.703018	EXP.DIET.Scores.LLDietScore	-0.06967	0.549946
k__Bacteria|p__Bacteroidetes|c__Bacteroidia|o__Bacteroidales|f__Rikenellaceae|g__Alistipes|s__Alistipes_putredinis|t__SGB2318	Diet diversity score	0.105155	0.616269	EXP.DIET.Scores.LLDietScore	0.05389	0.4543
k__Bacteria|p__Bacteroidetes|c__Bacteroidia|o__Bacteroidales|f__Rikenellaceae|g__Alistipes|s__Alistipes_shahii|t__SGB2295	Diet diversity score	0.112763	0.593591	EXP.DIET.Scores.LLDietScore	0.05083	0.57649
k__Bacteria|p__Bacteroidetes|c__Bacteroidia|o__Bacteroidales|f__Bacteroidaceae|g__Bacteroides|s__Bacteroides_xylanisolvens|t__SGB1867	Diet diversity score	0.0914056	0.688461	EXP.DIET.Scores.LLDietScore	0.01343	0.94033
k__Bacteria|p__Bacteroidetes|c__Bacteroidia|o__Bacteroidales|f__Bacteroidaceae|g__Bacteroides|s__Bacteroides_thetaiotaomicron|t__SGB1861	Diet diversity score	0.183683	0.23686	EXP.DIET.Scores.LLDietScore	-0.03536	0.814366
k__Bacteria|p__Firmicutes|c__Clostridia|o__Clostridiales|f__Ruminococcaceae|g__Ruminococcus|s__Ruminococcus_callidus|t__SGB4422	Diet diversity score	0.0233613	0.943373	EXP.DIET.Scores.LLDietScore	0.07227	0.556031
k__Bacteria|p__Bacteroidetes|c__Bacteroidia|o__Bacteroidales|f__Bacteroidaceae|g__Bacteroides|s__Bacteroides_ovatus|t__SGB1871	Diet diversity score	0.200741	0.226007	EXP.DIET.Scores.LLDietScore	0.04095	0.718864
k__Bacteria|p__Bacteroidetes|c__Bacteroidia|o__Bacteroidales|f__Tannerellaceae|g__Parabacteroides|s__Parabacteroides_merdae|t__SGB1949	Diet diversity score	0.214339	0.16676	EXP.DIET.Scores.LLDietScore	-0.21728	0.0204495
k__Bacteria|p__Firmicutes|c__Clostridia|o__Clostridiales|f__Lachnospiraceae|g__Mediterraneibacter|s__Ruminococcus_lactaris|t__SGB4557	Diet diversity score	0.0839448	0.712361	EXP.DIET.Scores.LLDietScore	0.23195	0.00656983
k__Bacteria|p__Bacteroidetes|c__Bacteroidia|o__Bacteroidales|f__Odoribacteraceae|g__Odoribacter|s__Odoribacter_splanchnicus|t__SGB1790	Diet diversity score	0.139612	0.451707	EXP.DIET.Scores.LLDietScore	-0.09921	0.430968
k__Bacteria|p__Bacteroidetes|c__Bacteroidia|o__Bacteroidales|f__Barnesiellaceae|g__Barnesiella|s__Barnesiella_intestinihominis|t__SGB1965	Diet diversity score	0.0508706	0.850102	EXP.DIET.Scores.LLDietScore	0.07181	0.494411
k__Bacteria|p__Bacteroidetes|c__Bacteroidia|o__Bacteroidales|f__Prevotellaceae|g__Paraprevotella|s__Paraprevotella_clara|t__SGB1798	Diet diversity score	0.20026	0.203401	EXP.DIET.Scores.LLDietScore	-0.05865	0.727498
k__Bacteria|p__Bacteroidetes|c__Bacteroidia|o__Bacteroidales|f__Bacteroidaceae|g__Bacteroides|s__Bacteroides_stercoris|t__SGB1830_group	Diet diversity score	0.141093	0.407036	EXP.DIET.Scores.LLDietScore	-0.08314	0.589185
k__Bacteria|p__Bacteroidetes|c__Bacteroidia|o__Bacteroidales|f__Rikenellaceae|g__Alistipes|s__Alistipes_finegoldii|t__SGB2301	Diet diversity score	0.13126	0.407384	EXP.DIET.Scores.LLDietScore	0.06905	0.510703
k__Bacteria|p__Proteobacteria|c__Betaproteobacteria|o__Burkholderiales|f__Sutterellaceae|g__Sutterella|s__Sutterella_wadsworthensis|t__SGB9283	Diet diversity score	0.0483656	0.810168	EXP.DIET.Scores.LLDietScore	NA	NA
k__Bacteria|p__Bacteroidetes|c__Bacteroidia|o__Bacteroidales|f__Bacteroidaceae|g__Bacteroides|s__Bacteroides_fragilis|t__SGB1855_group	Diet diversity score	-0.0295655	0.922475	EXP.DIET.Scores.LLDietScore	NA	NA
k__Bacteria|p__Bacteroidetes|c__Bacteroidia|o__Bacteroidales|f__Rikenellaceae|g__Alistipes|s__Alistipes_onderdonkii|t__SGB2303	Diet diversity score	0.109586	0.474007	EXP.DIET.Scores.LLDietScore	-0.00881	0.948646
k__Bacteria|p__Bacteroidetes|c__Bacteroidia|o__Bacteroidales|f__Bacteroidaceae|g__Bacteroides|s__Bacteroides_cellulosilyticus|t__SGB1844	Diet diversity score	0.0815676	0.531585	EXP.DIET.Scores.LLDietScore	0.12728	0.330308
k__Bacteria|p__Firmicutes|c__Negativicutes|o__Selenomonadales|f__Selenomonadaceae|g__Mitsuokella|s__Mitsuokella_multacida|t__SGB5906_group	Diet diversity score	0.147208	0.268809	EXP.DIET.Scores.LLDietScore	0.02173	0.833526
k__Bacteria|p__Bacteroidetes|c__Bacteroidia|o__Bacteroidales|f__Bacteroidaceae|g__Bacteroides|s__Bacteroides_caccae|t__SGB1877	Diet diversity score	0.199016	0.220695	EXP.DIET.Scores.LLDietScore	0.01908	0.926538
k__Bacteria|p__Actinobacteria|c__Actinobacteria|o__Bifidobacteriales|f__Bifidobacteriaceae|g__Bifidobacterium|s__Bifidobacterium_longum|t__SGB17248	Diet diversity score	0.147043	0.31332	EXP.DIET.Scores.LLDietScore	0.07545	0.454447
k__Bacteria|p__Verrucomicrobia|c__Verrucomicrobiae|o__Verrucomicrobiales|f__Akkermansiaceae|g__Akkermansia|s__Akkermansia_muciniphila|t__SGB9226	Diet diversity score	0.105108	0.485734	EXP.DIET.Scores.LLDietScore	0.13521	0.232026
k__Bacteria|p__Bacteroidetes|c__Bacteroidia|o__Bacteroidales|f__Bacteroidaceae|g__Bacteroides|s__Bacteroides_finegoldii|t__SGB1862	Diet diversity score	0.0493387	0.769755	EXP.DIET.Scores.LLDietScore	0.02608	0.87628
k__Bacteria|p__Bacteroidetes|c__Bacteroidia|o__Bacteroidales|f__Bacteroidaceae|g__Bacteroides|s__Bacteroides_eggerthii|t__SGB1829	Diet diversity score	-0.026227	0.862738	EXP.DIET.Scores.LLDietScore	0.04231	0.819529
k__Bacteria|p__Firmicutes|c__Clostridia|o__Clostridiales|f__Lachnospiraceae|g__Mediterraneibacter|s__Ruminococcus_torques|t__SGB4608	Diet diversity score	0.10459	0.357387	EXP.DIET.Scores.LLDietScore	NA	NA
k__Bacteria|p__Bacteroidetes|c__Bacteroidia|o__Bacteroidales|f__Bacteroidaceae|g__Bacteroides|s__Bacteroides_intestinalis|t__SGB1846	Diet diversity score	0.0725081	0.557119	EXP.DIET.Scores.LLDietScore	0.00207	0.991351
k__Bacteria|p__Firmicutes|c__Clostridia|o__Clostridiales|f__Ruminococcaceae|g__Flavonifractor|s__Flavonifractor_plautii|t__SGB15132	Diet diversity score	0.103249	0.307309	EXP.DIET.Scores.LLDietScore	-0.33834	3.56e-09
k__Bacteria|p__Firmicutes|c__Clostridia|o__Clostridiales|f__Lachnospiraceae|g__Mediterraneibacter|s__Ruminococcus_gnavus|t__SGB4584	Diet diversity score	0.0649491	0.644964	EXP.DIET.Scores.LLDietScore	-0.19182	2.9e-06
k__Bacteria|p__Firmicutes|c__Clostridia|o__Clostridiales|f__Lachnospiraceae|g__Butyrivibrio|s__Butyrivibrio_crossotus|t__SGB5065	Cat (N=960)	0.118983	0.887348	EXP.PETS.now.Cat	00:00:00.100000	0.619524
k__Bacteria|p__Firmicutes|c__Clostridia|o__Clostridiales|f__Lachnospiraceae|g__Lachnospiraceae_unclassified|s__Eubacterium_rectale|t__SGB4933_group	Cat (N=960)	-0.143679	0.492979	EXP.PETS.now.Cat	0:-0.04929	0.778295
k__Bacteria|p__Firmicutes|c__Bacilli|o__Lactobacillales|f__Streptococcaceae|g__Streptococcus|s__Streptococcus_salivarius|t__SGB8007_group	Cat (N=960)	-0.0566323	0.900648	EXP.PETS.now.Cat	00:00:00	0.928489
k__Bacteria|p__Firmicutes|c__Bacilli|o__Lactobacillales|f__Streptococcaceae|g__Streptococcus|s__Streptococcus_parasanguinis|t__SGB8071	Cat (N=960)	0.0442152	0.941826	EXP.PETS.now.Cat	0:-0.00198	0.994569
k__Bacteria|p__Firmicutes|c__Clostridia|o__Clostridiales|f__Lachnospiraceae|g__Roseburia|s__Roseburia_inulinivorans|t__SGB4940	Cat (N=960)	-0.0314647	0.930338	EXP.PETS.now.Cat	0:-0.1207	0.570712
k__Bacteria|p__Firmicutes|c__Clostridia|o__Clostridiales|f__Ruminococcaceae|g__Faecalibacterium|s__Faecalibacterium_prausnitzii|t__SGB15316_group	Cat (N=960)	-0.0101514	0.972119	EXP.PETS.now.Cat	0:-0.03988	0.461279
k__Bacteria|p__Proteobacteria|c__Gammaproteobacteria|o__Enterobacterales|f__Enterobacteriaceae|g__Klebsiella|s__Klebsiella_pneumoniae|t__SGB10115	Cat (N=960)	-0.112563	0.880008	EXP.PETS.now.Cat	0:-0.0067	0.974356
k__Bacteria|p__Firmicutes|c__Clostridia|o__Clostridiales|f__Ruminococcaceae|g__Ruminococcus|s__Ruminococcus_bromii|t__SGB4285_group	Cat (N=960)	0.0337271	0.964875	EXP.PETS.now.Cat	0:-0.29773	0.200074
k__Bacteria|p__Firmicutes|c__Clostridia|o__Clostridiales|f__Ruminococcaceae|g__Faecalibacterium|s__Faecalibacterium_prausnitzii|t__SGB15332_group	Cat (N=960)	-0.137075	0.398453	EXP.PETS.now.Cat	NA	NA
k__Bacteria|p__Actinobacteria|c__Coriobacteriia|o__Coriobacteriales|f__Coriobacteriaceae|g__Collinsella|s__Collinsella_aerofaciens|t__SGB14546_group	Cat (N=960)	-0.0631167	0.762317	EXP.PETS.now.Cat	00:00:00.200000	0.234052
k__Bacteria|p__Firmicutes|c__Clostridia|o__Clostridiales|f__Lachnospiraceae|g__Coprococcus|s__Coprococcus_catus|t__SGB4670	Cat (N=960)	0.0735346	0.860965	EXP.PETS.now.Cat	0:-0.11424	0.598405
k__Bacteria|p__Firmicutes|c__Negativicutes|o__Acidaminococcales|f__Acidaminococcaceae|g__Phascolarctobacterium|s__Phascolarctobacterium_succinatutens|t__SGB5765_group	Cat (N=960)	0.322252	0.562148	EXP.PETS.now.Cat	00:00:00.200000	0.559577
k__Bacteria|p__Firmicutes|c__Clostridia|o__Clostridiales|f__Ruminococcaceae|g__Faecalibacterium|s__Faecalibacterium_prausnitzii|t__SGB15342	Cat (N=960)	-0.0787546	0.696485	EXP.PETS.now.Cat	NA	NA
k__Bacteria|p__Firmicutes|c__Clostridia|o__Clostridiales|f__Lachnospiraceae|g__Roseburia|s__Roseburia_intestinalis|t__SGB4951	Cat (N=960)	0.173906	0.723537	EXP.PETS.now.Cat	0:-0.1514	0.566834
k__Bacteria|p__Proteobacteria|c__Deltaproteobacteria|o__Desulfovibrionales|f__Desulfovibrionaceae|g__Desulfovibrio|s__Desulfovibrio_piger|t__SGB15467_group	Cat (N=960)	0.124077	0.865931	EXP.PETS.now.Cat	00:00:00.100000	0.638247
k__Archaea|p__Euryarchaeota|c__Methanobacteria|o__Methanobacteriales|f__Methanobacteriaceae|g__Methanobrevibacter|s__Methanobrevibacter_smithii|t__SGB714_group	Cat (N=960)	0.0491182	0.955145	EXP.PETS.now.Cat	00:00:00.100000	0.350025
k__Bacteria|p__Firmicutes|c__Clostridia|o__Clostridiales|f__Ruminococcaceae|g__Faecalibacterium|s__Faecalibacterium_prausnitzii|t__SGB15318_group	Cat (N=960)	-0.0469976	0.867934	EXP.PETS.now.Cat	NA	NA
k__Bacteria|p__Firmicutes|c__Clostridia|o__Clostridiales|f__Ruminococcaceae|g__Ruminococcaceae_unclassified|s__Eubacterium_siraeum|t__SGB4198_group	Cat (N=960)	-0.225615	0.708226	EXP.PETS.now.Cat	00:00:00.100000	0.803644
k__Bacteria|p__Firmicutes|c__Clostridia|o__Clostridiales|f__Lachnospiraceae|g__Coprococcus|s__Coprococcus_eutactus|t__SGB5118	Cat (N=960)	-0.200922	0.74494	EXP.PETS.now.Cat	0:-0.03601	0.809362
k__Bacteria|p__Firmicutes|c__Negativicutes|o__Veillonellales|f__Veillonellaceae|g__Veillonella|s__Veillonella_parvula|t__SGB6939	Cat (N=960)	-0.36994	0.334172	EXP.PETS.now.Cat	0:-0.01759	0.935535
k__Bacteria|p__Proteobacteria|c__Gammaproteobacteria|o__Pasteurellales|f__Pasteurellaceae|g__Haemophilus|s__Haemophilus_parainfluenzae|t__SGB9712_group	Cat (N=960)	-0.00278774	0.997066	EXP.PETS.now.Cat	00:00:00.100000	0.861425
k__Bacteria|p__Firmicutes|c__Clostridia|o__Clostridiales|f__Lachnospiraceae|g__Mediterraneibacter|s__Ruminococcus_torques|t__SGB4563_group	Cat (N=960)	0.0158391	0.964585	EXP.PETS.now.Cat	0:-0.03702	0.920439
k__Bacteria|p__Firmicutes|c__Clostridia|o__Clostridiales|f__Lachnospiraceae|g__Dorea|s__Dorea_longicatena|t__SGB4581	Cat (N=960)	-0.212917	0.412016	EXP.PETS.now.Cat	00:00:00.100000	0.699612
k__Bacteria|p__Proteobacteria|c__Gammaproteobacteria|o__Enterobacterales|f__Enterobacteriaceae|g__Escherichia|s__Escherichia_coli|t__SGB10068	Cat (N=960)	-0.21512	0.560227	EXP.PETS.now.Cat	0:-0.26513	0.246318
k__Bacteria|p__Firmicutes|c__Clostridia|o__Clostridiales|f__Lachnospiraceae|g__Dorea|s__Dorea_formicigenerans|t__SGB4575	Cat (N=960)	-0.0288044	0.90086	EXP.PETS.now.Cat	0:-0.01042	0.97584
k__Bacteria|p__Proteobacteria|c__Betaproteobacteria|o__Burkholderiales|f__Sutterellaceae|g__Sutterella|s__Sutterella_wadsworthensis|t__SGB9286	Cat (N=960)	0.182599	0.788995	EXP.PETS.now.Cat	00:00:00.200000	0.461827
k__Bacteria|p__Firmicutes|c__Clostridia|o__Clostridiales|f__Lachnospiraceae|g__Coprococcus|s__Coprococcus_comes|t__SGB4577_group	Cat (N=960)	0.00869989	0.976639	EXP.PETS.now.Cat	00:00:00.100000	0.588418
k__Bacteria|p__Firmicutes|c__Negativicutes|o__Veillonellales|f__Veillonellaceae|g__Veillonella|s__Veillonella_atypica|t__SGB6936	Cat (N=960)	-0.206549	0.701283	EXP.PETS.now.Cat	00:00:00	0.905258
k__Bacteria|p__Firmicutes|c__Clostridia|o__Clostridiales|f__Ruminococcaceae|g__Faecalibacterium|s__Faecalibacterium_prausnitzii|t__SGB15323	Cat (N=960)	0.0133295	0.98981	EXP.PETS.now.Cat	NA	NA
k__Bacteria|p__Bacteroidetes|c__Bacteroidia|o__Bacteroidales|f__Bacteroidaceae|g__Bacteroides|s__Bacteroides_fragilis|t__SGB1853	Cat (N=960)	-0.0825577	0.82351	EXP.PETS.now.Cat	0:-0.24962	0.300122
k__Bacteria|p__Firmicutes|c__Clostridia|o__Clostridiales|f__Ruminococcaceae|g__Faecalibacterium|s__Faecalibacterium_prausnitzii|t__SGB15317	Cat (N=960)	-0.126199	0.662111	EXP.PETS.now.Cat	NA	NA
k__Bacteria|p__Bacteroidetes|c__Bacteroidia|o__Bacteroidales|f__Tannerellaceae|g__Parabacteroides|s__Parabacteroides_distasonis|t__SGB1934	Cat (N=960)	-0.190438	0.758767	EXP.PETS.now.Cat	00:00:00.100000	0.77581
k__Bacteria|p__Firmicutes|c__Clostridia|o__Clostridiales|f__Lachnospiraceae|g__Coprococcus|s__Coprococcus_eutactus|t__SGB5121	Cat (N=960)	0.0405433	0.960248	EXP.PETS.now.Cat	NA	NA
k__Bacteria|p__Bacteroidetes|c__Bacteroidia|o__Bacteroidales|f__Prevotellaceae|g__Prevotella|s__Prevotella_stercorea|t__SGB1679	Cat (N=960)	0.665578	0.168123	EXP.PETS.now.Cat	00:00:00	0.838444
k__Bacteria|p__Firmicutes|c__Clostridia|o__Clostridiales|f__Lachnospiraceae|g__Dorea|s__Dorea_longicatena|t__SGB4582_group	Cat (N=960)	0.216954	0.436259	EXP.PETS.now.Cat	NA	NA
k__Bacteria|p__Firmicutes|c__Clostridia|o__Clostridiales|f__Lachnospiraceae|g__Coprococcus|s__Coprococcus_eutactus|t__SGB5117	Cat (N=960)	-0.29244	0.607354	EXP.PETS.now.Cat	NA	NA
k__Bacteria|p__Bacteroidetes|c__Bacteroidia|o__Bacteroidales|f__Bacteroidaceae|g__Bacteroides|s__Bacteroides_uniformis|t__SGB1836_group	Cat (N=960)	-0.305246	0.513637	EXP.PETS.now.Cat	0:-0.10495	0.306125
k__Bacteria|p__Firmicutes|c__Clostridia|o__Clostridiales|f__Lachnospiraceae|g__Roseburia|s__Roseburia_hominis|t__SGB4936	Cat (N=960)	-0.17904	0.619193	EXP.PETS.now.Cat	0:-0.17953	0.264993
k__Bacteria|p__Actinobacteria|c__Actinobacteria|o__Bifidobacteriales|f__Bifidobacteriaceae|g__Bifidobacterium|s__Bifidobacterium_adolescentis|t__SGB17244	Cat (N=960)	-0.441812	0.315684	EXP.PETS.now.Cat	00:00:00.100000	0.575639
k__Bacteria|p__Firmicutes|c__Clostridia|o__Clostridiales|f__Ruminococcaceae|g__Faecalibacterium|s__Faecalibacterium_prausnitzii|t__SGB15322	Cat (N=960)	-0.37156	0.420902	EXP.PETS.now.Cat	NA	NA
k__Bacteria|p__Bacteroidetes|c__Bacteroidia|o__Bacteroidales|f__Rikenellaceae|g__Alistipes|s__Alistipes_senegalensis|t__SGB2296	Cat (N=960)	-0.24595	0.611392	EXP.PETS.now.Cat	00:00:00.100000	0.538882
k__Bacteria|p__Actinobacteria|c__Actinobacteria|o__Bifidobacteriales|f__Bifidobacteriaceae|g__Bifidobacterium|s__Bifidobacterium_pseudocatenulatum|t__SGB17237	Cat (N=960)	-0.0202279	0.977682	EXP.PETS.now.Cat	00:00:00	0.816542
k__Bacteria|p__Proteobacteria|c__Deltaproteobacteria|o__Desulfovibrionales|f__Desulfovibrionaceae|g__Bilophila|s__Bilophila_wadsworthia|t__SGB15452	Cat (N=960)	-0.198749	0.710372	EXP.PETS.now.Cat	0:-0.2176	0.258117
k__Bacteria|p__Bacteroidetes|c__Bacteroidia|o__Bacteroidales|f__Rikenellaceae|g__Alistipes|s__Alistipes_putredinis|t__SGB2318	Cat (N=960)	-0.106661	0.88373	EXP.PETS.now.Cat	00:00:00.100000	0.668982
k__Bacteria|p__Bacteroidetes|c__Bacteroidia|o__Bacteroidales|f__Rikenellaceae|g__Alistipes|s__Alistipes_shahii|t__SGB2295	Cat (N=960)	-0.138994	0.84148	EXP.PETS.now.Cat	0:-0.07971	0.680013
k__Bacteria|p__Bacteroidetes|c__Bacteroidia|o__Bacteroidales|f__Bacteroidaceae|g__Bacteroides|s__Bacteroides_xylanisolvens|t__SGB1867	Cat (N=960)	0.0258302	0.976955	EXP.PETS.now.Cat	00:00:00.100000	0.765665
k__Bacteria|p__Bacteroidetes|c__Bacteroidia|o__Bacteroidales|f__Bacteroidaceae|g__Bacteroides|s__Bacteroides_thetaiotaomicron|t__SGB1861	Cat (N=960)	-0.0527671	0.947234	EXP.PETS.now.Cat	0:-0.18674	0.386477
k__Bacteria|p__Firmicutes|c__Clostridia|o__Clostridiales|f__Ruminococcaceae|g__Ruminococcus|s__Ruminococcus_callidus|t__SGB4422	Cat (N=960)	0.186228	0.771382	EXP.PETS.now.Cat	00:00:00.100000	0.636268
k__Bacteria|p__Bacteroidetes|c__Bacteroidia|o__Bacteroidales|f__Bacteroidaceae|g__Bacteroides|s__Bacteroides_ovatus|t__SGB1871	Cat (N=960)	-0.198463	0.755285	EXP.PETS.now.Cat	0:-0.10788	0.594338
k__Bacteria|p__Bacteroidetes|c__Bacteroidia|o__Bacteroidales|f__Tannerellaceae|g__Parabacteroides|s__Parabacteroides_merdae|t__SGB1949	Cat (N=960)	0.0412439	0.961812	EXP.PETS.now.Cat	00:00:00.200000	0.378332
k__Bacteria|p__Firmicutes|c__Clostridia|o__Clostridiales|f__Lachnospiraceae|g__Mediterraneibacter|s__Ruminococcus_lactaris|t__SGB4557	Cat (N=960)	-0.293121	0.565617	EXP.PETS.now.Cat	0:-0.0578	0.870668
k__Bacteria|p__Bacteroidetes|c__Bacteroidia|o__Bacteroidales|f__Odoribacteraceae|g__Odoribacter|s__Odoribacter_splanchnicus|t__SGB1790	Cat (N=960)	-0.243636	0.660127	EXP.PETS.now.Cat	0:-0.17612	0.496036
k__Bacteria|p__Bacteroidetes|c__Bacteroidia|o__Bacteroidales|f__Barnesiellaceae|g__Barnesiella|s__Barnesiella_intestinihominis|t__SGB1965	Cat (N=960)	0.0561586	0.94396	EXP.PETS.now.Cat	0:-0.17727	0.353952
k__Bacteria|p__Bacteroidetes|c__Bacteroidia|o__Bacteroidales|f__Prevotellaceae|g__Paraprevotella|s__Paraprevotella_clara|t__SGB1798	Cat (N=960)	0.328333	0.513433	EXP.PETS.now.Cat	0:-0.01627	0.97262
k__Bacteria|p__Bacteroidetes|c__Bacteroidia|o__Bacteroidales|f__Bacteroidaceae|g__Bacteroides|s__Bacteroides_stercoris|t__SGB1830_group	Cat (N=960)	-0.0759257	0.918288	EXP.PETS.now.Cat	00:00:00.400000	0.0670068
k__Bacteria|p__Bacteroidetes|c__Bacteroidia|o__Bacteroidales|f__Rikenellaceae|g__Alistipes|s__Alistipes_finegoldii|t__SGB2301	Cat (N=960)	-0.151964	0.780468	EXP.PETS.now.Cat	0:-0.14344	0.476594
k__Bacteria|p__Proteobacteria|c__Betaproteobacteria|o__Burkholderiales|f__Sutterellaceae|g__Sutterella|s__Sutterella_wadsworthensis|t__SGB9283	Cat (N=960)	-0.286654	0.441093	EXP.PETS.now.Cat	NA	NA
k__Bacteria|p__Bacteroidetes|c__Bacteroidia|o__Bacteroidales|f__Bacteroidaceae|g__Bacteroides|s__Bacteroides_fragilis|t__SGB1855_group	Cat (N=960)	0.0344273	0.966467	EXP.PETS.now.Cat	NA	NA
k__Bacteria|p__Bacteroidetes|c__Bacteroidia|o__Bacteroidales|f__Rikenellaceae|g__Alistipes|s__Alistipes_onderdonkii|t__SGB2303	Cat (N=960)	0.159938	0.739895	EXP.PETS.now.Cat	0:-0.12153	0.460652
k__Bacteria|p__Bacteroidetes|c__Bacteroidia|o__Bacteroidales|f__Bacteroidaceae|g__Bacteroides|s__Bacteroides_cellulosilyticus|t__SGB1844	Cat (N=960)	-0.191394	0.577772	EXP.PETS.now.Cat	00:00:00	0.93091
k__Bacteria|p__Firmicutes|c__Negativicutes|o__Selenomonadales|f__Selenomonadaceae|g__Mitsuokella|s__Mitsuokella_multacida|t__SGB5906_group	Cat (N=960)	0.122314	0.820315	EXP.PETS.now.Cat	00:00:00.300000	0.01364
k__Bacteria|p__Bacteroidetes|c__Bacteroidia|o__Bacteroidales|f__Bacteroidaceae|g__Bacteroides|s__Bacteroides_caccae|t__SGB1877	Cat (N=960)	-0.237616	0.688926	EXP.PETS.now.Cat	00:00:00.100000	0.696728
k__Bacteria|p__Actinobacteria|c__Actinobacteria|o__Bifidobacteriales|f__Bifidobacteriaceae|g__Bifidobacterium|s__Bifidobacterium_longum|t__SGB17248	Cat (N=960)	-0.250162	0.577344	EXP.PETS.now.Cat	00:00:00.100000	0.826038
k__Bacteria|p__Verrucomicrobia|c__Verrucomicrobiae|o__Verrucomicrobiales|f__Akkermansiaceae|g__Akkermansia|s__Akkermansia_muciniphila|t__SGB9226	Cat (N=960)	-0.279333	0.458201	EXP.PETS.now.Cat	0:-0.20789	0.412393
k__Bacteria|p__Bacteroidetes|c__Bacteroidia|o__Bacteroidales|f__Bacteroidaceae|g__Bacteroides|s__Bacteroides_finegoldii|t__SGB1862	Cat (N=960)	-0.27428	0.382411	EXP.PETS.now.Cat	00:00:00.200000	0.353952
k__Bacteria|p__Bacteroidetes|c__Bacteroidia|o__Bacteroidales|f__Bacteroidaceae|g__Bacteroides|s__Bacteroides_eggerthii|t__SGB1829	Cat (N=960)	-0.0451648	0.915872	EXP.PETS.now.Cat	00:00:00.100000	0.720476
k__Bacteria|p__Firmicutes|c__Clostridia|o__Clostridiales|f__Lachnospiraceae|g__Mediterraneibacter|s__Ruminococcus_torques|t__SGB4608	Cat (N=960)	-0.0193203	0.972349	EXP.PETS.now.Cat	NA	NA
k__Bacteria|p__Bacteroidetes|c__Bacteroidia|o__Bacteroidales|f__Bacteroidaceae|g__Bacteroides|s__Bacteroides_intestinalis|t__SGB1846	Cat (N=960)	-0.177174	0.581611	EXP.PETS.now.Cat	0:-0.05186	0.865232
k__Bacteria|p__Firmicutes|c__Clostridia|o__Clostridiales|f__Ruminococcaceae|g__Flavonifractor|s__Flavonifractor_plautii|t__SGB15132	Cat (N=960)	0.0633437	0.886176	EXP.PETS.now.Cat	00:00:00.100000	0.827078
k__Bacteria|p__Firmicutes|c__Clostridia|o__Clostridiales|f__Lachnospiraceae|g__Mediterraneibacter|s__Ruminococcus_gnavus|t__SGB4584	Cat (N=960)	0.223915	0.478455	EXP.PETS.now.Cat	0:-0.07043	0.643128
k__Bacteria|p__Firmicutes|c__Clostridia|o__Clostridiales|f__Lachnospiraceae|g__Butyrivibrio|s__Butyrivibrio_crossotus|t__SGB5065	Dog (N=1384)	0.165586	0.856717	EXP.PETS.now.Dog	00:00:00.100000	0.677036
k__Bacteria|p__Firmicutes|c__Clostridia|o__Clostridiales|f__Lachnospiraceae|g__Lachnospiraceae_unclassified|s__Eubacterium_rectale|t__SGB4933_group	Dog (N=1384)	0.0776874	0.808652	EXP.PETS.now.Dog	0:-0.2761	0.00585843
k__Bacteria|p__Firmicutes|c__Bacilli|o__Lactobacillales|f__Streptococcaceae|g__Streptococcus|s__Streptococcus_salivarius|t__SGB8007_group	Dog (N=1384)	-0.123457	0.772359	EXP.PETS.now.Dog	00:00:00	0.992409
k__Bacteria|p__Firmicutes|c__Bacilli|o__Lactobacillales|f__Streptococcaceae|g__Streptococcus|s__Streptococcus_parasanguinis|t__SGB8071	Dog (N=1384)	-0.133313	0.813755	EXP.PETS.now.Dog	00:00:00	0.928369
k__Bacteria|p__Firmicutes|c__Clostridia|o__Clostridiales|f__Lachnospiraceae|g__Roseburia|s__Roseburia_inulinivorans|t__SGB4940	Dog (N=1384)	-0.116559	0.695835	EXP.PETS.now.Dog	00:00:00.100000	0.754428
k__Bacteria|p__Firmicutes|c__Clostridia|o__Clostridiales|f__Ruminococcaceae|g__Faecalibacterium|s__Faecalibacterium_prausnitzii|t__SGB15316_group	Dog (N=1384)	0.013839	0.966491	EXP.PETS.now.Dog	0:-0.0777	0.0813327
k__Bacteria|p__Proteobacteria|c__Gammaproteobacteria|o__Enterobacterales|f__Enterobacteriaceae|g__Klebsiella|s__Klebsiella_pneumoniae|t__SGB10115	Dog (N=1384)	0.394447	0.496479	EXP.PETS.now.Dog	00:00:00.100000	0.254466
k__Bacteria|p__Firmicutes|c__Clostridia|o__Clostridiales|f__Ruminococcaceae|g__Ruminococcus|s__Ruminococcus_bromii|t__SGB4285_group	Dog (N=1384)	-0.0969379	0.903183	EXP.PETS.now.Dog	0:-0.00503	0.992082
k__Bacteria|p__Firmicutes|c__Clostridia|o__Clostridiales|f__Ruminococcaceae|g__Faecalibacterium|s__Faecalibacterium_prausnitzii|t__SGB15332_group	Dog (N=1384)	-0.204493	0.20622	EXP.PETS.now.Dog	NA	NA
k__Bacteria|p__Actinobacteria|c__Coriobacteriia|o__Coriobacteriales|f__Coriobacteriaceae|g__Collinsella|s__Collinsella_aerofaciens|t__SGB14546_group	Dog (N=1384)	-0.0641055	0.798845	EXP.PETS.now.Dog	00:00:00.100000	0.576689
k__Bacteria|p__Firmicutes|c__Clostridia|o__Clostridiales|f__Lachnospiraceae|g__Coprococcus|s__Coprococcus_catus|t__SGB4670	Dog (N=1384)	-0.385033	0.132015	EXP.PETS.now.Dog	0:-0.30666	0.0566057
k__Bacteria|p__Firmicutes|c__Negativicutes|o__Acidaminococcales|f__Acidaminococcaceae|g__Phascolarctobacterium|s__Phascolarctobacterium_succinatutens|t__SGB5765_group	Dog (N=1384)	0.0772689	0.938496	EXP.PETS.now.Dog	00:00:00.200000	0.452445
k__Bacteria|p__Firmicutes|c__Clostridia|o__Clostridiales|f__Ruminococcaceae|g__Faecalibacterium|s__Faecalibacterium_prausnitzii|t__SGB15342	Dog (N=1384)	-0.187452	0.2569	EXP.PETS.now.Dog	NA	NA
k__Bacteria|p__Firmicutes|c__Clostridia|o__Clostridiales|f__Lachnospiraceae|g__Roseburia|s__Roseburia_intestinalis|t__SGB4951	Dog (N=1384)	0.0539493	0.944693	EXP.PETS.now.Dog	00:00:00.200000	0.390438
k__Bacteria|p__Proteobacteria|c__Deltaproteobacteria|o__Desulfovibrionales|f__Desulfovibrionaceae|g__Desulfovibrio|s__Desulfovibrio_piger|t__SGB15467_group	Dog (N=1384)	-0.322441	0.616181	EXP.PETS.now.Dog	00:00:00.700000	0.000995676
k__Archaea|p__Euryarchaeota|c__Methanobacteria|o__Methanobacteriales|f__Methanobacteriaceae|g__Methanobrevibacter|s__Methanobrevibacter_smithii|t__SGB714_group	Dog (N=1384)	-0.296112	0.666295	EXP.PETS.now.Dog	00:00:00.100000	0.670863
k__Bacteria|p__Firmicutes|c__Clostridia|o__Clostridiales|f__Ruminococcaceae|g__Faecalibacterium|s__Faecalibacterium_prausnitzii|t__SGB15318_group	Dog (N=1384)	-0.0391982	0.91255	EXP.PETS.now.Dog	NA	NA
k__Bacteria|p__Firmicutes|c__Clostridia|o__Clostridiales|f__Ruminococcaceae|g__Ruminococcaceae_unclassified|s__Eubacterium_siraeum|t__SGB4198_group	Dog (N=1384)	-0.180756	0.816455	EXP.PETS.now.Dog	00:00:00	0.976794
k__Bacteria|p__Firmicutes|c__Clostridia|o__Clostridiales|f__Lachnospiraceae|g__Coprococcus|s__Coprococcus_eutactus|t__SGB5118	Dog (N=1384)	-0.0912084	0.922795	EXP.PETS.now.Dog	0:-0.20497	0.0167648
k__Bacteria|p__Firmicutes|c__Negativicutes|o__Veillonellales|f__Veillonellaceae|g__Veillonella|s__Veillonella_parvula|t__SGB6939	Dog (N=1384)	-0.0472203	0.954936	EXP.PETS.now.Dog	0:-0.0751	0.642697
k__Bacteria|p__Proteobacteria|c__Gammaproteobacteria|o__Pasteurellales|f__Pasteurellaceae|g__Haemophilus|s__Haemophilus_parainfluenzae|t__SGB9712_group	Dog (N=1384)	-0.0964829	0.865743	EXP.PETS.now.Dog	0:-0.28881	0.118801
k__Bacteria|p__Firmicutes|c__Clostridia|o__Clostridiales|f__Lachnospiraceae|g__Mediterraneibacter|s__Ruminococcus_torques|t__SGB4563_group	Dog (N=1384)	-0.0511805	0.886875	EXP.PETS.now.Dog	00:00:00.300000	0.0775604
k__Bacteria|p__Firmicutes|c__Clostridia|o__Clostridiales|f__Lachnospiraceae|g__Dorea|s__Dorea_longicatena|t__SGB4581	Dog (N=1384)	0.0687198	0.885328	EXP.PETS.now.Dog	0:-0.05604	0.848418
k__Bacteria|p__Proteobacteria|c__Gammaproteobacteria|o__Enterobacterales|f__Enterobacteriaceae|g__Escherichia|s__Escherichia_coli|t__SGB10068	Dog (N=1384)	-0.150429	0.768567	EXP.PETS.now.Dog	00:00:00.100000	0.799291
k__Bacteria|p__Firmicutes|c__Clostridia|o__Clostridiales|f__Lachnospiraceae|g__Dorea|s__Dorea_formicigenerans|t__SGB4575	Dog (N=1384)	-0.0301768	0.912624	EXP.PETS.now.Dog	00:00:00.100000	0.836055
k__Bacteria|p__Proteobacteria|c__Betaproteobacteria|o__Burkholderiales|f__Sutterellaceae|g__Sutterella|s__Sutterella_wadsworthensis|t__SGB9286	Dog (N=1384)	-0.0885715	0.930023	EXP.PETS.now.Dog	0:8e-05	0.99979
k__Bacteria|p__Firmicutes|c__Clostridia|o__Clostridiales|f__Lachnospiraceae|g__Coprococcus|s__Coprococcus_comes|t__SGB4577_group	Dog (N=1384)	-0.149916	0.398999	EXP.PETS.now.Dog	0:-0.14203	0.520315
k__Bacteria|p__Firmicutes|c__Negativicutes|o__Veillonellales|f__Veillonellaceae|g__Veillonella|s__Veillonella_atypica|t__SGB6936	Dog (N=1384)	-0.237569	0.702791	EXP.PETS.now.Dog	0:-0.0143	0.935315
k__Bacteria|p__Firmicutes|c__Clostridia|o__Clostridiales|f__Ruminococcaceae|g__Faecalibacterium|s__Faecalibacterium_prausnitzii|t__SGB15323	Dog (N=1384)	-0.329586	0.606718	EXP.PETS.now.Dog	NA	NA
k__Bacteria|p__Bacteroidetes|c__Bacteroidia|o__Bacteroidales|f__Bacteroidaceae|g__Bacteroides|s__Bacteroides_fragilis|t__SGB1853	Dog (N=1384)	-0.227938	0.460326	EXP.PETS.now.Dog	0:-0.33751	0.145141
k__Bacteria|p__Firmicutes|c__Clostridia|o__Clostridiales|f__Ruminococcaceae|g__Faecalibacterium|s__Faecalibacterium_prausnitzii|t__SGB15317	Dog (N=1384)	-0.293219	0.216134	EXP.PETS.now.Dog	NA	NA
k__Bacteria|p__Bacteroidetes|c__Bacteroidia|o__Bacteroidales|f__Tannerellaceae|g__Parabacteroides|s__Parabacteroides_distasonis|t__SGB1934	Dog (N=1384)	0.30955	0.627598	EXP.PETS.now.Dog	00:00:00	0.944872
k__Bacteria|p__Firmicutes|c__Clostridia|o__Clostridiales|f__Lachnospiraceae|g__Coprococcus|s__Coprococcus_eutactus|t__SGB5121	Dog (N=1384)	-0.16616	0.822606	EXP.PETS.now.Dog	NA	NA
k__Bacteria|p__Bacteroidetes|c__Bacteroidia|o__Bacteroidales|f__Prevotellaceae|g__Prevotella|s__Prevotella_stercorea|t__SGB1679	Dog (N=1384)	-0.292949	0.736589	EXP.PETS.now.Dog	00:00:00.100000	0.408005
k__Bacteria|p__Firmicutes|c__Clostridia|o__Clostridiales|f__Lachnospiraceae|g__Dorea|s__Dorea_longicatena|t__SGB4582_group	Dog (N=1384)	-0.237121	0.472096	EXP.PETS.now.Dog	NA	NA
k__Bacteria|p__Firmicutes|c__Clostridia|o__Clostridiales|f__Lachnospiraceae|g__Coprococcus|s__Coprococcus_eutactus|t__SGB5117	Dog (N=1384)	-0.261407	0.717635	EXP.PETS.now.Dog	NA	NA
k__Bacteria|p__Bacteroidetes|c__Bacteroidia|o__Bacteroidales|f__Bacteroidaceae|g__Bacteroides|s__Bacteroides_uniformis|t__SGB1836_group	Dog (N=1384)	0.127835	0.869042	EXP.PETS.now.Dog	0:-0.10231	0.368572
k__Bacteria|p__Firmicutes|c__Clostridia|o__Clostridiales|f__Lachnospiraceae|g__Roseburia|s__Roseburia_hominis|t__SGB4936	Dog (N=1384)	-0.247316	0.518556	EXP.PETS.now.Dog	0:-0.26663	0.0734228
k__Bacteria|p__Actinobacteria|c__Actinobacteria|o__Bifidobacteriales|f__Bifidobacteriaceae|g__Bifidobacterium|s__Bifidobacterium_adolescentis|t__SGB17244	Dog (N=1384)	-0.545486	0.266547	EXP.PETS.now.Dog	0:-0.26453	0.218918
k__Bacteria|p__Firmicutes|c__Clostridia|o__Clostridiales|f__Ruminococcaceae|g__Faecalibacterium|s__Faecalibacterium_prausnitzii|t__SGB15322	Dog (N=1384)	-0.226216	0.742372	EXP.PETS.now.Dog	NA	NA
k__Bacteria|p__Bacteroidetes|c__Bacteroidia|o__Bacteroidales|f__Rikenellaceae|g__Alistipes|s__Alistipes_senegalensis|t__SGB2296	Dog (N=1384)	-0.424902	0.362904	EXP.PETS.now.Dog	0:-0.12868	0.595003
k__Bacteria|p__Actinobacteria|c__Actinobacteria|o__Bifidobacteriales|f__Bifidobacteriaceae|g__Bifidobacterium|s__Bifidobacterium_pseudocatenulatum|t__SGB17237	Dog (N=1384)	0.096019	0.890731	EXP.PETS.now.Dog	0:-0.14306	0.240204
k__Bacteria|p__Proteobacteria|c__Deltaproteobacteria|o__Desulfovibrionales|f__Desulfovibrionaceae|g__Bilophila|s__Bilophila_wadsworthia|t__SGB15452	Dog (N=1384)	0.107358	0.890741	EXP.PETS.now.Dog	0:-0.44615	0.00466655
k__Bacteria|p__Bacteroidetes|c__Bacteroidia|o__Bacteroidales|f__Rikenellaceae|g__Alistipes|s__Alistipes_putredinis|t__SGB2318	Dog (N=1384)	5.74955e-05	0.999926	EXP.PETS.now.Dog	00:00:00	0.818911
k__Bacteria|p__Bacteroidetes|c__Bacteroidia|o__Bacteroidales|f__Rikenellaceae|g__Alistipes|s__Alistipes_shahii|t__SGB2295	Dog (N=1384)	-0.363572	0.542931	EXP.PETS.now.Dog	0:-0.14443	0.399035
k__Bacteria|p__Bacteroidetes|c__Bacteroidia|o__Bacteroidales|f__Bacteroidaceae|g__Bacteroides|s__Bacteroides_xylanisolvens|t__SGB1867	Dog (N=1384)	-0.085512	0.926727	EXP.PETS.now.Dog	0:-0.03433	0.92777
k__Bacteria|p__Bacteroidetes|c__Bacteroidia|o__Bacteroidales|f__Bacteroidaceae|g__Bacteroides|s__Bacteroides_thetaiotaomicron|t__SGB1861	Dog (N=1384)	0.134587	0.865865	EXP.PETS.now.Dog	0:-0.12019	0.658675
k__Bacteria|p__Firmicutes|c__Clostridia|o__Clostridiales|f__Ruminococcaceae|g__Ruminococcus|s__Ruminococcus_callidus|t__SGB4422	Dog (N=1384)	0.105951	0.908249	EXP.PETS.now.Dog	0:-0.11454	0.690092
k__Bacteria|p__Bacteroidetes|c__Bacteroidia|o__Bacteroidales|f__Bacteroidaceae|g__Bacteroides|s__Bacteroides_ovatus|t__SGB1871	Dog (N=1384)	-0.0684907	0.944295	EXP.PETS.now.Dog	0:-0.24318	0.131365
k__Bacteria|p__Bacteroidetes|c__Bacteroidia|o__Bacteroidales|f__Tannerellaceae|g__Parabacteroides|s__Parabacteroides_merdae|t__SGB1949	Dog (N=1384)	0.0502778	0.959532	EXP.PETS.now.Dog	00:00:00.200000	0.458306
k__Bacteria|p__Firmicutes|c__Clostridia|o__Clostridiales|f__Lachnospiraceae|g__Mediterraneibacter|s__Ruminococcus_lactaris|t__SGB4557	Dog (N=1384)	-0.044014	0.963517	EXP.PETS.now.Dog	00:00:00.100000	0.815677
k__Bacteria|p__Bacteroidetes|c__Bacteroidia|o__Bacteroidales|f__Odoribacteraceae|g__Odoribacter|s__Odoribacter_splanchnicus|t__SGB1790	Dog (N=1384)	-0.157537	0.839887	EXP.PETS.now.Dog	0:-0.40038	0.0461758
k__Bacteria|p__Bacteroidetes|c__Bacteroidia|o__Bacteroidales|f__Barnesiellaceae|g__Barnesiella|s__Barnesiella_intestinihominis|t__SGB1965	Dog (N=1384)	-0.016703	0.987736	EXP.PETS.now.Dog	0:-0.20264	0.303255
k__Bacteria|p__Bacteroidetes|c__Bacteroidia|o__Bacteroidales|f__Prevotellaceae|g__Paraprevotella|s__Paraprevotella_clara|t__SGB1798	Dog (N=1384)	0.269968	0.689197	EXP.PETS.now.Dog	00:00:00.200000	0.523977
k__Bacteria|p__Bacteroidetes|c__Bacteroidia|o__Bacteroidales|f__Bacteroidaceae|g__Bacteroides|s__Bacteroides_stercoris|t__SGB1830_group	Dog (N=1384)	-0.0617191	0.944022	EXP.PETS.now.Dog	00:00:00.400000	0.113227
k__Bacteria|p__Bacteroidetes|c__Bacteroidia|o__Bacteroidales|f__Rikenellaceae|g__Alistipes|s__Alistipes_finegoldii|t__SGB2301	Dog (N=1384)	-0.048786	0.953116	EXP.PETS.now.Dog	0:-0.3232	0.0391244
k__Bacteria|p__Proteobacteria|c__Betaproteobacteria|o__Burkholderiales|f__Sutterellaceae|g__Sutterella|s__Sutterella_wadsworthensis|t__SGB9283	Dog (N=1384)	0.00273448	0.997791	EXP.PETS.now.Dog	NA	NA
k__Bacteria|p__Bacteroidetes|c__Bacteroidia|o__Bacteroidales|f__Bacteroidaceae|g__Bacteroides|s__Bacteroides_fragilis|t__SGB1855_group	Dog (N=1384)	0.233523	0.724306	EXP.PETS.now.Dog	NA	NA
k__Bacteria|p__Bacteroidetes|c__Bacteroidia|o__Bacteroidales|f__Rikenellaceae|g__Alistipes|s__Alistipes_onderdonkii|t__SGB2303	Dog (N=1384)	0.0764654	0.91657	EXP.PETS.now.Dog	0:-0.3689	0.00140186
k__Bacteria|p__Bacteroidetes|c__Bacteroidia|o__Bacteroidales|f__Bacteroidaceae|g__Bacteroides|s__Bacteroides_cellulosilyticus|t__SGB1844	Dog (N=1384)	0.220952	0.57708	EXP.PETS.now.Dog	0:-0.20902	0.491377
k__Bacteria|p__Firmicutes|c__Negativicutes|o__Selenomonadales|f__Selenomonadaceae|g__Mitsuokella|s__Mitsuokella_multacida|t__SGB5906_group	Dog (N=1384)	0.0661962	0.930356	EXP.PETS.now.Dog	00:00:00.300000	0.0290446
k__Bacteria|p__Bacteroidetes|c__Bacteroidia|o__Bacteroidales|f__Bacteroidaceae|g__Bacteroides|s__Bacteroides_caccae|t__SGB1877	Dog (N=1384)	0.143954	0.864659	EXP.PETS.now.Dog	0:-0.05989	0.88089
k__Bacteria|p__Actinobacteria|c__Actinobacteria|o__Bifidobacteriales|f__Bifidobacteriaceae|g__Bifidobacterium|s__Bifidobacterium_longum|t__SGB17248	Dog (N=1384)	0.0379454	0.963962	EXP.PETS.now.Dog	0:-0.35334	0.0181759
k__Bacteria|p__Verrucomicrobia|c__Verrucomicrobiae|o__Verrucomicrobiales|f__Akkermansiaceae|g__Akkermansia|s__Akkermansia_muciniphila|t__SGB9226	Dog (N=1384)	-0.105063	0.871582	EXP.PETS.now.Dog	0:-0.04586	0.914869
k__Bacteria|p__Bacteroidetes|c__Bacteroidia|o__Bacteroidales|f__Bacteroidaceae|g__Bacteroides|s__Bacteroides_finegoldii|t__SGB1862	Dog (N=1384)	0.0653032	0.91738	EXP.PETS.now.Dog	00:00:00	0.929135
k__Bacteria|p__Bacteroidetes|c__Bacteroidia|o__Bacteroidales|f__Bacteroidaceae|g__Bacteroides|s__Bacteroides_eggerthii|t__SGB1829	Dog (N=1384)	-0.198478	0.531827	EXP.PETS.now.Dog	00:00:00	0.986533
k__Bacteria|p__Firmicutes|c__Clostridia|o__Clostridiales|f__Lachnospiraceae|g__Mediterraneibacter|s__Ruminococcus_torques|t__SGB4608	Dog (N=1384)	-0.0625338	0.915217	EXP.PETS.now.Dog	NA	NA
k__Bacteria|p__Bacteroidetes|c__Bacteroidia|o__Bacteroidales|f__Bacteroidaceae|g__Bacteroides|s__Bacteroides_intestinalis|t__SGB1846	Dog (N=1384)	0.272246	0.401407	EXP.PETS.now.Dog	0:-0.12754	0.611229
k__Bacteria|p__Firmicutes|c__Clostridia|o__Clostridiales|f__Ruminococcaceae|g__Flavonifractor|s__Flavonifractor_plautii|t__SGB15132	Dog (N=1384)	0.283353	0.358009	EXP.PETS.now.Dog	0:-0.04969	0.867541
k__Bacteria|p__Firmicutes|c__Clostridia|o__Clostridiales|f__Lachnospiraceae|g__Mediterraneibacter|s__Ruminococcus_gnavus|t__SGB4584	Dog (N=1384)	0.0536067	0.929484	EXP.PETS.now.Dog	00:00:00.100000	0.447126
k__Bacteria|p__Firmicutes|c__Clostridia|o__Clostridiales|f__Lachnospiraceae|g__Butyrivibrio|s__Butyrivibrio_crossotus|t__SGB5065	Cigarette usage (N=82)	0.716407	0.663766	EXP.SMOKING.Smoker.Now	0:-0.57011	0.0318195
k__Bacteria|p__Firmicutes|c__Clostridia|o__Clostridiales|f__Lachnospiraceae|g__Lachnospiraceae_unclassified|s__Eubacterium_rectale|t__SGB4933_group	Cigarette usage (N=82)	-0.00818572	0.993695	EXP.SMOKING.Smoker.Now	0:-0.22175	0.215831
k__Bacteria|p__Firmicutes|c__Bacilli|o__Lactobacillales|f__Streptococcaceae|g__Streptococcus|s__Streptococcus_salivarius|t__SGB8007_group	Cigarette usage (N=82)	-0.0624663	0.961339	EXP.SMOKING.Smoker.Now	0:-0.48472	0.00666658
k__Bacteria|p__Firmicutes|c__Bacilli|o__Lactobacillales|f__Streptococcaceae|g__Streptococcus|s__Streptococcus_parasanguinis|t__SGB8071	Cigarette usage (N=82)	0.134448	0.931154	EXP.SMOKING.Smoker.Now	00:00:00	0.948982
k__Bacteria|p__Firmicutes|c__Clostridia|o__Clostridiales|f__Lachnospiraceae|g__Roseburia|s__Roseburia_inulinivorans|t__SGB4940	Cigarette usage (N=82)	0.3941	0.478775	EXP.SMOKING.Smoker.Now	00:00:00.100000	0.812333
k__Bacteria|p__Firmicutes|c__Clostridia|o__Clostridiales|f__Ruminococcaceae|g__Faecalibacterium|s__Faecalibacterium_prausnitzii|t__SGB15316_group	Cigarette usage (N=82)	0.037884	0.9585	EXP.SMOKING.Smoker.Now	0:-0.17635	0.00104539
k__Bacteria|p__Proteobacteria|c__Gammaproteobacteria|o__Enterobacterales|f__Enterobacteriaceae|g__Klebsiella|s__Klebsiella_pneumoniae|t__SGB10115	Cigarette usage (N=82)	0.298238	0.87467	EXP.SMOKING.Smoker.Now	0:-0.00315	0.992309
k__Bacteria|p__Firmicutes|c__Clostridia|o__Clostridiales|f__Ruminococcaceae|g__Ruminococcus|s__Ruminococcus_bromii|t__SGB4285_group	Cigarette usage (N=82)	-0.0813007	0.967321	EXP.SMOKING.Smoker.Now	00:00:00.500000	0.201349
k__Bacteria|p__Firmicutes|c__Clostridia|o__Clostridiales|f__Ruminococcaceae|g__Faecalibacterium|s__Faecalibacterium_prausnitzii|t__SGB15332_group	Cigarette usage (N=82)	0.0875361	0.898104	EXP.SMOKING.Smoker.Now	NA	NA
k__Bacteria|p__Actinobacteria|c__Coriobacteriia|o__Coriobacteriales|f__Coriobacteriaceae|g__Collinsella|s__Collinsella_aerofaciens|t__SGB14546_group	Cigarette usage (N=82)	-0.0716349	0.916776	EXP.SMOKING.Smoker.Now	0:-0.0936	0.77275
k__Bacteria|p__Firmicutes|c__Clostridia|o__Clostridiales|f__Lachnospiraceae|g__Coprococcus|s__Coprococcus_catus|t__SGB4670	Cigarette usage (N=82)	-0.422753	0.603055	EXP.SMOKING.Smoker.Now	0:-0.79506	2.24e-05
k__Bacteria|p__Firmicutes|c__Negativicutes|o__Acidaminococcales|f__Acidaminococcaceae|g__Phascolarctobacterium|s__Phascolarctobacterium_succinatutens|t__SGB5765_group	Cigarette usage (N=82)	0.969648	0.468437	EXP.SMOKING.Smoker.Now	00:00:00.600000	0.0947697
k__Bacteria|p__Firmicutes|c__Clostridia|o__Clostridiales|f__Ruminococcaceae|g__Faecalibacterium|s__Faecalibacterium_prausnitzii|t__SGB15342	Cigarette usage (N=82)	0.155029	0.781453	EXP.SMOKING.Smoker.Now	NA	NA
k__Bacteria|p__Firmicutes|c__Clostridia|o__Clostridiales|f__Lachnospiraceae|g__Roseburia|s__Roseburia_intestinalis|t__SGB4951	Cigarette usage (N=82)	0.0016647	0.99931	EXP.SMOKING.Smoker.Now	00:00:00.600000	0.0264114
k__Bacteria|p__Proteobacteria|c__Deltaproteobacteria|o__Desulfovibrionales|f__Desulfovibrionaceae|g__Desulfovibrio|s__Desulfovibrio_piger|t__SGB15467_group	Cigarette usage (N=82)	0.107613	0.961595	EXP.SMOKING.Smoker.Now	00:00:00.500000	0.152493
k__Archaea|p__Euryarchaeota|c__Methanobacteria|o__Methanobacteriales|f__Methanobacteriaceae|g__Methanobrevibacter|s__Methanobrevibacter_smithii|t__SGB714_group	Cigarette usage (N=82)	-0.0056846	0.998296	EXP.SMOKING.Smoker.Now	00:00:00	0.992863
k__Bacteria|p__Firmicutes|c__Clostridia|o__Clostridiales|f__Ruminococcaceae|g__Faecalibacterium|s__Faecalibacterium_prausnitzii|t__SGB15318_group	Cigarette usage (N=82)	0.0048263	0.996317	EXP.SMOKING.Smoker.Now	NA	NA
k__Bacteria|p__Firmicutes|c__Clostridia|o__Clostridiales|f__Ruminococcaceae|g__Ruminococcaceae_unclassified|s__Eubacterium_siraeum|t__SGB4198_group	Cigarette usage (N=82)	0.430058	0.800088	EXP.SMOKING.Smoker.Now	0:-0.17224	0.702037
k__Bacteria|p__Firmicutes|c__Clostridia|o__Clostridiales|f__Lachnospiraceae|g__Coprococcus|s__Coprococcus_eutactus|t__SGB5118	Cigarette usage (N=82)	0.513698	0.747811	EXP.SMOKING.Smoker.Now	0:-0.18928	0.193379
k__Bacteria|p__Firmicutes|c__Negativicutes|o__Veillonellales|f__Veillonellaceae|g__Veillonella|s__Veillonella_parvula|t__SGB6939	Cigarette usage (N=82)	-0.583566	0.63456	EXP.SMOKING.Smoker.Now	0:-0.43174	0.00155265
k__Bacteria|p__Proteobacteria|c__Gammaproteobacteria|o__Pasteurellales|f__Pasteurellaceae|g__Haemophilus|s__Haemophilus_parainfluenzae|t__SGB9712_group	Cigarette usage (N=82)	-0.33256	0.761189	EXP.SMOKING.Smoker.Now	0:-1.34983	4.2e-13
k__Bacteria|p__Firmicutes|c__Clostridia|o__Clostridiales|f__Lachnospiraceae|g__Mediterraneibacter|s__Ruminococcus_torques|t__SGB4563_group	Cigarette usage (N=82)	-0.0676807	0.938255	EXP.SMOKING.Smoker.Now	00:00:00.700000	0.00397237
k__Bacteria|p__Firmicutes|c__Clostridia|o__Clostridiales|f__Lachnospiraceae|g__Dorea|s__Dorea_longicatena|t__SGB4581	Cigarette usage (N=82)	0.0110322	0.993601	EXP.SMOKING.Smoker.Now	0:-0.38831	0.107214
k__Bacteria|p__Proteobacteria|c__Gammaproteobacteria|o__Enterobacterales|f__Enterobacteriaceae|g__Escherichia|s__Escherichia_coli|t__SGB10068	Cigarette usage (N=82)	0.0398595	0.981199	EXP.SMOKING.Smoker.Now	0:-0.19568	0.666015
k__Bacteria|p__Firmicutes|c__Clostridia|o__Clostridiales|f__Lachnospiraceae|g__Dorea|s__Dorea_formicigenerans|t__SGB4575	Cigarette usage (N=82)	-0.0294464	0.964393	EXP.SMOKING.Smoker.Now	0:-0.37046	0.132141
k__Bacteria|p__Proteobacteria|c__Betaproteobacteria|o__Burkholderiales|f__Sutterellaceae|g__Sutterella|s__Sutterella_wadsworthensis|t__SGB9286	Cigarette usage (N=82)	0.679468	0.662612	EXP.SMOKING.Smoker.Now	00:00:00.300000	0.532805
k__Bacteria|p__Firmicutes|c__Clostridia|o__Clostridiales|f__Lachnospiraceae|g__Coprococcus|s__Coprococcus_comes|t__SGB4577_group	Cigarette usage (N=82)	-0.0188105	0.981031	EXP.SMOKING.Smoker.Now	0:-0.23564	0.430292
k__Bacteria|p__Firmicutes|c__Negativicutes|o__Veillonellales|f__Veillonellaceae|g__Veillonella|s__Veillonella_atypica|t__SGB6936	Cigarette usage (N=82)	-0.13913	0.941945	EXP.SMOKING.Smoker.Now	0:-0.20045	0.10683
k__Bacteria|p__Firmicutes|c__Clostridia|o__Clostridiales|f__Ruminococcaceae|g__Faecalibacterium|s__Faecalibacterium_prausnitzii|t__SGB15323	Cigarette usage (N=82)	1.1694	0.308831	EXP.SMOKING.Smoker.Now	NA	NA
k__Bacteria|p__Bacteroidetes|c__Bacteroidia|o__Bacteroidales|f__Bacteroidaceae|g__Bacteroides|s__Bacteroides_fragilis|t__SGB1853	Cigarette usage (N=82)	-0.104068	0.927985	EXP.SMOKING.Smoker.Now	00:00:00.200000	0.723098
k__Bacteria|p__Firmicutes|c__Clostridia|o__Clostridiales|f__Ruminococcaceae|g__Faecalibacterium|s__Faecalibacterium_prausnitzii|t__SGB15317	Cigarette usage (N=82)	0.296698	0.700527	EXP.SMOKING.Smoker.Now	NA	NA
k__Bacteria|p__Bacteroidetes|c__Bacteroidia|o__Bacteroidales|f__Tannerellaceae|g__Parabacteroides|s__Parabacteroides_distasonis|t__SGB1934	Cigarette usage (N=82)	-1.17279	0.285507	EXP.SMOKING.Smoker.Now	00:00:00	0.987499
k__Bacteria|p__Firmicutes|c__Clostridia|o__Clostridiales|f__Lachnospiraceae|g__Coprococcus|s__Coprococcus_eutactus|t__SGB5121	Cigarette usage (N=82)	0.595988	0.675967	EXP.SMOKING.Smoker.Now	NA	NA
k__Bacteria|p__Bacteroidetes|c__Bacteroidia|o__Bacteroidales|f__Prevotellaceae|g__Prevotella|s__Prevotella_stercorea|t__SGB1679	Cigarette usage (N=82)	-0.649318	0.736852	EXP.SMOKING.Smoker.Now	00:00:00.100000	0.854887
k__Bacteria|p__Firmicutes|c__Clostridia|o__Clostridiales|f__Lachnospiraceae|g__Dorea|s__Dorea_longicatena|t__SGB4582_group	Cigarette usage (N=82)	0.17173	0.875324	EXP.SMOKING.Smoker.Now	NA	NA
k__Bacteria|p__Firmicutes|c__Clostridia|o__Clostridiales|f__Lachnospiraceae|g__Coprococcus|s__Coprococcus_eutactus|t__SGB5117	Cigarette usage (N=82)	0.431771	0.809377	EXP.SMOKING.Smoker.Now	NA	NA
k__Bacteria|p__Bacteroidetes|c__Bacteroidia|o__Bacteroidales|f__Bacteroidaceae|g__Bacteroides|s__Bacteroides_uniformis|t__SGB1836_group	Cigarette usage (N=82)	-0.895963	0.426665	EXP.SMOKING.Smoker.Now	00:00:00.100000	0.727669
k__Bacteria|p__Firmicutes|c__Clostridia|o__Clostridiales|f__Lachnospiraceae|g__Roseburia|s__Roseburia_hominis|t__SGB4936	Cigarette usage (N=82)	-0.442538	0.639866	EXP.SMOKING.Smoker.Now	0:-1.0387	4.65e-11
k__Bacteria|p__Actinobacteria|c__Actinobacteria|o__Bifidobacteriales|f__Bifidobacteriaceae|g__Bifidobacterium|s__Bifidobacterium_adolescentis|t__SGB17244	Cigarette usage (N=82)	1.10549	0.334436	EXP.SMOKING.Smoker.Now	0:-0.3605	0.251531
k__Bacteria|p__Firmicutes|c__Clostridia|o__Clostridiales|f__Ruminococcaceae|g__Faecalibacterium|s__Faecalibacterium_prausnitzii|t__SGB15322	Cigarette usage (N=82)	0.917638	0.448881	EXP.SMOKING.Smoker.Now	NA	NA
k__Bacteria|p__Bacteroidetes|c__Bacteroidia|o__Bacteroidales|f__Rikenellaceae|g__Alistipes|s__Alistipes_senegalensis|t__SGB2296	Cigarette usage (N=82)	-0.627504	0.614591	EXP.SMOKING.Smoker.Now	0:-0.4228	0.0908074
k__Bacteria|p__Actinobacteria|c__Actinobacteria|o__Bifidobacteriales|f__Bifidobacteriaceae|g__Bifidobacterium|s__Bifidobacterium_pseudocatenulatum|t__SGB17237	Cigarette usage (N=82)	-0.461412	0.708752	EXP.SMOKING.Smoker.Now	0:-0.13017	0.53274
k__Bacteria|p__Proteobacteria|c__Deltaproteobacteria|o__Desulfovibrionales|f__Desulfovibrionaceae|g__Bilophila|s__Bilophila_wadsworthia|t__SGB15452	Cigarette usage (N=82)	-0.154267	0.935104	EXP.SMOKING.Smoker.Now	0:-0.27903	0.376424
k__Bacteria|p__Bacteroidetes|c__Bacteroidia|o__Bacteroidales|f__Rikenellaceae|g__Alistipes|s__Alistipes_putredinis|t__SGB2318	Cigarette usage (N=82)	-0.533544	0.723537	EXP.SMOKING.Smoker.Now	0:-0.11067	0.644785
k__Bacteria|p__Bacteroidetes|c__Bacteroidia|o__Bacteroidales|f__Rikenellaceae|g__Alistipes|s__Alistipes_shahii|t__SGB2295	Cigarette usage (N=82)	-0.350862	0.84536	EXP.SMOKING.Smoker.Now	0:-0.37906	0.0444424
k__Bacteria|p__Bacteroidetes|c__Bacteroidia|o__Bacteroidales|f__Bacteroidaceae|g__Bacteroides|s__Bacteroides_xylanisolvens|t__SGB1867	Cigarette usage (N=82)	-0.656596	0.643305	EXP.SMOKING.Smoker.Now	0:-0.19019	0.607687
k__Bacteria|p__Bacteroidetes|c__Bacteroidia|o__Bacteroidales|f__Bacteroidaceae|g__Bacteroides|s__Bacteroides_thetaiotaomicron|t__SGB1861	Cigarette usage (N=82)	-0.479918	0.751249	EXP.SMOKING.Smoker.Now	0:-0.36286	0.215702
k__Bacteria|p__Firmicutes|c__Clostridia|o__Clostridiales|f__Ruminococcaceae|g__Ruminococcus|s__Ruminococcus_callidus|t__SGB4422	Cigarette usage (N=82)	0.621618	0.685798	EXP.SMOKING.Smoker.Now	0:-0.85198	0.000121456
k__Bacteria|p__Bacteroidetes|c__Bacteroidia|o__Bacteroidales|f__Bacteroidaceae|g__Bacteroides|s__Bacteroides_ovatus|t__SGB1871	Cigarette usage (N=82)	-0.429806	0.803485	EXP.SMOKING.Smoker.Now	0:-0.28378	0.257126
k__Bacteria|p__Bacteroidetes|c__Bacteroidia|o__Bacteroidales|f__Tannerellaceae|g__Parabacteroides|s__Parabacteroides_merdae|t__SGB1949	Cigarette usage (N=82)	-1.01712	0.401038	EXP.SMOKING.Smoker.Now	00:00:00.300000	0.53471
k__Bacteria|p__Firmicutes|c__Clostridia|o__Clostridiales|f__Lachnospiraceae|g__Mediterraneibacter|s__Ruminococcus_lactaris|t__SGB4557	Cigarette usage (N=82)	-0.892509	0.464566	EXP.SMOKING.Smoker.Now	0:-0.06494	0.910394
k__Bacteria|p__Bacteroidetes|c__Bacteroidia|o__Bacteroidales|f__Odoribacteraceae|g__Odoribacter|s__Odoribacter_splanchnicus|t__SGB1790	Cigarette usage (N=82)	-0.611694	0.670089	EXP.SMOKING.Smoker.Now	0:-0.43776	0.171338
k__Bacteria|p__Bacteroidetes|c__Bacteroidia|o__Bacteroidales|f__Barnesiellaceae|g__Barnesiella|s__Barnesiella_intestinihominis|t__SGB1965	Cigarette usage (N=82)	-0.727945	0.582304	EXP.SMOKING.Smoker.Now	0:-0.61036	0.00352427
k__Bacteria|p__Bacteroidetes|c__Bacteroidia|o__Bacteroidales|f__Prevotellaceae|g__Paraprevotella|s__Paraprevotella_clara|t__SGB1798	Cigarette usage (N=82)	-0.71059	0.607961	EXP.SMOKING.Smoker.Now	00:00:00.400000	0.233174
k__Bacteria|p__Bacteroidetes|c__Bacteroidia|o__Bacteroidales|f__Bacteroidaceae|g__Bacteroides|s__Bacteroides_stercoris|t__SGB1830_group	Cigarette usage (N=82)	-0.179745	0.925997	EXP.SMOKING.Smoker.Now	00:00:00.400000	0.276547
k__Bacteria|p__Bacteroidetes|c__Bacteroidia|o__Bacteroidales|f__Rikenellaceae|g__Alistipes|s__Alistipes_finegoldii|t__SGB2301	Cigarette usage (N=82)	-0.317121	0.833558	EXP.SMOKING.Smoker.Now	0:-0.53509	0.0116675
k__Bacteria|p__Proteobacteria|c__Betaproteobacteria|o__Burkholderiales|f__Sutterellaceae|g__Sutterella|s__Sutterella_wadsworthensis|t__SGB9283	Cigarette usage (N=82)	-0.00708856	0.997438	EXP.SMOKING.Smoker.Now	NA	NA
k__Bacteria|p__Bacteroidetes|c__Bacteroidia|o__Bacteroidales|f__Bacteroidaceae|g__Bacteroides|s__Bacteroides_fragilis|t__SGB1855_group	Cigarette usage (N=82)	-0.875829	0.461281	EXP.SMOKING.Smoker.Now	NA	NA
k__Bacteria|p__Bacteroidetes|c__Bacteroidia|o__Bacteroidales|f__Rikenellaceae|g__Alistipes|s__Alistipes_onderdonkii|t__SGB2303	Cigarette usage (N=82)	-0.204647	0.894373	EXP.SMOKING.Smoker.Now	0:-0.28933	0.161236
k__Bacteria|p__Bacteroidetes|c__Bacteroidia|o__Bacteroidales|f__Bacteroidaceae|g__Bacteroides|s__Bacteroides_cellulosilyticus|t__SGB1844	Cigarette usage (N=82)	-0.178991	0.886078	EXP.SMOKING.Smoker.Now	0:-0.29478	0.499177
k__Bacteria|p__Firmicutes|c__Negativicutes|o__Selenomonadales|f__Selenomonadaceae|g__Mitsuokella|s__Mitsuokella_multacida|t__SGB5906_group	Cigarette usage (N=82)	-0.227506	0.882992	EXP.SMOKING.Smoker.Now	0:-0.18741	0.384985
k__Bacteria|p__Bacteroidetes|c__Bacteroidia|o__Bacteroidales|f__Bacteroidaceae|g__Bacteroides|s__Bacteroides_caccae|t__SGB1877	Cigarette usage (N=82)	-1.06042	0.37147	EXP.SMOKING.Smoker.Now	0:-0.06253	0.91779
k__Bacteria|p__Actinobacteria|c__Actinobacteria|o__Bifidobacteriales|f__Bifidobacteriaceae|g__Bifidobacterium|s__Bifidobacterium_longum|t__SGB17248	Cigarette usage (N=82)	0.559855	0.646028	EXP.SMOKING.Smoker.Now	0:-0.05763	0.89787
k__Bacteria|p__Verrucomicrobia|c__Verrucomicrobiae|o__Verrucomicrobiales|f__Akkermansiaceae|g__Akkermansia|s__Akkermansia_muciniphila|t__SGB9226	Cigarette usage (N=82)	-0.674534	0.499326	EXP.SMOKING.Smoker.Now	0:-1.23253	1.54e-07
k__Bacteria|p__Bacteroidetes|c__Bacteroidia|o__Bacteroidales|f__Bacteroidaceae|g__Bacteroides|s__Bacteroides_finegoldii|t__SGB1862	Cigarette usage (N=82)	-0.0604452	0.968384	EXP.SMOKING.Smoker.Now	0:-0.04376	0.937165
k__Bacteria|p__Bacteroidetes|c__Bacteroidia|o__Bacteroidales|f__Bacteroidaceae|g__Bacteroides|s__Bacteroides_eggerthii|t__SGB1829	Cigarette usage (N=82)	0.0511859	0.965599	EXP.SMOKING.Smoker.Now	00:00:00.200000	0.701494
k__Bacteria|p__Firmicutes|c__Clostridia|o__Clostridiales|f__Lachnospiraceae|g__Mediterraneibacter|s__Ruminococcus_torques|t__SGB4608	Cigarette usage (N=82)	-0.220921	0.849052	EXP.SMOKING.Smoker.Now	NA	NA
k__Bacteria|p__Bacteroidetes|c__Bacteroidia|o__Bacteroidales|f__Bacteroidaceae|g__Bacteroides|s__Bacteroides_intestinalis|t__SGB1846	Cigarette usage (N=82)	-0.561477	0.458128	EXP.SMOKING.Smoker.Now	0:-0.56902	0.0132825
k__Bacteria|p__Firmicutes|c__Clostridia|o__Clostridiales|f__Ruminococcaceae|g__Flavonifractor|s__Flavonifractor_plautii|t__SGB15132	Cigarette usage (N=82)	-0.26594	0.783087	EXP.SMOKING.Smoker.Now	00:00:00.800000	8.35e-06
k__Bacteria|p__Firmicutes|c__Clostridia|o__Clostridiales|f__Lachnospiraceae|g__Mediterraneibacter|s__Ruminococcus_gnavus|t__SGB4584	Cigarette usage (N=82)	-0.294806	0.776972	EXP.SMOKING.Smoker.Now	00:00:00.500000	6.63e-05
k__Bacteria|p__Firmicutes|c__Clostridia|o__Clostridiales|f__Lachnospiraceae|g__Butyrivibrio|s__Butyrivibrio_crossotus|t__SGB5065	Hemoglobin total	0.0450443	0.909119	MED.BLOOD.HbA1c_mmolpermol	-0.07813	0.548297
k__Bacteria|p__Firmicutes|c__Clostridia|o__Clostridiales|f__Lachnospiraceae|g__Lachnospiraceae_unclassified|s__Eubacterium_rectale|t__SGB4933_group	Hemoglobin total	0.0169531	0.908688	MED.BLOOD.HbA1c_mmolpermol	-0.04942	0.498221
k__Bacteria|p__Firmicutes|c__Bacilli|o__Lactobacillales|f__Streptococcaceae|g__Streptococcus|s__Streptococcus_salivarius|t__SGB8007_group	Hemoglobin total	-0.0833321	0.54179	MED.BLOOD.HbA1c_mmolpermol	0.12815	0.0548758
k__Bacteria|p__Firmicutes|c__Bacilli|o__Lactobacillales|f__Streptococcaceae|g__Streptococcus|s__Streptococcus_parasanguinis|t__SGB8071	Hemoglobin total	-0.101637	0.557119	MED.BLOOD.HbA1c_mmolpermol	0.14291	0.023138
k__Bacteria|p__Firmicutes|c__Clostridia|o__Clostridiales|f__Lachnospiraceae|g__Roseburia|s__Roseburia_inulinivorans|t__SGB4940	Hemoglobin total	-0.0484022	0.667761	MED.BLOOD.HbA1c_mmolpermol	0.04337	0.726271
k__Bacteria|p__Firmicutes|c__Clostridia|o__Clostridiales|f__Ruminococcaceae|g__Faecalibacterium|s__Faecalibacterium_prausnitzii|t__SGB15316_group	Hemoglobin total	0.00498802	0.96942	MED.BLOOD.HbA1c_mmolpermol	-0.04577	0.0221915
k__Bacteria|p__Proteobacteria|c__Gammaproteobacteria|o__Enterobacterales|f__Enterobacteriaceae|g__Klebsiella|s__Klebsiella_pneumoniae|t__SGB10115	Hemoglobin total	0.0502427	0.880772	MED.BLOOD.HbA1c_mmolpermol	0.06134	0.279075
k__Bacteria|p__Firmicutes|c__Clostridia|o__Clostridiales|f__Ruminococcaceae|g__Ruminococcus|s__Ruminococcus_bromii|t__SGB4285_group	Hemoglobin total	-0.0177137	0.958574	MED.BLOOD.HbA1c_mmolpermol	-0.08788	0.555428
k__Bacteria|p__Firmicutes|c__Clostridia|o__Clostridiales|f__Ruminococcaceae|g__Faecalibacterium|s__Faecalibacterium_prausnitzii|t__SGB15332_group	Hemoglobin total	0.00940424	0.940559	MED.BLOOD.HbA1c_mmolpermol	NA	NA
k__Bacteria|p__Actinobacteria|c__Coriobacteriia|o__Coriobacteriales|f__Coriobacteriaceae|g__Collinsella|s__Collinsella_aerofaciens|t__SGB14546_group	Hemoglobin total	0.0642353	0.337664	MED.BLOOD.HbA1c_mmolpermol	0.05477	0.549236
k__Bacteria|p__Firmicutes|c__Clostridia|o__Clostridiales|f__Lachnospiraceae|g__Coprococcus|s__Coprococcus_catus|t__SGB4670	Hemoglobin total	0.00265826	0.992042	MED.BLOOD.HbA1c_mmolpermol	0.00166	0.992518
k__Bacteria|p__Firmicutes|c__Negativicutes|o__Acidaminococcales|f__Acidaminococcaceae|g__Phascolarctobacterium|s__Phascolarctobacterium_succinatutens|t__SGB5765_group	Hemoglobin total	0.0972658	0.737008	MED.BLOOD.HbA1c_mmolpermol	0.05042	0.791961
k__Bacteria|p__Firmicutes|c__Clostridia|o__Clostridiales|f__Ruminococcaceae|g__Faecalibacterium|s__Faecalibacterium_prausnitzii|t__SGB15342	Hemoglobin total	0.0474551	0.550158	MED.BLOOD.HbA1c_mmolpermol	NA	NA
k__Bacteria|p__Firmicutes|c__Clostridia|o__Clostridiales|f__Lachnospiraceae|g__Roseburia|s__Roseburia_intestinalis|t__SGB4951	Hemoglobin total	-0.0983353	0.627309	MED.BLOOD.HbA1c_mmolpermol	-0.06123	0.678681
k__Bacteria|p__Proteobacteria|c__Deltaproteobacteria|o__Desulfovibrionales|f__Desulfovibrionaceae|g__Desulfovibrio|s__Desulfovibrio_piger|t__SGB15467_group	Hemoglobin total	-0.0687321	0.823497	MED.BLOOD.HbA1c_mmolpermol	0.03141	0.884334
k__Archaea|p__Euryarchaeota|c__Methanobacteria|o__Methanobacteriales|f__Methanobacteriaceae|g__Methanobrevibacter|s__Methanobrevibacter_smithii|t__SGB714_group	Hemoglobin total	0.0130711	0.974533	MED.BLOOD.HbA1c_mmolpermol	-0.01089	0.886678
k__Bacteria|p__Firmicutes|c__Clostridia|o__Clostridiales|f__Ruminococcaceae|g__Faecalibacterium|s__Faecalibacterium_prausnitzii|t__SGB15318_group	Hemoglobin total	0.0664765	0.425554	MED.BLOOD.HbA1c_mmolpermol	NA	NA
k__Bacteria|p__Firmicutes|c__Clostridia|o__Clostridiales|f__Ruminococcaceae|g__Ruminococcaceae_unclassified|s__Eubacterium_siraeum|t__SGB4198_group	Hemoglobin total	-0.00362932	0.993601	MED.BLOOD.HbA1c_mmolpermol	-0.1561	0.139678
k__Bacteria|p__Firmicutes|c__Clostridia|o__Clostridiales|f__Lachnospiraceae|g__Coprococcus|s__Coprococcus_eutactus|t__SGB5118	Hemoglobin total	0.0240981	0.949425	MED.BLOOD.HbA1c_mmolpermol	0.00478	0.960786
k__Bacteria|p__Firmicutes|c__Negativicutes|o__Veillonellales|f__Veillonellaceae|g__Veillonella|s__Veillonella_parvula|t__SGB6939	Hemoglobin total	0.0426881	0.8825	MED.BLOOD.HbA1c_mmolpermol	0.11681	0.0193685
k__Bacteria|p__Proteobacteria|c__Gammaproteobacteria|o__Pasteurellales|f__Pasteurellaceae|g__Haemophilus|s__Haemophilus_parainfluenzae|t__SGB9712_group	Hemoglobin total	-0.0622408	0.739066	MED.BLOOD.HbA1c_mmolpermol	0.209	0.00650378
k__Bacteria|p__Firmicutes|c__Clostridia|o__Clostridiales|f__Lachnospiraceae|g__Mediterraneibacter|s__Ruminococcus_torques|t__SGB4563_group	Hemoglobin total	0.0421177	0.705254	MED.BLOOD.HbA1c_mmolpermol	-0.00363	0.986498
k__Bacteria|p__Firmicutes|c__Clostridia|o__Clostridiales|f__Lachnospiraceae|g__Dorea|s__Dorea_longicatena|t__SGB4581	Hemoglobin total	0.0367239	0.82641	MED.BLOOD.HbA1c_mmolpermol	-0.13424	0.0981098
k__Bacteria|p__Proteobacteria|c__Gammaproteobacteria|o__Enterobacterales|f__Enterobacteriaceae|g__Escherichia|s__Escherichia_coli|t__SGB10068	Hemoglobin total	-0.0207476	0.936268	MED.BLOOD.HbA1c_mmolpermol	0.30969	0.000342496
k__Bacteria|p__Firmicutes|c__Clostridia|o__Clostridiales|f__Lachnospiraceae|g__Dorea|s__Dorea_formicigenerans|t__SGB4575	Hemoglobin total	0.0281267	0.730092	MED.BLOOD.HbA1c_mmolpermol	-0.07607	0.461457
k__Bacteria|p__Proteobacteria|c__Betaproteobacteria|o__Burkholderiales|f__Sutterellaceae|g__Sutterella|s__Sutterella_wadsworthensis|t__SGB9286	Hemoglobin total	0.193968	0.375189	MED.BLOOD.HbA1c_mmolpermol	-0.08086	0.64346
k__Bacteria|p__Firmicutes|c__Clostridia|o__Clostridiales|f__Lachnospiraceae|g__Coprococcus|s__Coprococcus_comes|t__SGB4577_group	Hemoglobin total	0.00620589	0.960626	MED.BLOOD.HbA1c_mmolpermol	-0.13212	0.107032
k__Bacteria|p__Firmicutes|c__Negativicutes|o__Veillonellales|f__Veillonellaceae|g__Veillonella|s__Veillonella_atypica|t__SGB6936	Hemoglobin total	-0.052301	0.85699	MED.BLOOD.HbA1c_mmolpermol	0.06496	0.131876
k__Bacteria|p__Firmicutes|c__Clostridia|o__Clostridiales|f__Ruminococcaceae|g__Faecalibacterium|s__Faecalibacterium_prausnitzii|t__SGB15323	Hemoglobin total	0.0422208	0.906227	MED.BLOOD.HbA1c_mmolpermol	NA	NA
k__Bacteria|p__Bacteroidetes|c__Bacteroidia|o__Bacteroidales|f__Bacteroidaceae|g__Bacteroides|s__Bacteroides_fragilis|t__SGB1853	Hemoglobin total	0.0527292	0.722301	MED.BLOOD.HbA1c_mmolpermol	0.07643	0.611834
k__Bacteria|p__Firmicutes|c__Clostridia|o__Clostridiales|f__Ruminococcaceae|g__Faecalibacterium|s__Faecalibacterium_prausnitzii|t__SGB15317	Hemoglobin total	0.0287485	0.859294	MED.BLOOD.HbA1c_mmolpermol	NA	NA
k__Bacteria|p__Bacteroidetes|c__Bacteroidia|o__Bacteroidales|f__Tannerellaceae|g__Parabacteroides|s__Parabacteroides_distasonis|t__SGB1934	Hemoglobin total	-0.073186	0.802418	MED.BLOOD.HbA1c_mmolpermol	0.07124	0.555444
k__Bacteria|p__Firmicutes|c__Clostridia|o__Clostridiales|f__Lachnospiraceae|g__Coprococcus|s__Coprococcus_eutactus|t__SGB5121	Hemoglobin total	0.152736	0.468437	MED.BLOOD.HbA1c_mmolpermol	NA	NA
k__Bacteria|p__Bacteroidetes|c__Bacteroidia|o__Bacteroidales|f__Prevotellaceae|g__Prevotella|s__Prevotella_stercorea|t__SGB1679	Hemoglobin total	-0.0163627	0.973009	MED.BLOOD.HbA1c_mmolpermol	-0.04489	0.654648
k__Bacteria|p__Firmicutes|c__Clostridia|o__Clostridiales|f__Lachnospiraceae|g__Dorea|s__Dorea_longicatena|t__SGB4582_group	Hemoglobin total	0.0924803	0.469119	MED.BLOOD.HbA1c_mmolpermol	NA	NA
k__Bacteria|p__Firmicutes|c__Clostridia|o__Clostridiales|f__Lachnospiraceae|g__Coprococcus|s__Coprococcus_eutactus|t__SGB5117	Hemoglobin total	0.0976599	0.731683	MED.BLOOD.HbA1c_mmolpermol	NA	NA
k__Bacteria|p__Bacteroidetes|c__Bacteroidia|o__Bacteroidales|f__Bacteroidaceae|g__Bacteroides|s__Bacteroides_uniformis|t__SGB1836_group	Hemoglobin total	-0.0695722	0.79611	MED.BLOOD.HbA1c_mmolpermol	-0.01331	0.874678
k__Bacteria|p__Firmicutes|c__Clostridia|o__Clostridiales|f__Lachnospiraceae|g__Roseburia|s__Roseburia_hominis|t__SGB4936	Hemoglobin total	-0.0315818	0.886592	MED.BLOOD.HbA1c_mmolpermol	-0.14319	0.0390126
k__Bacteria|p__Actinobacteria|c__Actinobacteria|o__Bifidobacteriales|f__Bifidobacteriaceae|g__Bifidobacterium|s__Bifidobacterium_adolescentis|t__SGB17244	Hemoglobin total	0.0581525	0.855889	MED.BLOOD.HbA1c_mmolpermol	-0.06624	0.621998
k__Bacteria|p__Firmicutes|c__Clostridia|o__Clostridiales|f__Ruminococcaceae|g__Faecalibacterium|s__Faecalibacterium_prausnitzii|t__SGB15322	Hemoglobin total	0.148218	0.499614	MED.BLOOD.HbA1c_mmolpermol	NA	NA
k__Bacteria|p__Bacteroidetes|c__Bacteroidia|o__Bacteroidales|f__Rikenellaceae|g__Alistipes|s__Alistipes_senegalensis|t__SGB2296	Hemoglobin total	-0.102891	0.645748	MED.BLOOD.HbA1c_mmolpermol	-0.05469	0.655339
k__Bacteria|p__Actinobacteria|c__Actinobacteria|o__Bifidobacteriales|f__Bifidobacteriaceae|g__Bifidobacterium|s__Bifidobacterium_pseudocatenulatum|t__SGB17237	Hemoglobin total	-0.0795212	0.712054	MED.BLOOD.HbA1c_mmolpermol	0.06409	0.288703
k__Bacteria|p__Proteobacteria|c__Deltaproteobacteria|o__Desulfovibrionales|f__Desulfovibrionaceae|g__Bilophila|s__Bilophila_wadsworthia|t__SGB15452	Hemoglobin total	-0.011638	0.973494	MED.BLOOD.HbA1c_mmolpermol	-0.00684	0.971715
k__Bacteria|p__Bacteroidetes|c__Bacteroidia|o__Bacteroidales|f__Rikenellaceae|g__Alistipes|s__Alistipes_putredinis|t__SGB2318	Hemoglobin total	-0.0727923	0.798549	MED.BLOOD.HbA1c_mmolpermol	-0.03475	0.680664
k__Bacteria|p__Bacteroidetes|c__Bacteroidia|o__Bacteroidales|f__Rikenellaceae|g__Alistipes|s__Alistipes_shahii|t__SGB2295	Hemoglobin total	-0.0609883	0.846496	MED.BLOOD.HbA1c_mmolpermol	-0.06031	0.494783
k__Bacteria|p__Bacteroidetes|c__Bacteroidia|o__Bacteroidales|f__Bacteroidaceae|g__Bacteroides|s__Bacteroides_xylanisolvens|t__SGB1867	Hemoglobin total	-0.0139907	0.971033	MED.BLOOD.HbA1c_mmolpermol	0.06604	0.59577
k__Bacteria|p__Bacteroidetes|c__Bacteroidia|o__Bacteroidales|f__Bacteroidaceae|g__Bacteroides|s__Bacteroides_thetaiotaomicron|t__SGB1861	Hemoglobin total	0.0444483	0.890352	MED.BLOOD.HbA1c_mmolpermol	0.01036	0.95638
k__Bacteria|p__Firmicutes|c__Clostridia|o__Clostridiales|f__Ruminococcaceae|g__Ruminococcus|s__Ruminococcus_callidus|t__SGB4422	Hemoglobin total	0.0340017	0.927638	MED.BLOOD.HbA1c_mmolpermol	-0.11442	0.283312
k__Bacteria|p__Bacteroidetes|c__Bacteroidia|o__Bacteroidales|f__Bacteroidaceae|g__Bacteroides|s__Bacteroides_ovatus|t__SGB1871	Hemoglobin total	0.120061	0.640914	MED.BLOOD.HbA1c_mmolpermol	0.02419	0.858783
k__Bacteria|p__Bacteroidetes|c__Bacteroidia|o__Bacteroidales|f__Tannerellaceae|g__Parabacteroides|s__Parabacteroides_merdae|t__SGB1949	Hemoglobin total	-0.0183422	0.962137	MED.BLOOD.HbA1c_mmolpermol	-0.01126	0.959699
k__Bacteria|p__Firmicutes|c__Clostridia|o__Clostridiales|f__Lachnospiraceae|g__Mediterraneibacter|s__Ruminococcus_lactaris|t__SGB4557	Hemoglobin total	0.0840582	0.756193	MED.BLOOD.HbA1c_mmolpermol	-0.17509	0.0741308
k__Bacteria|p__Bacteroidetes|c__Bacteroidia|o__Bacteroidales|f__Odoribacteraceae|g__Odoribacter|s__Odoribacter_splanchnicus|t__SGB1790	Hemoglobin total	0.0950597	0.716039	MED.BLOOD.HbA1c_mmolpermol	0.04624	0.781097
k__Bacteria|p__Bacteroidetes|c__Bacteroidia|o__Bacteroidales|f__Barnesiellaceae|g__Barnesiella|s__Barnesiella_intestinihominis|t__SGB1965	Hemoglobin total	0.00884624	0.982578	MED.BLOOD.HbA1c_mmolpermol	-0.11143	0.217561
k__Bacteria|p__Bacteroidetes|c__Bacteroidia|o__Bacteroidales|f__Prevotellaceae|g__Paraprevotella|s__Paraprevotella_clara|t__SGB1798	Hemoglobin total	0.0720507	0.80592	MED.BLOOD.HbA1c_mmolpermol	-0.0641	0.702647
k__Bacteria|p__Bacteroidetes|c__Bacteroidia|o__Bacteroidales|f__Bacteroidaceae|g__Bacteroides|s__Bacteroides_stercoris|t__SGB1830_group	Hemoglobin total	-0.0825525	0.744293	MED.BLOOD.HbA1c_mmolpermol	0.04077	0.837695
k__Bacteria|p__Bacteroidetes|c__Bacteroidia|o__Bacteroidales|f__Rikenellaceae|g__Alistipes|s__Alistipes_finegoldii|t__SGB2301	Hemoglobin total	-0.0462591	0.868437	MED.BLOOD.HbA1c_mmolpermol	-0.05884	0.597594
k__Bacteria|p__Proteobacteria|c__Betaproteobacteria|o__Burkholderiales|f__Sutterellaceae|g__Sutterella|s__Sutterella_wadsworthensis|t__SGB9283	Hemoglobin total	0.0441127	0.858215	MED.BLOOD.HbA1c_mmolpermol	NA	NA
k__Bacteria|p__Bacteroidetes|c__Bacteroidia|o__Bacteroidales|f__Bacteroidaceae|g__Bacteroides|s__Bacteroides_fragilis|t__SGB1855_group	Hemoglobin total	-0.148269	0.483437	MED.BLOOD.HbA1c_mmolpermol	NA	NA
k__Bacteria|p__Bacteroidetes|c__Bacteroidia|o__Bacteroidales|f__Rikenellaceae|g__Alistipes|s__Alistipes_onderdonkii|t__SGB2303	Hemoglobin total	-0.126689	0.466531	MED.BLOOD.HbA1c_mmolpermol	-0.03066	0.775888
k__Bacteria|p__Bacteroidetes|c__Bacteroidia|o__Bacteroidales|f__Bacteroidaceae|g__Bacteroides|s__Bacteroides_cellulosilyticus|t__SGB1844	Hemoglobin total	0.00328247	0.991517	MED.BLOOD.HbA1c_mmolpermol	-0.11126	0.434213
k__Bacteria|p__Firmicutes|c__Negativicutes|o__Selenomonadales|f__Selenomonadaceae|g__Mitsuokella|s__Mitsuokella_multacida|t__SGB5906_group	Hemoglobin total	0.0452506	0.861503	MED.BLOOD.HbA1c_mmolpermol	-0.0263	0.790528
k__Bacteria|p__Bacteroidetes|c__Bacteroidia|o__Bacteroidales|f__Bacteroidaceae|g__Bacteroides|s__Bacteroides_caccae|t__SGB1877	Hemoglobin total	-0.00463982	0.992037	MED.BLOOD.HbA1c_mmolpermol	0.07237	0.621018
k__Bacteria|p__Actinobacteria|c__Actinobacteria|o__Bifidobacteriales|f__Bifidobacteriaceae|g__Bifidobacterium|s__Bifidobacterium_longum|t__SGB17248	Hemoglobin total	0.0308005	0.920025	MED.BLOOD.HbA1c_mmolpermol	-0.07737	0.445304
k__Bacteria|p__Verrucomicrobia|c__Verrucomicrobiae|o__Verrucomicrobiales|f__Akkermansiaceae|g__Akkermansia|s__Akkermansia_muciniphila|t__SGB9226	Hemoglobin total	0.0209376	0.94163	MED.BLOOD.HbA1c_mmolpermol	-0.1445	0.206646
k__Bacteria|p__Bacteroidetes|c__Bacteroidia|o__Bacteroidales|f__Bacteroidaceae|g__Bacteroides|s__Bacteroides_finegoldii|t__SGB1862	Hemoglobin total	-0.021428	0.932317	MED.BLOOD.HbA1c_mmolpermol	-0.05228	0.708422
k__Bacteria|p__Bacteroidetes|c__Bacteroidia|o__Bacteroidales|f__Bacteroidaceae|g__Bacteroides|s__Bacteroides_eggerthii|t__SGB1829	Hemoglobin total	-0.0576395	0.677765	MED.BLOOD.HbA1c_mmolpermol	-0.12103	0.36457
k__Bacteria|p__Firmicutes|c__Clostridia|o__Clostridiales|f__Lachnospiraceae|g__Mediterraneibacter|s__Ruminococcus_torques|t__SGB4608	Hemoglobin total	-0.00265985	0.992577	MED.BLOOD.HbA1c_mmolpermol	NA	NA
k__Bacteria|p__Bacteroidetes|c__Bacteroidia|o__Bacteroidales|f__Bacteroidaceae|g__Bacteroides|s__Bacteroides_intestinalis|t__SGB1846	Hemoglobin total	-0.112179	0.36227	MED.BLOOD.HbA1c_mmolpermol	-0.02654	0.866874
k__Bacteria|p__Firmicutes|c__Clostridia|o__Clostridiales|f__Ruminococcaceae|g__Flavonifractor|s__Flavonifractor_plautii|t__SGB15132	Hemoglobin total	0.000868868	0.997628	MED.BLOOD.HbA1c_mmolpermol	0.01747	0.910394
k__Bacteria|p__Firmicutes|c__Clostridia|o__Clostridiales|f__Lachnospiraceae|g__Mediterraneibacter|s__Ruminococcus_gnavus|t__SGB4584	Hemoglobin total	-0.0208145	0.929966	MED.BLOOD.HbA1c_mmolpermol	0.04485	0.541271
k__Bacteria|p__Firmicutes|c__Clostridia|o__Clostridiales|f__Lachnospiraceae|g__Butyrivibrio|s__Butyrivibrio_crossotus|t__SGB5065	Hemoglobin A1c	-0.0998767	0.799378	MED.BLOOD.Hemoglobin_mmolperL	-0.01518	0.948353
k__Bacteria|p__Firmicutes|c__Clostridia|o__Clostridiales|f__Lachnospiraceae|g__Lachnospiraceae_unclassified|s__Eubacterium_rectale|t__SGB4933_group	Hemoglobin A1c	-0.0894873	0.395066	MED.BLOOD.Hemoglobin_mmolperL	0.07277	0.345547
k__Bacteria|p__Firmicutes|c__Bacilli|o__Lactobacillales|f__Streptococcaceae|g__Streptococcus|s__Streptococcus_salivarius|t__SGB8007_group	Hemoglobin A1c	-0.136322	0.3317	MED.BLOOD.Hemoglobin_mmolperL	-0.15171	0.0483973
k__Bacteria|p__Firmicutes|c__Bacilli|o__Lactobacillales|f__Streptococcaceae|g__Streptococcus|s__Streptococcus_parasanguinis|t__SGB8071	Hemoglobin A1c	-0.211116	0.175304	MED.BLOOD.Hemoglobin_mmolperL	-0.0603	0.580082
k__Bacteria|p__Firmicutes|c__Clostridia|o__Clostridiales|f__Lachnospiraceae|g__Roseburia|s__Roseburia_inulinivorans|t__SGB4940	Hemoglobin A1c	-0.142927	0.0956345	MED.BLOOD.Hemoglobin_mmolperL	0.16483	0.0726843
k__Bacteria|p__Firmicutes|c__Clostridia|o__Clostridiales|f__Ruminococcaceae|g__Faecalibacterium|s__Faecalibacterium_prausnitzii|t__SGB15316_group	Hemoglobin A1c	-0.0740179	0.361991	MED.BLOOD.Hemoglobin_mmolperL	-0.02207	0.507763
k__Bacteria|p__Proteobacteria|c__Gammaproteobacteria|o__Enterobacterales|f__Enterobacteriaceae|g__Klebsiella|s__Klebsiella_pneumoniae|t__SGB10115	Hemoglobin A1c	-0.03352	0.939599	MED.BLOOD.Hemoglobin_mmolperL	-0.06158	0.381998
k__Bacteria|p__Firmicutes|c__Clostridia|o__Clostridiales|f__Ruminococcaceae|g__Ruminococcus|s__Ruminococcus_bromii|t__SGB4285_group	Hemoglobin A1c	-0.0138535	0.973517	MED.BLOOD.Hemoglobin_mmolperL	0.15463	0.295039
k__Bacteria|p__Firmicutes|c__Clostridia|o__Clostridiales|f__Ruminococcaceae|g__Faecalibacterium|s__Faecalibacterium_prausnitzii|t__SGB15332_group	Hemoglobin A1c	-0.0677599	0.456689	MED.BLOOD.Hemoglobin_mmolperL	NA	NA
k__Bacteria|p__Actinobacteria|c__Coriobacteriia|o__Coriobacteriales|f__Coriobacteriaceae|g__Collinsella|s__Collinsella_aerofaciens|t__SGB14546_group	Hemoglobin A1c	-0.00131165	0.99401	MED.BLOOD.Hemoglobin_mmolperL	-0.06284	0.555374
k__Bacteria|p__Firmicutes|c__Clostridia|o__Clostridiales|f__Lachnospiraceae|g__Coprococcus|s__Coprococcus_catus|t__SGB4670	Hemoglobin A1c	-0.0365486	0.874316	MED.BLOOD.Hemoglobin_mmolperL	-0.0442	0.769762
k__Bacteria|p__Firmicutes|c__Negativicutes|o__Acidaminococcales|f__Acidaminococcaceae|g__Phascolarctobacterium|s__Phascolarctobacterium_succinatutens|t__SGB5765_group	Hemoglobin A1c	-0.153152	0.627601	MED.BLOOD.Hemoglobin_mmolperL	-0.12563	0.466472
k__Bacteria|p__Firmicutes|c__Clostridia|o__Clostridiales|f__Ruminococcaceae|g__Faecalibacterium|s__Faecalibacterium_prausnitzii|t__SGB15342	Hemoglobin A1c	-0.0214253	0.873551	MED.BLOOD.Hemoglobin_mmolperL	NA	NA
k__Bacteria|p__Firmicutes|c__Clostridia|o__Clostridiales|f__Lachnospiraceae|g__Roseburia|s__Roseburia_intestinalis|t__SGB4951	Hemoglobin A1c	-0.134137	0.558268	MED.BLOOD.Hemoglobin_mmolperL	0.28642	0.00450771
k__Bacteria|p__Proteobacteria|c__Deltaproteobacteria|o__Desulfovibrionales|f__Desulfovibrionaceae|g__Desulfovibrio|s__Desulfovibrio_piger|t__SGB15467_group	Hemoglobin A1c	-0.0103317	0.984325	MED.BLOOD.Hemoglobin_mmolperL	-0.06425	0.763364
k__Archaea|p__Euryarchaeota|c__Methanobacteria|o__Methanobacteriales|f__Methanobacteriaceae|g__Methanobrevibacter|s__Methanobrevibacter_smithii|t__SGB714_group	Hemoglobin A1c	0.0152688	0.975545	MED.BLOOD.Hemoglobin_mmolperL	-0.01114	0.903352
k__Bacteria|p__Firmicutes|c__Clostridia|o__Clostridiales|f__Ruminococcaceae|g__Faecalibacterium|s__Faecalibacterium_prausnitzii|t__SGB15318_group	Hemoglobin A1c	-0.0087662	0.960715	MED.BLOOD.Hemoglobin_mmolperL	NA	NA
k__Bacteria|p__Firmicutes|c__Clostridia|o__Clostridiales|f__Ruminococcaceae|g__Ruminococcaceae_unclassified|s__Eubacterium_siraeum|t__SGB4198_group	Hemoglobin A1c	0.113687	0.729499	MED.BLOOD.Hemoglobin_mmolperL	0.00343	0.989912
k__Bacteria|p__Firmicutes|c__Clostridia|o__Clostridiales|f__Lachnospiraceae|g__Coprococcus|s__Coprococcus_eutactus|t__SGB5118	Hemoglobin A1c	-0.156238	0.589444	MED.BLOOD.Hemoglobin_mmolperL	-0.00533	0.962571
k__Bacteria|p__Firmicutes|c__Negativicutes|o__Veillonellales|f__Veillonellaceae|g__Veillonella|s__Veillonella_parvula|t__SGB6939	Hemoglobin A1c	-0.185664	0.386532	MED.BLOOD.Hemoglobin_mmolperL	-0.09737	0.14221
k__Bacteria|p__Proteobacteria|c__Gammaproteobacteria|o__Pasteurellales|f__Pasteurellaceae|g__Haemophilus|s__Haemophilus_parainfluenzae|t__SGB9712_group	Hemoglobin A1c	-0.384647	0.000122754	MED.BLOOD.Hemoglobin_mmolperL	-0.26109	0.00274547
k__Bacteria|p__Firmicutes|c__Clostridia|o__Clostridiales|f__Lachnospiraceae|g__Mediterraneibacter|s__Ruminococcus_torques|t__SGB4563_group	Hemoglobin A1c	-0.151406	0.0472403	MED.BLOOD.Hemoglobin_mmolperL	0.14893	0.228936
k__Bacteria|p__Firmicutes|c__Clostridia|o__Clostridiales|f__Lachnospiraceae|g__Dorea|s__Dorea_longicatena|t__SGB4581	Hemoglobin A1c	-0.0713343	0.679222	MED.BLOOD.Hemoglobin_mmolperL	-0.00379	0.985637
k__Bacteria|p__Proteobacteria|c__Gammaproteobacteria|o__Enterobacterales|f__Enterobacteriaceae|g__Escherichia|s__Escherichia_coli|t__SGB10068	Hemoglobin A1c	-0.00107204	0.997991	MED.BLOOD.Hemoglobin_mmolperL	-0.10638	0.509716
k__Bacteria|p__Firmicutes|c__Clostridia|o__Clostridiales|f__Lachnospiraceae|g__Dorea|s__Dorea_formicigenerans|t__SGB4575	Hemoglobin A1c	-0.0679986	0.349211	MED.BLOOD.Hemoglobin_mmolperL	-0.0179	0.924063
k__Bacteria|p__Proteobacteria|c__Betaproteobacteria|o__Burkholderiales|f__Sutterellaceae|g__Sutterella|s__Sutterella_wadsworthensis|t__SGB9286	Hemoglobin A1c	-0.252089	0.315478	MED.BLOOD.Hemoglobin_mmolperL	0.12988	0.477355
k__Bacteria|p__Firmicutes|c__Clostridia|o__Clostridiales|f__Lachnospiraceae|g__Coprococcus|s__Coprococcus_comes|t__SGB4577_group	Hemoglobin A1c	-0.0110704	0.939284	MED.BLOOD.Hemoglobin_mmolperL	-0.04926	0.734712
k__Bacteria|p__Firmicutes|c__Negativicutes|o__Veillonellales|f__Veillonellaceae|g__Veillonella|s__Veillonella_atypica|t__SGB6936	Hemoglobin A1c	-0.223551	0.287255	MED.BLOOD.Hemoglobin_mmolperL	-0.0473	0.439218
k__Bacteria|p__Firmicutes|c__Clostridia|o__Clostridiales|f__Ruminococcaceae|g__Faecalibacterium|s__Faecalibacterium_prausnitzii|t__SGB15323	Hemoglobin A1c	-0.13632	0.66565	MED.BLOOD.Hemoglobin_mmolperL	NA	NA
k__Bacteria|p__Bacteroidetes|c__Bacteroidia|o__Bacteroidales|f__Bacteroidaceae|g__Bacteroides|s__Bacteroides_fragilis|t__SGB1853	Hemoglobin A1c	0.0475431	0.807628	MED.BLOOD.Hemoglobin_mmolperL	0.18959	0.146115
k__Bacteria|p__Firmicutes|c__Clostridia|o__Clostridiales|f__Ruminococcaceae|g__Faecalibacterium|s__Faecalibacterium_prausnitzii|t__SGB15317	Hemoglobin A1c	-0.219965	0.00874302	MED.BLOOD.Hemoglobin_mmolperL	NA	NA
k__Bacteria|p__Bacteroidetes|c__Bacteroidia|o__Bacteroidales|f__Tannerellaceae|g__Parabacteroides|s__Parabacteroides_distasonis|t__SGB1934	Hemoglobin A1c	0.226367	0.349417	MED.BLOOD.Hemoglobin_mmolperL	0.00574	0.979739
k__Bacteria|p__Firmicutes|c__Clostridia|o__Clostridiales|f__Lachnospiraceae|g__Coprococcus|s__Coprococcus_eutactus|t__SGB5121	Hemoglobin A1c	0.0695246	0.846923	MED.BLOOD.Hemoglobin_mmolperL	NA	NA
k__Bacteria|p__Bacteroidetes|c__Bacteroidia|o__Bacteroidales|f__Prevotellaceae|g__Prevotella|s__Prevotella_stercorea|t__SGB1679	Hemoglobin A1c	-0.00964099	0.988248	MED.BLOOD.Hemoglobin_mmolperL	-0.07116	0.500746
k__Bacteria|p__Firmicutes|c__Clostridia|o__Clostridiales|f__Lachnospiraceae|g__Dorea|s__Dorea_longicatena|t__SGB4582_group	Hemoglobin A1c	-0.156699	0.219035	MED.BLOOD.Hemoglobin_mmolperL	NA	NA
k__Bacteria|p__Firmicutes|c__Clostridia|o__Clostridiales|f__Lachnospiraceae|g__Coprococcus|s__Coprococcus_eutactus|t__SGB5117	Hemoglobin A1c	-0.114174	0.738637	MED.BLOOD.Hemoglobin_mmolperL	NA	NA
k__Bacteria|p__Bacteroidetes|c__Bacteroidia|o__Bacteroidales|f__Bacteroidaceae|g__Bacteroides|s__Bacteroides_uniformis|t__SGB1836_group	Hemoglobin A1c	0.083317	0.797596	MED.BLOOD.Hemoglobin_mmolperL	0.05279	0.426117
k__Bacteria|p__Firmicutes|c__Clostridia|o__Clostridiales|f__Lachnospiraceae|g__Roseburia|s__Roseburia_hominis|t__SGB4936	Hemoglobin A1c	-0.107977	0.557419	MED.BLOOD.Hemoglobin_mmolperL	-0.14822	0.079279
k__Bacteria|p__Actinobacteria|c__Actinobacteria|o__Bifidobacteriales|f__Bifidobacteriaceae|g__Bifidobacterium|s__Bifidobacterium_adolescentis|t__SGB17244	Hemoglobin A1c	-0.0159477	0.97296	MED.BLOOD.Hemoglobin_mmolperL	-0.08479	0.575425
k__Bacteria|p__Firmicutes|c__Clostridia|o__Clostridiales|f__Ruminococcaceae|g__Faecalibacterium|s__Faecalibacterium_prausnitzii|t__SGB15322	Hemoglobin A1c	-0.0755535	0.833592	MED.BLOOD.Hemoglobin_mmolperL	NA	NA
k__Bacteria|p__Bacteroidetes|c__Bacteroidia|o__Bacteroidales|f__Rikenellaceae|g__Alistipes|s__Alistipes_senegalensis|t__SGB2296	Hemoglobin A1c	0.00116475	0.998155	MED.BLOOD.Hemoglobin_mmolperL	-0.0522	0.731327
k__Bacteria|p__Actinobacteria|c__Actinobacteria|o__Bifidobacteriales|f__Bifidobacteriaceae|g__Bifidobacterium|s__Bifidobacterium_pseudocatenulatum|t__SGB17237	Hemoglobin A1c	0.0601384	0.841585	MED.BLOOD.Hemoglobin_mmolperL	-0.03556	0.698992
k__Bacteria|p__Proteobacteria|c__Deltaproteobacteria|o__Desulfovibrionales|f__Desulfovibrionaceae|g__Bilophila|s__Bilophila_wadsworthia|t__SGB15452	Hemoglobin A1c	0.142002	0.581478	MED.BLOOD.Hemoglobin_mmolperL	0.04561	0.785897
k__Bacteria|p__Bacteroidetes|c__Bacteroidia|o__Bacteroidales|f__Rikenellaceae|g__Alistipes|s__Alistipes_putredinis|t__SGB2318	Hemoglobin A1c	-0.14641	0.607572	MED.BLOOD.Hemoglobin_mmolperL	0.0245	0.831114
k__Bacteria|p__Bacteroidetes|c__Bacteroidia|o__Bacteroidales|f__Rikenellaceae|g__Alistipes|s__Alistipes_shahii|t__SGB2295	Hemoglobin A1c	-0.0251496	0.955842	MED.BLOOD.Hemoglobin_mmolperL	-0.04925	0.668777
k__Bacteria|p__Bacteroidetes|c__Bacteroidia|o__Bacteroidales|f__Bacteroidaceae|g__Bacteroides|s__Bacteroides_xylanisolvens|t__SGB1867	Hemoglobin A1c	0.0554333	0.889624	MED.BLOOD.Hemoglobin_mmolperL	0.01251	0.954352
k__Bacteria|p__Bacteroidetes|c__Bacteroidia|o__Bacteroidales|f__Bacteroidaceae|g__Bacteroides|s__Bacteroides_thetaiotaomicron|t__SGB1861	Hemoglobin A1c	0.110059	0.722507	MED.BLOOD.Hemoglobin_mmolperL	0.04894	0.77456
k__Bacteria|p__Firmicutes|c__Clostridia|o__Clostridiales|f__Ruminococcaceae|g__Ruminococcus|s__Ruminococcus_callidus|t__SGB4422	Hemoglobin A1c	-0.0727851	0.850805	MED.BLOOD.Hemoglobin_mmolperL	-0.06161	0.706784
k__Bacteria|p__Bacteroidetes|c__Bacteroidia|o__Bacteroidales|f__Bacteroidaceae|g__Bacteroides|s__Bacteroides_ovatus|t__SGB1871	Hemoglobin A1c	0.0945474	0.791004	MED.BLOOD.Hemoglobin_mmolperL	0.01185	0.948429
k__Bacteria|p__Bacteroidetes|c__Bacteroidia|o__Bacteroidales|f__Tannerellaceae|g__Parabacteroides|s__Parabacteroides_merdae|t__SGB1949	Hemoglobin A1c	0.00684381	0.990405	MED.BLOOD.Hemoglobin_mmolperL	-0.03592	0.873579
k__Bacteria|p__Firmicutes|c__Clostridia|o__Clostridiales|f__Lachnospiraceae|g__Mediterraneibacter|s__Ruminococcus_lactaris|t__SGB4557	Hemoglobin A1c	-0.287923	0.152573	MED.BLOOD.Hemoglobin_mmolperL	0.13441	0.322292
k__Bacteria|p__Bacteroidetes|c__Bacteroidia|o__Bacteroidales|f__Odoribacteraceae|g__Odoribacter|s__Odoribacter_splanchnicus|t__SGB1790	Hemoglobin A1c	0.21418	0.371686	MED.BLOOD.Hemoglobin_mmolperL	0.08181	0.62555
k__Bacteria|p__Bacteroidetes|c__Bacteroidia|o__Bacteroidales|f__Barnesiellaceae|g__Barnesiella|s__Barnesiella_intestinihominis|t__SGB1965	Hemoglobin A1c	-0.283734	0.160946	MED.BLOOD.Hemoglobin_mmolperL	0.03448	0.836079
k__Bacteria|p__Bacteroidetes|c__Bacteroidia|o__Bacteroidales|f__Prevotellaceae|g__Paraprevotella|s__Paraprevotella_clara|t__SGB1798	Hemoglobin A1c	-0.067671	0.860124	MED.BLOOD.Hemoglobin_mmolperL	0.02278	0.931148
k__Bacteria|p__Bacteroidetes|c__Bacteroidia|o__Bacteroidales|f__Bacteroidaceae|g__Bacteroides|s__Bacteroides_stercoris|t__SGB1830_group	Hemoglobin A1c	-0.108092	0.716607	MED.BLOOD.Hemoglobin_mmolperL	-0.00442	0.988167
k__Bacteria|p__Bacteroidetes|c__Bacteroidia|o__Bacteroidales|f__Rikenellaceae|g__Alistipes|s__Alistipes_finegoldii|t__SGB2301	Hemoglobin A1c	0.1335	0.58926	MED.BLOOD.Hemoglobin_mmolperL	0.00308	0.988243
k__Bacteria|p__Proteobacteria|c__Betaproteobacteria|o__Burkholderiales|f__Sutterellaceae|g__Sutterella|s__Sutterella_wadsworthensis|t__SGB9283	Hemoglobin A1c	-0.149202	0.463216	MED.BLOOD.Hemoglobin_mmolperL	NA	NA
k__Bacteria|p__Bacteroidetes|c__Bacteroidia|o__Bacteroidales|f__Bacteroidaceae|g__Bacteroides|s__Bacteroides_fragilis|t__SGB1855_group	Hemoglobin A1c	0.200757	0.401038	MED.BLOOD.Hemoglobin_mmolperL	NA	NA
k__Bacteria|p__Bacteroidetes|c__Bacteroidia|o__Bacteroidales|f__Rikenellaceae|g__Alistipes|s__Alistipes_onderdonkii|t__SGB2303	Hemoglobin A1c	0.263835	0.0849848	MED.BLOOD.Hemoglobin_mmolperL	0.02335	0.868528
k__Bacteria|p__Bacteroidetes|c__Bacteroidia|o__Bacteroidales|f__Bacteroidaceae|g__Bacteroides|s__Bacteroides_cellulosilyticus|t__SGB1844	Hemoglobin A1c	0.204876	0.112005	MED.BLOOD.Hemoglobin_mmolperL	-0.03378	0.892978
k__Bacteria|p__Firmicutes|c__Negativicutes|o__Selenomonadales|f__Selenomonadaceae|g__Mitsuokella|s__Mitsuokella_multacida|t__SGB5906_group	Hemoglobin A1c	-0.0159452	0.965691	MED.BLOOD.Hemoglobin_mmolperL	-0.08661	0.274882
k__Bacteria|p__Bacteroidetes|c__Bacteroidia|o__Bacteroidales|f__Bacteroidaceae|g__Bacteroides|s__Bacteroides_caccae|t__SGB1877	Hemoglobin A1c	0.0224168	0.96165	MED.BLOOD.Hemoglobin_mmolperL	-0.09696	0.549946
k__Bacteria|p__Actinobacteria|c__Actinobacteria|o__Bifidobacteriales|f__Bifidobacteriaceae|g__Bifidobacterium|s__Bifidobacterium_longum|t__SGB17248	Hemoglobin A1c	-0.0850393	0.766121	MED.BLOOD.Hemoglobin_mmolperL	-0.01624	0.931601
k__Bacteria|p__Verrucomicrobia|c__Verrucomicrobiae|o__Verrucomicrobiales|f__Akkermansiaceae|g__Akkermansia|s__Akkermansia_muciniphila|t__SGB9226	Hemoglobin A1c	-0.114512	0.614947	MED.BLOOD.Hemoglobin_mmolperL	-0.02225	0.928848
k__Bacteria|p__Bacteroidetes|c__Bacteroidia|o__Bacteroidales|f__Bacteroidaceae|g__Bacteroides|s__Bacteroides_finegoldii|t__SGB1862	Hemoglobin A1c	0.127122	0.485455	MED.BLOOD.Hemoglobin_mmolperL	-0.02665	0.896601
k__Bacteria|p__Bacteroidetes|c__Bacteroidia|o__Bacteroidales|f__Bacteroidaceae|g__Bacteroides|s__Bacteroides_eggerthii|t__SGB1829	Hemoglobin A1c	0.0758186	0.637155	MED.BLOOD.Hemoglobin_mmolperL	-0.12806	0.427105
k__Bacteria|p__Firmicutes|c__Clostridia|o__Clostridiales|f__Lachnospiraceae|g__Mediterraneibacter|s__Ruminococcus_torques|t__SGB4608	Hemoglobin A1c	0.155275	0.297883	MED.BLOOD.Hemoglobin_mmolperL	NA	NA
k__Bacteria|p__Bacteroidetes|c__Bacteroidia|o__Bacteroidales|f__Bacteroidaceae|g__Bacteroides|s__Bacteroides_intestinalis|t__SGB1846	Hemoglobin A1c	0.0183538	0.945729	MED.BLOOD.Hemoglobin_mmolperL	-0.10057	0.427396
k__Bacteria|p__Firmicutes|c__Clostridia|o__Clostridiales|f__Ruminococcaceae|g__Flavonifractor|s__Flavonifractor_plautii|t__SGB15132	Hemoglobin A1c	0.102384	0.528542	MED.BLOOD.Hemoglobin_mmolperL	0.00932	0.961908
k__Bacteria|p__Firmicutes|c__Clostridia|o__Clostridiales|f__Lachnospiraceae|g__Mediterraneibacter|s__Ruminococcus_gnavus|t__SGB4584	Hemoglobin A1c	0.130619	0.423736	MED.BLOOD.Hemoglobin_mmolperL	0.01913	0.869639
k__Bacteria|p__Firmicutes|c__Clostridia|o__Clostridiales|f__Lachnospiraceae|g__Butyrivibrio|s__Butyrivibrio_crossotus|t__SGB5065	Diabetes (N=40)	-0.85242	0.716607	MED.DISEASES.Endocrine.DiabetesT2	0:-1.34741	0.00947546
k__Bacteria|p__Firmicutes|c__Clostridia|o__Clostridiales|f__Lachnospiraceae|g__Lachnospiraceae_unclassified|s__Eubacterium_rectale|t__SGB4933_group	Diabetes (N=40)	-0.0763136	0.950849	MED.DISEASES.Endocrine.DiabetesT2	0:-1.13128	1.95e-05
k__Bacteria|p__Firmicutes|c__Bacilli|o__Lactobacillales|f__Streptococcaceae|g__Streptococcus|s__Streptococcus_salivarius|t__SGB8007_group	Diabetes (N=40)	-0.0841207	0.961812	MED.DISEASES.Endocrine.DiabetesT2	00:00:00.400000	0.464146
k__Bacteria|p__Firmicutes|c__Bacilli|o__Lactobacillales|f__Streptococcaceae|g__Streptococcus|s__Streptococcus_parasanguinis|t__SGB8071	Diabetes (N=40)	-1.05653	0.369906	MED.DISEASES.Endocrine.DiabetesT2	00:00:01.100000	0.00243594
k__Bacteria|p__Firmicutes|c__Clostridia|o__Clostridiales|f__Lachnospiraceae|g__Roseburia|s__Roseburia_inulinivorans|t__SGB4940	Diabetes (N=40)	-0.587682	0.416337	MED.DISEASES.Endocrine.DiabetesT2	0:-0.24166	0.7553
k__Bacteria|p__Firmicutes|c__Clostridia|o__Clostridiales|f__Ruminococcaceae|g__Faecalibacterium|s__Faecalibacterium_prausnitzii|t__SGB15316_group	Diabetes (N=40)	-0.121239	0.889612	MED.DISEASES.Endocrine.DiabetesT2	0:-0.78842	2.28e-17
k__Bacteria|p__Proteobacteria|c__Gammaproteobacteria|o__Enterobacterales|f__Enterobacteriaceae|g__Klebsiella|s__Klebsiella_pneumoniae|t__SGB10115	Diabetes (N=40)	1.27227	0.455582	MED.DISEASES.Endocrine.DiabetesT2	00:00:00.900000	0.000319715
k__Bacteria|p__Firmicutes|c__Clostridia|o__Clostridiales|f__Ruminococcaceae|g__Ruminococcus|s__Ruminococcus_bromii|t__SGB4285_group	Diabetes (N=40)	-0.941186	0.566469	MED.DISEASES.Endocrine.DiabetesT2	0:-1.56232	0.00817448
k__Bacteria|p__Firmicutes|c__Clostridia|o__Clostridiales|f__Ruminococcaceae|g__Faecalibacterium|s__Faecalibacterium_prausnitzii|t__SGB15332_group	Diabetes (N=40)	-0.431694	0.469669	MED.DISEASES.Endocrine.DiabetesT2	NA	NA
k__Bacteria|p__Actinobacteria|c__Coriobacteriia|o__Coriobacteriales|f__Coriobacteriaceae|g__Collinsella|s__Collinsella_aerofaciens|t__SGB14546_group	Diabetes (N=40)	0.283047	0.675332	MED.DISEASES.Endocrine.DiabetesT2	0:-0.12247	0.871716
k__Bacteria|p__Firmicutes|c__Clostridia|o__Clostridiales|f__Lachnospiraceae|g__Coprococcus|s__Coprococcus_catus|t__SGB4670	Diabetes (N=40)	0.451783	0.711426	MED.DISEASES.Endocrine.DiabetesT2	00:00:00.200000	0.859511
k__Bacteria|p__Firmicutes|c__Negativicutes|o__Acidaminococcales|f__Acidaminococcaceae|g__Phascolarctobacterium|s__Phascolarctobacterium_succinatutens|t__SGB5765_group	Diabetes (N=40)	-0.520625	0.839236	MED.DISEASES.Endocrine.DiabetesT2	0:-0.5774	0.537065
k__Bacteria|p__Firmicutes|c__Clostridia|o__Clostridiales|f__Ruminococcaceae|g__Faecalibacterium|s__Faecalibacterium_prausnitzii|t__SGB15342	Diabetes (N=40)	-0.107588	0.908484	MED.DISEASES.Endocrine.DiabetesT2	NA	NA
k__Bacteria|p__Firmicutes|c__Clostridia|o__Clostridiales|f__Lachnospiraceae|g__Roseburia|s__Roseburia_intestinalis|t__SGB4951	Diabetes (N=40)	-0.837703	0.581272	MED.DISEASES.Endocrine.DiabetesT2	0:-1.05765	0.0767312
k__Bacteria|p__Proteobacteria|c__Deltaproteobacteria|o__Desulfovibrionales|f__Desulfovibrionaceae|g__Desulfovibrio|s__Desulfovibrio_piger|t__SGB15467_group	Diabetes (N=40)	-0.189353	0.949425	MED.DISEASES.Endocrine.DiabetesT2	0:-0.37223	0.726851
k__Archaea|p__Euryarchaeota|c__Methanobacteria|o__Methanobacteriales|f__Methanobacteriaceae|g__Methanobrevibacter|s__Methanobrevibacter_smithii|t__SGB714_group	Diabetes (N=40)	-0.224025	0.940006	MED.DISEASES.Endocrine.DiabetesT2	0:-0.00359	0.994646
k__Bacteria|p__Firmicutes|c__Clostridia|o__Clostridiales|f__Ruminococcaceae|g__Faecalibacterium|s__Faecalibacterium_prausnitzii|t__SGB15318_group	Diabetes (N=40)	0.26636	0.752207	MED.DISEASES.Endocrine.DiabetesT2	NA	NA
k__Bacteria|p__Firmicutes|c__Clostridia|o__Clostridiales|f__Ruminococcaceae|g__Ruminococcaceae_unclassified|s__Eubacterium_siraeum|t__SGB4198_group	Diabetes (N=40)	0.132798	0.965204	MED.DISEASES.Endocrine.DiabetesT2	0:-1.51611	0.00442958
k__Bacteria|p__Firmicutes|c__Clostridia|o__Clostridiales|f__Lachnospiraceae|g__Coprococcus|s__Coprococcus_eutactus|t__SGB5118	Diabetes (N=40)	0.402568	0.876675	MED.DISEASES.Endocrine.DiabetesT2	0:-0.22408	0.547578
k__Bacteria|p__Firmicutes|c__Negativicutes|o__Veillonellales|f__Veillonellaceae|g__Veillonella|s__Veillonella_parvula|t__SGB6939	Diabetes (N=40)	-0.596966	0.747421	MED.DISEASES.Endocrine.DiabetesT2	00:00:00.500000	0.127168
k__Bacteria|p__Proteobacteria|c__Gammaproteobacteria|o__Pasteurellales|f__Pasteurellaceae|g__Haemophilus|s__Haemophilus_parainfluenzae|t__SGB9712_group	Diabetes (N=40)	-1.66923	0.0361546	MED.DISEASES.Endocrine.DiabetesT2	00:00:00.300000	0.673159
k__Bacteria|p__Firmicutes|c__Clostridia|o__Clostridiales|f__Lachnospiraceae|g__Mediterraneibacter|s__Ruminococcus_torques|t__SGB4563_group	Diabetes (N=40)	-0.413628	0.597152	MED.DISEASES.Endocrine.DiabetesT2	00:00:01.400000	0.00498523
k__Bacteria|p__Firmicutes|c__Clostridia|o__Clostridiales|f__Lachnospiraceae|g__Dorea|s__Dorea_longicatena|t__SGB4581	Diabetes (N=40)	-0.0673396	0.968009	MED.DISEASES.Endocrine.DiabetesT2	0:-1.51603	0.000113308
k__Bacteria|p__Proteobacteria|c__Gammaproteobacteria|o__Enterobacterales|f__Enterobacteriaceae|g__Escherichia|s__Escherichia_coli|t__SGB10068	Diabetes (N=40)	-0.315383	0.857391	MED.DISEASES.Endocrine.DiabetesT2	00:00:03.600000	4.74e-15
k__Bacteria|p__Firmicutes|c__Clostridia|o__Clostridiales|f__Lachnospiraceae|g__Dorea|s__Dorea_formicigenerans|t__SGB4575	Diabetes (N=40)	-0.174906	0.79804	MED.DISEASES.Endocrine.DiabetesT2	00:00:00.100000	0.907838
k__Bacteria|p__Proteobacteria|c__Betaproteobacteria|o__Burkholderiales|f__Sutterellaceae|g__Sutterella|s__Sutterella_wadsworthensis|t__SGB9286	Diabetes (N=40)	-1.4925	0.383679	MED.DISEASES.Endocrine.DiabetesT2	0:-0.75074	0.412108
k__Bacteria|p__Firmicutes|c__Clostridia|o__Clostridiales|f__Lachnospiraceae|g__Coprococcus|s__Coprococcus_comes|t__SGB4577_group	Diabetes (N=40)	-0.185681	0.807184	MED.DISEASES.Endocrine.DiabetesT2	0:-0.75082	0.140512
k__Bacteria|p__Firmicutes|c__Negativicutes|o__Veillonellales|f__Veillonellaceae|g__Veillonella|s__Veillonella_atypica|t__SGB6936	Diabetes (N=40)	-0.489508	0.817675	MED.DISEASES.Endocrine.DiabetesT2	00:00:00.300000	0.304112
k__Bacteria|p__Firmicutes|c__Clostridia|o__Clostridiales|f__Ruminococcaceae|g__Faecalibacterium|s__Faecalibacterium_prausnitzii|t__SGB15323	Diabetes (N=40)	-0.728846	0.737683	MED.DISEASES.Endocrine.DiabetesT2	NA	NA
k__Bacteria|p__Bacteroidetes|c__Bacteroidia|o__Bacteroidales|f__Bacteroidaceae|g__Bacteroides|s__Bacteroides_fragilis|t__SGB1853	Diabetes (N=40)	0.273725	0.835472	MED.DISEASES.Endocrine.DiabetesT2	00:00:00.600000	0.432746
k__Bacteria|p__Firmicutes|c__Clostridia|o__Clostridiales|f__Ruminococcaceae|g__Faecalibacterium|s__Faecalibacterium_prausnitzii|t__SGB15317	Diabetes (N=40)	-0.572106	0.527103	MED.DISEASES.Endocrine.DiabetesT2	NA	NA
k__Bacteria|p__Bacteroidetes|c__Bacteroidia|o__Bacteroidales|f__Tannerellaceae|g__Parabacteroides|s__Parabacteroides_distasonis|t__SGB1934	Diabetes (N=40)	1.15554	0.511616	MED.DISEASES.Endocrine.DiabetesT2	0:-0.04247	0.9715
k__Bacteria|p__Firmicutes|c__Clostridia|o__Clostridiales|f__Lachnospiraceae|g__Coprococcus|s__Coprococcus_eutactus|t__SGB5121	Diabetes (N=40)	0.813206	0.673777	MED.DISEASES.Endocrine.DiabetesT2	NA	NA
k__Bacteria|p__Bacteroidetes|c__Bacteroidia|o__Bacteroidales|f__Prevotellaceae|g__Prevotella|s__Prevotella_stercorea|t__SGB1679	Diabetes (N=40)	0.0347774	0.993601	MED.DISEASES.Endocrine.DiabetesT2	0:-0.3601	0.516955
k__Bacteria|p__Firmicutes|c__Clostridia|o__Clostridiales|f__Lachnospiraceae|g__Dorea|s__Dorea_longicatena|t__SGB4582_group	Diabetes (N=40)	-1.30548	0.0684168	MED.DISEASES.Endocrine.DiabetesT2	NA	NA
k__Bacteria|p__Firmicutes|c__Clostridia|o__Clostridiales|f__Lachnospiraceae|g__Coprococcus|s__Coprococcus_eutactus|t__SGB5117	Diabetes (N=40)	-0.85959	0.690313	MED.DISEASES.Endocrine.DiabetesT2	NA	NA
k__Bacteria|p__Bacteroidetes|c__Bacteroidia|o__Bacteroidales|f__Bacteroidaceae|g__Bacteroides|s__Bacteroides_uniformis|t__SGB1836_group	Diabetes (N=40)	0.089304	0.975165	MED.DISEASES.Endocrine.DiabetesT2	00:00:00.200000	0.63187
k__Bacteria|p__Firmicutes|c__Clostridia|o__Clostridiales|f__Lachnospiraceae|g__Roseburia|s__Roseburia_hominis|t__SGB4936	Diabetes (N=40)	-0.36511	0.810646	MED.DISEASES.Endocrine.DiabetesT2	0:-1.14832	0.00249891
k__Bacteria|p__Actinobacteria|c__Actinobacteria|o__Bifidobacteriales|f__Bifidobacteriaceae|g__Bifidobacterium|s__Bifidobacterium_adolescentis|t__SGB17244	Diabetes (N=40)	-1.06922	0.560338	MED.DISEASES.Endocrine.DiabetesT2	0:-1.91748	2.43e-05
k__Bacteria|p__Firmicutes|c__Clostridia|o__Clostridiales|f__Ruminococcaceae|g__Faecalibacterium|s__Faecalibacterium_prausnitzii|t__SGB15322	Diabetes (N=40)	-0.144989	0.960207	MED.DISEASES.Endocrine.DiabetesT2	NA	NA
k__Bacteria|p__Bacteroidetes|c__Bacteroidia|o__Bacteroidales|f__Rikenellaceae|g__Alistipes|s__Alistipes_senegalensis|t__SGB2296	Diabetes (N=40)	0.7865	0.654345	MED.DISEASES.Endocrine.DiabetesT2	0:-1.00677	0.0368735
k__Bacteria|p__Actinobacteria|c__Actinobacteria|o__Bifidobacteriales|f__Bifidobacteriaceae|g__Bifidobacterium|s__Bifidobacterium_pseudocatenulatum|t__SGB17237	Diabetes (N=40)	-0.12934	0.956461	MED.DISEASES.Endocrine.DiabetesT2	00:00:00	0.94255
k__Bacteria|p__Proteobacteria|c__Deltaproteobacteria|o__Desulfovibrionales|f__Desulfovibrionaceae|g__Bilophila|s__Bilophila_wadsworthia|t__SGB15452	Diabetes (N=40)	-0.00143918	0.999642	MED.DISEASES.Endocrine.DiabetesT2	00:00:00.700000	0.244284
k__Bacteria|p__Bacteroidetes|c__Bacteroidia|o__Bacteroidales|f__Rikenellaceae|g__Alistipes|s__Alistipes_putredinis|t__SGB2318	Diabetes (N=40)	-0.211682	0.939375	MED.DISEASES.Endocrine.DiabetesT2	0:-0.22142	0.657082
k__Bacteria|p__Bacteroidetes|c__Bacteroidia|o__Bacteroidales|f__Rikenellaceae|g__Alistipes|s__Alistipes_shahii|t__SGB2295	Diabetes (N=40)	0.249136	0.930798	MED.DISEASES.Endocrine.DiabetesT2	0:-0.79974	0.0368735
k__Bacteria|p__Bacteroidetes|c__Bacteroidia|o__Bacteroidales|f__Bacteroidaceae|g__Bacteroides|s__Bacteroides_xylanisolvens|t__SGB1867	Diabetes (N=40)	-0.173714	0.952388	MED.DISEASES.Endocrine.DiabetesT2	00:00:00.300000	0.714283
k__Bacteria|p__Bacteroidetes|c__Bacteroidia|o__Bacteroidales|f__Bacteroidaceae|g__Bacteroides|s__Bacteroides_thetaiotaomicron|t__SGB1861	Diabetes (N=40)	-0.586392	0.782828	MED.DISEASES.Endocrine.DiabetesT2	00:00:00.800000	0.175217
k__Bacteria|p__Firmicutes|c__Clostridia|o__Clostridiales|f__Ruminococcaceae|g__Ruminococcus|s__Ruminococcus_callidus|t__SGB4422	Diabetes (N=40)	-1.42326	0.388765	MED.DISEASES.Endocrine.DiabetesT2	0:-1.29916	0.00970007
k__Bacteria|p__Bacteroidetes|c__Bacteroidia|o__Bacteroidales|f__Bacteroidaceae|g__Bacteroides|s__Bacteroides_ovatus|t__SGB1871	Diabetes (N=40)	0.569873	0.810646	MED.DISEASES.Endocrine.DiabetesT2	0:-0.22699	0.75479
k__Bacteria|p__Bacteroidetes|c__Bacteroidia|o__Bacteroidales|f__Tannerellaceae|g__Parabacteroides|s__Parabacteroides_merdae|t__SGB1949	Diabetes (N=40)	-0.00751307	0.998296	MED.DISEASES.Endocrine.DiabetesT2	0:-0.05784	0.966398
k__Bacteria|p__Firmicutes|c__Clostridia|o__Clostridiales|f__Lachnospiraceae|g__Mediterraneibacter|s__Ruminococcus_lactaris|t__SGB4557	Diabetes (N=40)	-0.843626	0.663834	MED.DISEASES.Endocrine.DiabetesT2	0:-1.59441	0.00184397
k__Bacteria|p__Bacteroidetes|c__Bacteroidia|o__Bacteroidales|f__Odoribacteraceae|g__Odoribacter|s__Odoribacter_splanchnicus|t__SGB1790	Diabetes (N=40)	-0.0930362	0.975515	MED.DISEASES.Endocrine.DiabetesT2	00:00:00.100000	0.96139
k__Bacteria|p__Bacteroidetes|c__Bacteroidia|o__Bacteroidales|f__Barnesiellaceae|g__Barnesiella|s__Barnesiella_intestinihominis|t__SGB1965	Diabetes (N=40)	-1.62249	0.252447	MED.DISEASES.Endocrine.DiabetesT2	0:-0.73955	0.159695
k__Bacteria|p__Bacteroidetes|c__Bacteroidia|o__Bacteroidales|f__Prevotellaceae|g__Paraprevotella|s__Paraprevotella_clara|t__SGB1798	Diabetes (N=40)	-0.502626	0.832045	MED.DISEASES.Endocrine.DiabetesT2	0:-1.40961	0.0231122
k__Bacteria|p__Bacteroidetes|c__Bacteroidia|o__Bacteroidales|f__Bacteroidaceae|g__Bacteroides|s__Bacteroides_stercoris|t__SGB1830_group	Diabetes (N=40)	-0.853023	0.63347	MED.DISEASES.Endocrine.DiabetesT2	00:00:00	0.987504
k__Bacteria|p__Bacteroidetes|c__Bacteroidia|o__Bacteroidales|f__Rikenellaceae|g__Alistipes|s__Alistipes_finegoldii|t__SGB2301	Diabetes (N=40)	-0.0337563	0.99153	MED.DISEASES.Endocrine.DiabetesT2	0:-0.45537	0.466892
k__Bacteria|p__Proteobacteria|c__Betaproteobacteria|o__Burkholderiales|f__Sutterellaceae|g__Sutterella|s__Sutterella_wadsworthensis|t__SGB9283	Diabetes (N=40)	0.154427	0.945277	MED.DISEASES.Endocrine.DiabetesT2	NA	NA
k__Bacteria|p__Bacteroidetes|c__Bacteroidia|o__Bacteroidales|f__Bacteroidaceae|g__Bacteroides|s__Bacteroides_fragilis|t__SGB1855_group	Diabetes (N=40)	-0.274299	0.917863	MED.DISEASES.Endocrine.DiabetesT2	NA	NA
k__Bacteria|p__Bacteroidetes|c__Bacteroidia|o__Bacteroidales|f__Rikenellaceae|g__Alistipes|s__Alistipes_onderdonkii|t__SGB2303	Diabetes (N=40)	0.618795	0.707508	MED.DISEASES.Endocrine.DiabetesT2	0:-0.223	0.715555
k__Bacteria|p__Bacteroidetes|c__Bacteroidia|o__Bacteroidales|f__Bacteroidaceae|g__Bacteroides|s__Bacteroides_cellulosilyticus|t__SGB1844	Diabetes (N=40)	0.512422	0.703436	MED.DISEASES.Endocrine.DiabetesT2	0:-0.16727	0.898233
k__Bacteria|p__Firmicutes|c__Negativicutes|o__Selenomonadales|f__Selenomonadaceae|g__Mitsuokella|s__Mitsuokella_multacida|t__SGB5906_group	Diabetes (N=40)	-0.497184	0.78042	MED.DISEASES.Endocrine.DiabetesT2	0:-0.76017	0.0223223
k__Bacteria|p__Bacteroidetes|c__Bacteroidia|o__Bacteroidales|f__Bacteroidaceae|g__Bacteroides|s__Bacteroides_caccae|t__SGB1877	Diabetes (N=40)	-0.626101	0.780486	MED.DISEASES.Endocrine.DiabetesT2	0:-0.30858	0.757654
k__Bacteria|p__Actinobacteria|c__Actinobacteria|o__Bifidobacteriales|f__Bifidobacteriaceae|g__Bifidobacterium|s__Bifidobacterium_longum|t__SGB17248	Diabetes (N=40)	-0.742652	0.658953	MED.DISEASES.Endocrine.DiabetesT2	0:-0.7195	0.156393
k__Bacteria|p__Verrucomicrobia|c__Verrucomicrobiae|o__Verrucomicrobiales|f__Akkermansiaceae|g__Akkermansia|s__Akkermansia_muciniphila|t__SGB9226	Diabetes (N=40)	-0.304393	0.879469	MED.DISEASES.Endocrine.DiabetesT2	0:-0.08693	0.947831
k__Bacteria|p__Bacteroidetes|c__Bacteroidia|o__Bacteroidales|f__Bacteroidaceae|g__Bacteroides|s__Bacteroides_finegoldii|t__SGB1862	Diabetes (N=40)	-0.392142	0.801137	MED.DISEASES.Endocrine.DiabetesT2	0:-0.09753	0.931996
k__Bacteria|p__Bacteroidetes|c__Bacteroidia|o__Bacteroidales|f__Bacteroidaceae|g__Bacteroides|s__Bacteroides_eggerthii|t__SGB1829	Diabetes (N=40)	0.640967	0.492962	MED.DISEASES.Endocrine.DiabetesT2	0:-0.61755	0.473183
k__Bacteria|p__Firmicutes|c__Clostridia|o__Clostridiales|f__Lachnospiraceae|g__Mediterraneibacter|s__Ruminococcus_torques|t__SGB4608	Diabetes (N=40)	0.420305	0.764585	MED.DISEASES.Endocrine.DiabetesT2	NA	NA
k__Bacteria|p__Bacteroidetes|c__Bacteroidia|o__Bacteroidales|f__Bacteroidaceae|g__Bacteroides|s__Bacteroides_intestinalis|t__SGB1846	Diabetes (N=40)	-0.07655	0.966491	MED.DISEASES.Endocrine.DiabetesT2	0:-0.33573	0.659941
k__Bacteria|p__Firmicutes|c__Clostridia|o__Clostridiales|f__Ruminococcaceae|g__Flavonifractor|s__Flavonifractor_plautii|t__SGB15132	Diabetes (N=40)	-0.510608	0.665336	MED.DISEASES.Endocrine.DiabetesT2	00:00:01.100000	0.00670228
k__Bacteria|p__Firmicutes|c__Clostridia|o__Clostridiales|f__Lachnospiraceae|g__Mediterraneibacter|s__Ruminococcus_gnavus|t__SGB4584	Diabetes (N=40)	-0.613159	0.616744	MED.DISEASES.Endocrine.DiabetesT2	00:00:00.600000	0.0436729
k__Bacteria|p__Firmicutes|c__Clostridia|o__Clostridiales|f__Lachnospiraceae|g__Butyrivibrio|s__Butyrivibrio_crossotus|t__SGB5065	Depression (mild;moderate;severe)	0.204217962263409;0.00686830991058472;0.285965023336114	0.812075646962933;0.997627649503162;0.884324366405579	MED.DISEASES.Mental.Depression	0:-0.58473	0.207973
k__Bacteria|p__Firmicutes|c__Clostridia|o__Clostridiales|f__Lachnospiraceae|g__Lachnospiraceae_unclassified|s__Eubacterium_rectale|t__SGB4933_group	Depression (mild;moderate;severe)	-0.136503889333872;0.0611334955239691;0.156638267072226	0.601471173546493;0.923796326383571;0.810144209889853	MED.DISEASES.Mental.Depression	0:-0.35499	0.173539
k__Bacteria|p__Firmicutes|c__Bacilli|o__Lactobacillales|f__Streptococcaceae|g__Streptococcus|s__Streptococcus_salivarius|t__SGB8007_group	Depression (mild;moderate;severe)	0.0895948820774782;0.238472259863493;-0.118558549279884	0.851871163635122;0.717376285545094;0.913764440736643	MED.DISEASES.Mental.Depression	00:00:00.100000	0.833707
k__Bacteria|p__Firmicutes|c__Bacilli|o__Lactobacillales|f__Streptococcaceae|g__Streptococcus|s__Streptococcus_parasanguinis|t__SGB8071	Depression (mild;moderate;severe)	0.0859831191806441;0.162961319965656;-0.0579388594742686	0.893659441550463;0.870955144029156;0.969321544608897	MED.DISEASES.Mental.Depression	00:00:00.700000	0.0112892
k__Bacteria|p__Firmicutes|c__Clostridia|o__Clostridiales|f__Lachnospiraceae|g__Roseburia|s__Roseburia_inulinivorans|t__SGB4940	Depression (mild;moderate;severe)	0.0651660045750119;0.0108745377010742;0.0966669859392926	0.85613573109725;0.989523576059289;0.903459119753014	MED.DISEASES.Mental.Depression	0:-0.303	0.519731
k__Bacteria|p__Firmicutes|c__Clostridia|o__Clostridiales|f__Ruminococcaceae|g__Faecalibacterium|s__Faecalibacterium_prausnitzii|t__SGB15316_group	Depression (mild;moderate;severe)	-0.0658442371749584;0.0395431864992368;0.139764285112334	0.789154485508531;0.938028747027486;0.776522535035912	MED.DISEASES.Mental.Depression	0:-0.19388	0.0303914
k__Bacteria|p__Proteobacteria|c__Gammaproteobacteria|o__Enterobacterales|f__Enterobacteriaceae|g__Klebsiella|s__Klebsiella_pneumoniae|t__SGB10115	Depression (mild;moderate;severe)	-0.104326007290534;-0.021149336183625;0.217902472472639	0.908249178716341;0.991517336732972;0.905543814950988	MED.DISEASES.Mental.Depression	00:00:00.100000	0.895322
k__Bacteria|p__Firmicutes|c__Clostridia|o__Clostridiales|f__Ruminococcaceae|g__Ruminococcus|s__Ruminococcus_bromii|t__SGB4285_group	Depression (mild;moderate;severe)	0.259518502728371;-0.0379412587051443;-0.715644555128534	0.657153428426156;0.980310196554842;0.492842072383441	MED.DISEASES.Mental.Depression	0:-1.17586	0.00574287
k__Bacteria|p__Firmicutes|c__Clostridia|o__Clostridiales|f__Ruminococcaceae|g__Faecalibacterium|s__Faecalibacterium_prausnitzii|t__SGB15332_group	Depression (mild;moderate;severe)	-0.0497823276830542;-0.125457854511476;0.168179175008747	0.862878654573762;0.756021640637615;0.733869574942148	MED.DISEASES.Mental.Depression	NA	NA
k__Bacteria|p__Actinobacteria|c__Coriobacteriia|o__Coriobacteriales|f__Coriobacteriaceae|g__Collinsella|s__Collinsella_aerofaciens|t__SGB14546_group	Depression (mild;moderate;severe)	-0.141562401769723;-0.0761908723669601;0.398361096637911	0.444751415567807;0.86585839725411;0.206220325082253	MED.DISEASES.Mental.Depression	0:-0.21844	0.599732
k__Bacteria|p__Firmicutes|c__Clostridia|o__Clostridiales|f__Lachnospiraceae|g__Coprococcus|s__Coprococcus_catus|t__SGB4670	Depression (mild;moderate;severe)	0.0226897419556384;0.0870673049297728;0.0462172587398536	0.969270005733713;0.92166582071363;0.969200270756429	MED.DISEASES.Mental.Depression	0:-0.16993	0.765665
k__Bacteria|p__Firmicutes|c__Negativicutes|o__Acidaminococcales|f__Acidaminococcaceae|g__Phascolarctobacterium|s__Phascolarctobacterium_succinatutens|t__SGB5765_group	Depression (mild;moderate;severe)	-0.0735728771996232;-0.196862080026503;0.637527212351993	0.941478458665801;0.896536562900969;0.648827780703101	MED.DISEASES.Mental.Depression	00:00:00.300000	0.710004
k__Bacteria|p__Firmicutes|c__Clostridia|o__Clostridiales|f__Ruminococcaceae|g__Faecalibacterium|s__Faecalibacterium_prausnitzii|t__SGB15342	Depression (mild;moderate;severe)	0.0558696673624817;0.0436615930091326;-0.0292246462634619	0.836658164426668;0.933649037081861;0.966083422211906	MED.DISEASES.Mental.Depression	NA	NA
k__Bacteria|p__Firmicutes|c__Clostridia|o__Clostridiales|f__Lachnospiraceae|g__Roseburia|s__Roseburia_intestinalis|t__SGB4951	Depression (mild;moderate;severe)	-0.172943012211405;0.561205910259941;-0.0366179000101982	0.769801115193017;0.444751415567807;0.984150750844044	MED.DISEASES.Mental.Depression	0:-0.12249	0.882082
k__Bacteria|p__Proteobacteria|c__Deltaproteobacteria|o__Desulfovibrionales|f__Desulfovibrionaceae|g__Desulfovibrio|s__Desulfovibrio_piger|t__SGB15467_group	Depression (mild;moderate;severe)	-0.185487798663909;0.0446275373851905;0.76403785040567	0.811273399760438;0.979331254467712;0.531661958300741	MED.DISEASES.Mental.Depression	0:-0.09243	0.928455
k__Archaea|p__Euryarchaeota|c__Methanobacteria|o__Methanobacteriales|f__Methanobacteriaceae|g__Methanobrevibacter|s__Methanobrevibacter_smithii|t__SGB714_group	Depression (mild;moderate;severe)	-0.0907533778282632;-0.344414673121365;0.151447240741065	0.926027383451313;0.77973647223467;0.939332933306398	MED.DISEASES.Mental.Depression	0:-0.07446	0.802231
k__Bacteria|p__Firmicutes|c__Clostridia|o__Clostridiales|f__Ruminococcaceae|g__Faecalibacterium|s__Faecalibacterium_prausnitzii|t__SGB15318_group	Depression (mild;moderate;severe)	-0.159384428716045;-6.91930296372387e-05;0.277690910426937	0.471198702094575;0.999925567868377;0.562180787715491	MED.DISEASES.Mental.Depression	NA	NA
k__Bacteria|p__Firmicutes|c__Clostridia|o__Clostridiales|f__Ruminococcaceae|g__Ruminococcaceae_unclassified|s__Eubacterium_siraeum|t__SGB4198_group	Depression (mild;moderate;severe)	0.0897729903069477;-0.991021704642197;-0.00301579802805928	0.924852698829427;0.185412386307438;0.999121585551142	MED.DISEASES.Mental.Depression	0:-0.52955	0.309037
k__Bacteria|p__Firmicutes|c__Clostridia|o__Clostridiales|f__Lachnospiraceae|g__Coprococcus|s__Coprococcus_eutactus|t__SGB5118	Depression (mild;moderate;severe)	0.39418443496532;0.35169233157068;0.20035029154415	0.498455707979792;0.766017571177642;0.915066443184039	MED.DISEASES.Mental.Depression	00:00:00	0.932953
k__Bacteria|p__Firmicutes|c__Negativicutes|o__Veillonellales|f__Veillonellaceae|g__Veillonella|s__Veillonella_parvula|t__SGB6939	Depression (mild;moderate;severe)	0.182614941928639;-0.29864312126454;-0.288024909287606	0.76942041492742;0.76728020828221;0.83517435476107	MED.DISEASES.Mental.Depression	00:00:00.100000	0.842245
k__Bacteria|p__Proteobacteria|c__Gammaproteobacteria|o__Pasteurellales|f__Pasteurellaceae|g__Haemophilus|s__Haemophilus_parainfluenzae|t__SGB9712_group	Depression (mild;moderate;severe)	0.143889500573006;0.198891077943037;-0.445125825222778	0.770977603632934;0.815529034449915;0.608719524077222	MED.DISEASES.Mental.Depression	0:-0.1535	0.814116
k__Bacteria|p__Firmicutes|c__Clostridia|o__Clostridiales|f__Lachnospiraceae|g__Mediterraneibacter|s__Ruminococcus_torques|t__SGB4563_group	Depression (mild;moderate;severe)	0.0187153716150368;-0.0206607136698934;-0.0220815147524172	0.963555817540245;0.976344845094157;0.980354242364751	MED.DISEASES.Mental.Depression	00:00:00.400000	0.429052
k__Bacteria|p__Firmicutes|c__Clostridia|o__Clostridiales|f__Lachnospiraceae|g__Dorea|s__Dorea_longicatena|t__SGB4581	Depression (mild;moderate;severe)	-0.149099344316358;-0.177988293446073;0.192916303996169	0.689255677999257;0.787997804893511;0.825044247400961	MED.DISEASES.Mental.Depression	0:-0.60292	0.0895979
k__Bacteria|p__Proteobacteria|c__Gammaproteobacteria|o__Enterobacterales|f__Enterobacteriaceae|g__Escherichia|s__Escherichia_coli|t__SGB10068	Depression (mild;moderate;severe)	-0.185840002383832;0.0199974969112712;-0.165072141271355	0.699233766894801;0.98740626155504;0.895924525811279	MED.DISEASES.Mental.Depression	0:-0.26669	0.703187
k__Bacteria|p__Firmicutes|c__Clostridia|o__Clostridiales|f__Lachnospiraceae|g__Dorea|s__Dorea_formicigenerans|t__SGB4575	Depression (mild;moderate;severe)	0.0701428436033085;0.0472333325286854;0.358256882427206	0.73825386872037;0.915785631248601;0.204990597938909	MED.DISEASES.Mental.Depression	00:00:00.200000	0.737162
k__Bacteria|p__Proteobacteria|c__Betaproteobacteria|o__Burkholderiales|f__Sutterellaceae|g__Sutterella|s__Sutterella_wadsworthensis|t__SGB9286	Depression (mild;moderate;severe)	0.0732909066176211;0.0367677177715258;0.0410671256088002	0.941826290050015;0.984655595864722;0.986198335598169	MED.DISEASES.Mental.Depression	0:-0.53475	0.427396
k__Bacteria|p__Firmicutes|c__Clostridia|o__Clostridiales|f__Lachnospiraceae|g__Coprococcus|s__Coprococcus_comes|t__SGB4577_group	Depression (mild;moderate;severe)	-0.0760690230510801;-0.161592645734611;0.0201955181672618	0.742845263610109;0.637326902530946;0.976954916727283	MED.DISEASES.Mental.Depression	0:-0.51999	0.169185
k__Bacteria|p__Firmicutes|c__Negativicutes|o__Veillonellales|f__Veillonellaceae|g__Veillonella|s__Veillonella_atypica|t__SGB6936	Depression (mild;moderate;severe)	0.0832874110037119;0.480805512928184;-0.505188982660147	0.921633608811104;0.598774714790371;0.684468119185326	MED.DISEASES.Mental.Depression	0:-0.07084	0.820485
k__Bacteria|p__Firmicutes|c__Clostridia|o__Clostridiales|f__Ruminococcaceae|g__Faecalibacterium|s__Faecalibacterium_prausnitzii|t__SGB15323	Depression (mild;moderate;severe)	0.513787317763102;-0.667061642136549;-0.542271170994141	0.324027474904981;0.481033058773576;0.703907142152189	MED.DISEASES.Mental.Depression	NA	NA
k__Bacteria|p__Bacteroidetes|c__Bacteroidia|o__Bacteroidales|f__Bacteroidaceae|g__Bacteroides|s__Bacteroides_fragilis|t__SGB1853	Depression (mild;moderate;severe)	0.127064546145308;0.152083948084257;0.556411163997978	0.742308528105812;0.827059762281837;0.328648984017432	MED.DISEASES.Mental.Depression	0:-0.29956	0.665254
k__Bacteria|p__Firmicutes|c__Clostridia|o__Clostridiales|f__Ruminococcaceae|g__Faecalibacterium|s__Faecalibacterium_prausnitzii|t__SGB15317	Depression (mild;moderate;severe)	0.0132104503010782;-0.0132950389259652;-0.235923137479703	0.980354242364751;0.988706185080284;0.745870073452191	MED.DISEASES.Mental.Depression	NA	NA
k__Bacteria|p__Bacteroidetes|c__Bacteroidia|o__Bacteroidales|f__Tannerellaceae|g__Parabacteroides|s__Parabacteroides_distasonis|t__SGB1934	Depression (mild;moderate;severe)	0.0516241736260563;-0.408435284754072;1.35429583081029	0.957686039707487;0.71343929192092;0.119920526451921	MED.DISEASES.Mental.Depression	00:00:00.100000	0.829007
k__Bacteria|p__Firmicutes|c__Clostridia|o__Clostridiales|f__Lachnospiraceae|g__Coprococcus|s__Coprococcus_eutactus|t__SGB5121	Depression (mild;moderate;severe)	0.120948801330726;-0.565716454727559;-0.221354666493127	0.883678111521824;0.540015950996556;0.897138806839607	MED.DISEASES.Mental.Depression	NA	NA
k__Bacteria|p__Bacteroidetes|c__Bacteroidia|o__Bacteroidales|f__Prevotellaceae|g__Prevotella|s__Prevotella_stercorea|t__SGB1679	Depression (mild;moderate;severe)	0.203201479037174;0.192441268670246;0.165450526476986	0.835644042789949;0.917214649407359;0.945293937351601	MED.DISEASES.Mental.Depression	0:-0.11257	0.832364
k__Bacteria|p__Firmicutes|c__Clostridia|o__Clostridiales|f__Lachnospiraceae|g__Dorea|s__Dorea_longicatena|t__SGB4582_group	Depression (mild;moderate;severe)	-0.0496917510522413;-0.120610213693694;0.492706236744237	0.927637521599998;0.881496087478396;0.456610184017255	MED.DISEASES.Mental.Depression	NA	NA
k__Bacteria|p__Firmicutes|c__Clostridia|o__Clostridiales|f__Lachnospiraceae|g__Coprococcus|s__Coprococcus_eutactus|t__SGB5117	Depression (mild;moderate;severe)	-0.208229217821419;0.0771344534845484;-1.07786641822281	0.789453581328368;0.963538057165128;0.318832204249763	MED.DISEASES.Mental.Depression	NA	NA
k__Bacteria|p__Bacteroidetes|c__Bacteroidia|o__Bacteroidales|f__Bacteroidaceae|g__Bacteroides|s__Bacteroides_uniformis|t__SGB1836_group	Depression (mild;moderate;severe)	-0.0959706489392562;0.0130209562102962;0.723467292365115	0.908249178716341;0.993734330814475;0.506276162760406	MED.DISEASES.Mental.Depression	0:-0.17135	0.519934
k__Bacteria|p__Firmicutes|c__Clostridia|o__Clostridiales|f__Lachnospiraceae|g__Roseburia|s__Roseburia_hominis|t__SGB4936	Depression (mild;moderate;severe)	-0.183864700608357;-0.0875852385058946;0.130204142090418	0.67635518448118;0.930957605851607;0.915437433866076	MED.DISEASES.Mental.Depression	0:-0.19691	0.681462
k__Bacteria|p__Actinobacteria|c__Actinobacteria|o__Bifidobacteriales|f__Bifidobacteriaceae|g__Bifidobacterium|s__Bifidobacterium_adolescentis|t__SGB17244	Depression (mild;moderate;severe)	-0.243786546377338;0.143713934629756;0.662041974843502	0.726452615843683;0.925167674432494;0.601877015157809	MED.DISEASES.Mental.Depression	0:-0.74246	0.0712497
k__Bacteria|p__Firmicutes|c__Clostridia|o__Clostridiales|f__Ruminococcaceae|g__Faecalibacterium|s__Faecalibacterium_prausnitzii|t__SGB15322	Depression (mild;moderate;severe)	0.013091171419833;-0.535618160592265;-0.677423966638999	0.991355471292082;0.581271969497858;0.576450723309489	MED.DISEASES.Mental.Depression	NA	NA
k__Bacteria|p__Bacteroidetes|c__Bacteroidia|o__Bacteroidales|f__Rikenellaceae|g__Alistipes|s__Alistipes_senegalensis|t__SGB2296	Depression (mild;moderate;severe)	-0.147658989483352;0.264411588684639;0.482996114129291	0.832389573726648;0.809970181652798;0.693592840826766	MED.DISEASES.Mental.Depression	0:-0.25901	0.623683
k__Bacteria|p__Actinobacteria|c__Actinobacteria|o__Bifidobacteriales|f__Bifidobacteriaceae|g__Bifidobacterium|s__Bifidobacterium_pseudocatenulatum|t__SGB17237	Depression (mild;moderate;severe)	-0.107353757087831;-0.0387090212284056;0.468329344791539	0.874669791275974;0.977399444692161;0.664154368101654	MED.DISEASES.Mental.Depression	0:-0.02132	0.96632
k__Bacteria|p__Proteobacteria|c__Deltaproteobacteria|o__Desulfovibrionales|f__Desulfovibrionaceae|g__Bilophila|s__Bilophila_wadsworthia|t__SGB15452	Depression (mild;moderate;severe)	-0.367737181913129;0.0671766655811152;0.336824754817057	0.468006175767897;0.962587563642931;0.808664371139615	MED.DISEASES.Mental.Depression	00:00:00.200000	0.802501
k__Bacteria|p__Bacteroidetes|c__Bacteroidia|o__Bacteroidales|f__Rikenellaceae|g__Alistipes|s__Alistipes_putredinis|t__SGB2318	Depression (mild;moderate;severe)	-0.0134905669956556;-0.113566050077456;0.632526958806102	0.990761164279483;0.939162175225791;0.61048048956558	MED.DISEASES.Mental.Depression	0:-0.21643	0.513242
k__Bacteria|p__Bacteroidetes|c__Bacteroidia|o__Bacteroidales|f__Rikenellaceae|g__Alistipes|s__Alistipes_shahii|t__SGB2295	Depression (mild;moderate;severe)	0.00807236731761267;-0.378243781081334;0.748907808010821	0.99423255252035;0.739392929983994;0.533697314876516	MED.DISEASES.Mental.Depression	0:-0.41529	0.195527
k__Bacteria|p__Bacteroidetes|c__Bacteroidia|o__Bacteroidales|f__Bacteroidaceae|g__Bacteroides|s__Bacteroides_xylanisolvens|t__SGB1867	Depression (mild;moderate;severe)	-0.000207640853480244;0.106529246065561;1.05471253565497	0.999858179214507;0.944063047930882;0.287954371540992	MED.DISEASES.Mental.Depression	00:00:00.400000	0.448692
k__Bacteria|p__Bacteroidetes|c__Bacteroidia|o__Bacteroidales|f__Bacteroidaceae|g__Bacteroides|s__Bacteroides_thetaiotaomicron|t__SGB1861	Depression (mild;moderate;severe)	-0.0362779172415628;-0.0206760605514259;1.04761617397937	0.96986617477175;0.991356725052971;0.2695558165945	MED.DISEASES.Mental.Depression	00:00:00	0.988091
k__Bacteria|p__Firmicutes|c__Clostridia|o__Clostridiales|f__Ruminococcaceae|g__Ruminococcus|s__Ruminococcus_callidus|t__SGB4422	Depression (mild;moderate;severe)	-0.199498942804372;-0.0775425506467933;-0.377851866320631	0.793238677641331;0.962024708249015;0.811447500341846	MED.DISEASES.Mental.Depression	0:-0.42453	0.404009
k__Bacteria|p__Bacteroidetes|c__Bacteroidia|o__Bacteroidales|f__Bacteroidaceae|g__Bacteroides|s__Bacteroides_ovatus|t__SGB1871	Depression (mild;moderate;severe)	0.0441183279863149;0.0887370116656105;0.960902197721734	0.965498341388447;0.956112178403554;0.388203178722236	MED.DISEASES.Mental.Depression	00:00:00.400000	0.306694
k__Bacteria|p__Bacteroidetes|c__Bacteroidia|o__Bacteroidales|f__Tannerellaceae|g__Parabacteroides|s__Parabacteroides_merdae|t__SGB1949	Depression (mild;moderate;severe)	-0.261714036155963;0.185553823044065;0.482814163803165	0.705753445787094;0.897550949304711;0.737008032786921	MED.DISEASES.Mental.Depression	00:00:00.500000	0.375991
k__Bacteria|p__Firmicutes|c__Clostridia|o__Clostridiales|f__Lachnospiraceae|g__Mediterraneibacter|s__Ruminococcus_lactaris|t__SGB4557	Depression (mild;moderate;severe)	0.0829133213502379;-0.207431791794893;-0.155699249144182	0.927731680708632;0.876616467326849;0.933613829914994	MED.DISEASES.Mental.Depression	00:00:00.100000	0.949093
k__Bacteria|p__Bacteroidetes|c__Bacteroidia|o__Bacteroidales|f__Odoribacteraceae|g__Odoribacter|s__Odoribacter_splanchnicus|t__SGB1790	Depression (mild;moderate;severe)	0.024529559463601;-0.225089089432374;0.65430193813461	0.981198708820732;0.862958762318309;0.591878179330992	MED.DISEASES.Mental.Depression	0:-0.48732	0.372425
k__Bacteria|p__Bacteroidetes|c__Bacteroidia|o__Bacteroidales|f__Barnesiellaceae|g__Barnesiella|s__Barnesiella_intestinihominis|t__SGB1965	Depression (mild;moderate;severe)	-0.129690052590135;0.0547521155032285;0.269155932536636	0.873759023282417;0.97223062568529;0.87044580811127	MED.DISEASES.Mental.Depression	0:-0.17484	0.764026
k__Bacteria|p__Bacteroidetes|c__Bacteroidia|o__Bacteroidales|f__Prevotellaceae|g__Paraprevotella|s__Paraprevotella_clara|t__SGB1798	Depression (mild;moderate;severe)	-0.11209682865309;-0.043007020407015;1.41598692995107	0.897786495760564;0.97969665390053;0.0935188884096391	MED.DISEASES.Mental.Depression	0:-0.22159	0.782744
k__Bacteria|p__Bacteroidetes|c__Bacteroidia|o__Bacteroidales|f__Bacteroidaceae|g__Bacteroides|s__Bacteroides_stercoris|t__SGB1830_group	Depression (mild;moderate;severe)	0.223012714090741;0.383950187879741;0.12881403036559	0.728343044820081;0.708511612618414;0.9419451033626	MED.DISEASES.Mental.Depression	00:00:00.400000	0.544596
k__Bacteria|p__Bacteroidetes|c__Bacteroidia|o__Bacteroidales|f__Rikenellaceae|g__Alistipes|s__Alistipes_finegoldii|t__SGB2301	Depression (mild;moderate;severe)	-0.0495166359426061;0.29550999216533;0.0604184313127036	0.952584442861123;0.769330276272931;0.972590698463615	MED.DISEASES.Mental.Depression	0:-0.48507	0.210544
k__Bacteria|p__Proteobacteria|c__Betaproteobacteria|o__Burkholderiales|f__Sutterellaceae|g__Sutterella|s__Sutterella_wadsworthensis|t__SGB9283	Depression (mild;moderate;severe)	0.119568165654564;-0.318151801452897;0.624805781667049	0.849052082467073;0.712000593399718;0.487647896622832	MED.DISEASES.Mental.Depression	NA	NA
k__Bacteria|p__Bacteroidetes|c__Bacteroidia|o__Bacteroidales|f__Bacteroidaceae|g__Bacteroides|s__Bacteroides_fragilis|t__SGB1855_group	Depression (mild;moderate;severe)	0.115486791982088;0.196910269505638;0.7277669530897	0.888127751002534;0.881545032053842;0.519104805344077	MED.DISEASES.Mental.Depression	NA	NA
k__Bacteria|p__Bacteroidetes|c__Bacteroidia|o__Bacteroidales|f__Rikenellaceae|g__Alistipes|s__Alistipes_onderdonkii|t__SGB2303	Depression (mild;moderate;severe)	0.162715399094795;-0.300568912871887;0.926281873884032	0.77802193887541;0.738162888167305;0.219553884735408	MED.DISEASES.Mental.Depression	00:00:00.100000	0.899077
k__Bacteria|p__Bacteroidetes|c__Bacteroidia|o__Bacteroidales|f__Bacteroidaceae|g__Bacteroides|s__Bacteroides_cellulosilyticus|t__SGB1844	Depression (mild;moderate;severe)	-0.296662748460232;0.600133660473132;0.570376963511417	0.39150187602851;0.226118341219959;0.430698995892264	MED.DISEASES.Mental.Depression	00:00:00.400000	0.60523
k__Bacteria|p__Firmicutes|c__Negativicutes|o__Selenomonadales|f__Selenomonadaceae|g__Mitsuokella|s__Mitsuokella_multacida|t__SGB5906_group	Depression (mild;moderate;severe)	-0.00699478676811112;-0.195776044485188;0.13593601696661	0.993734330814475;0.854272886435101;0.929915241088622	MED.DISEASES.Mental.Depression	0:-0.16944	0.658533
k__Bacteria|p__Bacteroidetes|c__Bacteroidia|o__Bacteroidales|f__Bacteroidaceae|g__Bacteroides|s__Bacteroides_caccae|t__SGB1877	Depression (mild;moderate;severe)	-0.00635044820772559;0.515676969386245;0.84161021156104	0.995957134924078;0.618933567091501;0.468575330702679	MED.DISEASES.Mental.Depression	00:00:00.300000	0.616919
k__Bacteria|p__Actinobacteria|c__Actinobacteria|o__Bifidobacteriales|f__Bifidobacteriaceae|g__Bifidobacterium|s__Bifidobacterium_longum|t__SGB17248	Depression (mild;moderate;severe)	-0.0490647283686991;0.0490695685477252;1.02001947383041	0.952387812940492;0.971509470198939;0.197824377968466	MED.DISEASES.Mental.Depression	0:-0.2368	0.635564
k__Bacteria|p__Verrucomicrobia|c__Verrucomicrobiae|o__Verrucomicrobiales|f__Akkermansiaceae|g__Akkermansia|s__Akkermansia_muciniphila|t__SGB9226	Depression (mild;moderate;severe)	-0.0951115004884677;0.220150270077501;-0.357463458075835	0.887037600187056;0.821309688211776;0.749476509798386	MED.DISEASES.Mental.Depression	0:-0.32233	0.622605
k__Bacteria|p__Bacteroidetes|c__Bacteroidia|o__Bacteroidales|f__Bacteroidaceae|g__Bacteroides|s__Bacteroides_finegoldii|t__SGB1862	Depression (mild;moderate;severe)	-0.00427993234046461;-0.22161553111148;0.441576484861236	0.995957134924078;0.785811413376622;0.611824141347291	MED.DISEASES.Mental.Depression	00:00:00.300000	0.618158
k__Bacteria|p__Bacteroidetes|c__Bacteroidia|o__Bacteroidales|f__Bacteroidaceae|g__Bacteroides|s__Bacteroides_eggerthii|t__SGB1829	Depression (mild;moderate;severe)	-0.205317337530556;0.478219178469555;0.267479520606777	0.509446559647237;0.254663496434144;0.723689055623294	MED.DISEASES.Mental.Depression	00:00:00.100000	0.950839
k__Bacteria|p__Firmicutes|c__Clostridia|o__Clostridiales|f__Lachnospiraceae|g__Mediterraneibacter|s__Ruminococcus_torques|t__SGB4608	Depression (mild;moderate;severe)	-0.110824010157089;-0.331860306754601;-0.0657358080263008	0.823874340635462;0.61014191917757;0.95905976117061	MED.DISEASES.Mental.Depression	NA	NA
k__Bacteria|p__Bacteroidetes|c__Bacteroidia|o__Bacteroidales|f__Bacteroidaceae|g__Bacteroides|s__Bacteroides_intestinalis|t__SGB1846	Depression (mild;moderate;severe)	0.00872433017649361;-0.49667302279957;0.396663360644367	0.990458364026361;0.317356476789557;0.605074142578432	MED.DISEASES.Mental.Depression	0:-0.34973	0.480109
k__Bacteria|p__Firmicutes|c__Clostridia|o__Clostridiales|f__Ruminococcaceae|g__Flavonifractor|s__Flavonifractor_plautii|t__SGB15132	Depression (mild;moderate;severe)	0.0199325627719672;-0.253912007015569;0.69527624637498	0.973051285544208;0.696564268657017;0.215011923200631	MED.DISEASES.Mental.Depression	00:00:00.900000	0.00176293
k__Bacteria|p__Firmicutes|c__Clostridia|o__Clostridiales|f__Lachnospiraceae|g__Mediterraneibacter|s__Ruminococcus_gnavus|t__SGB4584	Depression (mild;moderate;severe)	0.106045756783311;-0.418787031456483;0.747362544348416	0.833623197374011;0.478276749118346;0.221745333135817	MED.DISEASES.Mental.Depression	00:00:00.300000	0.218005
k__Bacteria|p__Firmicutes|c__Clostridia|o__Clostridiales|f__Lachnospiraceae|g__Butyrivibrio|s__Butyrivibrio_crossotus|t__SGB5065	Asthma (N=62)	-0.136254	0.959392	MED.DISEASES.Pulmonary.Autoimmune.Asthma	0:-0.9576	0.00679476
k__Bacteria|p__Firmicutes|c__Clostridia|o__Clostridiales|f__Lachnospiraceae|g__Lachnospiraceae_unclassified|s__Eubacterium_rectale|t__SGB4933_group	Asthma (N=62)	-0.124574	0.887773	MED.DISEASES.Pulmonary.Autoimmune.Asthma	00:00:00.100000	0.882072
k__Bacteria|p__Firmicutes|c__Bacilli|o__Lactobacillales|f__Streptococcaceae|g__Streptococcus|s__Streptococcus_salivarius|t__SGB8007_group	Asthma (N=62)	-0.184442	0.880104	MED.DISEASES.Pulmonary.Autoimmune.Asthma	00:00:00.200000	0.527528
k__Bacteria|p__Firmicutes|c__Bacilli|o__Lactobacillales|f__Streptococcaceae|g__Streptococcus|s__Streptococcus_parasanguinis|t__SGB8071	Asthma (N=62)	0.34119	0.800151	MED.DISEASES.Pulmonary.Autoimmune.Asthma	00:00:00.500000	0.0563606
k__Bacteria|p__Firmicutes|c__Clostridia|o__Clostridiales|f__Lachnospiraceae|g__Roseburia|s__Roseburia_inulinivorans|t__SGB4940	Asthma (N=62)	-0.17505	0.835364	MED.DISEASES.Pulmonary.Autoimmune.Asthma	0:-0.16168	0.76389
k__Bacteria|p__Firmicutes|c__Clostridia|o__Clostridiales|f__Ruminococcaceae|g__Faecalibacterium|s__Faecalibacterium_prausnitzii|t__SGB15316_group	Asthma (N=62)	0.217064	0.691942	MED.DISEASES.Pulmonary.Autoimmune.Asthma	0:-0.21336	0.00780397
k__Bacteria|p__Proteobacteria|c__Gammaproteobacteria|o__Enterobacterales|f__Enterobacteriaceae|g__Klebsiella|s__Klebsiella_pneumoniae|t__SGB10115	Asthma (N=62)	-0.176801	0.938819	MED.DISEASES.Pulmonary.Autoimmune.Asthma	00:00:00.100000	0.872056
k__Bacteria|p__Firmicutes|c__Clostridia|o__Clostridiales|f__Ruminococcaceae|g__Ruminococcus|s__Ruminococcus_bromii|t__SGB4285_group	Asthma (N=62)	-0.365265	0.830492	MED.DISEASES.Pulmonary.Autoimmune.Asthma	0:-0.35309	0.575425
k__Bacteria|p__Firmicutes|c__Clostridia|o__Clostridiales|f__Ruminococcaceae|g__Faecalibacterium|s__Faecalibacterium_prausnitzii|t__SGB15332_group	Asthma (N=62)	0.173626	0.77879	MED.DISEASES.Pulmonary.Autoimmune.Asthma	NA	NA
k__Bacteria|p__Actinobacteria|c__Coriobacteriia|o__Coriobacteriales|f__Coriobacteriaceae|g__Collinsella|s__Collinsella_aerofaciens|t__SGB14546_group	Asthma (N=62)	0.0862553	0.905941	MED.DISEASES.Pulmonary.Autoimmune.Asthma	0:-0.50222	0.0716871
k__Bacteria|p__Firmicutes|c__Clostridia|o__Clostridiales|f__Lachnospiraceae|g__Coprococcus|s__Coprococcus_catus|t__SGB4670	Asthma (N=62)	0.0346693	0.981845	MED.DISEASES.Pulmonary.Autoimmune.Asthma	0:-0.29636	0.501784
k__Bacteria|p__Firmicutes|c__Negativicutes|o__Acidaminococcales|f__Acidaminococcaceae|g__Phascolarctobacterium|s__Phascolarctobacterium_succinatutens|t__SGB5765_group	Asthma (N=62)	-0.431829	0.831163	MED.DISEASES.Pulmonary.Autoimmune.Asthma	0:-0.67239	0.195883
k__Bacteria|p__Firmicutes|c__Clostridia|o__Clostridiales|f__Ruminococcaceae|g__Faecalibacterium|s__Faecalibacterium_prausnitzii|t__SGB15342	Asthma (N=62)	0.120815	0.860221	MED.DISEASES.Pulmonary.Autoimmune.Asthma	NA	NA
k__Bacteria|p__Firmicutes|c__Clostridia|o__Clostridiales|f__Lachnospiraceae|g__Roseburia|s__Roseburia_intestinalis|t__SGB4951	Asthma (N=62)	0.286866	0.861013	MED.DISEASES.Pulmonary.Autoimmune.Asthma	0:-0.30112	0.604952
k__Bacteria|p__Proteobacteria|c__Deltaproteobacteria|o__Desulfovibrionales|f__Desulfovibrionaceae|g__Desulfovibrio|s__Desulfovibrio_piger|t__SGB15467_group	Asthma (N=62)	0.821082	0.589444	MED.DISEASES.Pulmonary.Autoimmune.Asthma	0:-0.99318	0.0235275
k__Archaea|p__Euryarchaeota|c__Methanobacteria|o__Methanobacteriales|f__Methanobacteriaceae|g__Methanobrevibacter|s__Methanobrevibacter_smithii|t__SGB714_group	Asthma (N=62)	-0.0520623	0.984884	MED.DISEASES.Pulmonary.Autoimmune.Asthma	0:-0.05689	0.848118
k__Bacteria|p__Firmicutes|c__Clostridia|o__Clostridiales|f__Ruminococcaceae|g__Faecalibacterium|s__Faecalibacterium_prausnitzii|t__SGB15318_group	Asthma (N=62)	0.167568	0.819523	MED.DISEASES.Pulmonary.Autoimmune.Asthma	NA	NA
k__Bacteria|p__Firmicutes|c__Clostridia|o__Clostridiales|f__Ruminococcaceae|g__Ruminococcaceae_unclassified|s__Eubacterium_siraeum|t__SGB4198_group	Asthma (N=62)	0.232312	0.918792	MED.DISEASES.Pulmonary.Autoimmune.Asthma	0:-0.45833	0.372357
k__Bacteria|p__Firmicutes|c__Clostridia|o__Clostridiales|f__Lachnospiraceae|g__Coprococcus|s__Coprococcus_eutactus|t__SGB5118	Asthma (N=62)	0.342099	0.867027	MED.DISEASES.Pulmonary.Autoimmune.Asthma	00:00:00.100000	0.590641
k__Bacteria|p__Firmicutes|c__Negativicutes|o__Veillonellales|f__Veillonellaceae|g__Veillonella|s__Veillonella_parvula|t__SGB6939	Asthma (N=62)	-0.308063	0.857391	MED.DISEASES.Pulmonary.Autoimmune.Asthma	00:00:00.400000	0.0697555
k__Bacteria|p__Proteobacteria|c__Gammaproteobacteria|o__Pasteurellales|f__Pasteurellaceae|g__Haemophilus|s__Haemophilus_parainfluenzae|t__SGB9712_group	Asthma (N=62)	0.100807	0.950051	MED.DISEASES.Pulmonary.Autoimmune.Asthma	00:00:00.300000	0.53192
k__Bacteria|p__Firmicutes|c__Clostridia|o__Clostridiales|f__Lachnospiraceae|g__Mediterraneibacter|s__Ruminococcus_torques|t__SGB4563_group	Asthma (N=62)	0.249847	0.720834	MED.DISEASES.Pulmonary.Autoimmune.Asthma	00:00:00.100000	0.899073
k__Bacteria|p__Firmicutes|c__Clostridia|o__Clostridiales|f__Lachnospiraceae|g__Dorea|s__Dorea_longicatena|t__SGB4581	Asthma (N=62)	0.146951	0.901941	MED.DISEASES.Pulmonary.Autoimmune.Asthma	0:-0.69635	0.0245076
k__Bacteria|p__Proteobacteria|c__Gammaproteobacteria|o__Enterobacterales|f__Enterobacteriaceae|g__Escherichia|s__Escherichia_coli|t__SGB10068	Asthma (N=62)	0.03658	0.984656	MED.DISEASES.Pulmonary.Autoimmune.Asthma	00:00:00.400000	0.497819
k__Bacteria|p__Firmicutes|c__Clostridia|o__Clostridiales|f__Lachnospiraceae|g__Dorea|s__Dorea_formicigenerans|t__SGB4575	Asthma (N=62)	-0.0634391	0.926095	MED.DISEASES.Pulmonary.Autoimmune.Asthma	0:-0.06596	0.921223
k__Bacteria|p__Proteobacteria|c__Betaproteobacteria|o__Burkholderiales|f__Sutterellaceae|g__Sutterella|s__Sutterella_wadsworthensis|t__SGB9286	Asthma (N=62)	0.34374	0.87467	MED.DISEASES.Pulmonary.Autoimmune.Asthma	0:-1.00031	0.0359638
k__Bacteria|p__Firmicutes|c__Clostridia|o__Clostridiales|f__Lachnospiraceae|g__Coprococcus|s__Coprococcus_comes|t__SGB4577_group	Asthma (N=62)	0.104275	0.87844	MED.DISEASES.Pulmonary.Autoimmune.Asthma	0:-0.2748	0.543396
k__Bacteria|p__Firmicutes|c__Negativicutes|o__Veillonellales|f__Veillonellaceae|g__Veillonella|s__Veillonella_atypica|t__SGB6936	Asthma (N=62)	0.250548	0.897274	MED.DISEASES.Pulmonary.Autoimmune.Asthma	00:00:00.200000	0.210852
k__Bacteria|p__Firmicutes|c__Clostridia|o__Clostridiales|f__Ruminococcaceae|g__Faecalibacterium|s__Faecalibacterium_prausnitzii|t__SGB15323	Asthma (N=62)	-0.502375	0.783563	MED.DISEASES.Pulmonary.Autoimmune.Asthma	NA	NA
k__Bacteria|p__Bacteroidetes|c__Bacteroidia|o__Bacteroidales|f__Bacteroidaceae|g__Bacteroides|s__Bacteroides_fragilis|t__SGB1853	Asthma (N=62)	0.419086	0.619057	MED.DISEASES.Pulmonary.Autoimmune.Asthma	00:00:00.100000	0.931031
k__Bacteria|p__Firmicutes|c__Clostridia|o__Clostridiales|f__Ruminococcaceae|g__Faecalibacterium|s__Faecalibacterium_prausnitzii|t__SGB15317	Asthma (N=62)	-0.0107197	0.993734	MED.DISEASES.Pulmonary.Autoimmune.Asthma	NA	NA
k__Bacteria|p__Bacteroidetes|c__Bacteroidia|o__Bacteroidales|f__Tannerellaceae|g__Parabacteroides|s__Parabacteroides_distasonis|t__SGB1934	Asthma (N=62)	0.212812	0.925597	MED.DISEASES.Pulmonary.Autoimmune.Asthma	0:-0.0878	0.903814
k__Bacteria|p__Firmicutes|c__Clostridia|o__Clostridiales|f__Lachnospiraceae|g__Coprococcus|s__Coprococcus_eutactus|t__SGB5121	Asthma (N=62)	0.731472	0.61931	MED.DISEASES.Pulmonary.Autoimmune.Asthma	NA	NA
k__Bacteria|p__Bacteroidetes|c__Bacteroidia|o__Bacteroidales|f__Prevotellaceae|g__Prevotella|s__Prevotella_stercorea|t__SGB1679	Asthma (N=62)	0.323696	0.904394	MED.DISEASES.Pulmonary.Autoimmune.Asthma	0:-0.40297	0.198871
k__Bacteria|p__Firmicutes|c__Clostridia|o__Clostridiales|f__Lachnospiraceae|g__Dorea|s__Dorea_longicatena|t__SGB4582_group	Asthma (N=62)	-0.16066	0.897228	MED.DISEASES.Pulmonary.Autoimmune.Asthma	NA	NA
k__Bacteria|p__Firmicutes|c__Clostridia|o__Clostridiales|f__Lachnospiraceae|g__Coprococcus|s__Coprococcus_eutactus|t__SGB5117	Asthma (N=62)	-0.573671	0.753087	MED.DISEASES.Pulmonary.Autoimmune.Asthma	NA	NA
k__Bacteria|p__Bacteroidetes|c__Bacteroidia|o__Bacteroidales|f__Bacteroidaceae|g__Bacteroides|s__Bacteroides_uniformis|t__SGB1836_group	Asthma (N=62)	0.472711	0.770994	MED.DISEASES.Pulmonary.Autoimmune.Asthma	00:00:00	0.992015
k__Bacteria|p__Firmicutes|c__Clostridia|o__Clostridiales|f__Lachnospiraceae|g__Roseburia|s__Roseburia_hominis|t__SGB4936	Asthma (N=62)	-0.468303	0.653844	MED.DISEASES.Pulmonary.Autoimmune.Asthma	0:-0.25914	0.52379
k__Bacteria|p__Actinobacteria|c__Actinobacteria|o__Bifidobacteriales|f__Bifidobacteriaceae|g__Bifidobacterium|s__Bifidobacterium_adolescentis|t__SGB17244	Asthma (N=62)	-0.663911	0.686188	MED.DISEASES.Pulmonary.Autoimmune.Asthma	0:-1.28518	4.6e-05
k__Bacteria|p__Firmicutes|c__Clostridia|o__Clostridiales|f__Ruminococcaceae|g__Faecalibacterium|s__Faecalibacterium_prausnitzii|t__SGB15322	Asthma (N=62)	0.448193	0.801906	MED.DISEASES.Pulmonary.Autoimmune.Asthma	NA	NA
k__Bacteria|p__Bacteroidetes|c__Bacteroidia|o__Bacteroidales|f__Rikenellaceae|g__Alistipes|s__Alistipes_senegalensis|t__SGB2296	Asthma (N=62)	0.0528305	0.981772	MED.DISEASES.Pulmonary.Autoimmune.Asthma	0:-0.63791	0.0642486
k__Bacteria|p__Actinobacteria|c__Actinobacteria|o__Bifidobacteriales|f__Bifidobacteriaceae|g__Bifidobacterium|s__Bifidobacterium_pseudocatenulatum|t__SGB17237	Asthma (N=62)	-0.194316	0.913741	MED.DISEASES.Pulmonary.Autoimmune.Asthma	0:-0.19876	0.489285
k__Bacteria|p__Proteobacteria|c__Deltaproteobacteria|o__Desulfovibrionales|f__Desulfovibrionaceae|g__Bilophila|s__Bilophila_wadsworthia|t__SGB15452	Asthma (N=62)	-0.730677	0.584888	MED.DISEASES.Pulmonary.Autoimmune.Asthma	0:-0.11221	0.866643
k__Bacteria|p__Bacteroidetes|c__Bacteroidia|o__Bacteroidales|f__Rikenellaceae|g__Alistipes|s__Alistipes_putredinis|t__SGB2318	Asthma (N=62)	0.718571	0.635215	MED.DISEASES.Pulmonary.Autoimmune.Asthma	0:-0.12291	0.739629
k__Bacteria|p__Bacteroidetes|c__Bacteroidia|o__Bacteroidales|f__Rikenellaceae|g__Alistipes|s__Alistipes_shahii|t__SGB2295	Asthma (N=62)	0.414539	0.827199	MED.DISEASES.Pulmonary.Autoimmune.Asthma	0:-0.27467	0.438856
k__Bacteria|p__Bacteroidetes|c__Bacteroidia|o__Bacteroidales|f__Bacteroidaceae|g__Bacteroides|s__Bacteroides_xylanisolvens|t__SGB1867	Asthma (N=62)	0.218132	0.922469	MED.DISEASES.Pulmonary.Autoimmune.Asthma	00:00:00.100000	0.832466
k__Bacteria|p__Bacteroidetes|c__Bacteroidia|o__Bacteroidales|f__Bacteroidaceae|g__Bacteroides|s__Bacteroides_thetaiotaomicron|t__SGB1861	Asthma (N=62)	0.282202	0.888019	MED.DISEASES.Pulmonary.Autoimmune.Asthma	00:00:00	0.951212
k__Bacteria|p__Firmicutes|c__Clostridia|o__Clostridiales|f__Ruminococcaceae|g__Ruminococcus|s__Ruminococcus_callidus|t__SGB4422	Asthma (N=62)	0.882122	0.553961	MED.DISEASES.Pulmonary.Autoimmune.Asthma	0:-0.61154	0.127679
k__Bacteria|p__Bacteroidetes|c__Bacteroidia|o__Bacteroidales|f__Bacteroidaceae|g__Bacteroides|s__Bacteroides_ovatus|t__SGB1871	Asthma (N=62)	1.11732	0.406728	MED.DISEASES.Pulmonary.Autoimmune.Asthma	00:00:00.100000	0.774263
k__Bacteria|p__Bacteroidetes|c__Bacteroidia|o__Bacteroidales|f__Tannerellaceae|g__Parabacteroides|s__Parabacteroides_merdae|t__SGB1949	Asthma (N=62)	1.366	0.245617	MED.DISEASES.Pulmonary.Autoimmune.Asthma	0:-0.59683	0.213086
k__Bacteria|p__Firmicutes|c__Clostridia|o__Clostridiales|f__Lachnospiraceae|g__Mediterraneibacter|s__Ruminococcus_lactaris|t__SGB4557	Asthma (N=62)	0.289735	0.886961	MED.DISEASES.Pulmonary.Autoimmune.Asthma	0:-0.53263	0.254637
k__Bacteria|p__Bacteroidetes|c__Bacteroidia|o__Bacteroidales|f__Odoribacteraceae|g__Odoribacter|s__Odoribacter_splanchnicus|t__SGB1790	Asthma (N=62)	0.113045	0.96096	MED.DISEASES.Pulmonary.Autoimmune.Asthma	0:-0.06716	0.938618
k__Bacteria|p__Bacteroidetes|c__Bacteroidia|o__Bacteroidales|f__Barnesiellaceae|g__Barnesiella|s__Barnesiella_intestinihominis|t__SGB1965	Asthma (N=62)	1.29961	0.250939	MED.DISEASES.Pulmonary.Autoimmune.Asthma	0:-0.34568	0.420454
k__Bacteria|p__Bacteroidetes|c__Bacteroidia|o__Bacteroidales|f__Prevotellaceae|g__Paraprevotella|s__Paraprevotella_clara|t__SGB1798	Asthma (N=62)	-0.309477	0.880996	MED.DISEASES.Pulmonary.Autoimmune.Asthma	0:-0.61179	0.236114
k__Bacteria|p__Bacteroidetes|c__Bacteroidia|o__Bacteroidales|f__Bacteroidaceae|g__Bacteroides|s__Bacteroides_stercoris|t__SGB1830_group	Asthma (N=62)	0.451112	0.784064	MED.DISEASES.Pulmonary.Autoimmune.Asthma	0:-0.55051	0.326668
k__Bacteria|p__Bacteroidetes|c__Bacteroidia|o__Bacteroidales|f__Rikenellaceae|g__Alistipes|s__Alistipes_finegoldii|t__SGB2301	Asthma (N=62)	0.191103	0.921761	MED.DISEASES.Pulmonary.Autoimmune.Asthma	0:-0.05514	0.936064
k__Bacteria|p__Proteobacteria|c__Betaproteobacteria|o__Burkholderiales|f__Sutterellaceae|g__Sutterella|s__Sutterella_wadsworthensis|t__SGB9283	Asthma (N=62)	0.121714	0.946183	MED.DISEASES.Pulmonary.Autoimmune.Asthma	NA	NA
k__Bacteria|p__Bacteroidetes|c__Bacteroidia|o__Bacteroidales|f__Bacteroidaceae|g__Bacteroides|s__Bacteroides_fragilis|t__SGB1855_group	Asthma (N=62)	0.139228	0.950299	MED.DISEASES.Pulmonary.Autoimmune.Asthma	NA	NA
k__Bacteria|p__Bacteroidetes|c__Bacteroidia|o__Bacteroidales|f__Rikenellaceae|g__Alistipes|s__Alistipes_onderdonkii|t__SGB2303	Asthma (N=62)	-0.406369	0.770433	MED.DISEASES.Pulmonary.Autoimmune.Asthma	00:00:00.300000	0.458699
k__Bacteria|p__Bacteroidetes|c__Bacteroidia|o__Bacteroidales|f__Bacteroidaceae|g__Bacteroides|s__Bacteroides_cellulosilyticus|t__SGB1844	Asthma (N=62)	-0.367631	0.738965	MED.DISEASES.Pulmonary.Autoimmune.Asthma	00:00:00.200000	0.858401
k__Bacteria|p__Firmicutes|c__Negativicutes|o__Selenomonadales|f__Selenomonadaceae|g__Mitsuokella|s__Mitsuokella_multacida|t__SGB5906_group	Asthma (N=62)	0.517175	0.698085	MED.DISEASES.Pulmonary.Autoimmune.Asthma	0:-0.3031	0.290539
k__Bacteria|p__Bacteroidetes|c__Bacteroidia|o__Bacteroidales|f__Bacteroidaceae|g__Bacteroides|s__Bacteroides_caccae|t__SGB1877	Asthma (N=62)	0.0800315	0.974215	MED.DISEASES.Pulmonary.Autoimmune.Asthma	0:-1.00962	0.00823362
k__Bacteria|p__Actinobacteria|c__Actinobacteria|o__Bifidobacteriales|f__Bifidobacteriaceae|g__Bifidobacterium|s__Bifidobacterium_longum|t__SGB17248	Asthma (N=62)	0.348035	0.828618	MED.DISEASES.Pulmonary.Autoimmune.Asthma	0:-0.36861	0.353641
k__Bacteria|p__Verrucomicrobia|c__Verrucomicrobiae|o__Verrucomicrobiales|f__Akkermansiaceae|g__Akkermansia|s__Akkermansia_muciniphila|t__SGB9226	Asthma (N=62)	-0.398339	0.770433	MED.DISEASES.Pulmonary.Autoimmune.Asthma	0:-0.50919	0.322535
k__Bacteria|p__Bacteroidetes|c__Bacteroidia|o__Bacteroidales|f__Bacteroidaceae|g__Bacteroides|s__Bacteroides_finegoldii|t__SGB1862	Asthma (N=62)	0.177933	0.904414	MED.DISEASES.Pulmonary.Autoimmune.Asthma	00:00:00.200000	0.812825
k__Bacteria|p__Bacteroidetes|c__Bacteroidia|o__Bacteroidales|f__Bacteroidaceae|g__Bacteroides|s__Bacteroides_eggerthii|t__SGB1829	Asthma (N=62)	0.898975	0.101691	MED.DISEASES.Pulmonary.Autoimmune.Asthma	0:-0.39656	0.514763
k__Bacteria|p__Firmicutes|c__Clostridia|o__Clostridiales|f__Lachnospiraceae|g__Mediterraneibacter|s__Ruminococcus_torques|t__SGB4608	Asthma (N=62)	0.0459852	0.977465	MED.DISEASES.Pulmonary.Autoimmune.Asthma	NA	NA
k__Bacteria|p__Bacteroidetes|c__Bacteroidia|o__Bacteroidales|f__Bacteroidaceae|g__Bacteroides|s__Bacteroides_intestinalis|t__SGB1846	Asthma (N=62)	-0.293175	0.787688	MED.DISEASES.Pulmonary.Autoimmune.Asthma	00:00:00.300000	0.623683
k__Bacteria|p__Firmicutes|c__Clostridia|o__Clostridiales|f__Ruminococcaceae|g__Flavonifractor|s__Flavonifractor_plautii|t__SGB15132	Asthma (N=62)	-0.364845	0.710763	MED.DISEASES.Pulmonary.Autoimmune.Asthma	00:00:00.500000	0.209883
k__Bacteria|p__Firmicutes|c__Clostridia|o__Clostridiales|f__Lachnospiraceae|g__Mediterraneibacter|s__Ruminococcus_gnavus|t__SGB4584	Asthma (N=62)	-0.123049	0.933295	MED.DISEASES.Pulmonary.Autoimmune.Asthma	00:00:00.400000	0.0570569
k__Bacteria|p__Firmicutes|c__Clostridia|o__Clostridiales|f__Lachnospiraceae|g__Butyrivibrio|s__Butyrivibrio_crossotus|t__SGB5065	Antibiotics (N=242)	-0.370989	0.706378	MED.MEDS.Antibacterials_ATC_J01	0:-1.29976	0.275088
k__Bacteria|p__Firmicutes|c__Clostridia|o__Clostridiales|f__Lachnospiraceae|g__Lachnospiraceae_unclassified|s__Eubacterium_rectale|t__SGB4933_group	Antibiotics (N=242)	0.0136486	0.981199	MED.MEDS.Antibacterials_ATC_J01	0:-1.59745	0.00175734
k__Bacteria|p__Firmicutes|c__Bacilli|o__Lactobacillales|f__Streptococcaceae|g__Streptococcus|s__Streptococcus_salivarius|t__SGB8007_group	Antibiotics (N=242)	-0.0417011	0.954346	MED.MEDS.Antibacterials_ATC_J01	0:-0.45093	0.685204
k__Bacteria|p__Firmicutes|c__Bacilli|o__Lactobacillales|f__Streptococcaceae|g__Streptococcus|s__Streptococcus_parasanguinis|t__SGB8071	Antibiotics (N=242)	0.428889	0.399413	MED.MEDS.Antibacterials_ATC_J01	0:-0.13208	0.930079
k__Bacteria|p__Firmicutes|c__Clostridia|o__Clostridiales|f__Lachnospiraceae|g__Roseburia|s__Roseburia_inulinivorans|t__SGB4940	Antibiotics (N=242)	0.120602	0.766818	MED.MEDS.Antibacterials_ATC_J01	0:-2.77586	6.95e-05
k__Bacteria|p__Firmicutes|c__Clostridia|o__Clostridiales|f__Ruminococcaceae|g__Faecalibacterium|s__Faecalibacterium_prausnitzii|t__SGB15316_group	Antibiotics (N=242)	0.239817	0.239145	MED.MEDS.Antibacterials_ATC_J01	0:-0.63964	0.00129956
k__Bacteria|p__Proteobacteria|c__Gammaproteobacteria|o__Enterobacterales|f__Enterobacteriaceae|g__Klebsiella|s__Klebsiella_pneumoniae|t__SGB10115	Antibiotics (N=242)	0.459218	0.553693	MED.MEDS.Antibacterials_ATC_J01	00:00:00.700000	0.22556
k__Bacteria|p__Firmicutes|c__Clostridia|o__Clostridiales|f__Ruminococcaceae|g__Ruminococcus|s__Ruminococcus_bromii|t__SGB4285_group	Antibiotics (N=242)	-0.0760154	0.944452	MED.MEDS.Antibacterials_ATC_J01	0:-1.72394	0.177486
k__Bacteria|p__Firmicutes|c__Clostridia|o__Clostridiales|f__Ruminococcaceae|g__Faecalibacterium|s__Faecalibacterium_prausnitzii|t__SGB15332_group	Antibiotics (N=242)	-0.0718576	0.840785	MED.MEDS.Antibacterials_ATC_J01	NA	NA
k__Bacteria|p__Actinobacteria|c__Coriobacteriia|o__Coriobacteriales|f__Coriobacteriaceae|g__Collinsella|s__Collinsella_aerofaciens|t__SGB14546_group	Antibiotics (N=242)	-0.194957	0.39706	MED.MEDS.Antibacterials_ATC_J01	0:-2.64398	3.94e-06
k__Bacteria|p__Firmicutes|c__Clostridia|o__Clostridiales|f__Lachnospiraceae|g__Coprococcus|s__Coprococcus_catus|t__SGB4670	Antibiotics (N=242)	0.144177	0.798927	MED.MEDS.Antibacterials_ATC_J01	0:-1.34231	0.141
k__Bacteria|p__Firmicutes|c__Negativicutes|o__Acidaminococcales|f__Acidaminococcaceae|g__Phascolarctobacterium|s__Phascolarctobacterium_succinatutens|t__SGB5765_group	Antibiotics (N=242)	-0.320547	0.737008	MED.MEDS.Antibacterials_ATC_J01	0:-0.79411	0.663074
k__Bacteria|p__Firmicutes|c__Clostridia|o__Clostridiales|f__Ruminococcaceae|g__Faecalibacterium|s__Faecalibacterium_prausnitzii|t__SGB15342	Antibiotics (N=242)	0.237005	0.269306	MED.MEDS.Antibacterials_ATC_J01	NA	NA
k__Bacteria|p__Firmicutes|c__Clostridia|o__Clostridiales|f__Lachnospiraceae|g__Roseburia|s__Roseburia_intestinalis|t__SGB4951	Antibiotics (N=242)	0.372248	0.553693	MED.MEDS.Antibacterials_ATC_J01	0:-0.93967	0.510899
k__Bacteria|p__Proteobacteria|c__Deltaproteobacteria|o__Desulfovibrionales|f__Desulfovibrionaceae|g__Desulfovibrio|s__Desulfovibrio_piger|t__SGB15467_group	Antibiotics (N=242)	-0.342463	0.701903	MED.MEDS.Antibacterials_ATC_J01	0:-1.98306	0.118211
k__Archaea|p__Euryarchaeota|c__Methanobacteria|o__Methanobacteriales|f__Methanobacteriaceae|g__Methanobrevibacter|s__Methanobrevibacter_smithii|t__SGB714_group	Antibiotics (N=242)	-0.760089	0.228892	MED.MEDS.Antibacterials_ATC_J01	00:00:00.900000	0.0281188
k__Bacteria|p__Firmicutes|c__Clostridia|o__Clostridiales|f__Ruminococcaceae|g__Faecalibacterium|s__Faecalibacterium_prausnitzii|t__SGB15318_group	Antibiotics (N=242)	-0.11191	0.75416	MED.MEDS.Antibacterials_ATC_J01	NA	NA
k__Bacteria|p__Firmicutes|c__Clostridia|o__Clostridiales|f__Ruminococcaceae|g__Ruminococcaceae_unclassified|s__Eubacterium_siraeum|t__SGB4198_group	Antibiotics (N=242)	0.0116147	0.993601	MED.MEDS.Antibacterials_ATC_J01	0:-1.17612	0.380648
k__Bacteria|p__Firmicutes|c__Clostridia|o__Clostridiales|f__Lachnospiraceae|g__Coprococcus|s__Coprococcus_eutactus|t__SGB5118	Antibiotics (N=242)	-0.240325	0.806707	MED.MEDS.Antibacterials_ATC_J01	0:-0.16129	0.855953
k__Bacteria|p__Firmicutes|c__Negativicutes|o__Veillonellales|f__Veillonellaceae|g__Veillonella|s__Veillonella_parvula|t__SGB6939	Antibiotics (N=242)	-0.174167	0.845641	MED.MEDS.Antibacterials_ATC_J01	00:00:00	0.978503
k__Bacteria|p__Proteobacteria|c__Gammaproteobacteria|o__Pasteurellales|f__Pasteurellaceae|g__Haemophilus|s__Haemophilus_parainfluenzae|t__SGB9712_group	Antibiotics (N=242)	0.104721	0.890738	MED.MEDS.Antibacterials_ATC_J01	0:-1.14635	0.294178
k__Bacteria|p__Firmicutes|c__Clostridia|o__Clostridiales|f__Lachnospiraceae|g__Mediterraneibacter|s__Ruminococcus_torques|t__SGB4563_group	Antibiotics (N=242)	-0.486056	0.0113182	MED.MEDS.Antibacterials_ATC_J01	00:00:02.300000	0.0156941
k__Bacteria|p__Firmicutes|c__Clostridia|o__Clostridiales|f__Lachnospiraceae|g__Dorea|s__Dorea_longicatena|t__SGB4581	Antibiotics (N=242)	-0.015029	0.984656	MED.MEDS.Antibacterials_ATC_J01	0:-0.98661	0.340895
k__Bacteria|p__Proteobacteria|c__Gammaproteobacteria|o__Enterobacterales|f__Enterobacteriaceae|g__Escherichia|s__Escherichia_coli|t__SGB10068	Antibiotics (N=242)	0.496016	0.259016	MED.MEDS.Antibacterials_ATC_J01	00:00:01	0.529875
k__Bacteria|p__Firmicutes|c__Clostridia|o__Clostridiales|f__Lachnospiraceae|g__Dorea|s__Dorea_formicigenerans|t__SGB4575	Antibiotics (N=242)	-0.00154537	0.997492	MED.MEDS.Antibacterials_ATC_J01	0:-1.17691	0.220369
k__Bacteria|p__Proteobacteria|c__Betaproteobacteria|o__Burkholderiales|f__Sutterellaceae|g__Sutterella|s__Sutterella_wadsworthensis|t__SGB9286	Antibiotics (N=242)	-0.0520162	0.969845	MED.MEDS.Antibacterials_ATC_J01	0:-2.0382	0.137569
k__Bacteria|p__Firmicutes|c__Clostridia|o__Clostridiales|f__Lachnospiraceae|g__Coprococcus|s__Coprococcus_comes|t__SGB4577_group	Antibiotics (N=242)	-0.15887	0.522977	MED.MEDS.Antibacterials_ATC_J01	0:-1.51001	0.0819634
k__Bacteria|p__Firmicutes|c__Negativicutes|o__Veillonellales|f__Veillonellaceae|g__Veillonella|s__Veillonella_atypica|t__SGB6936	Antibiotics (N=242)	-0.239014	0.779132	MED.MEDS.Antibacterials_ATC_J01	0:-0.23421	0.738367
k__Bacteria|p__Firmicutes|c__Clostridia|o__Clostridiales|f__Ruminococcaceae|g__Faecalibacterium|s__Faecalibacterium_prausnitzii|t__SGB15323	Antibiotics (N=242)	-0.85246	0.138781	MED.MEDS.Antibacterials_ATC_J01	NA	NA
k__Bacteria|p__Bacteroidetes|c__Bacteroidia|o__Bacteroidales|f__Bacteroidaceae|g__Bacteroides|s__Bacteroides_fragilis|t__SGB1853	Antibiotics (N=242)	-0.198016	0.673077	MED.MEDS.Antibacterials_ATC_J01	00:00:00.500000	0.775183
k__Bacteria|p__Firmicutes|c__Clostridia|o__Clostridiales|f__Ruminococcaceae|g__Faecalibacterium|s__Faecalibacterium_prausnitzii|t__SGB15317	Antibiotics (N=242)	-0.327776	0.320356	MED.MEDS.Antibacterials_ATC_J01	NA	NA
k__Bacteria|p__Bacteroidetes|c__Bacteroidia|o__Bacteroidales|f__Tannerellaceae|g__Parabacteroides|s__Parabacteroides_distasonis|t__SGB1934	Antibiotics (N=242)	1.15271	0.0128807	MED.MEDS.Antibacterials_ATC_J01	00:00:00.100000	0.963799
k__Bacteria|p__Firmicutes|c__Clostridia|o__Clostridiales|f__Lachnospiraceae|g__Coprococcus|s__Coprococcus_eutactus|t__SGB5121	Antibiotics (N=242)	-0.590964	0.354207	MED.MEDS.Antibacterials_ATC_J01	NA	NA
k__Bacteria|p__Bacteroidetes|c__Bacteroidia|o__Bacteroidales|f__Prevotellaceae|g__Prevotella|s__Prevotella_stercorea|t__SGB1679	Antibiotics (N=242)	-0.39968	0.71627	MED.MEDS.Antibacterials_ATC_J01	0:-0.66179	0.502603
k__Bacteria|p__Firmicutes|c__Clostridia|o__Clostridiales|f__Lachnospiraceae|g__Dorea|s__Dorea_longicatena|t__SGB4582_group	Antibiotics (N=242)	-0.43268	0.216041	MED.MEDS.Antibacterials_ATC_J01	NA	NA
k__Bacteria|p__Firmicutes|c__Clostridia|o__Clostridiales|f__Lachnospiraceae|g__Coprococcus|s__Coprococcus_eutactus|t__SGB5117	Antibiotics (N=242)	-0.209008	0.847283	MED.MEDS.Antibacterials_ATC_J01	NA	NA
k__Bacteria|p__Bacteroidetes|c__Bacteroidia|o__Bacteroidales|f__Bacteroidaceae|g__Bacteroides|s__Bacteroides_uniformis|t__SGB1836_group	Antibiotics (N=242)	1.02026	0.020431	MED.MEDS.Antibacterials_ATC_J01	0:-0.34085	0.625417
k__Bacteria|p__Firmicutes|c__Clostridia|o__Clostridiales|f__Lachnospiraceae|g__Roseburia|s__Roseburia_hominis|t__SGB4936	Antibiotics (N=242)	-0.385318	0.391646	MED.MEDS.Antibacterials_ATC_J01	0:-2.08404	0.00207417
k__Bacteria|p__Actinobacteria|c__Actinobacteria|o__Bifidobacteriales|f__Bifidobacteriaceae|g__Bifidobacterium|s__Bifidobacterium_adolescentis|t__SGB17244	Antibiotics (N=242)	-0.852477	0.127052	MED.MEDS.Antibacterials_ATC_J01	0:-4.773	2.82e-10
k__Bacteria|p__Firmicutes|c__Clostridia|o__Clostridiales|f__Ruminococcaceae|g__Faecalibacterium|s__Faecalibacterium_prausnitzii|t__SGB15322	Antibiotics (N=242)	-1.10948	0.0153052	MED.MEDS.Antibacterials_ATC_J01	NA	NA
k__Bacteria|p__Bacteroidetes|c__Bacteroidia|o__Bacteroidales|f__Rikenellaceae|g__Alistipes|s__Alistipes_senegalensis|t__SGB2296	Antibiotics (N=242)	0.194014	0.828298	MED.MEDS.Antibacterials_ATC_J01	0:-2.45527	0.00157724
k__Bacteria|p__Actinobacteria|c__Actinobacteria|o__Bifidobacteriales|f__Bifidobacteriaceae|g__Bifidobacterium|s__Bifidobacterium_pseudocatenulatum|t__SGB17237	Antibiotics (N=242)	0.321364	0.624633	MED.MEDS.Antibacterials_ATC_J01	00:00:00.200000	0.863031
k__Bacteria|p__Proteobacteria|c__Deltaproteobacteria|o__Desulfovibrionales|f__Desulfovibrionaceae|g__Bilophila|s__Bilophila_wadsworthia|t__SGB15452	Antibiotics (N=242)	0.126783	0.901859	MED.MEDS.Antibacterials_ATC_J01	0:-1.44057	0.149932
k__Bacteria|p__Bacteroidetes|c__Bacteroidia|o__Bacteroidales|f__Rikenellaceae|g__Alistipes|s__Alistipes_putredinis|t__SGB2318	Antibiotics (N=242)	0.253357	0.783087	MED.MEDS.Antibacterials_ATC_J01	0:-1.14172	0.0546677
k__Bacteria|p__Bacteroidetes|c__Bacteroidia|o__Bacteroidales|f__Rikenellaceae|g__Alistipes|s__Alistipes_shahii|t__SGB2295	Antibiotics (N=242)	1.07501	0.0260956	MED.MEDS.Antibacterials_ATC_J01	0:-1.30798	0.0666754
k__Bacteria|p__Bacteroidetes|c__Bacteroidia|o__Bacteroidales|f__Bacteroidaceae|g__Bacteroides|s__Bacteroides_xylanisolvens|t__SGB1867	Antibiotics (N=242)	1.20378	0.00693186	MED.MEDS.Antibacterials_ATC_J01	0:-0.00172	0.999484
k__Bacteria|p__Bacteroidetes|c__Bacteroidia|o__Bacteroidales|f__Bacteroidaceae|g__Bacteroides|s__Bacteroides_thetaiotaomicron|t__SGB1861	Antibiotics (N=242)	1.14206	0.00873696	MED.MEDS.Antibacterials_ATC_J01	0:-0.61143	0.672517
k__Bacteria|p__Firmicutes|c__Clostridia|o__Clostridiales|f__Ruminococcaceae|g__Ruminococcus|s__Ruminococcus_callidus|t__SGB4422	Antibiotics (N=242)	0.288205	0.758358	MED.MEDS.Antibacterials_ATC_J01	0:-1.21677	0.296943
k__Bacteria|p__Bacteroidetes|c__Bacteroidia|o__Bacteroidales|f__Bacteroidaceae|g__Bacteroides|s__Bacteroides_ovatus|t__SGB1871	Antibiotics (N=242)	1.21281	0.0102432	MED.MEDS.Antibacterials_ATC_J01	00:00:00.200000	0.906032
k__Bacteria|p__Bacteroidetes|c__Bacteroidia|o__Bacteroidales|f__Tannerellaceae|g__Parabacteroides|s__Parabacteroides_merdae|t__SGB1949	Antibiotics (N=242)	0.116208	0.924037	MED.MEDS.Antibacterials_ATC_J01	0:-1.32132	0.322886
k__Bacteria|p__Firmicutes|c__Clostridia|o__Clostridiales|f__Lachnospiraceae|g__Mediterraneibacter|s__Ruminococcus_lactaris|t__SGB4557	Antibiotics (N=242)	-0.387369	0.6256	MED.MEDS.Antibacterials_ATC_J01	0:-0.7359	0.631132
k__Bacteria|p__Bacteroidetes|c__Bacteroidia|o__Bacteroidales|f__Odoribacteraceae|g__Odoribacter|s__Odoribacter_splanchnicus|t__SGB1790	Antibiotics (N=242)	0.245993	0.791172	MED.MEDS.Antibacterials_ATC_J01	0:-2.84105	0.00275208
k__Bacteria|p__Bacteroidetes|c__Bacteroidia|o__Bacteroidales|f__Barnesiellaceae|g__Barnesiella|s__Barnesiella_intestinihominis|t__SGB1965	Antibiotics (N=242)	-0.0430979	0.972599	MED.MEDS.Antibacterials_ATC_J01	0:-2.36205	0.00182644
k__Bacteria|p__Bacteroidetes|c__Bacteroidia|o__Bacteroidales|f__Prevotellaceae|g__Paraprevotella|s__Paraprevotella_clara|t__SGB1798	Antibiotics (N=242)	0.79626	0.164432	MED.MEDS.Antibacterials_ATC_J01	0:-2.03262	0.093717
k__Bacteria|p__Bacteroidetes|c__Bacteroidia|o__Bacteroidales|f__Bacteroidaceae|g__Bacteroides|s__Bacteroides_stercoris|t__SGB1830_group	Antibiotics (N=242)	-0.0355748	0.977017	MED.MEDS.Antibacterials_ATC_J01	0:-0.23471	0.925167
k__Bacteria|p__Bacteroidetes|c__Bacteroidia|o__Bacteroidales|f__Rikenellaceae|g__Alistipes|s__Alistipes_finegoldii|t__SGB2301	Antibiotics (N=242)	0.396589	0.547826	MED.MEDS.Antibacterials_ATC_J01	0:-2.31769	0.00172747
k__Bacteria|p__Proteobacteria|c__Betaproteobacteria|o__Burkholderiales|f__Sutterellaceae|g__Sutterella|s__Sutterella_wadsworthensis|t__SGB9283	Antibiotics (N=242)	0.642908	0.139939	MED.MEDS.Antibacterials_ATC_J01	NA	NA
k__Bacteria|p__Bacteroidetes|c__Bacteroidia|o__Bacteroidales|f__Bacteroidaceae|g__Bacteroides|s__Bacteroides_fragilis|t__SGB1855_group	Antibiotics (N=242)	0.617087	0.318736	MED.MEDS.Antibacterials_ATC_J01	NA	NA
k__Bacteria|p__Bacteroidetes|c__Bacteroidia|o__Bacteroidales|f__Rikenellaceae|g__Alistipes|s__Alistipes_onderdonkii|t__SGB2303	Antibiotics (N=242)	0.29315	0.660584	MED.MEDS.Antibacterials_ATC_J01	0:-0.42998	0.688644
k__Bacteria|p__Bacteroidetes|c__Bacteroidia|o__Bacteroidales|f__Bacteroidaceae|g__Bacteroides|s__Bacteroides_cellulosilyticus|t__SGB1844	Antibiotics (N=242)	0.316389	0.513972	MED.MEDS.Antibacterials_ATC_J01	00:00:00.100000	0.984228
k__Bacteria|p__Firmicutes|c__Negativicutes|o__Selenomonadales|f__Selenomonadaceae|g__Mitsuokella|s__Mitsuokella_multacida|t__SGB5906_group	Antibiotics (N=242)	-0.222472	0.764026	MED.MEDS.Antibacterials_ATC_J01	0:-0.34432	0.731472
k__Bacteria|p__Bacteroidetes|c__Bacteroidia|o__Bacteroidales|f__Bacteroidaceae|g__Bacteroides|s__Bacteroides_caccae|t__SGB1877	Antibiotics (N=242)	0.751578	0.217869	MED.MEDS.Antibacterials_ATC_J01	0:-1.03642	0.47417
k__Bacteria|p__Actinobacteria|c__Actinobacteria|o__Bifidobacteriales|f__Bifidobacteriaceae|g__Bifidobacterium|s__Bifidobacterium_longum|t__SGB17248	Antibiotics (N=242)	0.724648	0.121981	MED.MEDS.Antibacterials_ATC_J01	0:-1.96264	0.0108569
k__Bacteria|p__Verrucomicrobia|c__Verrucomicrobiae|o__Verrucomicrobiales|f__Akkermansiaceae|g__Akkermansia|s__Akkermansia_muciniphila|t__SGB9226	Antibiotics (N=242)	-0.122122	0.886875	MED.MEDS.Antibacterials_ATC_J01	0:-2.84304	0.00396291
k__Bacteria|p__Bacteroidetes|c__Bacteroidia|o__Bacteroidales|f__Bacteroidaceae|g__Bacteroides|s__Bacteroides_finegoldii|t__SGB1862	Antibiotics (N=242)	-0.00650476	0.994902	MED.MEDS.Antibacterials_ATC_J01	0:-0.79337	0.558243
k__Bacteria|p__Bacteroidetes|c__Bacteroidia|o__Bacteroidales|f__Bacteroidaceae|g__Bacteroides|s__Bacteroides_eggerthii|t__SGB1829	Antibiotics (N=242)	0.162698	0.735986	MED.MEDS.Antibacterials_ATC_J01	0:-0.42836	0.836918
k__Bacteria|p__Firmicutes|c__Clostridia|o__Clostridiales|f__Lachnospiraceae|g__Mediterraneibacter|s__Ruminococcus_torques|t__SGB4608	Antibiotics (N=242)	-0.0460014	0.953562	MED.MEDS.Antibacterials_ATC_J01	NA	NA
k__Bacteria|p__Bacteroidetes|c__Bacteroidia|o__Bacteroidales|f__Bacteroidaceae|g__Bacteroides|s__Bacteroides_intestinalis|t__SGB1846	Antibiotics (N=242)	0.00677005	0.993695	MED.MEDS.Antibacterials_ATC_J01	00:00:00.300000	0.85756
k__Bacteria|p__Firmicutes|c__Clostridia|o__Clostridiales|f__Ruminococcaceae|g__Flavonifractor|s__Flavonifractor_plautii|t__SGB15132	Antibiotics (N=242)	0.354028	0.376903	MED.MEDS.Antibacterials_ATC_J01	00:00:01.400000	0.114007
k__Bacteria|p__Firmicutes|c__Clostridia|o__Clostridiales|f__Lachnospiraceae|g__Mediterraneibacter|s__Ruminococcus_gnavus|t__SGB4584	Antibiotics (N=242)	0.4564	0.24768	MED.MEDS.Antibacterials_ATC_J01	00:00:01.400000	0.00778463
k__Bacteria|p__Firmicutes|c__Clostridia|o__Clostridiales|f__Lachnospiraceae|g__Butyrivibrio|s__Butyrivibrio_crossotus|t__SGB5065	Anti-parasitic (N=49)	-1.63518	0.272459	MED.MEDS.Other_Antiparasitic_ATC_P	0:-2.20806	0.300885
k__Bacteria|p__Firmicutes|c__Clostridia|o__Clostridiales|f__Lachnospiraceae|g__Lachnospiraceae_unclassified|s__Eubacterium_rectale|t__SGB4933_group	Anti-parasitic (N=49)	0.187515	0.834459	MED.MEDS.Other_Antiparasitic_ATC_P	0:-0.66465	0.669185
k__Bacteria|p__Firmicutes|c__Bacilli|o__Lactobacillales|f__Streptococcaceae|g__Streptococcus|s__Streptococcus_salivarius|t__SGB8007_group	Anti-parasitic (N=49)	0.23255	0.859294	MED.MEDS.Other_Antiparasitic_ATC_P	00:00:00.500000	0.83283
k__Bacteria|p__Firmicutes|c__Bacilli|o__Lactobacillales|f__Streptococcaceae|g__Streptococcus|s__Streptococcus_parasanguinis|t__SGB8071	Anti-parasitic (N=49)	-0.318775	0.842202	MED.MEDS.Other_Antiparasitic_ATC_P	00:00:02.600000	0.0318151
k__Bacteria|p__Firmicutes|c__Clostridia|o__Clostridiales|f__Lachnospiraceae|g__Roseburia|s__Roseburia_inulinivorans|t__SGB4940	Anti-parasitic (N=49)	0.524159	0.416483	MED.MEDS.Other_Antiparasitic_ATC_P	0:-3.2306	0.0222518
k__Bacteria|p__Firmicutes|c__Clostridia|o__Clostridiales|f__Ruminococcaceae|g__Faecalibacterium|s__Faecalibacterium_prausnitzii|t__SGB15316_group	Anti-parasitic (N=49)	0.173855	0.79705	MED.MEDS.Other_Antiparasitic_ATC_P	0:-0.17084	0.8072
k__Bacteria|p__Proteobacteria|c__Gammaproteobacteria|o__Enterobacterales|f__Enterobacteriaceae|g__Klebsiella|s__Klebsiella_pneumoniae|t__SGB10115	Anti-parasitic (N=49)	0.182318	0.943551	MED.MEDS.Other_Antiparasitic_ATC_P	00:00:00.900000	0.487635
k__Bacteria|p__Firmicutes|c__Clostridia|o__Clostridiales|f__Ruminococcaceae|g__Ruminococcus|s__Ruminococcus_bromii|t__SGB4285_group	Anti-parasitic (N=49)	-0.633622	0.702248	MED.MEDS.Other_Antiparasitic_ATC_P	0:-1.76231	0.532539
k__Bacteria|p__Firmicutes|c__Clostridia|o__Clostridiales|f__Ruminococcaceae|g__Faecalibacterium|s__Faecalibacterium_prausnitzii|t__SGB15332_group	Anti-parasitic (N=49)	0.24932	0.698085	MED.MEDS.Other_Antiparasitic_ATC_P	NA	NA
k__Bacteria|p__Actinobacteria|c__Coriobacteriia|o__Coriobacteriales|f__Coriobacteriaceae|g__Collinsella|s__Collinsella_aerofaciens|t__SGB14546_group	Anti-parasitic (N=49)	-0.287694	0.612172	MED.MEDS.Other_Antiparasitic_ATC_P	0:-1.97966	0.145705
k__Bacteria|p__Firmicutes|c__Clostridia|o__Clostridiales|f__Lachnospiraceae|g__Coprococcus|s__Coprococcus_catus|t__SGB4670	Anti-parasitic (N=49)	0.397329	0.716203	MED.MEDS.Other_Antiparasitic_ATC_P	0:-1.79419	0.320928
k__Bacteria|p__Firmicutes|c__Negativicutes|o__Acidaminococcales|f__Acidaminococcaceae|g__Phascolarctobacterium|s__Phascolarctobacterium_succinatutens|t__SGB5765_group	Anti-parasitic (N=49)	-0.95068	0.59204	MED.MEDS.Other_Antiparasitic_ATC_P	00:00:00.100000	0.976792
k__Bacteria|p__Firmicutes|c__Clostridia|o__Clostridiales|f__Ruminococcaceae|g__Faecalibacterium|s__Faecalibacterium_prausnitzii|t__SGB15342	Anti-parasitic (N=49)	0.162921	0.819993	MED.MEDS.Other_Antiparasitic_ATC_P	NA	NA
k__Bacteria|p__Firmicutes|c__Clostridia|o__Clostridiales|f__Lachnospiraceae|g__Roseburia|s__Roseburia_intestinalis|t__SGB4951	Anti-parasitic (N=49)	0.405804	0.809945	MED.MEDS.Other_Antiparasitic_ATC_P	0:-1.64655	0.515055
k__Bacteria|p__Proteobacteria|c__Deltaproteobacteria|o__Desulfovibrionales|f__Desulfovibrionaceae|g__Desulfovibrio|s__Desulfovibrio_piger|t__SGB15467_group	Anti-parasitic (N=49)	-1.07591	0.497733	MED.MEDS.Other_Antiparasitic_ATC_P	00:00:00.100000	0.986011
k__Archaea|p__Euryarchaeota|c__Methanobacteria|o__Methanobacteriales|f__Methanobacteriaceae|g__Methanobrevibacter|s__Methanobrevibacter_smithii|t__SGB714_group	Anti-parasitic (N=49)	-0.853873	0.635391	MED.MEDS.Other_Antiparasitic_ATC_P	0:-0.08009	0.960963
k__Bacteria|p__Firmicutes|c__Clostridia|o__Clostridiales|f__Ruminococcaceae|g__Faecalibacterium|s__Faecalibacterium_prausnitzii|t__SGB15318_group	Anti-parasitic (N=49)	-0.0678377	0.94695	MED.MEDS.Other_Antiparasitic_ATC_P	NA	NA
k__Bacteria|p__Firmicutes|c__Clostridia|o__Clostridiales|f__Ruminococcaceae|g__Ruminococcaceae_unclassified|s__Eubacterium_siraeum|t__SGB4198_group	Anti-parasitic (N=49)	-0.318291	0.894162	MED.MEDS.Other_Antiparasitic_ATC_P	0:-2.98216	0.14072
k__Bacteria|p__Firmicutes|c__Clostridia|o__Clostridiales|f__Lachnospiraceae|g__Coprococcus|s__Coprococcus_eutactus|t__SGB5118	Anti-parasitic (N=49)	-0.716007	0.701464	MED.MEDS.Other_Antiparasitic_ATC_P	00:00:00.200000	0.920728
k__Bacteria|p__Firmicutes|c__Negativicutes|o__Veillonellales|f__Veillonellaceae|g__Veillonella|s__Veillonella_parvula|t__SGB6939	Anti-parasitic (N=49)	-0.922136	0.489894	MED.MEDS.Other_Antiparasitic_ATC_P	00:00:01.400000	0.230646
k__Bacteria|p__Proteobacteria|c__Gammaproteobacteria|o__Pasteurellales|f__Pasteurellaceae|g__Haemophilus|s__Haemophilus_parainfluenzae|t__SGB9712_group	Anti-parasitic (N=49)	0.335535	0.812398	MED.MEDS.Other_Antiparasitic_ATC_P	00:00:01	0.697905
k__Bacteria|p__Firmicutes|c__Clostridia|o__Clostridiales|f__Lachnospiraceae|g__Mediterraneibacter|s__Ruminococcus_torques|t__SGB4563_group	Anti-parasitic (N=49)	-0.486519	0.431401	MED.MEDS.Other_Antiparasitic_ATC_P	0:-1.30486	0.614719
k__Bacteria|p__Firmicutes|c__Clostridia|o__Clostridiales|f__Lachnospiraceae|g__Dorea|s__Dorea_longicatena|t__SGB4581	Anti-parasitic (N=49)	0.0436472	0.977523	MED.MEDS.Other_Antiparasitic_ATC_P	0:-0.59355	0.821199
k__Bacteria|p__Proteobacteria|c__Gammaproteobacteria|o__Enterobacterales|f__Enterobacteriaceae|g__Escherichia|s__Escherichia_coli|t__SGB10068	Anti-parasitic (N=49)	-0.318254	0.832045	MED.MEDS.Other_Antiparasitic_ATC_P	0:-0.0801	0.985829
k__Bacteria|p__Firmicutes|c__Clostridia|o__Clostridiales|f__Lachnospiraceae|g__Dorea|s__Dorea_formicigenerans|t__SGB4575	Anti-parasitic (N=49)	0.300434	0.52962	MED.MEDS.Other_Antiparasitic_ATC_P	0:-0.55784	0.835365
k__Bacteria|p__Proteobacteria|c__Betaproteobacteria|o__Burkholderiales|f__Sutterellaceae|g__Sutterella|s__Sutterella_wadsworthensis|t__SGB9286	Anti-parasitic (N=49)	0.395722	0.869142	MED.MEDS.Other_Antiparasitic_ATC_P	0:-0.28292	0.953511
k__Bacteria|p__Firmicutes|c__Clostridia|o__Clostridiales|f__Lachnospiraceae|g__Coprococcus|s__Coprococcus_comes|t__SGB4577_group	Anti-parasitic (N=49)	0.00619477	0.995268	MED.MEDS.Other_Antiparasitic_ATC_P	0:-2.58811	0.0952912
k__Bacteria|p__Firmicutes|c__Negativicutes|o__Veillonellales|f__Veillonellaceae|g__Veillonella|s__Veillonella_atypica|t__SGB6936	Anti-parasitic (N=49)	0.237586	0.916334	MED.MEDS.Other_Antiparasitic_ATC_P	00:00:00.100000	0.958984
k__Bacteria|p__Firmicutes|c__Clostridia|o__Clostridiales|f__Ruminococcaceae|g__Faecalibacterium|s__Faecalibacterium_prausnitzii|t__SGB15323	Anti-parasitic (N=49)	-0.313932	0.897598	MED.MEDS.Other_Antiparasitic_ATC_P	NA	NA
k__Bacteria|p__Bacteroidetes|c__Bacteroidia|o__Bacteroidales|f__Bacteroidaceae|g__Bacteroides|s__Bacteroides_fragilis|t__SGB1853	Anti-parasitic (N=49)	0.0202874	0.99095	MED.MEDS.Other_Antiparasitic_ATC_P	0:-1.97551	0.450207
k__Bacteria|p__Firmicutes|c__Clostridia|o__Clostridiales|f__Ruminococcaceae|g__Faecalibacterium|s__Faecalibacterium_prausnitzii|t__SGB15317	Anti-parasitic (N=49)	0.298414	0.76229	MED.MEDS.Other_Antiparasitic_ATC_P	NA	NA
k__Bacteria|p__Bacteroidetes|c__Bacteroidia|o__Bacteroidales|f__Tannerellaceae|g__Parabacteroides|s__Parabacteroides_distasonis|t__SGB1934	Anti-parasitic (N=49)	1.65672	0.172902	MED.MEDS.Other_Antiparasitic_ATC_P	0:-0.31706	0.927608
k__Bacteria|p__Firmicutes|c__Clostridia|o__Clostridiales|f__Lachnospiraceae|g__Coprococcus|s__Coprococcus_eutactus|t__SGB5121	Anti-parasitic (N=49)	0.322886	0.885455	MED.MEDS.Other_Antiparasitic_ATC_P	NA	NA
k__Bacteria|p__Bacteroidetes|c__Bacteroidia|o__Bacteroidales|f__Prevotellaceae|g__Prevotella|s__Prevotella_stercorea|t__SGB1679	Anti-parasitic (N=49)	0.298373	0.92434	MED.MEDS.Other_Antiparasitic_ATC_P	0:-0.34995	0.889482
k__Bacteria|p__Firmicutes|c__Clostridia|o__Clostridiales|f__Lachnospiraceae|g__Dorea|s__Dorea_longicatena|t__SGB4582_group	Anti-parasitic (N=49)	0.0372089	0.982483	MED.MEDS.Other_Antiparasitic_ATC_P	NA	NA
k__Bacteria|p__Firmicutes|c__Clostridia|o__Clostridiales|f__Lachnospiraceae|g__Coprococcus|s__Coprococcus_eutactus|t__SGB5117	Anti-parasitic (N=49)	1.56592	0.256731	MED.MEDS.Other_Antiparasitic_ATC_P	NA	NA
k__Bacteria|p__Bacteroidetes|c__Bacteroidia|o__Bacteroidales|f__Bacteroidaceae|g__Bacteroides|s__Bacteroides_uniformis|t__SGB1836_group	Anti-parasitic (N=49)	0.944062	0.517339	MED.MEDS.Other_Antiparasitic_ATC_P	0:-0.63284	0.600525
k__Bacteria|p__Firmicutes|c__Clostridia|o__Clostridiales|f__Lachnospiraceae|g__Roseburia|s__Roseburia_hominis|t__SGB4936	Anti-parasitic (N=49)	-0.191551	0.905085	MED.MEDS.Other_Antiparasitic_ATC_P	0:-1.32137	0.462516
k__Bacteria|p__Actinobacteria|c__Actinobacteria|o__Bifidobacteriales|f__Bifidobacteriaceae|g__Bifidobacterium|s__Bifidobacterium_adolescentis|t__SGB17244	Anti-parasitic (N=49)	0.230657	0.927972	MED.MEDS.Other_Antiparasitic_ATC_P	0:-1.25832	0.624049
k__Bacteria|p__Firmicutes|c__Clostridia|o__Clostridiales|f__Ruminococcaceae|g__Faecalibacterium|s__Faecalibacterium_prausnitzii|t__SGB15322	Anti-parasitic (N=49)	-1.44642	0.258148	MED.MEDS.Other_Antiparasitic_ATC_P	NA	NA
k__Bacteria|p__Bacteroidetes|c__Bacteroidia|o__Bacteroidales|f__Rikenellaceae|g__Alistipes|s__Alistipes_senegalensis|t__SGB2296	Anti-parasitic (N=49)	0.369759	0.849761	MED.MEDS.Other_Antiparasitic_ATC_P	0:-2.61795	0.113581
k__Bacteria|p__Actinobacteria|c__Actinobacteria|o__Bifidobacteriales|f__Bifidobacteriaceae|g__Bifidobacterium|s__Bifidobacterium_pseudocatenulatum|t__SGB17237	Anti-parasitic (N=49)	-0.691657	0.614846	MED.MEDS.Other_Antiparasitic_ATC_P	00:00:00.200000	0.935464
k__Bacteria|p__Proteobacteria|c__Deltaproteobacteria|o__Desulfovibrionales|f__Desulfovibrionaceae|g__Bilophila|s__Bilophila_wadsworthia|t__SGB15452	Anti-parasitic (N=49)	-0.121651	0.959283	MED.MEDS.Other_Antiparasitic_ATC_P	0:-2.1373	0.260481
k__Bacteria|p__Bacteroidetes|c__Bacteroidia|o__Bacteroidales|f__Rikenellaceae|g__Alistipes|s__Alistipes_putredinis|t__SGB2318	Anti-parasitic (N=49)	0.706249	0.692529	MED.MEDS.Other_Antiparasitic_ATC_P	0:-1.47667	0.214781
k__Bacteria|p__Bacteroidetes|c__Bacteroidia|o__Bacteroidales|f__Rikenellaceae|g__Alistipes|s__Alistipes_shahii|t__SGB2295	Anti-parasitic (N=49)	0.94864	0.560772	MED.MEDS.Other_Antiparasitic_ATC_P	0:-2.69425	0.0227887
k__Bacteria|p__Bacteroidetes|c__Bacteroidia|o__Bacteroidales|f__Bacteroidaceae|g__Bacteroides|s__Bacteroides_xylanisolvens|t__SGB1867	Anti-parasitic (N=49)	1.9479	0.0732408	MED.MEDS.Other_Antiparasitic_ATC_P	00:00:01	0.702432
k__Bacteria|p__Bacteroidetes|c__Bacteroidia|o__Bacteroidales|f__Bacteroidaceae|g__Bacteroides|s__Bacteroides_thetaiotaomicron|t__SGB1861	Anti-parasitic (N=49)	1.56267	0.183677	MED.MEDS.Other_Antiparasitic_ATC_P	0:-3.77174	0.0166346
k__Bacteria|p__Firmicutes|c__Clostridia|o__Clostridiales|f__Ruminococcaceae|g__Ruminococcus|s__Ruminococcus_callidus|t__SGB4422	Anti-parasitic (N=49)	0.617185	0.754415	MED.MEDS.Other_Antiparasitic_ATC_P	0:-0.64246	0.836079
k__Bacteria|p__Bacteroidetes|c__Bacteroidia|o__Bacteroidales|f__Bacteroidaceae|g__Bacteroides|s__Bacteroides_ovatus|t__SGB1871	Anti-parasitic (N=49)	1.09693	0.491116	MED.MEDS.Other_Antiparasitic_ATC_P	0:-2.45703	0.0883127
k__Bacteria|p__Bacteroidetes|c__Bacteroidia|o__Bacteroidales|f__Tannerellaceae|g__Parabacteroides|s__Parabacteroides_merdae|t__SGB1949	Anti-parasitic (N=49)	0.38668	0.864713	MED.MEDS.Other_Antiparasitic_ATC_P	0:-2.6597	0.231974
k__Bacteria|p__Firmicutes|c__Clostridia|o__Clostridiales|f__Lachnospiraceae|g__Mediterraneibacter|s__Ruminococcus_lactaris|t__SGB4557	Anti-parasitic (N=49)	-0.208827	0.933082	MED.MEDS.Other_Antiparasitic_ATC_P	0:-2.56047	0.221908
k__Bacteria|p__Bacteroidetes|c__Bacteroidia|o__Bacteroidales|f__Odoribacteraceae|g__Odoribacter|s__Odoribacter_splanchnicus|t__SGB1790	Anti-parasitic (N=49)	0.571466	0.762628	MED.MEDS.Other_Antiparasitic_ATC_P	0:-3.07108	0.127304
k__Bacteria|p__Bacteroidetes|c__Bacteroidia|o__Bacteroidales|f__Barnesiellaceae|g__Barnesiella|s__Barnesiella_intestinihominis|t__SGB1965	Anti-parasitic (N=49)	0.551508	0.771106	MED.MEDS.Other_Antiparasitic_ATC_P	0:-2.94963	0.050702
k__Bacteria|p__Bacteroidetes|c__Bacteroidia|o__Bacteroidales|f__Prevotellaceae|g__Paraprevotella|s__Paraprevotella_clara|t__SGB1798	Anti-parasitic (N=49)	0.342544	0.881886	MED.MEDS.Other_Antiparasitic_ATC_P	0:-1.08268	0.747511
k__Bacteria|p__Bacteroidetes|c__Bacteroidia|o__Bacteroidales|f__Bacteroidaceae|g__Bacteroides|s__Bacteroides_stercoris|t__SGB1830_group	Anti-parasitic (N=49)	1.65001	0.126416	MED.MEDS.Other_Antiparasitic_ATC_P	0:-2.77235	0.26133
k__Bacteria|p__Bacteroidetes|c__Bacteroidia|o__Bacteroidales|f__Rikenellaceae|g__Alistipes|s__Alistipes_finegoldii|t__SGB2301	Anti-parasitic (N=49)	0.479088	0.777162	MED.MEDS.Other_Antiparasitic_ATC_P	0:-1.55649	0.417279
k__Bacteria|p__Proteobacteria|c__Betaproteobacteria|o__Burkholderiales|f__Sutterellaceae|g__Sutterella|s__Sutterella_wadsworthensis|t__SGB9283	Anti-parasitic (N=49)	0.139651	0.944022	MED.MEDS.Other_Antiparasitic_ATC_P	NA	NA
k__Bacteria|p__Bacteroidetes|c__Bacteroidia|o__Bacteroidales|f__Bacteroidaceae|g__Bacteroides|s__Bacteroides_fragilis|t__SGB1855_group	Anti-parasitic (N=49)	0.175968	0.942119	MED.MEDS.Other_Antiparasitic_ATC_P	NA	NA
k__Bacteria|p__Bacteroidetes|c__Bacteroidia|o__Bacteroidales|f__Rikenellaceae|g__Alistipes|s__Alistipes_onderdonkii|t__SGB2303	Anti-parasitic (N=49)	0.759599	0.554744	MED.MEDS.Other_Antiparasitic_ATC_P	0:-0.40063	0.861032
k__Bacteria|p__Bacteroidetes|c__Bacteroidia|o__Bacteroidales|f__Bacteroidaceae|g__Bacteroides|s__Bacteroides_cellulosilyticus|t__SGB1844	Anti-parasitic (N=49)	0.338684	0.796793	MED.MEDS.Other_Antiparasitic_ATC_P	0:-0.18931	0.967865
k__Bacteria|p__Firmicutes|c__Negativicutes|o__Selenomonadales|f__Selenomonadaceae|g__Mitsuokella|s__Mitsuokella_multacida|t__SGB5906_group	Anti-parasitic (N=49)	0.601419	0.681006	MED.MEDS.Other_Antiparasitic_ATC_P	00:00:00.100000	0.96037
k__Bacteria|p__Bacteroidetes|c__Bacteroidia|o__Bacteroidales|f__Bacteroidaceae|g__Bacteroides|s__Bacteroides_caccae|t__SGB1877	Anti-parasitic (N=49)	1.15879	0.444799	MED.MEDS.Other_Antiparasitic_ATC_P	0:-2.32078	0.316117
k__Bacteria|p__Actinobacteria|c__Actinobacteria|o__Bifidobacteriales|f__Bifidobacteriaceae|g__Bifidobacterium|s__Bifidobacterium_longum|t__SGB17248	Anti-parasitic (N=49)	0.317534	0.867705	MED.MEDS.Other_Antiparasitic_ATC_P	0:-3.11831	0.0270781
k__Bacteria|p__Verrucomicrobia|c__Verrucomicrobiae|o__Verrucomicrobiales|f__Akkermansiaceae|g__Akkermansia|s__Akkermansia_muciniphila|t__SGB9226	Anti-parasitic (N=49)	0.139744	0.944103	MED.MEDS.Other_Antiparasitic_ATC_P	0:-2.33975	0.321106
k__Bacteria|p__Bacteroidetes|c__Bacteroidia|o__Bacteroidales|f__Bacteroidaceae|g__Bacteroides|s__Bacteroides_finegoldii|t__SGB1862	Anti-parasitic (N=49)	0.17511	0.918199	MED.MEDS.Other_Antiparasitic_ATC_P	0:-0.94041	0.730139
k__Bacteria|p__Bacteroidetes|c__Bacteroidia|o__Bacteroidales|f__Bacteroidaceae|g__Bacteroides|s__Bacteroides_eggerthii|t__SGB1829	Anti-parasitic (N=49)	0.0647462	0.963962	MED.MEDS.Other_Antiparasitic_ATC_P	0:-0.3873	0.928455
k__Bacteria|p__Firmicutes|c__Clostridia|o__Clostridiales|f__Lachnospiraceae|g__Mediterraneibacter|s__Ruminococcus_torques|t__SGB4608	Anti-parasitic (N=49)	0.330007	0.800266	MED.MEDS.Other_Antiparasitic_ATC_P	NA	NA
k__Bacteria|p__Bacteroidetes|c__Bacteroidia|o__Bacteroidales|f__Bacteroidaceae|g__Bacteroides|s__Bacteroides_intestinalis|t__SGB1846	Anti-parasitic (N=49)	0.293913	0.81628	MED.MEDS.Other_Antiparasitic_ATC_P	0:-2.21257	0.226964
k__Bacteria|p__Firmicutes|c__Clostridia|o__Clostridiales|f__Ruminococcaceae|g__Flavonifractor|s__Flavonifractor_plautii|t__SGB15132	Anti-parasitic (N=49)	0.27005	0.828918	MED.MEDS.Other_Antiparasitic_ATC_P	00:00:01.300000	0.513362
k__Bacteria|p__Firmicutes|c__Clostridia|o__Clostridiales|f__Lachnospiraceae|g__Mediterraneibacter|s__Ruminococcus_gnavus|t__SGB4584	Anti-parasitic (N=49)	0.00172245	0.999292	MED.MEDS.Other_Antiparasitic_ATC_P	00:00:00.900000	0.497819
k__Bacteria|p__Firmicutes|c__Clostridia|o__Clostridiales|f__Lachnospiraceae|g__Butyrivibrio|s__Butyrivibrio_crossotus|t__SGB5065	Vitamins (N=335)	0.0270266	0.984663	MED.MEDS.Vitamine_supplements_ATC_A11A	00:00:00.500000	0.771225
k__Bacteria|p__Firmicutes|c__Clostridia|o__Clostridiales|f__Lachnospiraceae|g__Lachnospiraceae_unclassified|s__Eubacterium_rectale|t__SGB4933_group	Vitamins (N=335)	0.11447	0.734853	MED.MEDS.Vitamine_supplements_ATC_A11A	0:-0.48028	0.603841
k__Bacteria|p__Firmicutes|c__Bacilli|o__Lactobacillales|f__Streptococcaceae|g__Streptococcus|s__Streptococcus_salivarius|t__SGB8007_group	Vitamins (N=335)	-0.0620146	0.921634	MED.MEDS.Vitamine_supplements_ATC_A11A	00:00:01	0.315721
k__Bacteria|p__Firmicutes|c__Bacilli|o__Lactobacillales|f__Streptococcaceae|g__Streptococcus|s__Streptococcus_parasanguinis|t__SGB8071	Vitamins (N=335)	-0.0203235	0.982207	MED.MEDS.Vitamine_supplements_ATC_A11A	00:00:01.300000	0.118711
k__Bacteria|p__Firmicutes|c__Clostridia|o__Clostridiales|f__Lachnospiraceae|g__Roseburia|s__Roseburia_inulinivorans|t__SGB4940	Vitamins (N=335)	0.255219	0.316655	MED.MEDS.Vitamine_supplements_ATC_A11A	0:-0.60063	0.671096
k__Bacteria|p__Firmicutes|c__Clostridia|o__Clostridiales|f__Ruminococcaceae|g__Faecalibacterium|s__Faecalibacterium_prausnitzii|t__SGB15316_group	Vitamins (N=335)	-0.00471404	0.991939	MED.MEDS.Vitamine_supplements_ATC_A11A	0:-0.23431	0.489922
k__Bacteria|p__Proteobacteria|c__Gammaproteobacteria|o__Enterobacterales|f__Enterobacteriaceae|g__Klebsiella|s__Klebsiella_pneumoniae|t__SGB10115	Vitamins (N=335)	0.320112	0.678478	MED.MEDS.Vitamine_supplements_ATC_A11A	00:00:00.200000	0.824495
k__Bacteria|p__Firmicutes|c__Clostridia|o__Clostridiales|f__Ruminococcaceae|g__Ruminococcus|s__Ruminococcus_bromii|t__SGB4285_group	Vitamins (N=335)	-0.159539	0.847677	MED.MEDS.Vitamine_supplements_ATC_A11A	0:-2.7603	0.023187
k__Bacteria|p__Firmicutes|c__Clostridia|o__Clostridiales|f__Ruminococcaceae|g__Faecalibacterium|s__Faecalibacterium_prausnitzii|t__SGB15332_group	Vitamins (N=335)	0.201062	0.322806	MED.MEDS.Vitamine_supplements_ATC_A11A	NA	NA
k__Bacteria|p__Actinobacteria|c__Coriobacteriia|o__Coriobacteriales|f__Coriobacteriaceae|g__Collinsella|s__Collinsella_aerofaciens|t__SGB14546_group	Vitamins (N=335)	0.119124	0.625617	MED.MEDS.Vitamine_supplements_ATC_A11A	0:-1.10474	0.215923
k__Bacteria|p__Firmicutes|c__Clostridia|o__Clostridiales|f__Lachnospiraceae|g__Coprococcus|s__Coprococcus_catus|t__SGB4670	Vitamins (N=335)	0.223751	0.589444	MED.MEDS.Vitamine_supplements_ATC_A11A	0:-0.30641	0.860078
k__Bacteria|p__Firmicutes|c__Negativicutes|o__Acidaminococcales|f__Acidaminococcaceae|g__Phascolarctobacterium|s__Phascolarctobacterium_succinatutens|t__SGB5765_group	Vitamins (N=335)	-0.240842	0.789661	MED.MEDS.Vitamine_supplements_ATC_A11A	0:-1.63967	0.306243
k__Bacteria|p__Firmicutes|c__Clostridia|o__Clostridiales|f__Ruminococcaceae|g__Faecalibacterium|s__Faecalibacterium_prausnitzii|t__SGB15342	Vitamins (N=335)	0.0882454	0.752207	MED.MEDS.Vitamine_supplements_ATC_A11A	NA	NA
k__Bacteria|p__Firmicutes|c__Clostridia|o__Clostridiales|f__Lachnospiraceae|g__Roseburia|s__Roseburia_intestinalis|t__SGB4951	Vitamins (N=335)	0.378481	0.477245	MED.MEDS.Vitamine_supplements_ATC_A11A	0:-0.12802	0.959733
k__Bacteria|p__Proteobacteria|c__Deltaproteobacteria|o__Desulfovibrionales|f__Desulfovibrionaceae|g__Desulfovibrio|s__Desulfovibrio_piger|t__SGB15467_group	Vitamins (N=335)	0.081758	0.940693	MED.MEDS.Vitamine_supplements_ATC_A11A	0:-0.0837	0.977726
k__Archaea|p__Euryarchaeota|c__Methanobacteria|o__Methanobacteriales|f__Methanobacteriaceae|g__Methanobrevibacter|s__Methanobrevibacter_smithii|t__SGB714_group	Vitamins (N=335)	0.554112	0.381951	MED.MEDS.Vitamine_supplements_ATC_A11A	00:00:00.100000	0.875826
k__Bacteria|p__Firmicutes|c__Clostridia|o__Clostridiales|f__Ruminococcaceae|g__Faecalibacterium|s__Faecalibacterium_prausnitzii|t__SGB15318_group	Vitamins (N=335)	0.199808	0.410691	MED.MEDS.Vitamine_supplements_ATC_A11A	NA	NA
k__Bacteria|p__Firmicutes|c__Clostridia|o__Clostridiales|f__Ruminococcaceae|g__Ruminococcaceae_unclassified|s__Eubacterium_siraeum|t__SGB4198_group	Vitamins (N=335)	0.0904385	0.934364	MED.MEDS.Vitamine_supplements_ATC_A11A	0:-0.05471	0.984315
k__Bacteria|p__Firmicutes|c__Clostridia|o__Clostridiales|f__Lachnospiraceae|g__Coprococcus|s__Coprococcus_eutactus|t__SGB5118	Vitamins (N=335)	0.157471	0.871183	MED.MEDS.Vitamine_supplements_ATC_A11A	00:00:00.100000	0.956383
k__Bacteria|p__Firmicutes|c__Negativicutes|o__Veillonellales|f__Veillonellaceae|g__Veillonella|s__Veillonella_parvula|t__SGB6939	Vitamins (N=335)	-0.0831612	0.929324	MED.MEDS.Vitamine_supplements_ATC_A11A	00:00:00.600000	0.471732
k__Bacteria|p__Proteobacteria|c__Gammaproteobacteria|o__Pasteurellales|f__Pasteurellaceae|g__Haemophilus|s__Haemophilus_parainfluenzae|t__SGB9712_group	Vitamins (N=335)	0.0946386	0.88951	MED.MEDS.Vitamine_supplements_ATC_A11A	00:00:01.100000	0.372091
k__Bacteria|p__Firmicutes|c__Clostridia|o__Clostridiales|f__Lachnospiraceae|g__Mediterraneibacter|s__Ruminococcus_torques|t__SGB4563_group	Vitamins (N=335)	0.142748	0.643462	MED.MEDS.Vitamine_supplements_ATC_A11A	0:-0.5113	0.787663
k__Bacteria|p__Firmicutes|c__Clostridia|o__Clostridiales|f__Lachnospiraceae|g__Dorea|s__Dorea_longicatena|t__SGB4581	Vitamins (N=335)	0.227305	0.549065	MED.MEDS.Vitamine_supplements_ATC_A11A	0:-0.82258	0.519806
k__Bacteria|p__Proteobacteria|c__Gammaproteobacteria|o__Enterobacterales|f__Enterobacteriaceae|g__Escherichia|s__Escherichia_coli|t__SGB10068	Vitamins (N=335)	0.0897925	0.90087	MED.MEDS.Vitamine_supplements_ATC_A11A	00:00:00.500000	0.796824
k__Bacteria|p__Firmicutes|c__Clostridia|o__Clostridiales|f__Lachnospiraceae|g__Dorea|s__Dorea_formicigenerans|t__SGB4575	Vitamins (N=335)	0.0718195	0.774132	MED.MEDS.Vitamine_supplements_ATC_A11A	0:-0.9558	0.430795
k__Bacteria|p__Proteobacteria|c__Betaproteobacteria|o__Burkholderiales|f__Sutterellaceae|g__Sutterella|s__Sutterella_wadsworthensis|t__SGB9286	Vitamins (N=335)	-0.0379221	0.976038	MED.MEDS.Vitamine_supplements_ATC_A11A	0:-1.13548	0.567068
k__Bacteria|p__Firmicutes|c__Clostridia|o__Clostridiales|f__Lachnospiraceae|g__Coprococcus|s__Coprococcus_comes|t__SGB4577_group	Vitamins (N=335)	0.0203551	0.955846	MED.MEDS.Vitamine_supplements_ATC_A11A	0:-0.1137	0.954788
k__Bacteria|p__Firmicutes|c__Negativicutes|o__Veillonellales|f__Veillonellaceae|g__Veillonella|s__Veillonella_atypica|t__SGB6936	Vitamins (N=335)	0.0715454	0.942052	MED.MEDS.Vitamine_supplements_ATC_A11A	00:00:00.700000	0.210298
k__Bacteria|p__Firmicutes|c__Clostridia|o__Clostridiales|f__Ruminococcaceae|g__Faecalibacterium|s__Faecalibacterium_prausnitzii|t__SGB15323	Vitamins (N=335)	-0.319629	0.687533	MED.MEDS.Vitamine_supplements_ATC_A11A	NA	NA
k__Bacteria|p__Bacteroidetes|c__Bacteroidia|o__Bacteroidales|f__Bacteroidaceae|g__Bacteroides|s__Bacteroides_fragilis|t__SGB1853	Vitamins (N=335)	0.222168	0.558999	MED.MEDS.Vitamine_supplements_ATC_A11A	00:00:01.100000	0.532969
k__Bacteria|p__Firmicutes|c__Clostridia|o__Clostridiales|f__Ruminococcaceae|g__Faecalibacterium|s__Faecalibacterium_prausnitzii|t__SGB15317	Vitamins (N=335)	0.117022	0.784475	MED.MEDS.Vitamine_supplements_ATC_A11A	NA	NA
k__Bacteria|p__Bacteroidetes|c__Bacteroidia|o__Bacteroidales|f__Tannerellaceae|g__Parabacteroides|s__Parabacteroides_distasonis|t__SGB1934	Vitamins (N=335)	0.306626	0.693593	MED.MEDS.Vitamine_supplements_ATC_A11A	00:00:00.200000	0.918667
k__Bacteria|p__Firmicutes|c__Clostridia|o__Clostridiales|f__Lachnospiraceae|g__Coprococcus|s__Coprococcus_eutactus|t__SGB5121	Vitamins (N=335)	0.359317	0.598017	MED.MEDS.Vitamine_supplements_ATC_A11A	NA	NA
k__Bacteria|p__Bacteroidetes|c__Bacteroidia|o__Bacteroidales|f__Prevotellaceae|g__Prevotella|s__Prevotella_stercorea|t__SGB1679	Vitamins (N=335)	-0.158901	0.899652	MED.MEDS.Vitamine_supplements_ATC_A11A	0:-0.86647	0.397246
k__Bacteria|p__Firmicutes|c__Clostridia|o__Clostridiales|f__Lachnospiraceae|g__Dorea|s__Dorea_longicatena|t__SGB4582_group	Vitamins (N=335)	-0.0733409	0.901927	MED.MEDS.Vitamine_supplements_ATC_A11A	NA	NA
k__Bacteria|p__Firmicutes|c__Clostridia|o__Clostridiales|f__Lachnospiraceae|g__Coprococcus|s__Coprococcus_eutactus|t__SGB5117	Vitamins (N=335)	-0.356588	0.648012	MED.MEDS.Vitamine_supplements_ATC_A11A	NA	NA
k__Bacteria|p__Bacteroidetes|c__Bacteroidia|o__Bacteroidales|f__Bacteroidaceae|g__Bacteroides|s__Bacteroides_uniformis|t__SGB1836_group	Vitamins (N=335)	-0.0719735	0.943016	MED.MEDS.Vitamine_supplements_ATC_A11A	0:-1.03713	0.0458399
k__Bacteria|p__Firmicutes|c__Clostridia|o__Clostridiales|f__Lachnospiraceae|g__Roseburia|s__Roseburia_hominis|t__SGB4936	Vitamins (N=335)	-0.0159364	0.984663	MED.MEDS.Vitamine_supplements_ATC_A11A	0:-0.27955	0.859421
k__Bacteria|p__Actinobacteria|c__Actinobacteria|o__Bifidobacteriales|f__Bifidobacteriaceae|g__Bifidobacterium|s__Bifidobacterium_adolescentis|t__SGB17244	Vitamins (N=335)	0.215818	0.804662	MED.MEDS.Vitamine_supplements_ATC_A11A	0:-1.80578	0.122681
k__Bacteria|p__Firmicutes|c__Clostridia|o__Clostridiales|f__Ruminococcaceae|g__Faecalibacterium|s__Faecalibacterium_prausnitzii|t__SGB15322	Vitamins (N=335)	0.0630707	0.953409	MED.MEDS.Vitamine_supplements_ATC_A11A	NA	NA
k__Bacteria|p__Bacteroidetes|c__Bacteroidia|o__Bacteroidales|f__Rikenellaceae|g__Alistipes|s__Alistipes_senegalensis|t__SGB2296	Vitamins (N=335)	0.0483657	0.96165	MED.MEDS.Vitamine_supplements_ATC_A11A	0:-0.07198	0.974096
k__Bacteria|p__Actinobacteria|c__Actinobacteria|o__Bifidobacteriales|f__Bifidobacteriaceae|g__Bifidobacterium|s__Bifidobacterium_pseudocatenulatum|t__SGB17237	Vitamins (N=335)	-0.335248	0.542971	MED.MEDS.Vitamine_supplements_ATC_A11A	0:-0.28791	0.780465
k__Bacteria|p__Proteobacteria|c__Deltaproteobacteria|o__Desulfovibrionales|f__Desulfovibrionaceae|g__Bilophila|s__Bilophila_wadsworthia|t__SGB15452	Vitamins (N=335)	0.089929	0.926111	MED.MEDS.Vitamine_supplements_ATC_A11A	0:-0.96169	0.481049
k__Bacteria|p__Bacteroidetes|c__Bacteroidia|o__Bacteroidales|f__Rikenellaceae|g__Alistipes|s__Alistipes_putredinis|t__SGB2318	Vitamins (N=335)	-0.194752	0.822933	MED.MEDS.Vitamine_supplements_ATC_A11A	00:00:00.200000	0.881332
k__Bacteria|p__Bacteroidetes|c__Bacteroidia|o__Bacteroidales|f__Rikenellaceae|g__Alistipes|s__Alistipes_shahii|t__SGB2295	Vitamins (N=335)	0.575601	0.325568	MED.MEDS.Vitamine_supplements_ATC_A11A	00:00:00.200000	0.909206
k__Bacteria|p__Bacteroidetes|c__Bacteroidia|o__Bacteroidales|f__Bacteroidaceae|g__Bacteroides|s__Bacteroides_xylanisolvens|t__SGB1867	Vitamins (N=335)	0.33666	0.646612	MED.MEDS.Vitamine_supplements_ATC_A11A	0:-0.24117	0.909057
k__Bacteria|p__Bacteroidetes|c__Bacteroidia|o__Bacteroidales|f__Bacteroidaceae|g__Bacteroides|s__Bacteroides_thetaiotaomicron|t__SGB1861	Vitamins (N=335)	0.598525	0.261425	MED.MEDS.Vitamine_supplements_ATC_A11A	0:-0.97032	0.493843
k__Bacteria|p__Firmicutes|c__Clostridia|o__Clostridiales|f__Ruminococcaceae|g__Ruminococcus|s__Ruminococcus_callidus|t__SGB4422	Vitamins (N=335)	0.0898601	0.935165	MED.MEDS.Vitamine_supplements_ATC_A11A	00:00:00.500000	0.773329
k__Bacteria|p__Bacteroidetes|c__Bacteroidia|o__Bacteroidales|f__Bacteroidaceae|g__Bacteroides|s__Bacteroides_ovatus|t__SGB1871	Vitamins (N=335)	0.628591	0.280363	MED.MEDS.Vitamine_supplements_ATC_A11A	00:00:00	0.988774
k__Bacteria|p__Bacteroidetes|c__Bacteroidia|o__Bacteroidales|f__Tannerellaceae|g__Parabacteroides|s__Parabacteroides_merdae|t__SGB1949	Vitamins (N=335)	0.08103	0.940995	MED.MEDS.Vitamine_supplements_ATC_A11A	0:-0.59318	0.769762
k__Bacteria|p__Firmicutes|c__Clostridia|o__Clostridiales|f__Lachnospiraceae|g__Mediterraneibacter|s__Ruminococcus_lactaris|t__SGB4557	Vitamins (N=335)	-0.190788	0.827005	MED.MEDS.Vitamine_supplements_ATC_A11A	0:-1.93484	0.11185
k__Bacteria|p__Bacteroidetes|c__Bacteroidia|o__Bacteroidales|f__Odoribacteraceae|g__Odoribacter|s__Odoribacter_splanchnicus|t__SGB1790	Vitamins (N=335)	0.0698501	0.948507	MED.MEDS.Vitamine_supplements_ATC_A11A	00:00:00.200000	0.918724
k__Bacteria|p__Bacteroidetes|c__Bacteroidia|o__Bacteroidales|f__Barnesiellaceae|g__Barnesiella|s__Barnesiella_intestinihominis|t__SGB1965	Vitamins (N=335)	0.341848	0.630832	MED.MEDS.Vitamine_supplements_ATC_A11A	0:-0.21606	0.911263
k__Bacteria|p__Bacteroidetes|c__Bacteroidia|o__Bacteroidales|f__Prevotellaceae|g__Paraprevotella|s__Paraprevotella_clara|t__SGB1798	Vitamins (N=335)	0.0678864	0.951116	MED.MEDS.Vitamine_supplements_ATC_A11A	0:-1.49583	0.347069
k__Bacteria|p__Bacteroidetes|c__Bacteroidia|o__Bacteroidales|f__Bacteroidaceae|g__Bacteroides|s__Bacteroides_stercoris|t__SGB1830_group	Vitamins (N=335)	0.229509	0.764133	MED.MEDS.Vitamine_supplements_ATC_A11A	0:-0.01147	0.997012
k__Bacteria|p__Bacteroidetes|c__Bacteroidia|o__Bacteroidales|f__Rikenellaceae|g__Alistipes|s__Alistipes_finegoldii|t__SGB2301	Vitamins (N=335)	-0.0624196	0.947774	MED.MEDS.Vitamine_supplements_ATC_A11A	0:-0.37617	0.818082
k__Bacteria|p__Proteobacteria|c__Betaproteobacteria|o__Burkholderiales|f__Sutterellaceae|g__Sutterella|s__Sutterella_wadsworthensis|t__SGB9283	Vitamins (N=335)	0.0440994	0.959532	MED.MEDS.Vitamine_supplements_ATC_A11A	NA	NA
k__Bacteria|p__Bacteroidetes|c__Bacteroidia|o__Bacteroidales|f__Bacteroidaceae|g__Bacteroides|s__Bacteroides_fragilis|t__SGB1855_group	Vitamins (N=335)	0.0665795	0.949898	MED.MEDS.Vitamine_supplements_ATC_A11A	NA	NA
k__Bacteria|p__Bacteroidetes|c__Bacteroidia|o__Bacteroidales|f__Rikenellaceae|g__Alistipes|s__Alistipes_onderdonkii|t__SGB2303	Vitamins (N=335)	0.147524	0.838233	MED.MEDS.Vitamine_supplements_ATC_A11A	0:-0.56157	0.6149
k__Bacteria|p__Bacteroidetes|c__Bacteroidia|o__Bacteroidales|f__Bacteroidaceae|g__Bacteroides|s__Bacteroides_cellulosilyticus|t__SGB1844	Vitamins (N=335)	-0.249559	0.584533	MED.MEDS.Vitamine_supplements_ATC_A11A	0:-0.01329	0.996528
k__Bacteria|p__Firmicutes|c__Negativicutes|o__Selenomonadales|f__Selenomonadaceae|g__Mitsuokella|s__Mitsuokella_multacida|t__SGB5906_group	Vitamins (N=335)	0.0608155	0.944992	MED.MEDS.Vitamine_supplements_ATC_A11A	0:-0.81735	0.335567
k__Bacteria|p__Bacteroidetes|c__Bacteroidia|o__Bacteroidales|f__Bacteroidaceae|g__Bacteroides|s__Bacteroides_caccae|t__SGB1877	Vitamins (N=335)	0.192061	0.834314	MED.MEDS.Vitamine_supplements_ATC_A11A	0:-1.48405	0.300636
k__Bacteria|p__Actinobacteria|c__Actinobacteria|o__Bifidobacteriales|f__Bifidobacteriaceae|g__Bifidobacterium|s__Bifidobacterium_longum|t__SGB17248	Vitamins (N=335)	0.226689	0.739562	MED.MEDS.Vitamine_supplements_ATC_A11A	0:-1.28655	0.218464
k__Bacteria|p__Verrucomicrobia|c__Verrucomicrobiae|o__Verrucomicrobiales|f__Akkermansiaceae|g__Akkermansia|s__Akkermansia_muciniphila|t__SGB9226	Vitamins (N=335)	0.352643	0.489649	MED.MEDS.Vitamine_supplements_ATC_A11A	0:-0.95904	0.578283
k__Bacteria|p__Bacteroidetes|c__Bacteroidia|o__Bacteroidales|f__Bacteroidaceae|g__Bacteroides|s__Bacteroides_finegoldii|t__SGB1862	Vitamins (N=335)	-0.124869	0.842619	MED.MEDS.Vitamine_supplements_ATC_A11A	00:00:00.200000	0.92722
k__Bacteria|p__Bacteroidetes|c__Bacteroidia|o__Bacteroidales|f__Bacteroidaceae|g__Bacteroides|s__Bacteroides_eggerthii|t__SGB1829	Vitamins (N=335)	-0.164287	0.694437	MED.MEDS.Vitamine_supplements_ATC_A11A	00:00:00.800000	0.658351
k__Bacteria|p__Firmicutes|c__Clostridia|o__Clostridiales|f__Lachnospiraceae|g__Mediterraneibacter|s__Ruminococcus_torques|t__SGB4608	Vitamins (N=335)	-0.0835967	0.897228	MED.MEDS.Vitamine_supplements_ATC_A11A	NA	NA
k__Bacteria|p__Bacteroidetes|c__Bacteroidia|o__Bacteroidales|f__Bacteroidaceae|g__Bacteroides|s__Bacteroides_intestinalis|t__SGB1846	Vitamins (N=335)	0.00824516	0.992037	MED.MEDS.Vitamine_supplements_ATC_A11A	0:-0.3576	0.845202
k__Bacteria|p__Firmicutes|c__Clostridia|o__Clostridiales|f__Ruminococcaceae|g__Flavonifractor|s__Flavonifractor_plautii|t__SGB15132	Vitamins (N=335)	-0.200291	0.648769	MED.MEDS.Vitamine_supplements_ATC_A11A	00:00:01.200000	0.283146
k__Bacteria|p__Firmicutes|c__Clostridia|o__Clostridiales|f__Lachnospiraceae|g__Mediterraneibacter|s__Ruminococcus_gnavus|t__SGB4584	Vitamins (N=335)	0.00895859	0.991968	MED.MEDS.Vitamine_supplements_ATC_A11A	00:00:00.100000	0.966398
k__Bacteria|p__Firmicutes|c__Clostridia|o__Clostridiales|f__Lachnospiraceae|g__Butyrivibrio|s__Butyrivibrio_crossotus|t__SGB5065	Bristol stool scale	0.101151	0.548809	META.POOP.Freq	-0.0166	0.926087
k__Bacteria|p__Firmicutes|c__Clostridia|o__Clostridiales|f__Lachnospiraceae|g__Lachnospiraceae_unclassified|s__Eubacterium_rectale|t__SGB4933_group	Bristol stool scale	0.0228339	0.764546	META.POOP.Freq	-0.06027	0.306943
k__Bacteria|p__Firmicutes|c__Bacilli|o__Lactobacillales|f__Streptococcaceae|g__Streptococcus|s__Streptococcus_salivarius|t__SGB8007_group	Bristol stool scale	0.127804	0.0196194	META.POOP.Freq	0.04002	0.664398
k__Bacteria|p__Firmicutes|c__Bacilli|o__Lactobacillales|f__Streptococcaceae|g__Streptococcus|s__Streptococcus_parasanguinis|t__SGB8071	Bristol stool scale	0.150075	0.0354193	META.POOP.Freq	0.05366	0.515251
k__Bacteria|p__Firmicutes|c__Clostridia|o__Clostridiales|f__Lachnospiraceae|g__Roseburia|s__Roseburia_inulinivorans|t__SGB4940	Bristol stool scale	0.0616168	0.243463	META.POOP.Freq	0.02406	0.855106
k__Bacteria|p__Firmicutes|c__Clostridia|o__Clostridiales|f__Ruminococcaceae|g__Faecalibacterium|s__Faecalibacterium_prausnitzii|t__SGB15316_group	Bristol stool scale	0.0377204	0.402598	META.POOP.Freq	-0.03063	0.140715
k__Bacteria|p__Proteobacteria|c__Gammaproteobacteria|o__Enterobacterales|f__Enterobacteriaceae|g__Klebsiella|s__Klebsiella_pneumoniae|t__SGB10115	Bristol stool scale	0.0554963	0.758979	META.POOP.Freq	0.0013	0.990091
k__Bacteria|p__Firmicutes|c__Clostridia|o__Clostridiales|f__Ruminococcaceae|g__Ruminococcus|s__Ruminococcus_bromii|t__SGB4285_group	Bristol stool scale	-0.0849361	0.517454	META.POOP.Freq	-0.3759	1.29e-06
k__Bacteria|p__Firmicutes|c__Clostridia|o__Clostridiales|f__Ruminococcaceae|g__Faecalibacterium|s__Faecalibacterium_prausnitzii|t__SGB15332_group	Bristol stool scale	0.0206492	0.736115	META.POOP.Freq	NA	NA
k__Bacteria|p__Actinobacteria|c__Coriobacteriia|o__Coriobacteriales|f__Coriobacteriaceae|g__Collinsella|s__Collinsella_aerofaciens|t__SGB14546_group	Bristol stool scale	-0.00854579	0.910793	META.POOP.Freq	-0.19665	8.23e-05
k__Bacteria|p__Firmicutes|c__Clostridia|o__Clostridiales|f__Lachnospiraceae|g__Coprococcus|s__Coprococcus_catus|t__SGB4670	Bristol stool scale	0.0328474	0.75416	META.POOP.Freq	-0.03285	0.785996
k__Bacteria|p__Firmicutes|c__Negativicutes|o__Acidaminococcales|f__Acidaminococcaceae|g__Phascolarctobacterium|s__Phascolarctobacterium_succinatutens|t__SGB5765_group	Bristol stool scale	-0.057141	0.766858	META.POOP.Freq	-0.05384	0.745683
k__Bacteria|p__Firmicutes|c__Clostridia|o__Clostridiales|f__Ruminococcaceae|g__Faecalibacterium|s__Faecalibacterium_prausnitzii|t__SGB15342	Bristol stool scale	-0.0163288	0.800478	META.POOP.Freq	NA	NA
k__Bacteria|p__Firmicutes|c__Clostridia|o__Clostridiales|f__Lachnospiraceae|g__Roseburia|s__Roseburia_intestinalis|t__SGB4951	Bristol stool scale	0.0811901	0.490278	META.POOP.Freq	0.13299	0.172755
k__Bacteria|p__Proteobacteria|c__Deltaproteobacteria|o__Desulfovibrionales|f__Desulfovibrionaceae|g__Desulfovibrio|s__Desulfovibrio_piger|t__SGB15467_group	Bristol stool scale	-0.0314068	0.886783	META.POOP.Freq	-0.30322	0.000433799
k__Archaea|p__Euryarchaeota|c__Methanobacteria|o__Methanobacteriales|f__Methanobacteriaceae|g__Methanobrevibacter|s__Methanobrevibacter_smithii|t__SGB714_group	Bristol stool scale	-0.141453	0.267961	META.POOP.Freq	-0.09261	0.00367291
k__Bacteria|p__Firmicutes|c__Clostridia|o__Clostridiales|f__Ruminococcaceae|g__Faecalibacterium|s__Faecalibacterium_prausnitzii|t__SGB15318_group	Bristol stool scale	-0.00577606	0.951519	META.POOP.Freq	NA	NA
k__Bacteria|p__Firmicutes|c__Clostridia|o__Clostridiales|f__Ruminococcaceae|g__Ruminococcaceae_unclassified|s__Eubacterium_siraeum|t__SGB4198_group	Bristol stool scale	-0.068108	0.692879	META.POOP.Freq	-0.37726	7.19e-08
k__Bacteria|p__Firmicutes|c__Clostridia|o__Clostridiales|f__Lachnospiraceae|g__Coprococcus|s__Coprococcus_eutactus|t__SGB5118	Bristol stool scale	-0.0298196	0.892523	META.POOP.Freq	0.02735	0.649949
k__Bacteria|p__Firmicutes|c__Negativicutes|o__Veillonellales|f__Veillonellaceae|g__Veillonella|s__Veillonella_parvula|t__SGB6939	Bristol stool scale	0.13592	0.160096	META.POOP.Freq	0.15221	0.000182512
k__Bacteria|p__Proteobacteria|c__Gammaproteobacteria|o__Pasteurellales|f__Pasteurellaceae|g__Haemophilus|s__Haemophilus_parainfluenzae|t__SGB9712_group	Bristol stool scale	0.11729	0.107979	META.POOP.Freq	0.3468	5.74e-09
k__Bacteria|p__Firmicutes|c__Clostridia|o__Clostridiales|f__Lachnospiraceae|g__Mediterraneibacter|s__Ruminococcus_torques|t__SGB4563_group	Bristol stool scale	-0.00401614	0.96942	META.POOP.Freq	-0.08872	0.421536
k__Bacteria|p__Firmicutes|c__Clostridia|o__Clostridiales|f__Lachnospiraceae|g__Dorea|s__Dorea_longicatena|t__SGB4581	Bristol stool scale	-0.00876298	0.947774	META.POOP.Freq	-0.12099	0.105466
k__Bacteria|p__Proteobacteria|c__Gammaproteobacteria|o__Enterobacterales|f__Enterobacteriaceae|g__Escherichia|s__Escherichia_coli|t__SGB10068	Bristol stool scale	0.00199441	0.992298	META.POOP.Freq	-0.11263	0.318167
k__Bacteria|p__Firmicutes|c__Clostridia|o__Clostridiales|f__Lachnospiraceae|g__Dorea|s__Dorea_formicigenerans|t__SGB4575	Bristol stool scale	0.0379169	0.321668	META.POOP.Freq	-0.11168	0.148904
k__Bacteria|p__Proteobacteria|c__Betaproteobacteria|o__Burkholderiales|f__Sutterellaceae|g__Sutterella|s__Sutterella_wadsworthensis|t__SGB9286	Bristol stool scale	0.140884	0.287081	META.POOP.Freq	0.16994	0.144397
k__Bacteria|p__Firmicutes|c__Clostridia|o__Clostridiales|f__Lachnospiraceae|g__Coprococcus|s__Coprococcus_comes|t__SGB4577_group	Bristol stool scale	-0.00131972	0.988874	META.POOP.Freq	-0.1477	0.032436
k__Bacteria|p__Firmicutes|c__Negativicutes|o__Veillonellales|f__Veillonellaceae|g__Veillonella|s__Veillonella_atypica|t__SGB6936	Bristol stool scale	0.11804	0.301443	META.POOP.Freq	0.13387	6.27e-06
k__Bacteria|p__Firmicutes|c__Clostridia|o__Clostridiales|f__Ruminococcaceae|g__Faecalibacterium|s__Faecalibacterium_prausnitzii|t__SGB15323	Bristol stool scale	0.047542	0.808202	META.POOP.Freq	NA	NA
k__Bacteria|p__Bacteroidetes|c__Bacteroidia|o__Bacteroidales|f__Bacteroidaceae|g__Bacteroides|s__Bacteroides_fragilis|t__SGB1853	Bristol stool scale	-0.0127319	0.921019	META.POOP.Freq	0.06862	0.62115
k__Bacteria|p__Firmicutes|c__Clostridia|o__Clostridiales|f__Ruminococcaceae|g__Faecalibacterium|s__Faecalibacterium_prausnitzii|t__SGB15317	Bristol stool scale	-0.000647177	0.996752	META.POOP.Freq	NA	NA
k__Bacteria|p__Bacteroidetes|c__Bacteroidia|o__Bacteroidales|f__Tannerellaceae|g__Parabacteroides|s__Parabacteroides_distasonis|t__SGB1934	Bristol stool scale	-0.0420097	0.830819	META.POOP.Freq	0.00227	0.990274
k__Bacteria|p__Firmicutes|c__Clostridia|o__Clostridiales|f__Lachnospiraceae|g__Coprococcus|s__Coprococcus_eutactus|t__SGB5121	Bristol stool scale	-0.0583053	0.727957	META.POOP.Freq	NA	NA
k__Bacteria|p__Bacteroidetes|c__Bacteroidia|o__Bacteroidales|f__Prevotellaceae|g__Prevotella|s__Prevotella_stercorea|t__SGB1679	Bristol stool scale	-0.0764812	0.723464	META.POOP.Freq	-0.01908	0.870007
k__Bacteria|p__Firmicutes|c__Clostridia|o__Clostridiales|f__Lachnospiraceae|g__Dorea|s__Dorea_longicatena|t__SGB4582_group	Bristol stool scale	0.0275197	0.8029	META.POOP.Freq	NA	NA
k__Bacteria|p__Firmicutes|c__Clostridia|o__Clostridiales|f__Lachnospiraceae|g__Coprococcus|s__Coprococcus_eutactus|t__SGB5117	Bristol stool scale	0.132088	0.327668	META.POOP.Freq	NA	NA
k__Bacteria|p__Bacteroidetes|c__Bacteroidia|o__Bacteroidales|f__Bacteroidaceae|g__Bacteroides|s__Bacteroides_uniformis|t__SGB1836_group	Bristol stool scale	-0.0307607	0.875247	META.POOP.Freq	0.02198	0.733153
k__Bacteria|p__Firmicutes|c__Clostridia|o__Clostridiales|f__Lachnospiraceae|g__Roseburia|s__Roseburia_hominis|t__SGB4936	Bristol stool scale	0.0163091	0.914372	META.POOP.Freq	-0.11624	0.080578
k__Bacteria|p__Actinobacteria|c__Actinobacteria|o__Bifidobacteriales|f__Bifidobacteriaceae|g__Bifidobacterium|s__Bifidobacterium_adolescentis|t__SGB17244	Bristol stool scale	-0.0761838	0.637327	META.POOP.Freq	-0.31151	3.98e-06
k__Bacteria|p__Firmicutes|c__Clostridia|o__Clostridiales|f__Ruminococcaceae|g__Faecalibacterium|s__Faecalibacterium_prausnitzii|t__SGB15322	Bristol stool scale	-0.00422819	0.987672	META.POOP.Freq	NA	NA
k__Bacteria|p__Bacteroidetes|c__Bacteroidia|o__Bacteroidales|f__Rikenellaceae|g__Alistipes|s__Alistipes_senegalensis|t__SGB2296	Bristol stool scale	-0.0596431	0.693632	META.POOP.Freq	-0.24535	7.89e-05
k__Bacteria|p__Actinobacteria|c__Actinobacteria|o__Bifidobacteriales|f__Bifidobacteriaceae|g__Bifidobacterium|s__Bifidobacterium_pseudocatenulatum|t__SGB17237	Bristol stool scale	0.0551505	0.686739	META.POOP.Freq	0.07329	0.14916
k__Bacteria|p__Proteobacteria|c__Deltaproteobacteria|o__Desulfovibrionales|f__Desulfovibrionaceae|g__Bilophila|s__Bilophila_wadsworthia|t__SGB15452	Bristol stool scale	-0.0242882	0.904394	META.POOP.Freq	-0.1226	0.145243
k__Bacteria|p__Bacteroidetes|c__Bacteroidia|o__Bacteroidales|f__Rikenellaceae|g__Alistipes|s__Alistipes_putredinis|t__SGB2318	Bristol stool scale	0.0540501	0.757728	META.POOP.Freq	-0.16768	5.21e-05
k__Bacteria|p__Bacteroidetes|c__Bacteroidia|o__Bacteroidales|f__Rikenellaceae|g__Alistipes|s__Alistipes_shahii|t__SGB2295	Bristol stool scale	0.0423618	0.829605	META.POOP.Freq	-0.17695	0.000511139
k__Bacteria|p__Bacteroidetes|c__Bacteroidia|o__Bacteroidales|f__Bacteroidaceae|g__Bacteroides|s__Bacteroides_xylanisolvens|t__SGB1867	Bristol stool scale	0.0286687	0.894686	META.POOP.Freq	0.13908	0.0918539
k__Bacteria|p__Bacteroidetes|c__Bacteroidia|o__Bacteroidales|f__Bacteroidaceae|g__Bacteroides|s__Bacteroides_thetaiotaomicron|t__SGB1861	Bristol stool scale	0.0142225	0.951173	META.POOP.Freq	0.01509	0.929068
k__Bacteria|p__Firmicutes|c__Clostridia|o__Clostridiales|f__Ruminococcaceae|g__Ruminococcus|s__Ruminococcus_callidus|t__SGB4422	Bristol stool scale	0.0720813	0.67253	META.POOP.Freq	-0.26384	0.00012915
k__Bacteria|p__Bacteroidetes|c__Bacteroidia|o__Bacteroidales|f__Bacteroidaceae|g__Bacteroides|s__Bacteroides_ovatus|t__SGB1871	Bristol stool scale	0.00481383	0.986595	META.POOP.Freq	-0.01451	0.915245
k__Bacteria|p__Bacteroidetes|c__Bacteroidia|o__Bacteroidales|f__Tannerellaceae|g__Parabacteroides|s__Parabacteroides_merdae|t__SGB1949	Bristol stool scale	0.0546831	0.765416	META.POOP.Freq	-0.11562	0.297793
k__Bacteria|p__Firmicutes|c__Clostridia|o__Clostridiales|f__Lachnospiraceae|g__Mediterraneibacter|s__Ruminococcus_lactaris|t__SGB4557	Bristol stool scale	-0.00134922	0.996317	META.POOP.Freq	-0.04445	0.760669
k__Bacteria|p__Bacteroidetes|c__Bacteroidia|o__Bacteroidales|f__Odoribacteraceae|g__Odoribacter|s__Odoribacter_splanchnicus|t__SGB1790	Bristol stool scale	-0.03908	0.841486	META.POOP.Freq	-0.07014	0.585353
k__Bacteria|p__Bacteroidetes|c__Bacteroidia|o__Bacteroidales|f__Barnesiellaceae|g__Barnesiella|s__Barnesiella_intestinihominis|t__SGB1965	Bristol stool scale	-0.0674845	0.677969	META.POOP.Freq	-0.19718	0.00211172
k__Bacteria|p__Bacteroidetes|c__Bacteroidia|o__Bacteroidales|f__Prevotellaceae|g__Paraprevotella|s__Paraprevotella_clara|t__SGB1798	Bristol stool scale	-0.082307	0.593753	META.POOP.Freq	-0.05161	0.749033
k__Bacteria|p__Bacteroidetes|c__Bacteroidia|o__Bacteroidales|f__Bacteroidaceae|g__Bacteroides|s__Bacteroides_stercoris|t__SGB1830_group	Bristol stool scale	0.0393741	0.827992	META.POOP.Freq	-0.01214	0.955624
k__Bacteria|p__Bacteroidetes|c__Bacteroidia|o__Bacteroidales|f__Rikenellaceae|g__Alistipes|s__Alistipes_finegoldii|t__SGB2301	Bristol stool scale	8.06985e-05	0.999745	META.POOP.Freq	-0.18284	0.00413265
k__Bacteria|p__Proteobacteria|c__Betaproteobacteria|o__Burkholderiales|f__Sutterellaceae|g__Sutterella|s__Sutterella_wadsworthensis|t__SGB9283	Bristol stool scale	0.0415836	0.767166	META.POOP.Freq	NA	NA
k__Bacteria|p__Bacteroidetes|c__Bacteroidia|o__Bacteroidales|f__Bacteroidaceae|g__Bacteroides|s__Bacteroides_fragilis|t__SGB1855_group	Bristol stool scale	-0.0310059	0.87891	META.POOP.Freq	NA	NA
k__Bacteria|p__Bacteroidetes|c__Bacteroidia|o__Bacteroidales|f__Rikenellaceae|g__Alistipes|s__Alistipes_onderdonkii|t__SGB2303	Bristol stool scale	-0.034289	0.82419	META.POOP.Freq	-0.18753	0.00012979
k__Bacteria|p__Bacteroidetes|c__Bacteroidia|o__Bacteroidales|f__Bacteroidaceae|g__Bacteroides|s__Bacteroides_cellulosilyticus|t__SGB1844	Bristol stool scale	0.0234917	0.861322	META.POOP.Freq	-0.13037	0.265446
k__Bacteria|p__Firmicutes|c__Negativicutes|o__Selenomonadales|f__Selenomonadaceae|g__Mitsuokella|s__Mitsuokella_multacida|t__SGB5906_group	Bristol stool scale	-0.106969	0.284779	META.POOP.Freq	-0.0522	0.455457
k__Bacteria|p__Bacteroidetes|c__Bacteroidia|o__Bacteroidales|f__Bacteroidaceae|g__Bacteroides|s__Bacteroides_caccae|t__SGB1877	Bristol stool scale	0.00263533	0.992779	META.POOP.Freq	-0.16398	0.0810196
k__Bacteria|p__Actinobacteria|c__Actinobacteria|o__Bifidobacteriales|f__Bifidobacteriaceae|g__Bifidobacterium|s__Bifidobacterium_longum|t__SGB17248	Bristol stool scale	-0.00604099	0.978093	META.POOP.Freq	-0.28419	2.81e-07
k__Bacteria|p__Verrucomicrobia|c__Verrucomicrobiae|o__Verrucomicrobiales|f__Akkermansiaceae|g__Akkermansia|s__Akkermansia_muciniphila|t__SGB9226	Bristol stool scale	-0.0463101	0.733468	META.POOP.Freq	-0.35693	1.43e-06
k__Bacteria|p__Bacteroidetes|c__Bacteroidia|o__Bacteroidales|f__Bacteroidaceae|g__Bacteroides|s__Bacteroides_finegoldii|t__SGB1862	Bristol stool scale	0.0120509	0.940559	META.POOP.Freq	0.13558	0.117295
k__Bacteria|p__Bacteroidetes|c__Bacteroidia|o__Bacteroidales|f__Bacteroidaceae|g__Bacteroides|s__Bacteroides_eggerthii|t__SGB1829	Bristol stool scale	-0.00859983	0.947107	META.POOP.Freq	-0.0751	0.590092
k__Bacteria|p__Firmicutes|c__Clostridia|o__Clostridiales|f__Lachnospiraceae|g__Mediterraneibacter|s__Ruminococcus_torques|t__SGB4608	Bristol stool scale	-0.00470129	0.977523	META.POOP.Freq	NA	NA
k__Bacteria|p__Bacteroidetes|c__Bacteroidia|o__Bacteroidales|f__Bacteroidaceae|g__Bacteroides|s__Bacteroides_intestinalis|t__SGB1846	Bristol stool scale	-0.00519786	0.972808	META.POOP.Freq	-0.10251	0.250094
k__Bacteria|p__Firmicutes|c__Clostridia|o__Clostridiales|f__Ruminococcaceae|g__Flavonifractor|s__Flavonifractor_plautii|t__SGB15132	Bristol stool scale	-0.00766172	0.957784	META.POOP.Freq	0.06416	0.498144
k__Bacteria|p__Firmicutes|c__Clostridia|o__Clostridiales|f__Lachnospiraceae|g__Mediterraneibacter|s__Ruminococcus_gnavus|t__SGB4584	Bristol stool scale	-0.0109408	0.942652	META.POOP.Freq	0.115	0.00983248
k__Bacteria|p__Firmicutes|c__Clostridia|o__Clostridiales|f__Lachnospiraceae|g__Butyrivibrio|s__Butyrivibrio_crossotus|t__SGB5065	Monthly expenditure	-5.95196e-05	0.504783	SOCIOEC.INCOME.Income.Month	0.18394	0.0781729
k__Bacteria|p__Firmicutes|c__Clostridia|o__Clostridiales|f__Lachnospiraceae|g__Lachnospiraceae_unclassified|s__Eubacterium_rectale|t__SGB4933_group	Monthly expenditure	-1.54893e-05	0.690272	SOCIOEC.INCOME.Income.Month	0.0057	0.964864
k__Bacteria|p__Firmicutes|c__Bacilli|o__Lactobacillales|f__Streptococcaceae|g__Streptococcus|s__Streptococcus_salivarius|t__SGB8007_group	Monthly expenditure	5.94403e-06	0.937401	SOCIOEC.INCOME.Income.Month	-0.1334	0.0666754
k__Bacteria|p__Firmicutes|c__Bacilli|o__Lactobacillales|f__Streptococcaceae|g__Streptococcus|s__Streptococcus_parasanguinis|t__SGB8071	Monthly expenditure	-1.62666e-05	0.840945	SOCIOEC.INCOME.Income.Month	-0.21586	0.000362035
k__Bacteria|p__Firmicutes|c__Clostridia|o__Clostridiales|f__Lachnospiraceae|g__Roseburia|s__Roseburia_inulinivorans|t__SGB4940	Monthly expenditure	1.34947e-05	0.751334	SOCIOEC.INCOME.Income.Month	-0.03226	0.829511
k__Bacteria|p__Firmicutes|c__Clostridia|o__Clostridiales|f__Ruminococcaceae|g__Faecalibacterium|s__Faecalibacterium_prausnitzii|t__SGB15316_group	Monthly expenditure	9.72692e-06	0.76508	SOCIOEC.INCOME.Income.Month	0.04474	0.0399584
k__Bacteria|p__Proteobacteria|c__Gammaproteobacteria|o__Enterobacterales|f__Enterobacteriaceae|g__Klebsiella|s__Klebsiella_pneumoniae|t__SGB10115	Monthly expenditure	2.7176e-05	0.790085	SOCIOEC.INCOME.Income.Month	-0.06033	0.340869
k__Bacteria|p__Firmicutes|c__Clostridia|o__Clostridiales|f__Ruminococcaceae|g__Ruminococcus|s__Ruminococcus_bromii|t__SGB4285_group	Monthly expenditure	-4.31778e-05	0.558129	SOCIOEC.INCOME.Income.Month	0.16204	0.211949
k__Bacteria|p__Firmicutes|c__Clostridia|o__Clostridiales|f__Ruminococcaceae|g__Faecalibacterium|s__Faecalibacterium_prausnitzii|t__SGB15332_group	Monthly expenditure	-2.55578e-05	0.285865	SOCIOEC.INCOME.Income.Month	NA	NA
k__Bacteria|p__Actinobacteria|c__Coriobacteriia|o__Coriobacteriales|f__Coriobacteriaceae|g__Collinsella|s__Collinsella_aerofaciens|t__SGB14546_group	Monthly expenditure	-3.46865e-06	0.935804	SOCIOEC.INCOME.Income.Month	0.1228	0.091602
k__Bacteria|p__Firmicutes|c__Clostridia|o__Clostridiales|f__Lachnospiraceae|g__Coprococcus|s__Coprococcus_catus|t__SGB4670	Monthly expenditure	-1.58611e-05	0.789296	SOCIOEC.INCOME.Income.Month	0.1833	0.0212387
k__Bacteria|p__Firmicutes|c__Negativicutes|o__Acidaminococcales|f__Acidaminococcaceae|g__Phascolarctobacterium|s__Phascolarctobacterium_succinatutens|t__SGB5765_group	Monthly expenditure	-7.10317e-05	0.345487	SOCIOEC.INCOME.Income.Month	-0.10525	0.531217
k__Bacteria|p__Firmicutes|c__Clostridia|o__Clostridiales|f__Ruminococcaceae|g__Faecalibacterium|s__Faecalibacterium_prausnitzii|t__SGB15342	Monthly expenditure	7.40488e-06	0.843309	SOCIOEC.INCOME.Income.Month	NA	NA
k__Bacteria|p__Firmicutes|c__Clostridia|o__Clostridiales|f__Lachnospiraceae|g__Roseburia|s__Roseburia_intestinalis|t__SGB4951	Monthly expenditure	1.59968e-05	0.863904	SOCIOEC.INCOME.Income.Month	0.00193	0.993564
k__Bacteria|p__Proteobacteria|c__Deltaproteobacteria|o__Desulfovibrionales|f__Desulfovibrionaceae|g__Desulfovibrio|s__Desulfovibrio_piger|t__SGB15467_group	Monthly expenditure	2.13979e-05	0.850804	SOCIOEC.INCOME.Income.Month	0.06678	0.728238
k__Archaea|p__Euryarchaeota|c__Methanobacteria|o__Methanobacteriales|f__Methanobacteriaceae|g__Methanobrevibacter|s__Methanobrevibacter_smithii|t__SGB714_group	Monthly expenditure	8.31805e-06	0.952584	SOCIOEC.INCOME.Income.Month	0.0596	0.210544
k__Bacteria|p__Firmicutes|c__Clostridia|o__Clostridiales|f__Ruminococcaceae|g__Faecalibacterium|s__Faecalibacterium_prausnitzii|t__SGB15318_group	Monthly expenditure	6.16006e-06	0.895558	SOCIOEC.INCOME.Income.Month	NA	NA
k__Bacteria|p__Firmicutes|c__Clostridia|o__Clostridiales|f__Ruminococcaceae|g__Ruminococcaceae_unclassified|s__Eubacterium_siraeum|t__SGB4198_group	Monthly expenditure	-1.09201e-05	0.933826	SOCIOEC.INCOME.Income.Month	0.24031	0.0152399
k__Bacteria|p__Firmicutes|c__Clostridia|o__Clostridiales|f__Lachnospiraceae|g__Coprococcus|s__Coprococcus_eutactus|t__SGB5118	Monthly expenditure	-3.49691e-05	0.714035	SOCIOEC.INCOME.Income.Month	0.07202	0.153904
k__Bacteria|p__Firmicutes|c__Negativicutes|o__Veillonellales|f__Veillonellaceae|g__Veillonella|s__Veillonella_parvula|t__SGB6939	Monthly expenditure	-2.35202e-05	0.787998	SOCIOEC.INCOME.Income.Month	-0.0893	0.137569
k__Bacteria|p__Proteobacteria|c__Gammaproteobacteria|o__Pasteurellales|f__Pasteurellaceae|g__Haemophilus|s__Haemophilus_parainfluenzae|t__SGB9712_group	Monthly expenditure	-4.36546e-05	0.376903	SOCIOEC.INCOME.Income.Month	-0.10579	0.343632
k__Bacteria|p__Firmicutes|c__Clostridia|o__Clostridiales|f__Lachnospiraceae|g__Mediterraneibacter|s__Ruminococcus_torques|t__SGB4563_group	Monthly expenditure	-1.78008e-05	0.627601	SOCIOEC.INCOME.Income.Month	-0.06909	0.643444
k__Bacteria|p__Firmicutes|c__Clostridia|o__Clostridiales|f__Lachnospiraceae|g__Dorea|s__Dorea_longicatena|t__SGB4581	Monthly expenditure	-3.09364e-06	0.966978	SOCIOEC.INCOME.Income.Month	0.06726	0.571705
k__Bacteria|p__Proteobacteria|c__Gammaproteobacteria|o__Enterobacterales|f__Enterobacteriaceae|g__Escherichia|s__Escherichia_coli|t__SGB10068	Monthly expenditure	-3.52965e-05	0.54179	SOCIOEC.INCOME.Income.Month	-0.06286	0.716861
k__Bacteria|p__Firmicutes|c__Clostridia|o__Clostridiales|f__Lachnospiraceae|g__Dorea|s__Dorea_formicigenerans|t__SGB4575	Monthly expenditure	2.29584e-05	0.242078	SOCIOEC.INCOME.Income.Month	-0.03943	0.781074
k__Bacteria|p__Proteobacteria|c__Betaproteobacteria|o__Burkholderiales|f__Sutterellaceae|g__Sutterella|s__Sutterella_wadsworthensis|t__SGB9286	Monthly expenditure	8.57924e-05	0.207308	SOCIOEC.INCOME.Income.Month	0.15479	0.310811
k__Bacteria|p__Firmicutes|c__Clostridia|o__Clostridiales|f__Lachnospiraceae|g__Coprococcus|s__Coprococcus_comes|t__SGB4577_group	Monthly expenditure	1.83311e-05	0.468315	SOCIOEC.INCOME.Income.Month	0.1294	0.159695
k__Bacteria|p__Firmicutes|c__Negativicutes|o__Veillonellales|f__Veillonellaceae|g__Veillonella|s__Veillonella_atypica|t__SGB6936	Monthly expenditure	-4.07671e-05	0.59808	SOCIOEC.INCOME.Income.Month	0.01149	0.893169
k__Bacteria|p__Firmicutes|c__Clostridia|o__Clostridiales|f__Ruminococcaceae|g__Faecalibacterium|s__Faecalibacterium_prausnitzii|t__SGB15323	Monthly expenditure	-1.15317e-05	0.931176	SOCIOEC.INCOME.Income.Month	NA	NA
k__Bacteria|p__Bacteroidetes|c__Bacteroidia|o__Bacteroidales|f__Bacteroidaceae|g__Bacteroides|s__Bacteroides_fragilis|t__SGB1853	Monthly expenditure	-1.7402e-05	0.741222	SOCIOEC.INCOME.Income.Month	0.04265	0.831628
k__Bacteria|p__Firmicutes|c__Clostridia|o__Clostridiales|f__Ruminococcaceae|g__Faecalibacterium|s__Faecalibacterium_prausnitzii|t__SGB15317	Monthly expenditure	-2.03465e-06	0.977572	SOCIOEC.INCOME.Income.Month	NA	NA
k__Bacteria|p__Bacteroidetes|c__Bacteroidia|o__Bacteroidales|f__Tannerellaceae|g__Parabacteroides|s__Parabacteroides_distasonis|t__SGB1934	Monthly expenditure	0.000111911	0.031629	SOCIOEC.INCOME.Income.Month	0.06351	0.644395
k__Bacteria|p__Firmicutes|c__Clostridia|o__Clostridiales|f__Lachnospiraceae|g__Coprococcus|s__Coprococcus_eutactus|t__SGB5121	Monthly expenditure	-3.40677e-05	0.706314	SOCIOEC.INCOME.Income.Month	NA	NA
k__Bacteria|p__Bacteroidetes|c__Bacteroidia|o__Bacteroidales|f__Prevotellaceae|g__Prevotella|s__Prevotella_stercorea|t__SGB1679	Monthly expenditure	-1.34966e-05	0.933402	SOCIOEC.INCOME.Income.Month	-0.05018	0.631132
k__Bacteria|p__Firmicutes|c__Clostridia|o__Clostridiales|f__Lachnospiraceae|g__Dorea|s__Dorea_longicatena|t__SGB4582_group	Monthly expenditure	1.68787e-05	0.770388	SOCIOEC.INCOME.Income.Month	NA	NA
k__Bacteria|p__Firmicutes|c__Clostridia|o__Clostridiales|f__Lachnospiraceae|g__Coprococcus|s__Coprococcus_eutactus|t__SGB5117	Monthly expenditure	3.91025e-05	0.689256	SOCIOEC.INCOME.Income.Month	NA	NA
k__Bacteria|p__Bacteroidetes|c__Bacteroidia|o__Bacteroidales|f__Bacteroidaceae|g__Bacteroides|s__Bacteroides_uniformis|t__SGB1836_group	Monthly expenditure	8.6673e-05	0.106693	SOCIOEC.INCOME.Income.Month	-0.00788	0.936919
k__Bacteria|p__Firmicutes|c__Clostridia|o__Clostridiales|f__Lachnospiraceae|g__Roseburia|s__Roseburia_hominis|t__SGB4936	Monthly expenditure	7.88503e-06	0.926443	SOCIOEC.INCOME.Income.Month	0.24365	0.000142722
k__Bacteria|p__Actinobacteria|c__Actinobacteria|o__Bifidobacteriales|f__Bifidobacteriaceae|g__Bifidobacterium|s__Bifidobacterium_adolescentis|t__SGB17244	Monthly expenditure	-3.0986e-05	0.753214	SOCIOEC.INCOME.Income.Month	0.11209	0.370555
k__Bacteria|p__Firmicutes|c__Clostridia|o__Clostridiales|f__Ruminococcaceae|g__Faecalibacterium|s__Faecalibacterium_prausnitzii|t__SGB15322	Monthly expenditure	-0.000105353	0.0463373	SOCIOEC.INCOME.Income.Month	NA	NA
k__Bacteria|p__Bacteroidetes|c__Bacteroidia|o__Bacteroidales|f__Rikenellaceae|g__Alistipes|s__Alistipes_senegalensis|t__SGB2296	Monthly expenditure	6.06279e-05	0.329638	SOCIOEC.INCOME.Income.Month	0.21592	0.00680603
k__Bacteria|p__Actinobacteria|c__Actinobacteria|o__Bifidobacteriales|f__Bifidobacteriaceae|g__Bifidobacterium|s__Bifidobacterium_pseudocatenulatum|t__SGB17237	Monthly expenditure	3.46695e-05	0.622032	SOCIOEC.INCOME.Income.Month	0.03196	0.706928
k__Bacteria|p__Proteobacteria|c__Deltaproteobacteria|o__Desulfovibrionales|f__Desulfovibrionaceae|g__Bilophila|s__Bilophila_wadsworthia|t__SGB15452	Monthly expenditure	8.7121e-05	0.0902105	SOCIOEC.INCOME.Income.Month	0.08777	0.473183
k__Bacteria|p__Bacteroidetes|c__Bacteroidia|o__Bacteroidales|f__Rikenellaceae|g__Alistipes|s__Alistipes_putredinis|t__SGB2318	Monthly expenditure	9.53965e-05	0.085498	SOCIOEC.INCOME.Income.Month	0.07193	0.325137
k__Bacteria|p__Bacteroidetes|c__Bacteroidia|o__Bacteroidales|f__Rikenellaceae|g__Alistipes|s__Alistipes_shahii|t__SGB2295	Monthly expenditure	0.000108089	0.0435423	SOCIOEC.INCOME.Income.Month	0.14596	0.0315961
k__Bacteria|p__Bacteroidetes|c__Bacteroidia|o__Bacteroidales|f__Bacteroidaceae|g__Bacteroides|s__Bacteroides_xylanisolvens|t__SGB1867	Monthly expenditure	0.000124122	0.0102598	SOCIOEC.INCOME.Income.Month	-0.01484	0.939946
k__Bacteria|p__Bacteroidetes|c__Bacteroidia|o__Bacteroidales|f__Bacteroidaceae|g__Bacteroides|s__Bacteroides_thetaiotaomicron|t__SGB1861	Monthly expenditure	0.000145854	0.000637359	SOCIOEC.INCOME.Income.Month	0.06524	0.64104
k__Bacteria|p__Firmicutes|c__Clostridia|o__Clostridiales|f__Ruminococcaceae|g__Ruminococcus|s__Ruminococcus_callidus|t__SGB4422	Monthly expenditure	-3.78866e-05	0.689256	SOCIOEC.INCOME.Income.Month	-0.02074	0.917
k__Bacteria|p__Bacteroidetes|c__Bacteroidia|o__Bacteroidales|f__Bacteroidaceae|g__Bacteroides|s__Bacteroides_ovatus|t__SGB1871	Monthly expenditure	0.00012661	0.0133595	SOCIOEC.INCOME.Income.Month	0.08897	0.368376
k__Bacteria|p__Bacteroidetes|c__Bacteroidia|o__Bacteroidales|f__Tannerellaceae|g__Parabacteroides|s__Parabacteroides_merdae|t__SGB1949	Monthly expenditure	8.85806e-05	0.146957	SOCIOEC.INCOME.Income.Month	0.01516	0.948646
k__Bacteria|p__Firmicutes|c__Clostridia|o__Clostridiales|f__Lachnospiraceae|g__Mediterraneibacter|s__Ruminococcus_lactaris|t__SGB4557	Monthly expenditure	4.59342e-05	0.576129	SOCIOEC.INCOME.Income.Month	0.29702	0.000929764
k__Bacteria|p__Bacteroidetes|c__Bacteroidia|o__Bacteroidales|f__Odoribacteraceae|g__Odoribacter|s__Odoribacter_splanchnicus|t__SGB1790	Monthly expenditure	0.000122636	0.00959012	SOCIOEC.INCOME.Income.Month	0.03352	0.867804
k__Bacteria|p__Bacteroidetes|c__Bacteroidia|o__Bacteroidales|f__Barnesiellaceae|g__Barnesiella|s__Barnesiella_intestinihominis|t__SGB1965	Monthly expenditure	0.000116172	0.0174857	SOCIOEC.INCOME.Income.Month	0.16634	0.0468247
k__Bacteria|p__Bacteroidetes|c__Bacteroidia|o__Bacteroidales|f__Prevotellaceae|g__Paraprevotella|s__Paraprevotella_clara|t__SGB1798	Monthly expenditure	0.000158297	0.000276549	SOCIOEC.INCOME.Income.Month	0.07244	0.686469
k__Bacteria|p__Bacteroidetes|c__Bacteroidia|o__Bacteroidales|f__Bacteroidaceae|g__Bacteroides|s__Bacteroides_stercoris|t__SGB1830_group	Monthly expenditure	8.08242e-05	0.153253	SOCIOEC.INCOME.Income.Month	0.01663	0.948429
k__Bacteria|p__Bacteroidetes|c__Bacteroidia|o__Bacteroidales|f__Rikenellaceae|g__Alistipes|s__Alistipes_finegoldii|t__SGB2301	Monthly expenditure	8.41043e-05	0.0864188	SOCIOEC.INCOME.Income.Month	0.19633	0.0124369
k__Bacteria|p__Proteobacteria|c__Betaproteobacteria|o__Burkholderiales|f__Sutterellaceae|g__Sutterella|s__Sutterella_wadsworthensis|t__SGB9283	Monthly expenditure	3.44744e-05	0.603737	SOCIOEC.INCOME.Income.Month	NA	NA
k__Bacteria|p__Bacteroidetes|c__Bacteroidia|o__Bacteroidales|f__Bacteroidaceae|g__Bacteroides|s__Bacteroides_fragilis|t__SGB1855_group	Monthly expenditure	4.55143e-05	0.566348	SOCIOEC.INCOME.Income.Month	NA	NA
k__Bacteria|p__Bacteroidetes|c__Bacteroidia|o__Bacteroidales|f__Rikenellaceae|g__Alistipes|s__Alistipes_onderdonkii|t__SGB2303	Monthly expenditure	6.44116e-05	0.195169	SOCIOEC.INCOME.Income.Month	0.11214	0.130619
k__Bacteria|p__Bacteroidetes|c__Bacteroidia|o__Bacteroidales|f__Bacteroidaceae|g__Bacteroides|s__Bacteroides_cellulosilyticus|t__SGB1844	Monthly expenditure	3.11468e-05	0.562615	SOCIOEC.INCOME.Income.Month	0.40678	2.68e-05
k__Bacteria|p__Firmicutes|c__Negativicutes|o__Selenomonadales|f__Selenomonadaceae|g__Mitsuokella|s__Mitsuokella_multacida|t__SGB5906_group	Monthly expenditure	3.09819e-05	0.674148	SOCIOEC.INCOME.Income.Month	-0.02468	0.823442
k__Bacteria|p__Bacteroidetes|c__Bacteroidia|o__Bacteroidales|f__Bacteroidaceae|g__Bacteroides|s__Bacteroides_caccae|t__SGB1877	Monthly expenditure	0.000130848	0.00810059	SOCIOEC.INCOME.Income.Month	0.19144	0.0870336
k__Bacteria|p__Actinobacteria|c__Actinobacteria|o__Bifidobacteriales|f__Bifidobacteriaceae|g__Bifidobacterium|s__Bifidobacterium_longum|t__SGB17248	Monthly expenditure	9.39191e-05	0.0357425	SOCIOEC.INCOME.Income.Month	0.11977	0.199546
k__Bacteria|p__Verrucomicrobia|c__Verrucomicrobiae|o__Verrucomicrobiales|f__Akkermansiaceae|g__Akkermansia|s__Akkermansia_muciniphila|t__SGB9226	Monthly expenditure	6.01852e-05	0.242888	SOCIOEC.INCOME.Income.Month	0.31964	0.000739551
k__Bacteria|p__Bacteroidetes|c__Bacteroidia|o__Bacteroidales|f__Bacteroidaceae|g__Bacteroides|s__Bacteroides_finegoldii|t__SGB1862	Monthly expenditure	6.2292e-05	0.127019	SOCIOEC.INCOME.Income.Month	0.32295	4.92e-05
k__Bacteria|p__Bacteroidetes|c__Bacteroidia|o__Bacteroidales|f__Bacteroidaceae|g__Bacteroides|s__Bacteroides_eggerthii|t__SGB1829	Monthly expenditure	1.25938e-05	0.82419	SOCIOEC.INCOME.Income.Month	0.19356	0.117644
k__Bacteria|p__Firmicutes|c__Clostridia|o__Clostridiales|f__Lachnospiraceae|g__Mediterraneibacter|s__Ruminococcus_torques|t__SGB4608	Monthly expenditure	7.8087e-05	0.0145933	SOCIOEC.INCOME.Income.Month	NA	NA
k__Bacteria|p__Bacteroidetes|c__Bacteroidia|o__Bacteroidales|f__Bacteroidaceae|g__Bacteroides|s__Bacteroides_intestinalis|t__SGB1846	Monthly expenditure	4.43931e-05	0.273969	SOCIOEC.INCOME.Income.Month	-0.03404	0.835994
k__Bacteria|p__Firmicutes|c__Clostridia|o__Clostridiales|f__Ruminococcaceae|g__Flavonifractor|s__Flavonifractor_plautii|t__SGB15132	Monthly expenditure	6.55362e-05	0.0365959	SOCIOEC.INCOME.Income.Month	-0.24316	0.000563644
k__Bacteria|p__Firmicutes|c__Clostridia|o__Clostridiales|f__Lachnospiraceae|g__Mediterraneibacter|s__Ruminococcus_gnavus|t__SGB4584	Monthly expenditure	5.77776e-05	0.133685	SOCIOEC.INCOME.Income.Month	-0.13592	0.00823648
k__Bacteria|p__Firmicutes|c__Clostridia|o__Clostridiales|f__Lachnospiraceae|g__Butyrivibrio|s__Butyrivibrio_crossotus|t__SGB5065	Number of churches	0.0670369	0.873904	SOCIOEC.OTHER.Religious	00:00:00.300000	0.208529
k__Bacteria|p__Firmicutes|c__Clostridia|o__Clostridiales|f__Lachnospiraceae|g__Lachnospiraceae_unclassified|s__Eubacterium_rectale|t__SGB4933_group	Number of churches	0.0505683	0.832021	SOCIOEC.OTHER.Religious	00:00:00.100000	0.562954
k__Bacteria|p__Firmicutes|c__Bacilli|o__Lactobacillales|f__Streptococcaceae|g__Streptococcus|s__Streptococcus_salivarius|t__SGB8007_group	Number of churches	-0.110769	0.628539	SOCIOEC.OTHER.Religious	00:00:00.100000	0.45445
k__Bacteria|p__Firmicutes|c__Bacilli|o__Lactobacillales|f__Streptococcaceae|g__Streptococcus|s__Streptococcus_parasanguinis|t__SGB8071	Number of churches	-0.086476	0.778375	SOCIOEC.OTHER.Religious	00:00:00	0.840898
k__Bacteria|p__Firmicutes|c__Clostridia|o__Clostridiales|f__Lachnospiraceae|g__Roseburia|s__Roseburia_inulinivorans|t__SGB4940	Number of churches	0.0329935	0.882628	SOCIOEC.OTHER.Religious	00:00:00.300000	0.122342
k__Bacteria|p__Firmicutes|c__Clostridia|o__Clostridiales|f__Ruminococcaceae|g__Faecalibacterium|s__Faecalibacterium_prausnitzii|t__SGB15316_group	Number of churches	0.0384525	0.769046	SOCIOEC.OTHER.Religious	00:00:00	0.425104
k__Bacteria|p__Proteobacteria|c__Gammaproteobacteria|o__Enterobacterales|f__Enterobacteriaceae|g__Klebsiella|s__Klebsiella_pneumoniae|t__SGB10115	Number of churches	0.329295	0.427231	SOCIOEC.OTHER.Religious	00:00:00	0.976431
k__Bacteria|p__Firmicutes|c__Clostridia|o__Clostridiales|f__Ruminococcaceae|g__Ruminococcus|s__Ruminococcus_bromii|t__SGB4285_group	Number of churches	0.0104957	0.981772	SOCIOEC.OTHER.Religious	0:-0.16994	0.588679
k__Bacteria|p__Firmicutes|c__Clostridia|o__Clostridiales|f__Ruminococcaceae|g__Faecalibacterium|s__Faecalibacterium_prausnitzii|t__SGB15332_group	Number of churches	0.0425869	0.792273	SOCIOEC.OTHER.Religious	NA	NA
k__Bacteria|p__Actinobacteria|c__Coriobacteriia|o__Coriobacteriales|f__Coriobacteriaceae|g__Collinsella|s__Collinsella_aerofaciens|t__SGB14546_group	Number of churches	0.00541006	0.982818	SOCIOEC.OTHER.Religious	00:00:00.100000	0.574569
k__Bacteria|p__Firmicutes|c__Clostridia|o__Clostridiales|f__Lachnospiraceae|g__Coprococcus|s__Coprococcus_catus|t__SGB4670	Number of churches	0.128461	0.686055	SOCIOEC.OTHER.Religious	0:-0.1205	0.602858
k__Bacteria|p__Firmicutes|c__Negativicutes|o__Acidaminococcales|f__Acidaminococcaceae|g__Phascolarctobacterium|s__Phascolarctobacterium_succinatutens|t__SGB5765_group	Number of churches	-0.00910783	0.990761	SOCIOEC.OTHER.Religious	00:00:00.200000	0.504355
k__Bacteria|p__Firmicutes|c__Clostridia|o__Clostridiales|f__Ruminococcaceae|g__Faecalibacterium|s__Faecalibacterium_prausnitzii|t__SGB15342	Number of churches	0.103303	0.210535	SOCIOEC.OTHER.Religious	NA	NA
k__Bacteria|p__Firmicutes|c__Clostridia|o__Clostridiales|f__Lachnospiraceae|g__Roseburia|s__Roseburia_intestinalis|t__SGB4951	Number of churches	-0.0193013	0.963962	SOCIOEC.OTHER.Religious	00:00:00.100000	0.722339
k__Bacteria|p__Proteobacteria|c__Deltaproteobacteria|o__Desulfovibrionales|f__Desulfovibrionaceae|g__Desulfovibrio|s__Desulfovibrio_piger|t__SGB15467_group	Number of churches	0.189038	0.742396	SOCIOEC.OTHER.Religious	00:00:00.300000	0.300636
k__Archaea|p__Euryarchaeota|c__Methanobacteria|o__Methanobacteriales|f__Methanobacteriaceae|g__Methanobrevibacter|s__Methanobrevibacter_smithii|t__SGB714_group	Number of churches	0.232715	0.561737	SOCIOEC.OTHER.Religious	0:-0.00121	0.994648
k__Bacteria|p__Firmicutes|c__Clostridia|o__Clostridiales|f__Ruminococcaceae|g__Faecalibacterium|s__Faecalibacterium_prausnitzii|t__SGB15318_group	Number of churches	0.0724906	0.465913	SOCIOEC.OTHER.Religious	NA	NA
k__Bacteria|p__Firmicutes|c__Clostridia|o__Clostridiales|f__Ruminococcaceae|g__Ruminococcaceae_unclassified|s__Eubacterium_siraeum|t__SGB4198_group	Number of churches	-0.073261	0.870491	SOCIOEC.OTHER.Religious	00:00:00.400000	0.0349485
k__Bacteria|p__Firmicutes|c__Clostridia|o__Clostridiales|f__Lachnospiraceae|g__Coprococcus|s__Coprococcus_eutactus|t__SGB5118	Number of churches	0.152621	0.606115	SOCIOEC.OTHER.Religious	00:00:00	0.83984
k__Bacteria|p__Firmicutes|c__Negativicutes|o__Veillonellales|f__Veillonellaceae|g__Veillonella|s__Veillonella_parvula|t__SGB6939	Number of churches	-0.142563	0.790599	SOCIOEC.OTHER.Religious	00:00:00.200000	0.174389
k__Bacteria|p__Proteobacteria|c__Gammaproteobacteria|o__Pasteurellales|f__Pasteurellaceae|g__Haemophilus|s__Haemophilus_parainfluenzae|t__SGB9712_group	Number of churches	-0.131114	0.769114	SOCIOEC.OTHER.Religious	00:00:00.200000	0.312848
k__Bacteria|p__Firmicutes|c__Clostridia|o__Clostridiales|f__Lachnospiraceae|g__Mediterraneibacter|s__Ruminococcus_torques|t__SGB4563_group	Number of churches	0.00235992	0.994945	SOCIOEC.OTHER.Religious	0:-0.15802	0.55718
k__Bacteria|p__Firmicutes|c__Clostridia|o__Clostridiales|f__Lachnospiraceae|g__Dorea|s__Dorea_longicatena|t__SGB4581	Number of churches	0.13107	0.485065	SOCIOEC.OTHER.Religious	00:00:00.200000	0.396955
k__Bacteria|p__Proteobacteria|c__Gammaproteobacteria|o__Enterobacterales|f__Enterobacteriaceae|g__Escherichia|s__Escherichia_coli|t__SGB10068	Number of churches	0.132648	0.672705	SOCIOEC.OTHER.Religious	00:00:00	0.923397
k__Bacteria|p__Firmicutes|c__Clostridia|o__Clostridiales|f__Lachnospiraceae|g__Dorea|s__Dorea_formicigenerans|t__SGB4575	Number of churches	0.0613437	0.708585	SOCIOEC.OTHER.Religious	0:-0.20346	0.286167
k__Bacteria|p__Proteobacteria|c__Betaproteobacteria|o__Burkholderiales|f__Sutterellaceae|g__Sutterella|s__Sutterella_wadsworthensis|t__SGB9286	Number of churches	0.0823355	0.901927	SOCIOEC.OTHER.Religious	0:-0.26745	0.383732
k__Bacteria|p__Firmicutes|c__Clostridia|o__Clostridiales|f__Lachnospiraceae|g__Coprococcus|s__Coprococcus_comes|t__SGB4577_group	Number of churches	0.094899	0.605471	SOCIOEC.OTHER.Religious	0:-0.07093	0.798509
k__Bacteria|p__Firmicutes|c__Negativicutes|o__Veillonellales|f__Veillonellaceae|g__Veillonella|s__Veillonella_atypica|t__SGB6936	Number of churches	-0.0953097	0.849266	SOCIOEC.OTHER.Religious	00:00:00	0.977179
k__Bacteria|p__Firmicutes|c__Clostridia|o__Clostridiales|f__Ruminococcaceae|g__Faecalibacterium|s__Faecalibacterium_prausnitzii|t__SGB15323	Number of churches	-0.166486	0.687819	SOCIOEC.OTHER.Religious	NA	NA
k__Bacteria|p__Bacteroidetes|c__Bacteroidia|o__Bacteroidales|f__Bacteroidaceae|g__Bacteroides|s__Bacteroides_fragilis|t__SGB1853	Number of churches	-0.0674766	0.849761	SOCIOEC.OTHER.Religious	00:00:00.100000	0.817113
k__Bacteria|p__Firmicutes|c__Clostridia|o__Clostridiales|f__Ruminococcaceae|g__Faecalibacterium|s__Faecalibacterium_prausnitzii|t__SGB15317	Number of churches	0.0763133	0.720862	SOCIOEC.OTHER.Religious	NA	NA
k__Bacteria|p__Bacteroidetes|c__Bacteroidia|o__Bacteroidales|f__Tannerellaceae|g__Parabacteroides|s__Parabacteroides_distasonis|t__SGB1934	Number of churches	0.348617	0.659576	SOCIOEC.OTHER.Religious	0:-0.00347	0.993197
k__Bacteria|p__Firmicutes|c__Clostridia|o__Clostridiales|f__Lachnospiraceae|g__Coprococcus|s__Coprococcus_eutactus|t__SGB5121	Number of churches	0.069093	0.829193	SOCIOEC.OTHER.Religious	NA	NA
k__Bacteria|p__Bacteroidetes|c__Bacteroidia|o__Bacteroidales|f__Prevotellaceae|g__Prevotella|s__Prevotella_stercorea|t__SGB1679	Number of churches	-0.563883	0.315888	SOCIOEC.OTHER.Religious	00:00:00.100000	0.813474
k__Bacteria|p__Firmicutes|c__Clostridia|o__Clostridiales|f__Lachnospiraceae|g__Dorea|s__Dorea_longicatena|t__SGB4582_group	Number of churches	-0.000285449	0.999395	SOCIOEC.OTHER.Religious	NA	NA
k__Bacteria|p__Firmicutes|c__Clostridia|o__Clostridiales|f__Lachnospiraceae|g__Coprococcus|s__Coprococcus_eutactus|t__SGB5117	Number of churches	-0.0139709	0.970465	SOCIOEC.OTHER.Religious	NA	NA
k__Bacteria|p__Bacteroidetes|c__Bacteroidia|o__Bacteroidales|f__Bacteroidaceae|g__Bacteroides|s__Bacteroides_uniformis|t__SGB1836_group	Number of churches	0.255082	0.767442	SOCIOEC.OTHER.Religious	0:-0.02851	0.868319
k__Bacteria|p__Firmicutes|c__Clostridia|o__Clostridiales|f__Lachnospiraceae|g__Roseburia|s__Roseburia_hominis|t__SGB4936	Number of churches	0.103619	0.377399	SOCIOEC.OTHER.Religious	00:00:00.200000	0.350717
k__Bacteria|p__Actinobacteria|c__Actinobacteria|o__Bifidobacteriales|f__Bifidobacteriaceae|g__Bifidobacterium|s__Bifidobacterium_adolescentis|t__SGB17244	Number of churches	-0.0153004	0.988303	SOCIOEC.OTHER.Religious	00:00:00.600000	3.53e-05
k__Bacteria|p__Firmicutes|c__Clostridia|o__Clostridiales|f__Ruminococcaceae|g__Faecalibacterium|s__Faecalibacterium_prausnitzii|t__SGB15322	Number of churches	-0.0360104	0.955121	SOCIOEC.OTHER.Religious	NA	NA
k__Bacteria|p__Bacteroidetes|c__Bacteroidia|o__Bacteroidales|f__Rikenellaceae|g__Alistipes|s__Alistipes_senegalensis|t__SGB2296	Number of churches	0.504717	0.168043	SOCIOEC.OTHER.Religious	0:-0.00394	0.992015
k__Bacteria|p__Actinobacteria|c__Actinobacteria|o__Bifidobacteriales|f__Bifidobacteriaceae|g__Bifidobacterium|s__Bifidobacterium_pseudocatenulatum|t__SGB17237	Number of churches	-0.0956919	0.746672	SOCIOEC.OTHER.Religious	0:-0.16762	0.141483
k__Bacteria|p__Proteobacteria|c__Deltaproteobacteria|o__Desulfovibrionales|f__Desulfovibrionaceae|g__Bilophila|s__Bilophila_wadsworthia|t__SGB15452	Number of churches	0.214613	0.644463	SOCIOEC.OTHER.Religious	00:00:00	0.95497
k__Bacteria|p__Bacteroidetes|c__Bacteroidia|o__Bacteroidales|f__Rikenellaceae|g__Alistipes|s__Alistipes_putredinis|t__SGB2318	Number of churches	0.302731	0.494765	SOCIOEC.OTHER.Religious	00:00:00	0.914942
k__Bacteria|p__Bacteroidetes|c__Bacteroidia|o__Bacteroidales|f__Rikenellaceae|g__Alistipes|s__Alistipes_shahii|t__SGB2295	Number of churches	0.354751	0.480902	SOCIOEC.OTHER.Religious	00:00:00	0.954729
k__Bacteria|p__Bacteroidetes|c__Bacteroidia|o__Bacteroidales|f__Bacteroidaceae|g__Bacteroides|s__Bacteroides_xylanisolvens|t__SGB1867	Number of churches	0.407205	0.49414	SOCIOEC.OTHER.Religious	00:00:00	0.995917
k__Bacteria|p__Bacteroidetes|c__Bacteroidia|o__Bacteroidales|f__Bacteroidaceae|g__Bacteroides|s__Bacteroides_thetaiotaomicron|t__SGB1861	Number of churches	0.22971	0.654188	SOCIOEC.OTHER.Religious	0:-0.12376	0.645022
k__Bacteria|p__Firmicutes|c__Clostridia|o__Clostridiales|f__Ruminococcaceae|g__Ruminococcus|s__Ruminococcus_callidus|t__SGB4422	Number of churches	0.120639	0.697833	SOCIOEC.OTHER.Religious	00:00:00.200000	0.537174
k__Bacteria|p__Bacteroidetes|c__Bacteroidia|o__Bacteroidales|f__Bacteroidaceae|g__Bacteroides|s__Bacteroides_ovatus|t__SGB1871	Number of churches	0.379684	0.561816	SOCIOEC.OTHER.Religious	0:-0.01115	0.97386
k__Bacteria|p__Bacteroidetes|c__Bacteroidia|o__Bacteroidales|f__Tannerellaceae|g__Parabacteroides|s__Parabacteroides_merdae|t__SGB1949	Number of churches	0.522919	0.213656	SOCIOEC.OTHER.Religious	0:-0.11295	0.737826
k__Bacteria|p__Firmicutes|c__Clostridia|o__Clostridiales|f__Lachnospiraceae|g__Mediterraneibacter|s__Ruminococcus_lactaris|t__SGB4557	Number of churches	0.324294	0.255917	SOCIOEC.OTHER.Religious	0:-0.23333	0.339069
k__Bacteria|p__Bacteroidetes|c__Bacteroidia|o__Bacteroidales|f__Odoribacteraceae|g__Odoribacter|s__Odoribacter_splanchnicus|t__SGB1790	Number of churches	0.428472	0.472662	SOCIOEC.OTHER.Religious	00:00:00.200000	0.321344
k__Bacteria|p__Bacteroidetes|c__Bacteroidia|o__Bacteroidales|f__Barnesiellaceae|g__Barnesiella|s__Barnesiella_intestinihominis|t__SGB1965	Number of churches	0.316198	0.633973	SOCIOEC.OTHER.Religious	00:00:00.300000	0.0604735
k__Bacteria|p__Bacteroidetes|c__Bacteroidia|o__Bacteroidales|f__Prevotellaceae|g__Paraprevotella|s__Paraprevotella_clara|t__SGB1798	Number of churches	0.411992	0.543893	SOCIOEC.OTHER.Religious	00:00:00	0.985463
k__Bacteria|p__Bacteroidetes|c__Bacteroidia|o__Bacteroidales|f__Bacteroidaceae|g__Bacteroides|s__Bacteroides_stercoris|t__SGB1830_group	Number of churches	0.295072	0.494333	SOCIOEC.OTHER.Religious	0:-0.25994	0.359663
k__Bacteria|p__Bacteroidetes|c__Bacteroidia|o__Bacteroidales|f__Rikenellaceae|g__Alistipes|s__Alistipes_finegoldii|t__SGB2301	Number of churches	0.269316	0.450772	SOCIOEC.OTHER.Religious	00:00:00.100000	0.79686
k__Bacteria|p__Proteobacteria|c__Betaproteobacteria|o__Burkholderiales|f__Sutterellaceae|g__Sutterella|s__Sutterella_wadsworthensis|t__SGB9283	Number of churches	0.0457141	0.924291	SOCIOEC.OTHER.Religious	NA	NA
k__Bacteria|p__Bacteroidetes|c__Bacteroidia|o__Bacteroidales|f__Bacteroidaceae|g__Bacteroides|s__Bacteroides_fragilis|t__SGB1855_group	Number of churches	-0.0634035	0.933141	SOCIOEC.OTHER.Religious	NA	NA
k__Bacteria|p__Bacteroidetes|c__Bacteroidia|o__Bacteroidales|f__Rikenellaceae|g__Alistipes|s__Alistipes_onderdonkii|t__SGB2303	Number of churches	0.176297	0.619122	SOCIOEC.OTHER.Religious	0:-0.01859	0.948102
k__Bacteria|p__Bacteroidetes|c__Bacteroidia|o__Bacteroidales|f__Bacteroidaceae|g__Bacteroides|s__Bacteroides_cellulosilyticus|t__SGB1844	Number of churches	0.0827796	0.770799	SOCIOEC.OTHER.Religious	0:-0.63106	0.00131989
k__Bacteria|p__Firmicutes|c__Negativicutes|o__Selenomonadales|f__Selenomonadaceae|g__Mitsuokella|s__Mitsuokella_multacida|t__SGB5906_group	Number of churches	0.0644977	0.76942	SOCIOEC.OTHER.Religious	00:00:00.100000	0.300392
k__Bacteria|p__Bacteroidetes|c__Bacteroidia|o__Bacteroidales|f__Bacteroidaceae|g__Bacteroides|s__Bacteroides_caccae|t__SGB1877	Number of churches	0.49535	0.449569	SOCIOEC.OTHER.Religious	0:-0.00478	0.992056
k__Bacteria|p__Actinobacteria|c__Actinobacteria|o__Bifidobacteriales|f__Bifidobacteriaceae|g__Bifidobacterium|s__Bifidobacterium_longum|t__SGB17248	Number of churches	0.0825491	0.908249	SOCIOEC.OTHER.Religious	00:00:00.400000	0.00199515
k__Bacteria|p__Verrucomicrobia|c__Verrucomicrobiae|o__Verrucomicrobiales|f__Akkermansiaceae|g__Akkermansia|s__Akkermansia_muciniphila|t__SGB9226	Number of churches	0.167715	0.42295	SOCIOEC.OTHER.Religious	00:00:00.200000	0.366361
k__Bacteria|p__Bacteroidetes|c__Bacteroidia|o__Bacteroidales|f__Bacteroidaceae|g__Bacteroides|s__Bacteroides_finegoldii|t__SGB1862	Number of churches	0.230581	0.392827	SOCIOEC.OTHER.Religious	0:-0.40842	0.0187312
k__Bacteria|p__Bacteroidetes|c__Bacteroidia|o__Bacteroidales|f__Bacteroidaceae|g__Bacteroides|s__Bacteroides_eggerthii|t__SGB1829	Number of churches	0.184838	0.414929	SOCIOEC.OTHER.Religious	0:-0.08046	0.839746
k__Bacteria|p__Firmicutes|c__Clostridia|o__Clostridiales|f__Lachnospiraceae|g__Mediterraneibacter|s__Ruminococcus_torques|t__SGB4608	Number of churches	0.194904	0.180157	SOCIOEC.OTHER.Religious	NA	NA
k__Bacteria|p__Bacteroidetes|c__Bacteroidia|o__Bacteroidales|f__Bacteroidaceae|g__Bacteroides|s__Bacteroides_intestinalis|t__SGB1846	Number of churches	0.0264601	0.913239	SOCIOEC.OTHER.Religious	00:00:00.300000	0.195191
k__Bacteria|p__Firmicutes|c__Clostridia|o__Clostridiales|f__Ruminococcaceae|g__Flavonifractor|s__Flavonifractor_plautii|t__SGB15132	Number of churches	0.0874025	0.780764	SOCIOEC.OTHER.Religious	0:-0.25872	0.123249
k__Bacteria|p__Firmicutes|c__Clostridia|o__Clostridiales|f__Lachnospiraceae|g__Mediterraneibacter|s__Ruminococcus_gnavus|t__SGB4584	Number of churches	0.0728343	0.77519	SOCIOEC.OTHER.Religious	0:-0.16845	0.156698
