# Supplementary material for: Environmental, socioeconomic, and health factors associated with gut microbiome species and strains in isolated Honduras villages
Source: Cell Rep. 2024 Jul 4;43(7):114442. doi: 10.1016/j.celrep.2024.114442 (PMC11290354; doi:10.1016/j.celrep.2024.114442)
Supplement: Table S9. Summary of associations between species and phenotypes (along with strains) — Multivariate mixed effect linear regression coefficients between CLR transformed species abundances (from MetaPhlAn 4) and host-phenotypes of interest in samples having strain-phylogenetic information (from StrainPhlAn 4). (see STAR Methods). Strain phylogenies were constructed by StrainPhlAn for each species, resulting in a tree comprising of individuals based on the genetic makeup of the species in their respective guts. In addition to species-phenotype associations being performed (in samples present in the phylogenetic trees), the Almer package was used to add strain-phylogenetic information in the species-association model. Overall, each species-phenotype association was contrasted with and without considering strain phylogeny. Age, Sex, BMI, Bristol stool scale, sampling date, batch effect, and DNA concentration are the covariates/fixed effects, and village is a random effect in the model. Effect sizes, p-values, and FDR-adjusted p-values for each pair of species-phenotypes are provided. In total, 62,361 separate regressions were performed (507 species times 123 phenotypes). To avoid noise, StrainPhlAn trees with more than 100 samples were considered, resulting in 507 species. [file mmc10.xlsx]

## Sheet: Sheet1
Species	Phenotype	Effect size (without strain effect)	P-value (without strain effect)	P-Adjusted (wtihout strain effect)	Effect size (with strain effect)	P-value (with strain effect)	P-Adjusted (with strain effect)	Phylogenetic effect
k__Bacteria|p__Bacteroidetes|c__Bacteroidia|o__Bacteroidales|f__Prevotellaceae|g__Prevotella|s__Prevotella_copri_clade_A|t__SGB1626	Hemoglobin A1c	-0.114271	2.96179e-05	0.023886	-0.126778	0.000256535	0.0993478	0.371169
k__Bacteria|p__Bacteroidetes|c__Bacteroidia|o__Bacteroidales|f__Prevotellaceae|g__Prevotella|s__Prevotella_copri_clade_B|t__SGB1613	Mean arterial pressure	-0.0755443	0.0828801	0.767189	-0.076639	0.0935747	0.790016	0.147563
k__Bacteria|p__Bacteroidetes|c__Bacteroidia|o__Bacteroidales|f__Prevotellaceae|g__Prevotella|s__Prevotella_copri_clade_D|t__SGB1636_group	Body mass index	-0.032348	0.050317	0.698881	-0.0733786	0.45456	0.948114	0.5413
k__Bacteria|p__Bacteroidetes|c__Bacteroidia|o__Bacteroidales|f__Prevotellaceae|g__Prevotella|s__Prevotella_copri_clade_C|t__SGB1644	Heart rate	-0.133876	0.000164056	0.0763915	-0.125855	8.93806e-05	0.0517931	0.275257
k__Bacteria|p__Bacteroidetes|c__Bacteroidia|o__Bacteroidales|f__Prevotellaceae|g__Prevotella|s__Prevotella_hominis|t__SGB1617_group	Oxygen saturation	-0.186494	3.02415e-06	0.00369645	-0.172507	2.30672e-06	0.00291048	0.204346
k__Bacteria|p__Bacteroidetes|c__Bacteroidia|o__Bacteroidales|f__Prevotellaceae|g__GGB1267|s__GGB1267_SGB1701|t__SGB1701	Hemoglobin total	-0.182303	0.000192006	0.0829909	-0.18012	0.000172702	0.0779797	0.0710875
k__Bacteria|p__Firmicutes|c__Clostridia|o__Clostridiales|f__Lachnospiraceae|g__Butyrivibrio|s__Butyrivibrio_crossotus|t__SGB5065	Poor (N=223)	0.0185758	0.724681	0.981704	0.0167709	0.698423	0.97987	0.0293246
k__Bacteria|p__Bacteroidetes|c__Bacteroidia|o__Bacteroidales|f__Prevotellaceae|g__Prevotella|s__Prevotella_SGB1653|t__SGB1653	Fair (N=969)	-0.0535929	0.0573087	0.715404	-0.0733758	0.23742	0.896313	0.691304
k__Bacteria|p__Bacteroidetes|c__Bacteroidia|o__Bacteroidales|f__Bacteroidaceae|g__Bacteroidaceae_unclassified|s__Bacteroidaceae_bacterium|t__SGB1475	Very good (N=79)	-0.060241	0.41416	0.937462	-0.0602413	0.4145	0.938958	0.887761
k__Bacteria|p__Bacteroidetes|c__Bacteroidia|o__Bacteroidales|f__Prevotellaceae|g__Prevotella|s__Prevotella_SGB1680|t__SGB1680	Excellent (N=132)	-0.021468	0.6622	0.974346	-0.0214682	0.6623	0.977443	0.977662
k__Archaea|p__Euryarchaeota|c__CFGB343|o__OFGB343|f__FGB343|g__GGB781|s__GGB781_SGB1024|t__SGB1024	Cough (N=413)	0.00734437	0.903785	0.999292	0.00948845	0.92569	1	0.0253907
k__Bacteria|p__Spirochaetes|c__Spirochaetia|o__Spirochaetales|f__Spirochaetaceae|g__Treponema|s__Treponema_succinifaciens|t__SGB3546_group	Bristol stool scale	0.0593463	0.204307	0.869187	0.0656196	0.25342	0.901828	0.0971817
k__Bacteria|p__Firmicutes|c__Negativicutes|o__Veillonellales|f__Veillonellaceae|g__GGB4266|s__GGB4266_SGB5809|t__SGB5809_group	Diarrhea (N=85)	0.0369266	0.158976	0.844761	0.0367563	0.156815	0.851522	0.10642
k__Bacteria|p__Spirochaetes|c__Spirochaetia|o__Brachyspirales|f__Brachyspiraceae|g__Brachyspira|s__Brachyspira_pilosicoli|t__SGB5969	Diabetes (N=40)	-0.0972367	0.354567	0.923954	-0.0823679	0.285587	0.91154	7.33137e-05
k__Bacteria|p__Bacteroidetes|c__Bacteroidia|o__Bacteroidales|f__Prevotellaceae|g__Prevotella|s__Prevotella_sp_885|t__SGB1677	Allergies (N=124)	-0.149028	0.00019559	0.083305	-0.149204	0.000210508	0.0878621	0.04959
k__Bacteria|p__Candidatus_Melainabacteria|c__Candidatus_Melainabacteria_unclassified|o__Candidatus_Gastranaerophilales|f__Candidatus_Gastranaerophilales_unclassified|g__Candidatus_Gastranaerophilales_unclassified|s__Candidatus_Gastranaerophilales_bacterium|t__SGB8619	Heart disease (N=59)	0.135568	0.199695	0.867824	0.132582	0.190823	0.87084	0.0889962
k__Bacteria|p__Bacteroidetes|c__Bacteroidia|o__Bacteroidales|f__Prevotellaceae|g__GGB1235|s__GGB1235_SGB1614|t__SGB1614	Asthma (N=62)	-0.069607	0.147518	0.834174	-0.0631642	0.148244	0.846244	0.471628
k__Bacteria|p__Bacteroidetes|c__Bacteroidia|o__Bacteroidales|f__Prevotellaceae|g__GGB1266|s__GGB1266_SGB1699|t__SGB1699	Stomach illness (N=261)	-0.0287922	0.358885	0.925767	-0.0295437	0.373227	0.931377	0.0568698
k__Bacteria|p__Bacteroidetes|c__Bacteroidia|o__Bacteroidales|f__Prevotellaceae|g__GGB18559|s__GGB18559_SGB27424|t__SGB27424	Intestinal illness (N=103)	-0.0461117	0.52474	0.955493	-0.0461438	0.525947	0.959207	0.112253
k__Bacteria|p__Bacteroidetes|c__Bacteroidia|o__Bacteroidales|f__Bacteroidaceae|g__Bacteroidaceae_unclassified|s__Bacteroidaceae_bacterium|t__SGB1473	Arthritis (N=43)	0.15766	0.0846277	0.769904	0.157348	0.0859948	0.781596	7.33137e-05
k__Bacteria|p__Firmicutes|c__Clostridia|o__Clostridiales|f__Lachnospiraceae|g__Roseburia|s__Roseburia_faecis|t__SGB4925	Painkillers (N=1184)	-0.0369775	0.101782	0.787844	-0.0482545	0.219313	0.887404	0.12931
k__Bacteria|p__Firmicutes|c__Clostridia|o__Clostridiales|f__Ruminococcaceae|g__Ruminococcus|s__Ruminococcus_sp_NSJ_71|t__SGB4290	Antibiotics (N=242)	0.092176	0.301453	0.909395	0.0621898	0.198621	0.874894	0.0396274
k__Bacteria|p__Firmicutes|c__Clostridia|o__Clostridiales|f__Clostridiaceae|g__Clostridium|s__Clostridium_sp_AF34_10BH|t__SGB4914	Anti-diarrheal (N=60)	-0.0499146	0.314916	0.913049	-0.0376717	0.212918	0.882922	0.380862
k__Bacteria|p__Firmicutes|c__Negativicutes|o__Selenomonadales|f__Selenomonadaceae|g__GGB4979|s__GGB4979_SGB6973|t__SGB6973	Anti-parasitic (N=49)	-0.00440394	0.918541	1	-0.00518922	0.930856	1	7.33137e-05
k__Bacteria|p__Firmicutes|c__Clostridia|o__Clostridiales|f__Lachnospiraceae|g__Lachnospiraceae_unclassified|s__Eubacterium_rectale|t__SGB4933_group	Anti-fungal (N=41)	-0.0254174	0.329503	0.917719	-0.0300564	0.442502	0.945496	0.986725
k__Bacteria|p__Firmicutes|c__Clostridia|o__Clostridiales|f__Lachnospiraceae|g__Lachnospiraceae_unclassified|s__Lachnospiraceae_bacterium_WCA3_601_WT_6H|t__SGB4910	Vitamins (N=335)	0.0594933	0.42612	0.940599	0.0320717	0.175588	0.864789	0.534969
k__Bacteria|p__Firmicutes|c__Bacilli|o__Lactobacillales|f__Streptococcaceae|g__Streptococcus|s__Streptococcus_salivarius|t__SGB8007_group	Anti-hypertensive (N=82)	0.00914586	0.768045	0.986893	0.0127665	0.833667	0.994978	0.0475799
k__Bacteria|p__Firmicutes|c__Bacilli|o__Bacilli_unclassified|f__Bacilli_unclassified|g__Bacilli_unclassified|s__Bacilli_bacterium|t__SGB6472	Reserved (N=1666)	-0.0371428	0.544573	0.958122	-0.0302256	0.464084	0.950426	0.567156
k__Bacteria|p__Bacteroidetes|c__Bacteroidia|o__Bacteroidales|f__Bacteroidales_unclassified|g__GGB1495|s__GGB1495_SGB2071|t__SGB2071	Nervous (N=950)	0.045544	0.180391	0.857913	0.0446563	0.172076	0.864191	0.164135
k__Bacteria|p__Bacteroidetes|c__Bacteroidia|o__Bacteroidales|f__Rikenellaceae|g__Rikenellaceae_unclassified|s__Rikenellaceae_unclassified_SGB2230|t__SGB2230	Openness (N=1550)	0.0986356	0.0125215	0.519086	0.1156	0.0522613	0.716761	7.33137e-05
k__Bacteria|p__Bacteroidetes|c__Bacteroidia|o__Bacteroidales|f__Prevotellaceae|g__GGB1239|s__GGB1239_SGB1657|t__SGB1657	Cognitive impairment (N=100)	-0.0237959	0.473213	0.950189	-0.0237958	0.473382	0.951874	0.217872
k__Bacteria|p__Bacteroidetes|c__Bacteroidia|o__Bacteroidales|f__Rikenellaceae|g__GGB1630|s__GGB1630_SGB2238|t__SGB2238	Dementia (N=185)	0.0467283	0.242599	0.886087	0.0445888	0.222791	0.888526	0.099458
k__Bacteria|p__Bacteroidetes|c__Bacteroidia|o__Bacteroidales|f__Bacteroidaceae|g__Bacteroidaceae_unclassified|s__Bacteroidaceae_bacterium|t__SGB1472	Alcohol daily frequency	-0.00400507	0.931997	1	-0.00400936	0.932302	1	0.148797
k__Bacteria|p__Firmicutes|c__Clostridia|o__Clostridia_unclassified|f__Clostridia_unclassified|g__GGB4599|s__GGB4599_SGB6362|t__SGB6362	Cigarette usage (N=82)	0.104287	0.273951	0.901521	0.0874262	0.201477	0.876668	0.0637708
k__Bacteria|p__Proteobacteria|c__Betaproteobacteria|o__Burkholderiales|f__Sutterellaceae|g__Duodenibacillus|s__Duodenibacillus_massiliensis|t__SGB9273	Cigarette frequency	0.0033326	0.82764	0.992435	0.0101258	0.943369	1	0.127094
k__Bacteria|p__Firmicutes|c__Clostridia|o__Clostridiales|f__Clostridiaceae|g__Clostridium|s__Clostridium_sp_AF15_49|t__SGB5111	Mild anxiety (N=395)	0.0285822	0.421257	0.939735	0.0296289	0.45036	0.947215	0.980518
k__Bacteria|p__Firmicutes|c__Bacilli|o__Lactobacillales|f__Streptococcaceae|g__Streptococcus|s__Streptococcus_parasanguinis|t__SGB8071	Moderate anxiety (N=123)	0.0550623	0.203061	0.868998	0.0550623	0.203688	0.878078	7.33137e-05
k__Bacteria|p__Firmicutes|c__Clostridia|o__Clostridiales|f__Lachnospiraceae|g__GGB3859|s__GGB3859_SGB5234|t__SGB5234_group	Severe anxiety (N=59)	-0.031858	0.0928431	0.778389	-0.0412044	0.20537	0.878599	0.00827912
k__Bacteria|p__Firmicutes|c__Clostridia|o__Clostridiales|f__Lachnospiraceae|g__Lachnospiraceae_unclassified|s__Lachnospiraceae_unclassified_SGB4924|t__SGB4924_group	Mild depression (N=469)	0.00617501	0.679319	0.976313	0.0214003	0.914788	1	0.858536
k__Bacteria|p__Firmicutes|c__Clostridia|o__Clostridiales|f__Lachnospiraceae|g__Roseburia|s__Roseburia_inulinivorans|t__SGB4940	Moderate depression (N=138)	-0.0168245	0.527162	0.95587	-0.0209713	0.617747	0.970901	0.104851
k__Bacteria|p__Firmicutes|c__Bacilli|o__Bacilli_unclassified|f__Bacilli_unclassified|g__Bacilli_unclassified|s__Bacilli_unclassified_SGB6422|t__SGB6422	Severe depression (N=89)	-0.00899147	0.956631	1	-0.00227675	0.833823	0.994978	0.0419224
k__Bacteria|p__Firmicutes|c__Clostridia|o__Clostridiales|f__Ruminococcaceae|g__GGB9615|s__GGB9615_SGB15053|t__SGB15053_group	Cat (N=960)	-0.00838002	0.561892	0.961096	-0.0116661	0.698071	0.979848	0.0165773
k__Bacteria|p__Bacteroidetes|c__Bacteroidia|o__Bacteroidales|f__Prevotellaceae|g__GGB1243|s__GGB1243_SGB1663|t__SGB1663	Dog (N=1384)	0.0056468	0.922306	1	0.00353157	0.876267	0.997471	0.183031
k__Bacteria|p__Firmicutes|c__Clostridia|o__Clostridiales|f__Ruminococcaceae|g__GGB3341|s__GGB3341_SGB4420|t__SGB4420	Parakeet (N=157)	0.075934	0.204354	0.869187	0.0679357	0.164177	0.859367	4.10343e-05
k__Bacteria|p__Firmicutes|c__Clostridia|o__Clostridiales|f__Ruminococcaceae|g__Ruminococcaceae_unclassified|s__Ruminococcaceae_unclassified_SGB15265|t__SGB15265_group	No pets (N=220)	0.000177393	0.572322	0.962424	0.0183809	0.995933	1	0.458766
k__Bacteria|p__Firmicutes|c__Clostridia|o__Clostridia_unclassified|f__Clostridia_unclassified|g__GGB3293|s__GGB3293_SGB4348|t__SGB4348	Cow (N=535)	0.0774623	0.0540411	0.710157	0.0778046	0.0565247	0.726826	0.0838913
k__Bacteria|p__Bacteroidetes|c__Bacteroidia|o__Bacteroidales|f__Prevotellaceae|g__GGB1247|s__GGB1247_SGB1668|t__SGB1668	Goat (N=63)	-0.119285	0.000142072	0.0685489	-0.127109	0.000383974	0.123104	0.0845772
k__Bacteria|p__Elusimicrobia|c__Elusimicrobia|o__Elusimicrobiales|f__Elusimicrobiales_unclassified|g__Elusimicrobiales_unclassified|s__Elusimicrobiales_bacterium|t__SGB19694	Pig (N=269)	0.0372226	0.552975	0.959266	0.0384145	0.566183	0.965081	0.819669
k__Bacteria|p__Firmicutes|c__Clostridia|o__Clostridiales|f__Ruminococcaceae|g__GGB3189|s__GGB3189_SGB4212|t__SGB4212	Chicken (N=1664)	0.0224071	0.420362	0.939377	0.0224072	0.420683	0.940317	0.316189
k__Bacteria|p__Firmicutes|c__Clostridia|o__Clostridiales|f__Ruminococcaceae|g__GGB9635|s__GGB9635_SGB15106|t__SGB15106	Duck (N=636)	0.0138968	0.291746	0.907179	0.034299	0.671989	0.979043	0.0462196
k__Bacteria|p__Bacteroidetes|c__Bacteroidia|o__Bacteroidales|f__Prevotellaceae|g__Prevotella|s__Prevotella_SGB1612|t__SGB1612	Turkey (N=413)	0.122112	0.0133531	0.524655	0.123657	0.0280177	0.640493	0.140802
k__Bacteria|p__Firmicutes|c__Negativicutes|o__Selenomonadales|f__Selenomonadaceae|g__Mitsuokella|s__Mitsuokella_jalaludinii|t__SGB5904	Sheep (N=51)	-0.0168246	0.633675	0.969233	-0.016825	0.633852	0.972426	0.0381156
k__Bacteria|p__Firmicutes|c__Clostridia|o__Clostridia_unclassified|f__Clostridia_unclassified|g__GGB4585|s__GGB4585_SGB6340|t__SGB6340	Geese (N=82)	-0.00691828	0.794383	0.990216	-0.0126406	0.896861	0.999396	0.38813
k__Bacteria|p__Firmicutes|c__Clostridia|o__Clostridiales|f__Ruminococcaceae|g__Faecalibacterium|s__Faecalibacterium_prausnitzii|t__SGB15316_group	Horse (N=468)	-0.0213123	0.247177	0.888365	-0.0278452	0.435287	0.944048	0.0181986
k__Bacteria|p__Bacteroidetes|c__Bacteroidia|o__Bacteroidales|f__Prevotellaceae|g__Prevotella|s__Prevotella_sp_Marseille_P4119|t__SGB1676	Rabbit (N=176)	-0.00834056	0.890532	0.998732	-0.00834053	0.890564	0.999203	7.33137e-05
k__Bacteria|p__Firmicutes|c__Clostridia|o__Clostridiales|f__Ruminococcaceae|g__GGB9615|s__GGB9615_SGB15051|t__SGB15051	No farm animals (N=171)	-0.0218652	0.314301	0.912733	-0.0200942	0.304919	0.917479	0.0462755
k__Bacteria|p__Firmicutes|c__Clostridia|o__Clostridiales|f__Lachnospiraceae|g__GGB3636|s__GGB3636_SGB4929|t__SGB4929	Mice (N=820)	-0.105611	0.00884089	0.474666	-0.105536	0.00920199	0.499703	0.0602377
k__Bacteria|p__Firmicutes|c__Clostridia|o__Clostridiales|f__Oscillospiraceae|g__Oscillibacter|s__Oscillibacter_sp_ER4|t__SGB15254	Bat (N=546)	0.042932	0.0700077	0.741776	0.0405542	0.063564	0.738038	0.0141429
k__Bacteria|p__Firmicutes|c__Clostridia|o__Clostridiales|f__Lachnospiraceae|g__GGB3862|s__GGB3862_SGB5239|t__SGB5239	Lizard (N=534)	0.0462449	0.207744	0.87063	0.0443848	0.191717	0.87125	7.33137e-05
k__Bacteria|p__Firmicutes|c__Clostridia|o__Clostridiales|f__Ruminococcaceae|g__Ruminococcaceae_unclassified|s__Ruminococcaceae_unclassified_SGB15236|t__SGB15236	Snake (N=546)	0.0607052	0.016968	0.553526	0.0644365	0.029759	0.647445	7.33137e-05
k__Bacteria|p__Bacteroidetes|c__Bacteroidia|o__Bacteroidales|f__Prevotellaceae|g__Prevotella|s__Prevotella_sp_P4_51|t__SGB1666	Bird (N=660)	0.00278496	0.917254	1	0.00331964	0.930594	1	7.33137e-05
k__Bacteria|p__Firmicutes|c__Bacilli|o__Bacilli_unclassified|f__Bacilli_unclassified|g__Bacilli_unclassified|s__Bacilli_bacterium|t__SGB6442	Possum (N=588)	-0.160663	0.024093	0.592849	-0.18508	0.0706873	0.753036	7.33137e-05
k__Bacteria|p__Firmicutes|c__Clostridia|o__Clostridiales|f__Lachnospiraceae|g__Lachnospira|s__Lachnospira_SGB5077|t__SGB5077	Rat (N=590)	-0.0323576	0.395498	0.934526	-0.0335373	0.41272	0.938249	0.0799863
k__Bacteria|p__Firmicutes|c__Clostridia|o__Clostridiales|f__Lachnospiraceae|g__Roseburia|s__Roseburia_SGB4958|t__SGB4958	Squirrel (N=51)	-0.0743701	0.138775	0.825992	-0.07437	0.139772	0.842172	0.613921
k__Bacteria|p__Proteobacteria|c__Gammaproteobacteria|o__Enterobacterales|f__Enterobacteriaceae|g__Klebsiella|s__Klebsiella_pneumoniae|t__SGB10115	No wild animals (N=591)	-0.0240658	0.866447	0.996543	-0.00866475	0.651054	0.975647	0.22979
k__Bacteria|p__Bacteroidetes|c__Bacteroidia|o__Bacteroidales|f__Rikenellaceae|g__GGB1631|s__GGB1631_SGB2239|t__SGB2239	Beans	0.0507517	0.191	0.864415	0.045597	0.147409	0.846244	0.131536
k__Bacteria|p__Firmicutes|c__Clostridia|o__Clostridiales|f__Ruminococcaceae|g__Ruminococcus|s__Ruminococcus_bromii|t__SGB4285_group	Tortillas	0.0318231	0.34471	0.922746	0.0357672	0.404638	0.937639	0.0628335
k__Bacteria|p__Bacteroidetes|c__Bacteroidia|o__Bacteroidales|f__Prevotellaceae|g__Prevotella|s__Prevotella_SGB1675|t__SGB1675	Rice	-0.013613	0.710844	0.980767	-0.0147219	0.737712	0.984472	7.33137e-05
k__Bacteria|p__Bacteroidetes|c__Bacteroidia|o__Bacteroidales|f__Prevotellaceae|g__GGB1246|s__GGB1246_SGB1667|t__SGB1667	Bread	-0.00778856	0.844437	0.994601	-0.00657211	0.818918	0.993633	0.0307526
k__Bacteria|p__Firmicutes|c__Clostridia|o__Clostridiales|f__Ruminococcaceae|g__GGB9727|s__GGB9727_SGB15285|t__SGB15285	Milk	-0.0359356	0.11918	0.808158	-0.0372583	0.138	0.841161	7.33137e-05
k__Bacteria|p__Firmicutes|c__Clostridia|o__Clostridiales|f__Ruminococcaceae|g__Faecalibacterium|s__Faecalibacterium_prausnitzii|t__SGB15332_group	Yogurt	-0.0348417	0.198907	0.867051	-0.0278204	0.118976	0.821311	0.0796801
k__Bacteria|p__Bacteroidetes|c__Bacteroidia|o__Bacteroidales|f__Prevotellaceae|g__GGB1249|s__GGB1249_SGB1670|t__SGB1670	Cream/butter	0.0216925	0.38745	0.931607	0.0213241	0.384112	0.93413	0.177181
k__Bacteria|p__Bacteroidetes|c__Bacteroidia|o__Bacteroidales|f__Bacteroidaceae|g__Bacteroidaceae_unclassified|s__Bacteroidaceae_bacterium|t__SGB1488	Cheese	0.0253331	0.873215	0.997178	0.0107947	0.717176	0.982301	0.757976
k__Bacteria|p__Bacteroidetes|c__CFGB544|o__OFGB544|f__FGB544|g__GGB1123|s__GGB1123_SGB1437|t__SGB1437	Eggs	-0.0444036	0.177269	0.856038	-0.0444035	0.177702	0.865108	0.073437
k__Bacteria|p__Firmicutes|c__Clostridia|o__Clostridiales|f__Lachnospiraceae|g__Lachnospira|s__Lachnospira_eligens|t__SGB5082_group	Vegetables	0.0708672	0.0199996	0.569843	0.0658683	0.015604	0.572907	0.171233
k__Bacteria|p__Actinobacteria|c__Coriobacteriia|o__Coriobacteriales|f__Coriobacteriaceae|g__Collinsella|s__Collinsella_aerofaciens|t__SGB14546_group	Fruits	0.0185104	0.448299	0.944539	0.0165803	0.399111	0.937056	0.685101
k__Bacteria|p__Firmicutes|c__Clostridia|o__Clostridiales|f__Lachnospiraceae|g__Coprococcus|s__Coprococcus_catus|t__SGB4670	Natural juice	0.00937764	0.730802	0.982423	0.0112913	0.77682	0.988903	7.33137e-05
k__Bacteria|p__Firmicutes|c__Negativicutes|o__Acidaminococcales|f__Acidaminococcaceae|g__Phascolarctobacterium|s__Phascolarctobacterium_succinatutens|t__SGB5765_group	Chicken	-0.0530064	0.202895	0.868947	-0.0521691	0.195832	0.874672	0.110356
k__Bacteria|p__Firmicutes|c__Clostridia|o__Clostridia_unclassified|f__Clostridia_unclassified|g__GGB3277|s__GGB3277_SGB4327|t__SGB4327_group	Beef/pork	0.0013226	0.896686	0.998894	0.00409811	0.967905	1	0.0251778
k__Bacteria|p__Firmicutes|c__Clostridia|o__Clostridiales|f__Ruminococcaceae|g__GGB9712|s__GGB9712_SGB15244|t__SGB15244	Ham/sausages/hotdog	0.0345522	0.107796	0.794966	0.045428	0.254447	0.902394	7.33137e-05
k__Bacteria|p__Firmicutes|c__Clostridia|o__Clostridiales|f__Lachnospiraceae|g__Lacrimispora|s__Lacrimispora_amygdalina|t__SGB4716	Fish	0.017717	0.699667	0.978922	0.00726354	0.403929	0.937551	0.0516991
k__Bacteria|p__Bacteroidetes|c__Bacteroidia|o__Bacteroidales|f__Prevotellaceae|g__Prevotella|s__Prevotella_pectinovora|t__SGB1662	Diet diversity score	0.0218634	0.71583	0.981307	0.0164549	0.6299	0.971882	0.416239
k__Bacteria|p__Firmicutes|c__Bacilli|o__Bacilli_unclassified|f__Bacilli_unclassified|g__Bacilli_unclassified|s__Bacilli_bacterium|t__SGB6533	Living with partner (N=1232)	0.06221	0.34244	0.921661	0.106732	0.68243	0.979238	0.411467
k__Bacteria|p__Firmicutes|c__Clostridia|o__Clostridiales|f__Ruminococcaceae|g__Ruminococcaceae_unclassified|s__Ruminococcaceae_unclassified_SGB15234|t__SGB15234	Number of partners	0.0833628	0.03342	0.639407	0.0757648	0.0594677	0.733509	7.33137e-05
k__Bacteria|p__Firmicutes|c__Clostridia|o__Clostridiales|f__Ruminococcaceae|g__GGB9602|s__GGB9602_SGB15031|t__SGB15031	Grades 1-3 (N=920)	-0.00849766	0.921028	1	-0.0030687	0.795795	0.990764	0.121343
k__Bacteria|p__Firmicutes|c__Clostridia|o__Clostridia_unclassified|f__Clostridia_unclassified|g__GGB4584|s__GGB4584_SGB6338|t__SGB6338	Grades 4-6 (N=528)	-0.0950476	0.105133	0.792015	-0.112842	0.215453	0.885571	0.0464882
k__Bacteria|p__Bacteroidetes|c__Bacteroidia|o__Bacteroidales|f__Prevotellaceae|g__GGB1250|s__GGB1250_SGB1672|t__SGB1672_group	Grades >6 (N=129)	-0.0369891	0.574516	0.962424	-0.0258537	0.451563	0.947601	0.0672255
k__Bacteria|p__Firmicutes|c__Bacilli|o__Bacilli_unclassified|f__Bacilli_unclassified|g__Bacilli_unclassified|s__Bacilli_bacterium|t__SGB6430	Friend ties (same building)	0.0190316	0.807147	0.991087	0.0190316	0.807458	0.992443	0.834585
k__Bacteria|p__Proteobacteria|c__CFGB1062|o__OFGB1062|f__FGB1062|g__GGB2734|s__GGB2734_SGB3677|t__SGB3677	Friend ties (different building)	0.11078	0.0234482	0.592849	0.112431	0.0262675	0.629788	0.741922
k__Bacteria|p__Bacteroidetes|c__Bacteroidia|o__Bacteroidales|f__Rikenellaceae|g__Rikenellaceae_unclassified|s__Rikenellaceae_bacterium|t__SGB2215	Betweenness (friendship)	0.0415423	0.367706	0.926559	0.0415423	0.368227	0.929545	0.989436
k__Bacteria|p__Bacteroidetes|c__Bacteroidia|o__Bacteroidales|f__Bacteroidales_unclassified|g__Bacteroidales_unclassified|s__Bacteroidales_bacterium|t__SGB2021	Transitivity (friendship)	-0.016669	0.661405	0.974312	-0.017734	0.680566	0.979043	0.0876486
k__Bacteria|p__Firmicutes|c__Clostridia|o__Clostridiales|f__Ruminococcaceae|g__Faecalibacterium|s__Faecalibacterium_prausnitzii|t__SGB15342	Familial ties (same building)	-0.036543	0.0488141	0.694688	-0.0460459	0.184598	0.866564	7.33137e-05
k__Bacteria|p__Firmicutes|c__Bacilli|o__Bacilli_unclassified|f__Bacilli_unclassified|g__Bacilli_unclassified|s__Bacilli_bacterium|t__SGB6543	Family ties (different building)	-0.155487	0.268831	0.898488	-0.148896	0.248111	0.899762	0.601686
k__Bacteria|p__Firmicutes|c__Erysipelotrichia|o__Erysipelotrichales|f__Erysipelotrichaceae|g__Catenibacterium|s__Catenibacterium_sp_AM22_15|t__SGB6783_group	Betweeness (familial)	-0.00868277	0.843805	0.994601	-0.00486084	0.728194	0.983227	7.33137e-05
k__Bacteria|p__Firmicutes|c__Clostridia|o__Clostridia_unclassified|f__Clostridia_unclassified|g__Clostridia_unclassified|s__Clostridia_unclassified_SGB13966|t__SGB13966	Transitivity (familial)	0.190927	0.0166838	0.550913	0.196592	0.0217888	0.606744	0.999927
k__Bacteria|p__Firmicutes|c__Clostridia|o__Clostridiales|f__Lachnospiraceae|g__Lachnospiraceae_unclassified|s__Lachnospiraceae_bacterium|t__SGB4881	Degree (all ties)	-0.0197714	0.799309	0.990692	-0.028907	0.862621	0.997032	7.33137e-05
k__Bacteria|p__Firmicutes|c__Clostridia|o__Clostridiales|f__Ruminococcaceae|g__GGB9634|s__GGB9634_SGB15095|t__SGB15095_group	Clustering coefficient (all ties)	0.157075	0.00382871	0.368534	0.113387	0.000549476	0.15462	0.0407117
k__Bacteria|p__Firmicutes|c__CFGB1298|o__OFGB1298|f__FGB1298|g__GGB3118|s__GGB3118_SGB4130|t__SGB4130	Betweenness (all ties)	-0.00440752	0.843895	0.994601	-0.00363908	0.812122	0.993211	0.160806
k__Bacteria|p__Firmicutes|c__Clostridia|o__Clostridiales|f__Lachnospiraceae|g__Coprococcus|s__Coprococcus_sp_OM04_5BH|t__SGB5115	Kin percentage (to third degree)	0.138704	0.0506686	0.700353	0.1398	0.054696	0.723375	7.33137e-05
k__Bacteria|p__Firmicutes|c__Clostridia|o__Clostridiales|f__Ruminococcaceae|g__GGB9635|s__GGB9635_SGB15104|t__SGB15104	Altruism	0.054236	0.341198	0.921296	0.0542361	0.343014	0.923326	7.33137e-05
k__Bacteria|p__Firmicutes|c__Clostridia|o__Clostridiales|f__Lachnospiraceae|g__GGB3751|s__GGB3751_SGB5099|t__SGB5099	Risk taking	-0.0321839	0.676966	0.976204	-0.0303843	0.66	0.977224	5.2205e-05
k__Bacteria|p__Firmicutes|c__Clostridia|o__Clostridiales|f__Lachnospiraceae|g__Roseburia|s__Roseburia_intestinalis|t__SGB4951	Washing hands (N=1603)	0.0197389	0.519983	0.954612	0.029314	0.669485	0.978239	7.33137e-05
k__Bacteria|p__Firmicutes|c__Clostridia|o__Clostridiales|f__Ruminococcaceae|g__Ruminococcaceae_unclassified|s__Ruminococcaceae_bacterium|t__SGB15249	Distance to village center	0.0400334	0.175554	0.855153	0.0328972	0.177141	0.865108	0.0013618
k__Bacteria|p__Proteobacteria|c__Deltaproteobacteria|o__Desulfovibrionales|f__Desulfovibrionaceae|g__Desulfovibrio|s__Desulfovibrio_piger|t__SGB15467_group	Distance to main road	0.0261947	0.321741	0.915968	0.0239263	0.278815	0.910751	4.69587e-05
k__Bacteria|p__Firmicutes|c__Bacilli|o__Bacilli_unclassified|f__Bacilli_unclassified|g__GGB4727|s__GGB4727_SGB6548|t__SGB6548	Number of churches	0.0395649	0.278417	0.90351	0.103147	0.826303	0.993937	0.996914
k__Bacteria|p__Firmicutes|c__Clostridia|o__Clostridiales|f__Ruminococcaceae|g__GGB9686|s__GGB9686_SGB15190|t__SGB15190	Altitude	-0.0069966	0.811881	0.991087	-0.0121025	0.890851	0.999203	4.5043e-05
k__Bacteria|p__Firmicutes|c__Clostridia|o__Clostridia_unclassified|f__Clostridia_unclassified|g__Clostridia_unclassified|s__Clostridia_bacterium|t__SGB4394	Travel	-0.0118991	0.589731	0.963615	-0.0166765	0.703022	0.980087	7.33137e-05
k__Bacteria|p__Firmicutes|c__Clostridia|o__Clostridiales|f__Lachnospiraceae|g__Lachnospiraceae_unclassified|s__Lachnospiraceae_unclassified_SGB4894|t__SGB4894	Monthly expenditure	0.0430867	0.0967289	0.783052	0.0491753	0.148854	0.846469	0.0479952
k__Bacteria|p__Firmicutes|c__Clostridia|o__Clostridia_unclassified|f__Clostridia_unclassified|g__Clostridia_unclassified|s__Clostridia_bacterium|t__SGB6328	Household size	-0.0342021	0.589154	0.963615	-0.0324945	0.581437	0.965986	0.0256405
k__Archaea|p__Euryarchaeota|c__Methanobacteria|o__Methanobacteriales|f__Methanobacteriaceae|g__Methanobrevibacter|s__Methanobrevibacter_smithii|t__SGB714_group	Household wealth index	0.0496611	0.160821	0.844944	0.0496611	0.16116	0.857048	0.991587
k__Bacteria|p__Firmicutes|c__Clostridia|o__Clostridiales|f__Ruminococcaceae|g__Ruminococcaceae_unclassified|s__Ruminococcaceae_bacterium|t__SGB15196	TV (N=958)	-0.0113879	0.638313	0.969971	-0.0112133	0.635653	0.972985	0.0467565
k__Bacteria|p__Firmicutes|c__Clostridia|o__Clostridiales|f__Ruminococcaceae|g__GGB9633|s__GGB9633_SGB15090|t__SGB15090	No electronics (N=89)	-0.0552858	0.110132	0.796168	-0.0605905	0.148971	0.846469	0.229877
k__Bacteria|p__Firmicutes|c__Clostridia|o__Clostridiales|f__Ruminococcaceae|g__Faecalibacterium|s__Faecalibacterium_prausnitzii|t__SGB15318_group	Earth/Sand floor (N=594)	0.0180723	0.549388	0.958464	0.0130359	0.438368	0.944546	0.0465706
k__Bacteria|p__Firmicutes|c__Clostridia|o__Clostridiales|f__Clostridiaceae|g__Clostridium|s__Clostridium_SGB6179|t__SGB6179	Ceramic floor (N=151)	-0.00355285	0.952486	1	-0.00359207	0.953025	1	7.33137e-05
k__Bacteria|p__Firmicutes|c__Clostridia|o__Clostridiales|f__Ruminococcaceae|g__Ruminococcaceae_unclassified|s__Eubacterium_siraeum|t__SGB4198_group	Glass windows (N=86)	0.0585977	0.250617	0.891351	0.0553447	0.256752	0.903354	0.708678
k__Bacteria|p__Firmicutes|c__Clostridia|o__Clostridiales|f__Lachnospiraceae|g__Lachnospiraceae_unclassified|s__Lachnospiraceae_bacterium|t__SGB4957	Unfinished windows (N=59)	-0.0282439	0.492622	0.952302	-0.0282439	0.493177	0.954129	0.849442
k__Bacteria|p__Firmicutes|c__Clostridia|o__Clostridiales|f__Lachnospiraceae|g__Coprococcus|s__Coprococcus_eutactus|t__SGB5118	Clay/mud walls (N=1256)	-0.0436892	0.428048	0.941	-0.0754953	0.650775	0.975549	0.590784
k__Bacteria|p__Firmicutes|c__Clostridia|o__Clostridiales|f__Clostridiaceae|g__GGB3478|s__GGB3478_SGB4643|t__SGB4643	Cement walls (N=402)	-0.0796711	0.0626997	0.727367	-0.0835862	0.0789694	0.768648	7.33137e-05
k__Bacteria|p__Bacteroidetes|c__Bacteroidia|o__Bacteroidales|f__Bacteroidaceae|g__GGB1380|s__GGB1380_SGB1883|t__SGB1883_group	Concrete roof (N=37)	0.0275041	0.387538	0.931607	0.0293637	0.420816	0.940317	0.0636061
k__Bacteria|p__Firmicutes|c__Clostridia|o__Clostridiales|f__Ruminococcaceae|g__Faecalibacterium|s__Faecalibacterium_SGB15346|t__SGB15346	Sleeping rooms	-0.0025657	0.8886	0.998585	-0.0030971	0.909484	1	0.0422463
k__Bacteria|p__Firmicutes|c__Clostridia|o__Clostridiales|f__Lachnospiraceae|g__Lachnospiraceae_unclassified|s__Lachnospiraceae_bacterium|t__SGB4669	Spring(protected) (N=1441)	0.0512054	0.0995312	0.786958	0.0524564	0.109559	0.810735	0.00972796
k__Bacteria|p__Candidatus_Melainabacteria|c__Candidatus_Melainabacteria_unclassified|o__Candidatus_Gastranaerophilales|f__Candidatus_Gastranaerophilales_unclassified|g__Candidatus_Gastranaerophilales_unclassified|s__Candidatus_Gastranaerophilales_bacterium|t__SGB8617	Tube well (N=91)	-0.0246754	0.8571	0.995745	-0.0196062	0.821726	0.993866	7.33137e-05
k__Bacteria|p__Firmicutes|c__Clostridia|o__Clostridiales|f__Ruminococcaceae|g__GGB9705|s__GGB9705_SGB15225|t__SGB15225	Dug well(unprotected) (N=32)	-0.00817394	0.80751	0.991087	-0.00527915	0.715032	0.981914	7.33137e-05
k__Bacteria|p__Firmicutes|c__Clostridia|o__Clostridiales|f__Ruminococcaceae|g__GGB9635|s__GGB9635_SGB15103|t__SGB15103	Hemoglobin A1c	0.0550977	0.0136398	0.526381	0.0716457	0.0710971	0.754504	0.0782456
k__Bacteria|p__Firmicutes|c__Clostridia|o__Clostridiales|f__Clostridiaceae|g__Clostridium|s__Clostridium_sp_AM49_4BH|t__SGB4652	Mean arterial pressure	-0.0262817	0.665549	0.974744	-0.0239199	0.637745	0.973227	0.686697
k__Bacteria|p__Firmicutes|c__Clostridia|o__Clostridiales|f__Ruminococcaceae|g__GGB9615|s__GGB9615_SGB15052|t__SGB15052	Body mass index	-0.0227071	0.391959	0.933108	-0.0143702	0.244256	0.897395	7.33137e-05
k__Bacteria|p__Firmicutes|c__Clostridia|o__Clostridiales|f__Clostridiaceae|g__Clostridium|s__Clostridium_sp_AF36_4|t__SGB4644	Heart rate	0.0182427	0.458963	0.947883	0.0224289	0.550595	0.962591	0.0356549
k__Bacteria|p__Firmicutes|c__Clostridia|o__Clostridiales|f__Ruminococcaceae|g__Ruminococcaceae_unclassified|s__Ruminococcaceae_unclassified_SGB15309|t__SGB15309	Oxygen saturation	-0.0272253	0.384036	0.931502	-0.021367	0.272412	0.909126	0.112088
k__Bacteria|p__Firmicutes|c__Clostridia|o__Clostridia_unclassified|f__Clostridia_unclassified|g__Clostridia_unclassified|s__Clostridia_unclassified_SGB6276|t__SGB6276	Hemoglobin total	0.0272476	0.396448	0.934735	0.0265577	0.398576	0.937056	0.447334
k__Bacteria|p__Firmicutes|c__Clostridia|o__Clostridiales|f__Ruminococcaceae|g__GGB9634|s__GGB9634_SGB15093|t__SGB15093	Poor (N=223)	-0.00133119	0.874677	0.997178	0.00606164	0.975835	1	0.235441
k__Bacteria|p__Firmicutes|c__Clostridia|o__Clostridia_unclassified|f__Clostridia_unclassified|g__Clostridia_unclassified|s__Clostridia_bacterium|t__SGB14007	Fair (N=969)	0.0816289	0.0401951	0.666347	0.0750679	0.0269631	0.6333	0.0371332
k__Bacteria|p__Firmicutes|c__Clostridia|o__Clostridiales|f__Ruminococcaceae|g__GGB9729|s__GGB9729_SGB15288|t__SGB15288_group	Very good (N=79)	0.100322	0.877422	0.997378	-0.0313622	0.713829	0.981636	0.955659
k__Bacteria|p__Firmicutes|c__Negativicutes|o__Veillonellales|f__Veillonellaceae|g__Veillonella|s__Veillonella_parvula|t__SGB6939	Excellent (N=132)	-0.0814463	0.156088	0.842276	-0.0779937	0.146735	0.846153	7.33137e-05
k__Bacteria|p__Firmicutes|c__Clostridia|o__Clostridiales|f__Lachnospiraceae|g__GGB3637|s__GGB3637_SGB4930|t__SGB4930	Cough (N=413)	-0.0226128	0.541346	0.957487	-0.0262699	0.60178	0.968918	0.672877
k__Bacteria|p__Firmicutes|c__Clostridia|o__Clostridiales|f__Lachnospiraceae|g__Blautia|s__Blautia_obeum|t__SGB4811_group	Bristol stool scale	-0.0203918	0.535503	0.957017	-0.0211478	0.559298	0.963668	7.33137e-05
k__Bacteria|p__Firmicutes|c__Erysipelotrichia|o__Erysipelotrichales|f__Erysipelotrichaceae|g__Erysipelotrichaceae_unclassified|s__Erysipelotrichaceae_bacterium|t__SGB6823	Diarrhea (N=85)	-0.000799335	0.990262	1	-0.000799335	0.990271	1	7.33137e-05
k__Bacteria|p__Firmicutes|c__Clostridia|o__Clostridiales|f__Eubacteriaceae|g__Eubacterium|s__Eubacterium_sp_AM28_29|t__SGB6796_group	Diabetes (N=40)	-0.00478909	0.68603	0.976396	-0.00989527	0.848403	0.996106	7.33137e-05
k__Bacteria|p__Firmicutes|c__Clostridia|o__Clostridiales|f__Ruminococcaceae|g__Ruminococcaceae_unclassified|s__Ruminococcaceae_bacterium|t__SGB4194	Allergies (N=124)	-0.0494322	0.592499	0.963819	-0.0494322	0.593435	0.967592	0.998971
k__Bacteria|p__Firmicutes|c__Clostridia|o__Clostridiales|f__Lachnospiraceae|g__Lachnospiraceae_unclassified|s__Lachnospiraceae_unclassified_SGB5104|t__SGB5104	Heart disease (N=59)	-0.000425168	0.993374	1	-0.000425056	0.99338	1	0.996317
k__Bacteria|p__Firmicutes|c__Clostridia|o__Clostridiales|f__Lachnospiraceae|g__Lachnospiraceae_unclassified|s__Lachnospiraceae_bacterium|t__SGB4909	Asthma (N=62)	-0.0138175	0.817641	0.991599	0.0110647	0.790771	0.990412	0.0998604
k__Bacteria|p__Proteobacteria|c__Gammaproteobacteria|o__Pasteurellales|f__Pasteurellaceae|g__Haemophilus|s__Haemophilus_parainfluenzae|t__SGB9712_group	Stomach illness (N=261)	0.0543652	0.20105	0.868018	0.0540891	0.199162	0.875284	0.0595015
k__Bacteria|p__Firmicutes|c__Clostridia|o__Clostridiales|f__Ruminococcaceae|g__GGB9707|s__GGB9707_SGB15229|t__SGB15229	Intestinal illness (N=103)	-0.0263243	0.252092	0.892173	-0.0218142	0.174015	0.86469	0.116436
k__Bacteria|p__Firmicutes|c__Clostridia|o__Clostridiales|f__Peptostreptococcaceae|g__Romboutsia|s__Romboutsia_timonensis|t__SGB6148	Arthritis (N=43)	-0.155142	0.0112645	0.504991	-0.155142	0.0117548	0.532613	7.33137e-05
k__Bacteria|p__Firmicutes|c__Clostridia|o__Clostridia_unclassified|f__Clostridia_unclassified|g__Clostridia_unclassified|s__Clostridia_bacterium|t__SGB5180	Painkillers (N=1184)	-0.00715321	0.713487	0.981083	-0.00715323	0.713655	0.981557	7.33137e-05
k__Bacteria|p__Firmicutes|c__Clostridia|o__Clostridiales|f__Lachnospiraceae|g__GGB3733|s__GGB3733_SGB5066|t__SGB5066	Antibiotics (N=242)	-0.0123983	0.808393	0.991087	-0.0123981	0.808491	0.992443	0.993801
k__Bacteria|p__Firmicutes|c__Clostridia|o__Clostridiales|f__Ruminococcaceae|g__Ruminococcaceae_unclassified|s__Ruminococcaceae_bacterium|t__SGB14905	Anti-diarrheal (N=60)	0.0147935	0.59392	0.963826	0.0147935	0.594133	0.967786	7.33137e-05
k__Bacteria|p__Actinobacteria|c__Coriobacteriia|o__Coriobacteriales|f__Atopobiaceae|g__Parolsenella|s__Parolsenella_massiliensis|t__SGB14380	Anti-parasitic (N=49)	0.0501811	0.285654	0.905423	0.0501813	0.287079	0.91223	7.33137e-05
k__Bacteria|p__Firmicutes|c__Clostridia|o__Clostridiales|f__Lachnospiraceae|g__Lachnospiraceae_unclassified|s__Lachnospiraceae_unclassified_SGB4890|t__SGB4890	Anti-fungal (N=41)	-0.0739673	0.161187	0.845298	-0.0797652	0.268782	0.907443	7.33137e-05
k__Bacteria|p__Firmicutes|c__Clostridia|o__Clostridiales|f__Ruminococcaceae|g__GGB9593|s__GGB9593_SGB15015|t__SGB15015	Vitamins (N=335)	-0.012298	0.63372	0.969233	-0.0127534	0.646339	0.974618	7.33137e-05
k__Bacteria|p__Firmicutes|c__Clostridia|o__Clostridia_unclassified|f__Clostridia_unclassified|g__GGB9774|s__GGB9774_SGB15394|t__SGB15394	Anti-hypertensive (N=82)	0.00404513	0.777895	0.987688	0.00650921	0.86133	0.996931	0.0854457
k__Bacteria|p__Bacteroidetes|c__Bacteroidia|o__Bacteroidales|f__Tannerellaceae|g__GGB1405|s__GGB1405_SGB1928|t__SGB1928	Reserved (N=1666)	-0.00348524	0.95115	1	-0.00348524	0.951196	1	0.481799
k__Bacteria|p__Firmicutes|c__Clostridia|o__Clostridiales|f__Clostridiaceae|g__Clostridium|s__Clostridium_sp_OM07_10AC|t__SGB4655	Nervous (N=950)	-0.0160552	0.89454	0.998894	0.00541485	0.734341	0.983883	0.80477
k__Bacteria|p__Firmicutes|c__Clostridia|o__Clostridiales|f__Ruminococcaceae|g__Ruminococcaceae_unclassified|s__Ruminococcaceae_unclassified_SGB15260|t__SGB15260	Openness (N=1550)	0.0663128	0.158069	0.844534	0.051939	0.131966	0.838329	7.33137e-05
k__Bacteria|p__Firmicutes|c__Clostridia|o__Clostridiales|f__Lachnospiraceae|g__Mediterraneibacter|s__Ruminococcus_torques|t__SGB4563_group	Cognitive impairment (N=100)	0.0100956	0.428533	0.941295	0.0221831	0.727852	0.983227	0.0469554
k__Bacteria|p__Firmicutes|c__Clostridia|o__Clostridiales|f__Lachnospiraceae|g__Dorea|s__Dorea_longicatena|t__SGB4581	Dementia (N=185)	0.0206562	0.397266	0.934787	0.0234421	0.468863	0.950992	0.245855
k__Bacteria|p__Firmicutes|c__Clostridia|o__Clostridiales|f__Lachnospiraceae|g__Blautia|s__Blautia_wexlerae|t__SGB4837_group	Alcohol daily frequency	0.0381731	0.36749	0.926559	0.0206111	0.116906	0.820191	0.0420353
k__Bacteria|p__Firmicutes|c__Erysipelotrichia|o__Erysipelotrichales|f__Erysipelotrichaceae|g__Erysipelotrichaceae_unclassified|s__Erysipelotrichaceae_bacterium|t__SGB6836_group	Cigarette usage (N=82)	0.0316546	0.252399	0.892238	0.0281427	0.200544	0.875741	0.896628
k__Bacteria|p__Proteobacteria|c__Gammaproteobacteria|o__Enterobacterales|f__Enterobacteriaceae|g__Escherichia|s__Escherichia_coli|t__SGB10068	Cigarette frequency	-0.0282322	0.884307	0.998106	-0.00571581	0.484036	0.95347	7.33137e-05
k__Bacteria|p__Firmicutes|c__Clostridia|o__Clostridiales|f__Ruminococcaceae|g__Candidatus_Cibiobacter|s__Candidatus_Cibiobacter_qucibialis|t__SGB15286	Mild anxiety (N=395)	-0.00308606	0.797316	0.990598	-0.00741926	0.919502	1	0.013368
k__Bacteria|p__Firmicutes|c__Clostridia|o__Clostridiales|f__Lachnospiraceae|g__Dorea|s__Dorea_formicigenerans|t__SGB4575	Moderate anxiety (N=123)	0.0434941	0.0848484	0.77024	0.0431897	0.0841891	0.777753	7.33137e-05
k__Bacteria|p__Proteobacteria|c__Betaproteobacteria|o__Burkholderiales|f__Sutterellaceae|g__Sutterella|s__Sutterella_wadsworthensis|t__SGB9286	Severe anxiety (N=59)	0.0850179	0.148432	0.83433	0.0849234	0.148852	0.846469	0.99973
k__Bacteria|p__Firmicutes|c__Clostridia|o__Clostridiales|f__Lachnospiraceae|g__Coprococcus|s__Coprococcus_comes|t__SGB4577_group	Mild depression (N=469)	0.00536205	0.593191	0.963826	0.0117083	0.809379	0.992559	7.33137e-05
k__Bacteria|p__Firmicutes|c__Clostridia|o__Clostridiales|f__Clostridiaceae|g__GGB3486|s__GGB3486_SGB4658|t__SGB4658	Moderate depression (N=138)	-0.0216583	0.540355	0.95733	-0.0348838	0.712082	0.981474	0.887245
k__Bacteria|p__Firmicutes|c__Clostridia|o__Clostridiales|f__Ruminococcaceae|g__GGB9635|s__GGB9635_SGB15102|t__SGB15102	Severe depression (N=89)	0.100323	0.0359024	0.650584	0.104682	0.0473098	0.706407	0.706311
k__Bacteria|p__Firmicutes|c__Bacilli|o__Bacilli_unclassified|f__Bacilli_unclassified|g__GGB4773|s__GGB4773_SGB6607|t__SGB6607	Cat (N=960)	0.0674258	0.248467	0.889402	0.0664131	0.244186	0.897395	0.155953
k__Bacteria|p__Firmicutes|c__Clostridia|o__Clostridiales|f__Lachnospiraceae|g__Lachnospiraceae_unclassified|s__Lachnospiraceae_bacterium_OM04_12BH|t__SGB4893	Dog (N=1384)	-0.0353267	0.318756	0.915153	-0.0344151	0.308774	0.917711	0.12514
k__Bacteria|p__Firmicutes|c__Clostridia|o__Clostridiales|f__Lachnospiraceae|g__Lachnospiraceae_unclassified|s__Lachnospiraceae_bacterium|t__SGB4887	Parakeet (N=157)	0.0296087	0.665798	0.974744	0.029689	0.667196	0.978056	7.33137e-05
k__Bacteria|p__Actinobacteria|c__Coriobacteriia|o__Eggerthellales|f__Eggerthellaceae|g__Slackia|s__Slackia_isoflavoniconvertens|t__SGB14773_group	No pets (N=220)	-0.00979564	0.77244	0.987116	-0.0109446	0.800604	0.991387	0.0695033
k__Bacteria|p__Firmicutes|c__Clostridia|o__Clostridiales|f__Ruminococcaceae|g__Gemmiger|s__Gemmiger_SGB15292|t__SGB15292	Cow (N=535)	-0.0105042	0.831329	0.992937	-0.0105043	0.831532	0.994771	7.33137e-05
k__Bacteria|p__Firmicutes|c__Clostridia|o__Clostridia_unclassified|f__Clostridia_unclassified|g__Clostridia_unclassified|s__Clostridia_unclassified_SGB13999|t__SGB13999	Goat (N=63)	-0.0066531	0.8336	0.993507	-0.00884423	0.874757	0.997435	0.588141
k__Bacteria|p__Firmicutes|c__Clostridia|o__Clostridiales|f__Lachnospiraceae|g__Lachnospiraceae_unclassified|s__Lachnospiraceae_bacterium|t__SGB5062	Pig (N=269)	-0.0229392	0.667839	0.974998	-0.0229259	0.667916	0.978056	7.33137e-05
k__Bacteria|p__Firmicutes|c__Clostridia|o__Clostridiales|f__Ruminococcaceae|g__Ruminococcaceae_unclassified|s__Ruminococcaceae_bacterium|t__SGB15356	Chicken (N=1664)	0.0953025	0.00144276	0.248442	0.0960152	0.00160736	0.25721	0.532932
k__Bacteria|p__Bacteroidetes|c__Bacteroidia|o__Bacteroidales|f__Tannerellaceae|g__Parabacteroides|s__Parabacteroides_massiliensis|t__SGB1945	Duck (N=636)	-0.0301365	0.70373	0.979213	-0.0201348	0.574441	0.965431	0.987283
k__Bacteria|p__Firmicutes|c__Clostridia|o__Clostridiales|f__Ruminococcaceae|g__GGB9597|s__GGB9597_SGB15022|t__SGB15022	Turkey (N=413)	-0.0034312	0.922209	1	-0.002864	0.90766	1	0.0880345
k__Bacteria|p__Firmicutes|c__Clostridia|o__Clostridiales|f__Clostridiaceae|g__Clostridium|s__Clostridium_sp_AF34_13|t__SGB4659	Sheep (N=51)	-0.0122738	0.431482	0.941928	-0.0376394	0.806501	0.992443	0.998168
k__Bacteria|p__Bacteroidetes|c__Bacteroidia|o__Bacteroidales|f__Prevotellaceae|g__GGB1244|s__GGB1244_SGB1664|t__SGB1664	Geese (N=82)	0.0459741	0.166984	0.850812	0.0459335	0.168472	0.861914	0.0409605
k__Bacteria|p__Firmicutes|c__Clostridia|o__Clostridiales|f__Clostridiales_unclassified|g__Clostridiales_unclassified|s__Clostridiales_unclassified_SGB15145|t__SGB15145	Horse (N=468)	0.0199064	0.347568	0.922874	0.017702	0.306372	0.917579	0.305201
k__Bacteria|p__Firmicutes|c__Bacilli|o__Bacilli_unclassified|f__Bacilli_unclassified|g__Bacilli_unclassified|s__Bacilli_bacterium|t__SGB6499	Rabbit (N=176)	0.162526	0.00411876	0.37686	0.164029	0.00524381	0.41937	0.478058
k__Bacteria|p__Firmicutes|c__Clostridia|o__Clostridiales|f__Clostridiaceae|g__Clostridium|s__Clostridium_sp_NSJ_42|t__SGB6174_group	No farm animals (N=171)	-0.08177	0.0517146	0.704885	-0.0860638	0.0835015	0.77691	7.33137e-05
k__Bacteria|p__Firmicutes|c__Bacilli|o__Bacilli_unclassified|f__Bacilli_unclassified|g__Bacilli_unclassified|s__Bacilli_bacterium|t__SGB6609	Mice (N=820)	-0.0224316	0.69211	0.977414	-0.0202898	0.661622	0.977443	0.100213
k__Bacteria|p__Firmicutes|c__Bacilli|o__Bacilli_unclassified|f__Bacilli_unclassified|g__GGB4672|s__GGB4672_SGB6461|t__SGB6461	Bat (N=546)	-0.0140235	0.408675	0.935807	-0.0149324	0.438119	0.944389	7.33137e-05
k__Bacteria|p__Firmicutes|c__Clostridia|o__Clostridiales|f__Ruminococcaceae|g__GGB9691|s__GGB9691_SGB15198|t__SGB15198	Lizard (N=534)	-0.00544096	0.899185	0.998894	0.00388975	0.860379	0.996902	0.902681
k__Bacteria|p__Firmicutes|c__Clostridia|o__Clostridia_unclassified|f__Clostridia_unclassified|g__Clostridia_unclassified|s__Clostridia_bacterium|t__SGB13979	Snake (N=546)	-0.0791074	0.150995	0.8369	-0.0763553	0.138711	0.841337	0.047735
k__Bacteria|p__Firmicutes|c__Clostridia|o__Clostridia_unclassified|f__Clostridia_unclassified|g__GGB9758|s__GGB9758_SGB15368|t__SGB15368	Bird (N=660)	-0.0981537	0.00918674	0.477198	-0.098376	0.00945845	0.504459	0.139851
k__Bacteria|p__Firmicutes|c__Clostridia|o__Clostridia_unclassified|f__Clostridia_unclassified|g__Clostridia_unclassified|s__Clostridia_bacterium|t__SGB14252	Possum (N=588)	-0.044695	0.0530668	0.707811	-0.0446949	0.0537759	0.720059	0.625748
k__Bacteria|p__Bacteroidetes|c__Bacteroidia|o__Bacteroidales|f__Rikenellaceae|g__Rikenellaceae_unclassified|s__Rikenellaceae_bacterium|t__SGB2241	Rat (N=590)	0.0633308	0.150028	0.835638	0.0633309	0.150704	0.847587	0.787702
k__Bacteria|p__Firmicutes|c__Clostridia|o__Clostridiales|f__Lachnospiraceae|g__Lachnospiraceae_unclassified|s__Lachnospiraceae_bacterium|t__SGB4750	Squirrel (N=51)	0.108653	0.0154472	0.536115	0.118827	0.0344423	0.667446	7.33137e-05
k__Bacteria|p__Firmicutes|c__Clostridia|o__Clostridiales|f__Clostridiaceae|g__Clostridium|s__Clostridium_sp_AF20_17LB|t__SGB4714	No wild animals (N=591)	0.0348142	0.219097	0.876119	0.0345418	0.253932	0.902191	0.0314315
k__Bacteria|p__Bacteroidetes|c__Bacteroidia|o__Bacteroidales|f__Bacteroidales_unclassified|g__Phocaeicola|s__Phocaeicola_vulgatus|t__SGB1814	Beans	0.142713	0.0113738	0.50698	0.175202	0.0539274	0.720059	0.999378
k__Bacteria|p__Firmicutes|c__Clostridia|o__Clostridiales|f__Ruminococcaceae|g__Ruminococcus|s__Ruminococcus_bicirculans|t__SGB4262	Tortillas	0.0826756	0.188512	0.863463	0.0639083	0.100517	0.799148	0.717425
k__Bacteria|p__Firmicutes|c__Bacilli|o__Bacilli_unclassified|f__Bacilli_unclassified|g__GGB4706|s__GGB4706_SGB6513|t__SGB6513	Rice	0.00518066	0.957275	1	0.00518096	0.957356	1	7.33137e-05
k__Bacteria|p__Firmicutes|c__Clostridia|o__Clostridia_unclassified|f__Clostridia_unclassified|g__Clostridia_unclassified|s__Clostridia_bacterium|t__SGB14209	Bread	0.0148106	0.665746	0.974744	0.0148106	0.665902	0.97795	0.0341718
k__Bacteria|p__Firmicutes|c__Clostridia|o__Clostridiales|f__Ruminococcaceae|g__GGB9614|s__GGB9614_SGB15049|t__SGB15049	Milk	-0.0141082	0.326344	0.916589	-0.0341943	0.697788	0.979848	0.29795
k__Bacteria|p__Proteobacteria|c__Alphaproteobacteria|o__Rhizobiales|f__Phyllobacteriaceae|g__GGB38171|s__GGB38171_SGB72433|t__SGB72433_group	Yogurt	0.00727796	0.747858	0.98489	0.00727797	0.748034	0.98599	0.0535813
k__Bacteria|p__Firmicutes|c__Clostridia|o__Clostridia_unclassified|f__Clostridia_unclassified|g__GGB9342|s__GGB9342_SGB14306|t__SGB14306	Cream/butter	0.0925453	0.0238671	0.592849	0.092239	0.0241741	0.622273	0.0549837
k__Bacteria|p__Firmicutes|c__Clostridia|o__Clostridia_unclassified|f__Clostridia_unclassified|g__Clostridia_unclassified|s__Clostridia_bacterium|t__SGB4395	Cheese	0.0495431	0.534586	0.956761	0.0360525	0.414562	0.938958	0.264397
k__Bacteria|p__Firmicutes|c__Clostridia|o__Clostridia_unclassified|f__Clostridia_unclassified|g__Clostridia_unclassified|s__Clostridia_bacterium|t__SGB14202	Eggs	0.0467114	0.325429	0.916399	0.0849932	0.597524	0.968046	7.33137e-05
k__Bacteria|p__Firmicutes|c__Clostridia|o__Clostridiales|f__Ruminococcaceae|g__GGB9603|s__GGB9603_SGB15035|t__SGB15035	Vegetables	-0.0450184	0.228224	0.880538	-0.0344218	0.122914	0.82593	7.33137e-05
k__Bacteria|p__Firmicutes|c__Clostridia|o__Clostridiales|f__Ruminococcaceae|g__GGB9730|s__GGB9730_SGB15291|t__SGB15291	Fruits	-0.0116419	0.569105	0.961827	-0.0156329	0.677773	0.979043	7.33137e-05
k__Bacteria|p__Firmicutes|c__Clostridia|o__Clostridiales|f__Clostridiaceae|g__GGB3528|s__GGB3528_SGB4713|t__SGB4713	Natural juice	-0.00349502	0.906765	0.999618	-0.00388788	0.916626	1	7.33137e-05
k__Bacteria|p__Actinobacteria|c__Coriobacteriia|o__Coriobacteriales|f__Atopobiaceae|g__Olsenella|s__Olsenella_sp_GAM18|t__SGB14370_group	Chicken	-0.044328	0.107221	0.793618	-0.0445571	0.112286	0.815179	7.33137e-05
k__Bacteria|p__Firmicutes|c__Clostridia|o__Clostridiales|f__Ruminococcaceae|g__GGB9709|s__GGB9709_SGB15238|t__SGB15238	Beef/pork	0.102059	0.000325166	0.1151	0.10252	0.000399895	0.126405	7.33137e-05
k__Bacteria|p__Firmicutes|c__CFGB1424|o__OFGB1424|f__FGB1424|g__GGB3490|s__GGB3490_SGB4664|t__SGB4664	Ham/sausages/hotdog	-0.0723382	0.497622	0.952715	-0.0719082	0.496239	0.954293	0.987158
k__Bacteria|p__Firmicutes|c__Clostridia|o__Clostridiales|f__Ruminococcaceae|g__Ruminococcaceae_unclassified|s__Ruminococcaceae_bacterium|t__SGB14908	Fish	0.064994	0.0461375	0.686999	0.064994	0.0471321	0.706301	0.999228
k__Bacteria|p__Firmicutes|c__Clostridia|o__Clostridiales|f__Lachnospiraceae|g__Lachnospiraceae_unclassified|s__Lachnospiraceae_bacterium|t__SGB48005	Diet diversity score	-0.193959	0.100971	0.786958	-0.193959	0.10242	0.800386	0.0089214
k__Bacteria|p__Firmicutes|c__Clostridia|o__Clostridiales|f__Ruminococcaceae|g__Agathobaculum|s__Agathobaculum_butyriciproducens|t__SGB14993_group	Living with partner (N=1232)	0.0176999	0.662151	0.974346	0.0142692	0.595432	0.968001	7.9957e-05
k__Bacteria|p__Firmicutes|c__Clostridia|o__Clostridiales|f__Ruminococcaceae|g__GGB9673|s__GGB9673_SGB15171|t__SGB15171	Number of partners	-0.0604047	0.738459	0.983744	-0.0479492	0.789611	0.990264	0.279815
k__Bacteria|p__Firmicutes|c__Clostridia|o__Clostridia_unclassified|f__Clostridia_unclassified|g__Clostridia_unclassified|s__Clostridia_bacterium|t__SGB6343	Grades 1-3 (N=920)	-0.0415043	0.706521	0.979827	-0.0415047	0.707363	0.980762	0.377998
k__Bacteria|p__Firmicutes|c__Bacilli|o__Bacilli_unclassified|f__Bacilli_unclassified|g__Bacilli_unclassified|s__Bacilli_bacterium|t__SGB6447	Grades 4-6 (N=528)	0.103064	0.273537	0.901497	0.0929438	0.229989	0.892423	0.215374
k__Bacteria|p__Firmicutes|c__Negativicutes|o__Veillonellales|f__Veillonellaceae|g__Veillonella|s__Veillonella_atypica|t__SGB6936	Grades >6 (N=129)	-0.0393557	0.442887	0.944344	-0.0393557	0.443503	0.945897	0.0215484
k__Bacteria|p__Firmicutes|c__Clostridia|o__Clostridiales|f__Ruminococcaceae|g__Ruminococcaceae_unclassified|s__Ruminococcaceae_unclassified_SGB4425|t__SGB4425_group	Friend ties (same building)	-0.0269441	0.577609	0.962795	-0.0153486	0.33891	0.922041	0.232691
k__Bacteria|p__Firmicutes|c__Clostridia|o__Clostridiales|f__Ruminococcaceae|g__Faecalibacterium|s__Faecalibacterium_SGB15345|t__SGB15345	Friend ties (different building)	-0.0218646	0.939748	1	-0.00436643	0.777009	0.988927	0.002862
k__Bacteria|p__Tenericutes|c__Mollicutes|o__Acholeplasmatales|f__Acholeplasmatales_unclassified|g__Acholeplasmatales_unclassified|s__Acholeplasmatales_unclassified_SGB6584|t__SGB6584	Betweenness (friendship)	-0.0915729	0.296432	0.908678	-0.091573	0.297658	0.916296	0.992258
k__Bacteria|p__Firmicutes|c__Clostridia|o__Clostridiales|f__Lachnospiraceae|g__Lachnospira|s__Lachnospira_pectinoschiza|t__SGB5075_group	Transitivity (friendship)	-0.0128716	0.821026	0.991858	-0.0105696	0.787057	0.990209	0.0709392
k__Bacteria|p__Firmicutes|c__Clostridia|o__Clostridiales|f__Ruminococcaceae|g__Faecalibacterium|s__Faecalibacterium_prausnitzii|t__SGB15323	Familial ties (same building)	-0.0827067	0.0100791	0.489872	-0.0905312	0.0289848	0.644712	0.131219
k__Bacteria|p__Firmicutes|c__Clostridia|o__Clostridiales|f__Ruminococcaceae|g__Ruminococcaceae_unclassified|s__Ruminococcaceae_bacterium|t__SGB43319	Family ties (different building)	0.0163508	0.607334	0.965355	0.0163508	0.607962	0.969214	0.0520292
k__Bacteria|p__Firmicutes|c__Bacilli|o__Bacilli_unclassified|f__Bacilli_unclassified|g__Bacilli_unclassified|s__Bacilli_bacterium|t__SGB6421	Betweeness (familial)	0.0503536	0.29117	0.906885	0.0503536	0.292373	0.913756	0.628867
k__Bacteria|p__Firmicutes|c__Clostridia|o__Clostridiales|f__Ruminococcaceae|g__GGB9595|s__GGB9595_SGB15017|t__SGB15017	Transitivity (familial)	0.0195587	0.821995	0.992031	0.0155671	0.779513	0.989594	0.999927
k__Bacteria|p__Bacteroidetes|c__Bacteroidia|o__Bacteroidales|f__Bacteroidaceae|g__Bacteroides|s__Bacteroides_fragilis|t__SGB1853	Degree (all ties)	0.0878813	0.643746	0.970818	0.0878813	0.645835	0.974551	7.33137e-05
k__Bacteria|p__Firmicutes|c__Clostridia|o__Clostridiales|f__Clostridiaceae|g__Clostridiaceae_unclassified|s__Clostridiaceae_bacterium|t__SGB4269	Clustering coefficient (all ties)	0.039627	0.364994	0.926559	0.0381861	0.366011	0.929136	0.0377596
k__Bacteria|p__Firmicutes|c__Clostridia|o__Clostridiales|f__Lachnospiraceae|g__Lachnospiraceae_unclassified|s__Lachnospiraceae_bacterium|t__SGB4767	Betweenness (all ties)	-0.00465673	0.946879	1	-0.00155194	0.84486	0.996106	7.33137e-05
k__Bacteria|p__Firmicutes|c__Clostridia|o__Clostridiales|f__Lachnospiraceae|g__Lachnospiraceae_unclassified|s__Lachnospiraceae_bacterium|t__SGB4706	Kin percentage (to third degree)	-0.0304655	0.321617	0.915968	-0.0240964	0.224235	0.88903	0.014003
k__Bacteria|p__Firmicutes|c__Clostridia|o__Clostridiales|f__Ruminococcaceae|g__GGB9631|s__GGB9631_SGB15085|t__SGB15085	Altruism	0.0332756	0.258194	0.893678	0.032462	0.255668	0.902763	0.0122207
k__Bacteria|p__Planctomycetes|c__Planctomycetia|o__Pirellulales|f__Pirellulaceae|g__GGB6565|s__GGB6565_SGB9274|t__SGB9274	Risk taking	-0.0513419	0.104593	0.791323	-0.0542936	0.130737	0.837224	7.33137e-05
k__Bacteria|p__Bacteroidetes|c__Bacteroidia|o__Bacteroidales|f__Bacteroidaceae|g__Bacteroidaceae_unclassified|s__Bacteroidaceae_bacterium|t__SGB1478	Washing hands (N=1603)	-0.140643	0.26116	0.89489	-0.14945	0.29449	0.914841	0.739573
k__Bacteria|p__Firmicutes|c__Clostridia|o__Clostridiales|f__Clostridiaceae|g__Clostridium|s__Clostridium_perfringens|t__SGB6191	Distance to village center	-0.105082	0.3575	0.924947	-0.105082	0.359693	0.927791	0.48412
k__Bacteria|p__Firmicutes|c__CFGB1340|o__OFGB1340|f__FGB1340|g__GGB3256|s__GGB3256_SGB4303|t__SGB4303	Distance to main road	0.0257197	0.423712	0.940429	0.028981	0.485471	0.953625	0.93185
k__Bacteria|p__Firmicutes|c__Clostridia|o__Clostridiales|f__Ruminococcaceae|g__Faecalibacterium|s__Faecalibacterium_prausnitzii|t__SGB15317	Number of churches	-0.0125763	0.603203	0.964701	-0.0139481	0.655468	0.976135	7.33137e-05
k__Bacteria|p__Firmicutes|c__Clostridia|o__Clostridiales|f__Clostridiaceae|g__Clostridium|s__Clostridium_fessum|t__SGB4705	Altitude	0.00877704	0.720373	0.981351	0.0080729	0.705938	0.980497	0.472448
k__Bacteria|p__Firmicutes|c__Clostridia|o__Clostridia_unclassified|f__Clostridia_unclassified|g__Clostridia_unclassified|s__Clostridia_bacterium|t__SGB14005	Travel	0.0599925	0.0992208	0.786958	0.0663421	0.142033	0.843472	7.33137e-05
k__Bacteria|p__Firmicutes|c__Clostridia|o__Clostridia_unclassified|f__Clostridia_unclassified|g__Clostridia_unclassified|s__Clostridia_bacterium|t__SGB14861	Monthly expenditure	0.0451429	0.379304	0.929638	0.0417855	0.349574	0.924836	7.33137e-05
k__Bacteria|p__Firmicutes|c__Clostridia|o__Clostridiales|f__Ruminococcaceae|g__GGB9595|s__GGB9595_SGB15019|t__SGB15019	Household size	-0.0327042	0.333918	0.918374	-0.0210768	0.151346	0.847885	0.04385
k__Bacteria|p__Firmicutes|c__CFGB1218|o__OFGB1218|f__FGB1218|g__GGB2983|s__GGB2983_SGB3965|t__SGB3965	Household wealth index	-0.00878852	0.768032	0.986893	-0.00686483	0.707542	0.980784	0.966157
k__Bacteria|p__Firmicutes|c__Clostridia|o__Clostridiales|f__Ruminococcaceae|g__GGB9631|s__GGB9631_SGB15087|t__SGB15087	TV (N=958)	0.0422386	0.283375	0.904751	0.0404049	0.266311	0.906887	0.0302377
k__Bacteria|p__Firmicutes|c__Clostridia|o__Clostridiales|f__Ruminococcaceae|g__GGB9627|s__GGB9627_SGB15081|t__SGB15081	No electronics (N=89)	0.0374357	0.441156	0.943876	0.0374361	0.442057	0.945496	0.821603
k__Bacteria|p__Bacteroidetes|c__Bacteroidia|o__Bacteroidales|f__Tannerellaceae|g__Parabacteroides|s__Parabacteroides_distasonis|t__SGB1934	Earth/Sand floor (N=594)	0.117231	0.0102989	0.492564	0.117231	0.0105797	0.520523	0.825867
k__Bacteria|p__Firmicutes|c__Clostridia|o__Clostridiales|f__Lachnospiraceae|g__Blautia|s__Blautia_SGB4815|t__SGB4815_group	Ceramic floor (N=151)	-0.0191731	0.469569	0.949859	-0.0619454	0.833704	0.994978	7.33137e-05
k__Bacteria|p__Firmicutes|c__Clostridia|o__Clostridia_unclassified|f__Clostridia_unclassified|g__Clostridia_unclassified|s__Clostridia_bacterium|t__SGB13997	Glass windows (N=86)	0.0414353	0.562745	0.961096	0.0407664	0.556622	0.963365	0.094776
k__Bacteria|p__Firmicutes|c__Negativicutes|o__Veillonellales|f__Veillonellaceae|g__Veillonella|s__Veillonella_dispar|t__SGB6952	Unfinished windows (N=59)	0.0548217	0.294195	0.908678	0.0548217	0.294867	0.915049	7.33137e-05
k__Bacteria|p__Firmicutes|c__Clostridia|o__Clostridia_unclassified|f__Clostridia_unclassified|g__Clostridia_unclassified|s__Clostridia_bacterium|t__SGB14253	Clay/mud walls (N=1256)	0.00593717	0.864599	0.996109	0.00609457	0.867988	0.997222	0.957293
k__Bacteria|p__Firmicutes|c__Clostridia|o__Clostridiales|f__Ruminococcaceae|g__Gemmiger|s__Gemmiger_formicilis|t__SGB15300	Cement walls (N=402)	0.025893	0.350306	0.922874	0.0284817	0.426967	0.942113	0.067644
k__Bacteria|p__Firmicutes|c__Clostridia|o__Clostridiales|f__Lachnospiraceae|g__GGB3623|s__GGB3623_SGB4900|t__SGB4900	Concrete roof (N=37)	-0.0161492	0.725506	0.981715	-0.0164125	0.732033	0.983453	0.0495178
k__Bacteria|p__Firmicutes|c__Clostridia|o__Clostridiales|f__Lachnospiraceae|g__Lachnospiraceae_unclassified|s__Lachnospiraceae_bacterium|t__SGB5060	Sleeping rooms	-0.0114718	0.696876	0.978044	-0.0114718	0.697211	0.979798	0.997976
k__Bacteria|p__Firmicutes|c__Erysipelotrichia|o__Erysipelotrichales|f__Erysipelotrichaceae|g__Holdemanella|s__Holdemanella_biformis|t__SGB6806_group	Spring(protected) (N=1441)	0.0137696	0.574858	0.962424	0.0210563	0.767437	0.987935	7.33137e-05
k__Bacteria|p__Firmicutes|c__Clostridia|o__Clostridiales|f__Ruminococcaceae|g__GGB9636|s__GGB9636_SGB15107|t__SGB15107	Tube well (N=91)	0.0445437	0.466221	0.949489	0.026003	0.222385	0.888526	7.33137e-05
k__Bacteria|p__Firmicutes|c__Bacilli|o__Bacilli_unclassified|f__Bacilli_unclassified|g__Bacilli_unclassified|s__Bacilli_bacterium|t__SGB6521	Dug well(unprotected) (N=32)	-0.0833888	0.248928	0.889836	-0.0866322	0.270759	0.908545	7.33137e-05
k__Bacteria|p__Bacteroidetes|c__Bacteroidia|o__Bacteroidales|f__Rikenellaceae|g__Rikenellaceae_unclassified|s__Rikenellaceae_bacterium|t__SGB2229	Hemoglobin A1c	0.0526033	0.819268	0.991689	0.0156135	0.496792	0.954358	7.33137e-05
k__Bacteria|p__Firmicutes|c__Clostridia|o__Clostridia_unclassified|f__Clostridia_unclassified|g__GGB9284|s__GGB9284_SGB14237|t__SGB14237	Mean arterial pressure	0.114921	0.0179726	0.55892	0.113089	0.0169378	0.583994	7.33137e-05
k__Bacteria|p__Firmicutes|c__Erysipelotrichia|o__Erysipelotrichales|f__Erysipelotrichaceae|g__GGB4888|s__GGB4888_SGB6837|t__SGB6837	Body mass index	-0.0286243	0.447982	0.944487	-0.0286243	0.449286	0.946808	7.33137e-05
k__Bacteria|p__Firmicutes|c__Clostridia|o__Clostridia_unclassified|f__Clostridia_unclassified|g__Clostridia_unclassified|s__Clostridia_bacterium|t__SGB14256	Heart rate	0.0138894	0.663288	0.974416	0.0361209	0.922232	1	7.33137e-05
k__Bacteria|p__Firmicutes|c__Clostridia|o__Clostridia_unclassified|f__Clostridia_unclassified|g__GGB9288|s__GGB9288_SGB14243|t__SGB14243	Oxygen saturation	0.0598307	0.00832165	0.466657	0.0598307	0.00857068	0.492628	0.743251
k__Bacteria|p__Firmicutes|c__Clostridia|o__Clostridiales|f__Ruminococcaceae|g__Ruminococcaceae_unclassified|s__Ruminococcaceae_bacterium|t__SGB14834	Hemoglobin total	-0.034048	0.540037	0.957243	-0.0339109	0.538999	0.961209	7.33137e-05
k__Bacteria|p__Firmicutes|c__Firmicutes_unclassified|o__Firmicutes_unclassified|f__Firmicutes_unclassified|g__Firmicutes_unclassified|s__Firmicutes_bacterium_AF16_15|t__SGB4993	Poor (N=223)	-0.0336953	0.595853	0.963989	-0.0171577	0.313749	0.91876	0.0704874
k__Bacteria|p__Firmicutes|c__Clostridia|o__Clostridia_unclassified|f__Clostridia_unclassified|g__Clostridia_unclassified|s__Clostridia_bacterium|t__SGB15377	Fair (N=969)	0.0576648	0.0237556	0.592849	0.0576648	0.0241103	0.621772	7.33137e-05
k__Bacteria|p__Firmicutes|c__Clostridia|o__Clostridiales|f__Clostridiaceae|g__Butyricicoccus|s__Butyricicoccus_SGB14990|t__SGB14990	Very good (N=79)	-0.0352442	0.4297	0.94183	-0.0351443	0.428947	0.942682	0.149608
k__Bacteria|p__Firmicutes|c__Clostridia|o__Clostridiales|f__Lachnospiraceae|g__GGB3474|s__GGB3474_SGB4637|t__SGB4637	Excellent (N=132)	-0.0673484	0.0494048	0.695364	-0.0673484	0.0500496	0.712478	0.304955
k__Bacteria|p__Firmicutes|c__Clostridia|o__Clostridia_unclassified|f__Clostridia_unclassified|g__Clostridia_unclassified|s__Clostridia_bacterium|t__SGB15385	Cough (N=413)	-0.0491802	0.166376	0.850059	-0.0581633	0.262351	0.905462	7.33137e-05
k__Bacteria|p__Firmicutes|c__Clostridia|o__Clostridiales|f__Ruminococcaceae|g__GGB9618|s__GGB9618_SGB15065|t__SGB15065	Bristol stool scale	-0.00760651	0.768031	0.986893	-0.00802392	0.782791	0.989982	7.33137e-05
k__Bacteria|p__Firmicutes|c__Clostridia|o__Clostridiales|f__Ruminococcaceae|g__GGB9642|s__GGB9642_SGB15119|t__SGB15119	Diarrhea (N=85)	0.00397863	0.869549	0.997016	0.00430602	0.879546	0.997913	7.33137e-05
k__Bacteria|p__Firmicutes|c__Clostridia|o__Clostridia_unclassified|f__Clostridia_unclassified|g__Clostridia_unclassified|s__Clostridia_bacterium|t__SGB15370	Diabetes (N=40)	0.0356295	0.147445	0.834174	0.0445295	0.28073	0.910838	7.33137e-05
k__Bacteria|p__Firmicutes|c__Clostridia|o__Clostridiales|f__Lachnospiraceae|g__GGB3746|s__GGB3746_SGB5089|t__SGB5089	Allergies (N=124)	0.0303618	0.537571	0.9572	0.0303618	0.538052	0.961209	7.33137e-05
k__Bacteria|p__Firmicutes|c__Bacilli|o__Lactobacillales|f__Streptococcaceae|g__Streptococcus|s__Streptococcus_equinus|t__SGB8022	Heart disease (N=59)	0.0450045	0.625313	0.967419	0.051561	0.673067	0.979043	0.182644
k__Bacteria|p__Firmicutes|c__Clostridia|o__Clostridia_unclassified|f__Clostridia_unclassified|g__Clostridia_unclassified|s__Clostridia_bacterium|t__SGB15374	Asthma (N=62)	-0.0127062	0.577395	0.962669	-0.0127062	0.577697	0.965431	0.135733
k__Bacteria|p__Firmicutes|c__Bacilli|o__Bacilli_unclassified|f__Bacilli_unclassified|g__GGB4710|s__GGB4710_SGB6522|t__SGB6522	Stomach illness (N=261)	0.00595741	0.88241	0.998002	0.0120772	0.94529	1	7.33137e-05
k__Bacteria|p__Firmicutes|c__Clostridia|o__Clostridiales|f__Lachnospiraceae|g__Coprococcus|s__Coprococcus_eutactus|t__SGB5121	Intestinal illness (N=103)	0.0739912	0.029369	0.62532	0.0739912	0.0299226	0.648217	0.00415428
k__Bacteria|p__Firmicutes|c__Clostridia|o__Clostridia_unclassified|f__Clostridia_unclassified|g__GGB9067|s__GGB9067_SGB13986|t__SGB13986	Arthritis (N=43)	-0.0506849	0.432797	0.942473	-0.0506848	0.43373	0.94389	0.932681
k__Bacteria|p__Firmicutes|c__Clostridia|o__Clostridia_unclassified|f__Clostridia_unclassified|g__Clostridia_unclassified|s__Clostridia_unclassified_SGB4373|t__SGB4373	Painkillers (N=1184)	0.192136	0.00159331	0.261808	0.189039	0.00154587	0.251414	7.33137e-05
k__Bacteria|p__Firmicutes|c__Clostridia|o__Clostridia_unclassified|f__Clostridia_unclassified|g__Clostridia_unclassified|s__Clostridia_bacterium|t__SGB53819	Antibiotics (N=242)	-0.00499807	0.845329	0.994608	-0.00499807	0.845536	0.996106	7.33137e-05
k__Bacteria|p__Firmicutes|c__Clostridia|o__Clostridiales|f__Clostridiaceae|g__Clostridium|s__Clostridium_sp_AF27_2AA|t__SGB4712	Anti-diarrheal (N=60)	0.0867193	0.410449	0.936328	0.0577384	0.521779	0.95878	0.135661
k__Bacteria|p__Bacteroidetes|c__Bacteroidia|o__Bacteroidales|f__Prevotellaceae|g__Prevotella|s__Prevotella_stercorea|t__SGB1679	Anti-parasitic (N=49)	-0.0540262	0.683171	0.976372	0.0240613	0.43873	0.944675	0.465572
k__Bacteria|p__Firmicutes|c__Clostridia|o__Clostridia_unclassified|f__Clostridia_unclassified|g__Clostridia_unclassified|s__Clostridia_bacterium|t__SGB3988	Anti-fungal (N=41)	-0.0178733	0.425706	0.940561	-0.024294	0.569346	0.965406	7.33137e-05
k__Bacteria|p__Firmicutes|c__CFGB11737|o__OFGB11737|f__FGB11737|g__GGB34228|s__GGB34228_SGB72916|t__SGB72916	Vitamins (N=335)	0.00208329	0.672659	0.97591	0.00955514	0.935585	1	7.33137e-05
k__Bacteria|p__Firmicutes|c__Clostridia|o__Clostridiales|f__Ruminococcaceae|g__GGB9590|s__GGB9590_SGB15012|t__SGB15012	Anti-hypertensive (N=82)	-0.0259878	0.794241	0.990213	-0.0217889	0.756554	0.987317	7.33137e-05
k__Bacteria|p__Firmicutes|c__Clostridia|o__Clostridia_unclassified|f__Clostridia_unclassified|g__Clostridia_unclassified|s__Clostridia_bacterium|t__SGB14291	Reserved (N=1666)	-0.00509485	0.911425	0.999947	-0.00509485	0.911524	1	0.957107
k__Bacteria|p__Firmicutes|c__Clostridia|o__Clostridiales|f__Clostridiaceae|g__Clostridiaceae_unclassified|s__Clostridiaceae_unclassified_SGB4769|t__SGB4769	Nervous (N=950)	-0.0385692	0.547318	0.958272	-0.031747	0.472045	0.951274	0.677912
k__Bacteria|p__Firmicutes|c__Clostridia|o__Clostridiales|f__Ruminococcaceae|g__GGB9621|s__GGB9621_SGB15073|t__SGB15073	Openness (N=1550)	0.0394647	0.297716	0.908678	0.0421725	0.330983	0.920777	7.33137e-05
k__Bacteria|p__Firmicutes|c__Bacilli|o__Bacilli_unclassified|f__Bacilli_unclassified|g__Bacilli_unclassified|s__Bacilli_bacterium|t__SGB6606	Cognitive impairment (N=100)	-0.0937745	0.0896198	0.773752	-0.099031	0.108182	0.810259	7.33137e-05
k__Bacteria|p__Firmicutes|c__Clostridia|o__Clostridiales|f__Lachnospiraceae|g__Lachnospiraceae_unclassified|s__Lachnospiraceae_unclassified_SGB4882|t__SGB4882	Dementia (N=185)	0.0116079	0.766661	0.986893	0.0118117	0.771002	0.98836	0.01587
k__Bacteria|p__Proteobacteria|c__CFGB2394|o__OFGB2394|f__FGB2394|g__GGB6544|s__GGB6544_SGB9243|t__SGB9243	Alcohol daily frequency	0.0276624	0.494123	0.952302	0.0276625	0.494663	0.954129	0.957496
k__Bacteria|p__Firmicutes|c__Clostridia|o__Clostridiales|f__Clostridiaceae|g__Clostridium|s__Clostridium_ventriculi|t__SGB6190	Cigarette usage (N=82)	-0.108709	0.14418	0.83116	-0.108709	0.146105	0.845494	0.16861
k__Bacteria|p__Firmicutes|c__CFGB1798|o__OFGB1798|f__FGB1798|g__GGB4769|s__GGB4769_SGB6602|t__SGB6602	Cigarette frequency	-0.0342379	0.565096	0.961342	-0.0342379	0.566083	0.965078	0.0752443
k__Bacteria|p__Firmicutes|c__Clostridia|o__Clostridiales|f__Ruminococcaceae|g__GGB9635|s__GGB9635_SGB15101|t__SGB15101	Mild anxiety (N=395)	0.0770324	0.146312	0.834174	0.0531293	0.0727273	0.759656	0.0646124
k__Bacteria|p__Firmicutes|c__Bacilli|o__Bacilli_unclassified|f__Bacilli_unclassified|g__GGB4750|s__GGB4750_SGB6579|t__SGB6579	Moderate anxiety (N=123)	0.0476217	0.340191	0.921102	0.0476218	0.340837	0.922903	0.200658
k__Bacteria|p__Firmicutes|c__Clostridia|o__Clostridiales|f__Lachnospiraceae|g__Dorea|s__Dorea_longicatena|t__SGB4582_group	Severe anxiety (N=59)	0.0322154	0.458073	0.947778	0.0226804	0.3344	0.921217	0.321134
k__Bacteria|p__Firmicutes|c__Clostridia|o__Clostridiales|f__Ruminococcaceae|g__GGB9632|s__GGB9632_SGB15089|t__SGB15089	Mild depression (N=469)	0.0480641	0.227409	0.879939	0.0526577	0.279216	0.910797	7.33137e-05
k__Bacteria|p__Firmicutes|c__Clostridia|o__Clostridiales|f__Lachnospiraceae|g__Blautia|s__Blautia_massiliensis|t__SGB4826_group	Moderate depression (N=138)	0.00301594	0.882519	0.998002	0.00619223	0.943119	1	7.33137e-05
k__Bacteria|p__Firmicutes|c__Clostridia|o__Clostridia_unclassified|f__Clostridia_unclassified|g__Clostridia_unclassified|s__Clostridia_bacterium|t__SGB15038	Severe depression (N=89)	0.0233093	0.505527	0.953188	0.0237579	0.5149	0.957004	0.0685063
k__Bacteria|p__Firmicutes|c__Clostridia|o__Clostridiales|f__Clostridiaceae|g__Clostridiaceae_unclassified|s__Clostridiaceae_bacterium_OM08_6BH|t__SGB4768	Cat (N=960)	0.0593615	0.190197	0.863983	0.0578099	0.181392	0.866101	7.33137e-05
k__Bacteria|p__Firmicutes|c__Clostridia|o__Clostridiales|f__Ruminococcaceae|g__GGB9701|s__GGB9701_SGB15218|t__SGB15218	Dog (N=1384)	0.0362116	0.34702	0.922874	0.0362116	0.348302	0.924436	7.33137e-05
k__Bacteria|p__Firmicutes|c__Clostridia|o__Clostridiales|f__Lachnospiraceae|g__Fusicatenibacter|s__Fusicatenibacter_saccharivorans|t__SGB4874	Parakeet (N=157)	0.0216388	0.525759	0.955823	0.0232724	0.561425	0.963815	0.0983451
k__Bacteria|p__Firmicutes|c__Bacilli|o__Lactobacillales|f__Lactobacillaceae|g__Ligilactobacillus|s__Ligilactobacillus_ruminis|t__SGB7061	No pets (N=220)	0.0334264	0.569048	0.961827	0.0345753	0.582144	0.966144	0.160987
k__Bacteria|p__Firmicutes|c__Clostridia|o__Clostridia_unclassified|f__Clostridia_unclassified|g__Clostridia_unclassified|s__Clostridia_bacterium|t__SGB14190	Cow (N=535)	0.115468	0.117108	0.806999	0.154365	0.359951	0.927791	0.0568288
k__Bacteria|p__Firmicutes|c__Clostridia|o__Clostridiales|f__Ruminococcaceae|g__Ruminococcaceae_unclassified|s__Ruminococcaceae_unclassified_SGB69291|t__SGB69291	Goat (N=63)	-0.0282413	0.659875	0.974111	-0.0278351	0.65604	0.976158	0.0849849
k__Bacteria|p__Firmicutes|c__Clostridia|o__Clostridiales|f__Ruminococcaceae|g__GGB9687|s__GGB9687_SGB15191|t__SGB15191	Pig (N=269)	-0.0518031	0.190763	0.863983	-0.0506729	0.183952	0.866564	0.744819
k__Bacteria|p__Firmicutes|c__Clostridia|o__Clostridiales|f__Ruminococcaceae|g__Ruminococcaceae_unclassified|s__Ruminococcaceae_bacterium|t__SGB15084	Chicken (N=1664)	0.0884315	0.163838	0.847892	0.0841936	0.148713	0.846469	0.858165
k__Bacteria|p__Firmicutes|c__Clostridia|o__Clostridiales|f__Ruminococcaceae|g__GGB9604|s__GGB9604_SGB15036|t__SGB15036	Duck (N=636)	-0.0568673	0.225206	0.878847	-0.0568673	0.227112	0.890576	0.999457
k__Bacteria|p__Firmicutes|c__Clostridia|o__Clostridiales|f__Ruminococcaceae|g__Ruminococcaceae_unclassified|s__Ruminococcaceae_unclassified_SGB15233|t__SGB15233	Turkey (N=413)	0.00171814	0.939324	1	0.00392564	0.979599	1	0.0070997
k__Bacteria|p__Firmicutes|c__Clostridia|o__Clostridiales|f__Ruminococcaceae|g__GGB9636|s__GGB9636_SGB15108|t__SGB15108	Sheep (N=51)	0.04624	0.942547	1	0.00522543	0.607589	0.969214	0.547832
k__Bacteria|p__Firmicutes|c__Clostridia|o__Clostridiales|f__Ruminococcaceae|g__GGB9637|s__GGB9637_SGB15111|t__SGB15111	Geese (N=82)	-0.0533205	0.0870233	0.772908	-0.052389	0.0843455	0.777753	0.214613
k__Bacteria|p__Firmicutes|c__Bacilli|o__Bacilli_unclassified|f__Bacilli_unclassified|g__GGB4651|s__GGB4651_SGB6438|t__SGB6438	Horse (N=468)	-0.0176566	0.785897	0.989149	-0.0176566	0.786245	0.990209	7.33137e-05
k__Bacteria|p__Firmicutes|c__Clostridia|o__Clostridiales|f__Ruminococcaceae|g__GGB9705|s__GGB9705_SGB15224|t__SGB15224	Rabbit (N=176)	0.0348242	0.0674203	0.737032	0.0411251	0.137435	0.840371	0.0132025
k__Bacteria|p__Firmicutes|c__Clostridia|o__Clostridiales|f__Lachnospiraceae|g__Coprococcus|s__Coprococcus_eutactus|t__SGB5117	No farm animals (N=171)	-0.0446863	0.434705	0.942664	-0.0413389	0.468472	0.950992	0.075541
k__Bacteria|p__Firmicutes|c__Clostridia|o__Clostridia_unclassified|f__Clostridia_unclassified|g__Clostridia_unclassified|s__Clostridia_bacterium|t__SGB4365	Mice (N=820)	-0.0480162	0.771678	0.987073	-0.0182899	0.521985	0.95878	7.33137e-05
k__Bacteria|p__Firmicutes|c__Clostridia|o__Clostridiales|f__Clostridiales_unclassified|g__Clostridiales_unclassified|s__Clostridiales_bacterium_KLE1615|t__SGB5090_group	Bat (N=546)	-0.0497611	0.346946	0.922874	-0.0473433	0.328675	0.920651	0.995999
k__Bacteria|p__Firmicutes|c__Clostridia|o__Clostridiales|f__Lachnospiraceae|g__Lachnospira|s__Lachnospira_sp_NSJ_43|t__SGB5087	Lizard (N=534)	-0.0605206	0.253059	0.892238	-0.0603228	0.252305	0.901144	7.33137e-05
k__Bacteria|p__Bacteroidetes|c__Bacteroidia|o__Bacteroidales|f__Bacteroidaceae|g__Bacteroides|s__Bacteroides_uniformis|t__SGB1836_group	Snake (N=546)	0.0630826	0.412918	0.937314	0.0393465	0.266912	0.907251	0.208801
k__Bacteria|p__Firmicutes|c__Clostridia|o__Clostridiales|f__Ruminococcaceae|g__GGB9618|s__GGB9618_SGB15064|t__SGB15064	Bird (N=660)	-0.00947683	0.649695	0.972478	-0.0121618	0.724813	0.983117	7.33137e-05
k__Bacteria|p__Elusimicrobia|c__Elusimicrobia|o__Elusimicrobiales|f__Elusimicrobiales_unclassified|g__Elusimicrobiales_unclassified|s__Elusimicrobiales_bacterium|t__SGB19692	Possum (N=588)	0.0141358	0.825074	0.992157	0.0209371	0.882155	0.998399	0.571347
k__Bacteria|p__Firmicutes|c__Clostridia|o__Clostridiales|f__Clostridiaceae|g__Clostridium|s__Clostridium_sp_AM33_3|t__SGB4711	Rat (N=590)	0.0390751	0.366566	0.926559	0.0321217	0.295471	0.915304	0.0391119
k__Bacteria|p__Firmicutes|c__Clostridia|o__Clostridia_unclassified|f__Clostridia_unclassified|g__Clostridia_unclassified|s__Clostridia_bacterium|t__SGB14311	Squirrel (N=51)	0.070061	0.0709117	0.742848	0.0690615	0.0817314	0.773289	7.33137e-05
k__Bacteria|p__Firmicutes|c__Clostridia|o__Clostridia_unclassified|f__Clostridia_unclassified|g__GGB9059|s__GGB9059_SGB13976|t__SGB13976	No wild animals (N=591)	0.0845347	0.154629	0.840815	0.0757447	0.114089	0.816694	0.785605
k__Bacteria|p__Firmicutes|c__Clostridia|o__Clostridiales|f__Ruminococcaceae|g__GGB9699|s__GGB9699_SGB15216|t__SGB15216	Beans	-0.0060339	0.90928	0.999938	-0.0050668	0.892553	0.999203	0.341603
k__Bacteria|p__Firmicutes|c__Bacilli|o__Bacilli_unclassified|f__Bacilli_unclassified|g__Bacilli_unclassified|s__Bacilli_bacterium|t__SGB6529	Tortillas	-0.0024908	0.729431	0.98219	0.0249703	0.97649	1	0.616364
k__Bacteria|p__Firmicutes|c__Clostridia|o__Clostridia_unclassified|f__Clostridia_unclassified|g__Clostridia_unclassified|s__Clostridia_bacterium|t__SGB14193	Rice	0.0224311	0.47757	0.951206	0.0337903	0.696457	0.979703	0.80649
k__Bacteria|p__Firmicutes|c__Clostridia|o__Clostridia_unclassified|f__Clostridia_unclassified|g__Clostridia_unclassified|s__Clostridia_bacterium|t__SGB14017	Bread	0.0157223	0.733226	0.982659	0.0157223	0.733668	0.983673	0.0986064
k__Bacteria|p__Firmicutes|c__Bacilli|o__Bacilli_unclassified|f__Bacilli_unclassified|g__Bacilli_unclassified|s__Bacilli_bacterium|t__SGB6503	Milk	0.122328	0.0103736	0.49422	0.129366	0.0182041	0.590565	0.371743
k__Bacteria|p__Firmicutes|c__Clostridia|o__Clostridiales|f__Lachnospiraceae|g__Blautia|s__Blautia_faecis|t__SGB4820	Yogurt	0.00799887	0.980249	1	-0.00126261	0.876579	0.997471	7.33137e-05
k__Bacteria|p__Firmicutes|c__Clostridia|o__Clostridia_unclassified|f__Clostridia_unclassified|g__Clostridia_unclassified|s__Clostridia_bacterium|t__SGB6370	Cream/butter	0.102455	0.585797	0.963279	0.0539284	0.301413	0.916937	0.730622
k__Bacteria|p__Lentisphaerae|c__Lentisphaeria|o__Lentisphaeria_unclassified|f__Lentisphaeria_unclassified|g__Lentisphaeria_unclassified|s__Lentisphaeria_bacterium|t__SGB9209	Cheese	0.224561	0.270451	0.899602	0.110523	0.281187	0.911213	0.97891
k__Bacteria|p__Firmicutes|c__Clostridia|o__Clostridiales|f__Lachnospiraceae|g__Anaerobutyricum|s__Anaerobutyricum_hallii|t__SGB4532	Eggs	-0.0125752	0.705922	0.979827	-0.0125753	0.706589	0.980746	7.33137e-05
k__Bacteria|p__Firmicutes|c__Clostridia|o__Clostridiales|f__Lachnospiraceae|g__Mediterraneibacter|s__Mediterraneibacter_sp_gm002|t__SGB4553	Vegetables	-0.0134255	0.89587	0.998894	-0.00909843	0.84989	0.996214	0.754835
k__Bacteria|p__Firmicutes|c__Clostridia|o__Clostridiales|f__Lachnospiraceae|g__Lachnospiraceae_unclassified|s__Lachnospiraceae_bacterium|t__SGB4648	Fruits	0.00455582	0.817125	0.991536	-0.0121529	0.950502	1	0.0346918
k__Bacteria|p__Firmicutes|c__Bacilli|o__Bacilli_unclassified|f__Bacilli_unclassified|g__Bacilli_unclassified|s__Bacilli_bacterium|t__SGB6868	Natural juice	-0.177068	0.289726	0.906785	-0.175737	0.288086	0.912739	0.856773
k__Bacteria|p__Firmicutes|c__Clostridia|o__Clostridia_unclassified|f__Clostridia_unclassified|g__Clostridia_unclassified|s__Clostridia_unclassified_SGB4374|t__SGB4374	Chicken	0.150198	0.237437	0.88491	0.150198	0.241808	0.896767	0.954974
k__Bacteria|p__Bacteroidetes|c__Bacteroidia|o__Bacteroidales|f__Rikenellaceae|g__GGB1617|s__GGB1617_SGB2214|t__SGB2214	Beef/pork	0.053052	0.338941	0.920296	0.0527934	0.337404	0.921689	7.33137e-05
k__Bacteria|p__Kiritimatiellaeota|c__Kiritimatiellae|o__Kiritimatiellae_unclassified|f__Kiritimatiellae_unclassified|g__Kiritimatiellae_unclassified|s__Kiritimatiellae_bacterium|t__SGB17364	Ham/sausages/hotdog	0.0667804	0.291298	0.906885	0.0667804	0.292165	0.913625	0.091921
k__Bacteria|p__Firmicutes|c__Clostridia|o__Clostridiales|f__Ruminococcaceae|g__GGB9634|s__GGB9634_SGB15099|t__SGB15099	Fish	0.0161448	0.732683	0.98263	0.0135743	0.708779	0.980916	7.33137e-05
k__Bacteria|p__Firmicutes|c__Bacilli|o__Bacilli_unclassified|f__Bacilli_unclassified|g__GGB4693|s__GGB4693_SGB6491|t__SGB6491	Diet diversity score	-0.060553	0.295291	0.908678	-0.110744	0.601154	0.968811	0.479404
k__Bacteria|p__Firmicutes|c__Clostridia|o__Clostridiales|f__Ruminococcaceae|g__GGB3185|s__GGB3185_SGB4208|t__SGB4208	Living with partner (N=1232)	-0.0175291	0.709884	0.980398	-0.0172542	0.706163	0.980608	0.998482
k__Bacteria|p__Firmicutes|c__Bacilli|o__Bacilli_unclassified|f__Bacilli_unclassified|g__GGB4700|s__GGB4700_SGB6506|t__SGB6506	Number of partners	0.0494094	0.36836	0.926559	0.0549019	0.452123	0.947601	7.33137e-05
k__Bacteria|p__Firmicutes|c__Bacilli|o__Bacilli_unclassified|f__Bacilli_unclassified|g__Bacilli_unclassified|s__Bacilli_bacterium|t__SGB58483	Grades 1-3 (N=920)	NA	NA	NA	NA	NA	NA	NA
k__Bacteria|p__Firmicutes|c__Clostridia|o__Clostridia_unclassified|f__Clostridia_unclassified|g__Clostridia_unclassified|s__Clostridia_bacterium|t__SGB14078	Grades 4-6 (N=528)	0.254616	0.384115	0.931502	0.226948	0.334419	0.921217	0.346584
k__Bacteria|p__Proteobacteria|c__Alphaproteobacteria|o__Alphaproteobacteria_unclassified|f__Alphaproteobacteria_unclassified|g__Alphaproteobacteria_unclassified|s__Alphaproteobacteria_bacterium|t__SGB9324	Grades >6 (N=129)	0.0316925	0.636321	0.969866	0.0390511	0.701408	0.980087	0.200813
k__Bacteria|p__Firmicutes|c__Clostridia|o__Clostridiales|f__Ruminococcaceae|g__Ruminococcus|s__Ruminococcus_sp_JE7A12|t__SGB4272	Friend ties (same building)	-0.0044198	0.988074	1	-0.0011388	0.954077	1	0.0674639
k__Bacteria|p__Firmicutes|c__Clostridia|o__Clostridia_unclassified|f__Clostridia_unclassified|g__GGB4569|s__GGB4569_SGB6312|t__SGB6312	Friend ties (different building)	0.191394	0.0161565	0.543756	0.191394	0.0179446	0.590204	0.0341124
k__Bacteria|p__Firmicutes|c__Bacilli|o__Bacilli_unclassified|f__Bacilli_unclassified|g__GGB4714|s__GGB4714_SGB6528|t__SGB6528	Betweenness (friendship)	0.120063	0.362689	0.926498	0.0941828	0.29713	0.916086	5.02767e-05
k__Bacteria|p__Firmicutes|c__Bacilli|o__Bacilli_unclassified|f__Bacilli_unclassified|g__GGB4713|s__GGB4713_SGB6526|t__SGB6526	Transitivity (friendship)	0.0389884	0.654628	0.973208	0.0343106	0.623293	0.971076	0.0887816
k__Bacteria|p__Firmicutes|c__Clostridia|o__Clostridiales|f__Lachnospiraceae|g__GGB3617|s__GGB3617_SGB4891|t__SGB4891	Familial ties (same building)	0.0695142	0.137226	0.82539	0.0701041	0.142456	0.84401	0.925014
k__Bacteria|p__Firmicutes|c__Clostridia|o__Clostridia_unclassified|f__Clostridia_unclassified|g__Clostridia_unclassified|s__Clostridia_unclassified_SGB4367|t__SGB4367	Family ties (different building)	0.0535541	0.146963	0.834174	0.0585794	0.187275	0.869245	0.126722
k__Bacteria|p__Firmicutes|c__Bacilli|o__Bacilli_unclassified|f__Bacilli_unclassified|g__GGB4638|s__GGB4638_SGB6417|t__SGB6417	Betweeness (familial)	-0.302734	0.0404143	0.668117	-0.302734	0.043142	0.696469	0.672051
k__Bacteria|p__Firmicutes|c__Bacilli|o__Bacilli_unclassified|f__Bacilli_unclassified|g__GGB4701|s__GGB4701_SGB6508|t__SGB6508	Transitivity (familial)	0.0714849	0.122342	0.810586	0.0718367	0.125752	0.828871	0.973744
k__Bacteria|p__Proteobacteria|c__Alphaproteobacteria|o__Alphaproteobacteria_unclassified|f__Alphaproteobacteria_unclassified|g__Alphaproteobacteria_unclassified|s__Alphaproteobacteria_bacterium|t__SGB9311	Degree (all ties)	-0.0289359	0.528058	0.956091	0.0773863	0.854137	0.996476	0.239993
k__Bacteria|p__Candidatus_Melainabacteria|c__Candidatus_Melainabacteria_unclassified|o__Candidatus_Gastranaerophilales|f__Candidatus_Gastranaerophilales_unclassified|g__Candidatus_Gastranaerophilales_unclassified|s__Candidatus_Gastranaerophilales_bacterium|t__SGB8629	Clustering coefficient (all ties)	-0.0810369	0.400977	0.935443	-0.076676	0.376054	0.931746	0.666345
k__Bacteria|p__Bacteroidetes|c__Bacteroidia|o__Bacteroidales|f__Prevotellaceae|g__Prevotellamassilia|s__Prevotellamassilia_timonensis|t__SGB1477_group	Betweenness (all ties)	-0.0724529	0.191792	0.864724	-0.0724529	0.192241	0.871429	7.33137e-05
k__Bacteria|p__Bacteroidetes|c__CFGB671|o__OFGB671|f__FGB671|g__GGB1669|s__GGB1669_SGB2285|t__SGB2285	Kin percentage (to third degree)	0.0349281	0.572608	0.962424	0.0382498	0.609529	0.969466	0.822405
k__Bacteria|p__Firmicutes|c__Clostridia|o__Clostridiales|f__Lachnospiraceae|g__Lachnospiraceae_unclassified|s__Lachnospiraceae_unclassified_SGB4904|t__SGB4904	Altruism	0.086312	0.120593	0.80922	0.105302	0.214946	0.884715	0.995971
k__Bacteria|p__Firmicutes|c__Clostridia|o__Clostridia_unclassified|f__Clostridia_unclassified|g__Clostridia_unclassified|s__Clostridia_bacterium|t__SGB14110	Risk taking	0.0668468	0.43034	0.94183	0.0562763	0.365918	0.929136	0.0670137
k__Bacteria|p__Firmicutes|c__Clostridia|o__Clostridia_unclassified|f__Clostridia_unclassified|g__Clostridia_unclassified|s__Clostridia_bacterium|t__SGB4329	Washing hands (N=1603)	-0.0270207	0.649922	0.972493	-0.0270207	0.650364	0.975549	0.766824
k__Bacteria|p__Firmicutes|c__Clostridia|o__Clostridiales|f__Clostridiaceae|g__Butyricicoccus|s__Butyricicoccus_sp_AM29_23AC|t__SGB14991	Distance to village center	-0.0123195	0.7721	0.987073	-0.0116655	0.760336	0.98762	7.33137e-05
k__Bacteria|p__Firmicutes|c__Clostridia|o__Clostridia_unclassified|f__Clostridia_unclassified|g__Clostridia_unclassified|s__Clostridia_bacterium|t__SGB14263	Distance to main road	0.0196248	0.621503	0.967398	0.0196248	0.62203	0.971076	0.521746
k__Bacteria|p__Firmicutes|c__Clostridia|o__Clostridia_unclassified|f__Clostridia_unclassified|g__Clostridia_unclassified|s__Clostridia_bacterium|t__SGB14081	Number of churches	0.206733	0.119516	0.808159	0.206733	0.123564	0.826502	0.709481
k__Bacteria|p__Firmicutes|c__Clostridia|o__Clostridia_unclassified|f__Clostridia_unclassified|g__Clostridia_unclassified|s__Clostridia_unclassified_SGB20792|t__SGB20792	Altitude	0.0685632	0.0733371	0.750366	0.0685633	0.0742412	0.761172	0.68574
k__Bacteria|p__Firmicutes|c__Clostridia|o__Clostridia_unclassified|f__Clostridia_unclassified|g__GGB9278|s__GGB9278_SGB14230|t__SGB14230	Travel	-0.00504378	0.939761	1	-0.00504377	0.939815	1	0.994106
k__Bacteria|p__Firmicutes|c__Clostridia|o__Clostridiales|f__Ruminococcaceae|g__GGB9636|s__GGB9636_SGB15109|t__SGB15109	Monthly expenditure	0.0253362	0.945741	1	-0.00378164	0.729082	0.983227	7.33137e-05
k__Bacteria|p__Firmicutes|c__Clostridia|o__Clostridiales|f__Lachnospiraceae|g__GGB3632|s__GGB3632_SGB4920|t__SGB4920	Household size	0.0270546	0.712986	0.981035	0.0133749	0.469048	0.950992	0.170024
k__Bacteria|p__Firmicutes|c__Clostridia|o__Clostridiales|f__Ruminococcaceae|g__GGB9677|s__GGB9677_SGB15180|t__SGB15180	Household wealth index	0.049408	0.117497	0.807649	0.0587583	0.195405	0.87464	0.022097
k__Bacteria|p__Firmicutes|c__Clostridia|o__Clostridia_unclassified|f__Clostridia_unclassified|g__Clostridia_unclassified|s__Clostridia_bacterium|t__SGB14004	TV (N=958)	0.051037	0.448035	0.944535	0.0510371	0.448692	0.946763	7.33137e-05
k__Bacteria|p__Firmicutes|c__Clostridia|o__Clostridia_unclassified|f__Clostridia_unclassified|g__Clostridia_unclassified|s__Clostridia_bacterium|t__SGB14001	No electronics (N=89)	0.077896	0.561484	0.961096	0.0778961	0.562659	0.963854	0.40586
k__Bacteria|p__Firmicutes|c__Bacilli|o__Bacilli_unclassified|f__Bacilli_unclassified|g__Bacilli_unclassified|s__Bacilli_bacterium|t__SGB6517	Earth/Sand floor (N=594)	-0.133466	0.699733	0.978929	-0.0299586	0.33871	0.921974	0.593053
k__Bacteria|p__Verrucomicrobia|c__Opitutae|o__Opitutales|f__Opitutales_unclassified|g__GGB6128|s__GGB6128_SGB8774|t__SGB8774	Ceramic floor (N=151)	0.1389	0.173028	0.854472	0.1389	0.176035	0.864789	0.0243365
k__Bacteria|p__Firmicutes|c__Clostridia|o__Clostridia_unclassified|f__Clostridia_unclassified|g__Clostridia_unclassified|s__Clostridia_unclassified_SGB6385|t__SGB6385	Glass windows (N=86)	0.0389112	0.694792	0.977631	0.0355747	0.669988	0.978484	7.33137e-05
k__Bacteria|p__Firmicutes|c__Clostridia|o__Clostridiales|f__Ruminococcaceae|g__GGB9635|s__GGB9635_SGB15100|t__SGB15100	Unfinished windows (N=59)	0.0390762	0.322504	0.915968	0.0525374	0.495746	0.954129	0.869074
k__Bacteria|p__Firmicutes|c__Clostridia|o__Clostridiales|f__Lachnospiraceae|g__Lachnospiraceae_unclassified|s__Lachnospiraceae_unclassified_SGB26919|t__SGB26919	Clay/mud walls (N=1256)	-0.0215546	0.637399	0.969879	-0.0215546	0.638029	0.973249	7.33137e-05
k__Bacteria|p__Proteobacteria|c__Alphaproteobacteria|o__Alphaproteobacteria_unclassified|f__Alphaproteobacteria_unclassified|g__Alphaproteobacteria_unclassified|s__Alphaproteobacteria_bacterium|t__SGB9320	Cement walls (N=402)	0.068873	0.16305	0.847255	0.118969	0.57754	0.965431	7.33137e-05
k__Bacteria|p__Firmicutes|c__Clostridia|o__Clostridia_unclassified|f__Clostridia_unclassified|g__Clostridia_unclassified|s__Clostridia_bacterium|t__SGB14242	Concrete roof (N=37)	-0.0917808	0.275928	0.902609	-0.0928616	0.285876	0.91187	0.262143
k__Bacteria|p__Firmicutes|c__Bacilli|o__Bacilli_unclassified|f__Bacilli_unclassified|g__GGB4676|s__GGB4676_SGB6465|t__SGB6465	Sleeping rooms	0.165827	0.00128154	0.233688	0.165827	0.00146276	0.244511	0.493839
k__Bacteria|p__Firmicutes|c__Clostridia|o__Clostridia_unclassified|f__Clostridia_unclassified|g__GGB4549|s__GGB4549_SGB6271|t__SGB6271	Spring(protected) (N=1441)	0.180973	0.195761	0.866571	0.111559	0.0741798	0.761041	0.0247464
k__Bacteria|p__Firmicutes|c__Clostridia|o__Clostridia_unclassified|f__Clostridia_unclassified|g__Clostridia_unclassified|s__Clostridia_unclassified_SGB13993|t__SGB13993	Tube well (N=91)	-0.0247244	0.708266	0.97997	-0.0252436	0.714512	0.981786	0.0436008
k__Bacteria|p__Firmicutes|c__Clostridia|o__Clostridia_unclassified|f__Clostridia_unclassified|g__Clostridia_unclassified|s__Clostridia_bacterium|t__SGB3989	Dug well(unprotected) (N=32)	-0.0660543	0.0244918	0.594738	-0.070222	0.0365059	0.674981	7.33137e-05
k__Bacteria|p__Proteobacteria|c__Alphaproteobacteria|o__Alphaproteobacteria_unclassified|f__Alphaproteobacteria_unclassified|g__Alphaproteobacteria_unclassified|s__Alphaproteobacteria_bacterium|t__SGB9323	Hemoglobin A1c	-0.095533	0.373844	0.928017	-0.0798369	0.288786	0.912951	0.698134
k__Bacteria|p__Firmicutes|c__Clostridia|o__Clostridia_unclassified|f__Clostridia_unclassified|g__Clostridia_unclassified|s__Clostridia_bacterium|t__SGB14185	Mean arterial pressure	0.00223854	0.951339	1	0.00223857	0.951431	1	0.720983
k__Bacteria|p__Firmicutes|c__Clostridia|o__Clostridia_unclassified|f__Clostridia_unclassified|g__Clostridia_unclassified|s__Clostridia_unclassified_SGB4372|t__SGB4372	Body mass index	0.0824209	0.123864	0.811799	0.0829026	0.127622	0.832193	0.783249
k__Bacteria|p__Firmicutes|c__Clostridia|o__Clostridia_unclassified|f__Clostridia_unclassified|g__Clostridia_unclassified|s__Clostridia_unclassified_SGB6293|t__SGB6293	Heart rate	0.00388113	0.811179	0.991087	-0.0131365	0.950817	1	0.114963
k__Bacteria|p__Firmicutes|c__Clostridia|o__Clostridia_unclassified|f__Clostridia_unclassified|g__Clostridia_unclassified|s__Clostridia_bacterium|t__SGB14216	Oxygen saturation	-0.0302155	0.915523	0.999947	-0.0112265	0.829077	0.99442	0.0651691
k__Bacteria|p__Bacteroidetes|c__Bacteroidia|o__Bacteroidales|f__Bacteroidaceae|g__Bacteroidaceae_unclassified|s__Bacteroidaceae_bacterium|t__SGB1404	Hemoglobin total	0.0304025	0.424587	0.940444	0.0304026	0.424882	0.941677	0.995686
k__Bacteria|p__Firmicutes|c__Clostridia|o__Clostridia_unclassified|f__Clostridia_unclassified|g__Clostridia_unclassified|s__Clostridia_bacterium|t__SGB14832	Poor (N=223)	0.0353002	0.382804	0.931244	0.0354408	0.386873	0.93479	7.33137e-05
k__Bacteria|p__Firmicutes|c__Clostridia|o__Clostridiales|f__Lachnospiraceae|g__Lachnospiraceae_unclassified|s__Lachnospiraceae_bacterium|t__SGB4906	Fair (N=969)	-0.0350867	0.432472	0.942424	-0.0356183	0.441471	0.945496	7.33137e-05
k__Bacteria|p__Firmicutes|c__Bacilli|o__Bacilli_unclassified|f__Bacilli_unclassified|g__GGB4669|s__GGB4669_SGB6458|t__SGB6458	Very good (N=79)	-0.019901	0.69602	0.977913	-0.0234163	0.740034	0.98486	0.039211
k__Bacteria|p__Firmicutes|c__Clostridia|o__Clostridia_unclassified|f__Clostridia_unclassified|g__Clostridia_unclassified|s__Clostridia_bacterium|t__SGB3940	Excellent (N=132)	-0.0157804	0.584192	0.962823	-0.0157804	0.584629	0.966248	7.33137e-05
k__Bacteria|p__Firmicutes|c__Bacilli|o__Bacilli_unclassified|f__Bacilli_unclassified|g__Bacilli_unclassified|s__Bacilli_unclassified_SGB6478|t__SGB6478	Cough (N=413)	-0.0013297	0.87152	0.997178	0.0067727	0.974985	1	0.150521
k__Bacteria|p__Firmicutes|c__Clostridia|o__Clostridia_unclassified|f__Clostridia_unclassified|g__Clostridia_unclassified|s__Clostridia_bacterium|t__SGB14215	Bristol stool scale	0.00520506	0.841438	0.994586	0.00943734	0.919955	1	0.586722
k__Bacteria|p__Firmicutes|c__Clostridia|o__Clostridiales|f__Ruminococcaceae|g__Ruminococcus|s__Ruminococcus_champanellensis|t__SGB4418	Diarrhea (N=85)	0.141309	0.00610755	0.42226	0.141309	0.00654596	0.450831	0.982532
k__Bacteria|p__Firmicutes|c__Clostridia|o__Clostridiales|f__Ruminococcaceae|g__GGB9634|s__GGB9634_SGB15097|t__SGB15097	Diabetes (N=40)	0.0523045	0.887615	0.998585	0.00847933	0.463873	0.950378	0.823562
k__Bacteria|p__Firmicutes|c__Clostridia|o__Clostridiales|f__Ruminococcaceae|g__Pseudoruminococcus|s__Pseudoruminococcus_massiliensis|t__SGB4280	Allergies (N=124)	0.307521	0.0829885	0.767189	0.292548	0.0726683	0.759656	0.94963
k__Bacteria|p__Firmicutes|c__Clostridia|o__Clostridia_unclassified|f__Clostridia_unclassified|g__GGB9347|s__GGB9347_SGB14313|t__SGB14313	Heart disease (N=59)	0.0510638	0.258258	0.893742	0.0434933	0.188141	0.869723	0.0665532
k__Bacteria|p__Firmicutes|c__Clostridia|o__Clostridiales|f__Lachnospiraceae|g__Anaerotignum|s__Anaerotignum_faecicola|t__SGB5190	Asthma (N=62)	0.0413221	0.241343	0.886087	0.0377134	0.200057	0.875741	0.0583081
k__Bacteria|p__Firmicutes|c__Clostridia|o__Clostridia_unclassified|f__Clostridia_unclassified|g__Clostridia_unclassified|s__Clostridia_bacterium|t__SGB47307	Stomach illness (N=261)	-0.0305267	0.531013	0.956273	0.0492597	0.701679	0.980087	0.773444
k__Bacteria|p__Firmicutes|c__Clostridia|o__Clostridiales|f__Ruminococcaceae|g__Ruminococcaceae_unclassified|s__Ruminococcaceae_bacterium|t__SGB15355	Intestinal illness (N=103)	0.0230591	0.2196	0.876679	0.0661368	0.692357	0.979609	0.0564873
k__Bacteria|p__Firmicutes|c__Clostridia|o__Clostridiales|f__Lachnospiraceae|g__Faecalicatena|s__Faecalicatena_fissicatena|t__SGB4871_group	Arthritis (N=43)	-0.0662104	0.254722	0.892801	-0.0665487	0.276824	0.910418	0.0387192
k__Bacteria|p__Bacteroidetes|c__Bacteroidia|o__Bacteroidales|f__Bacteroidales_unclassified|g__Bacteroidales_unclassified|s__Bacteroidales_unclassified_SGB2076|t__SGB2076	Painkillers (N=1184)	0.179076	0.0683357	0.73885	0.179076	0.0702665	0.751991	0.908353
k__Bacteria|p__Firmicutes|c__Bacilli|o__Bacilli_unclassified|f__Bacilli_unclassified|g__Bacilli_unclassified|s__Bacilli_unclassified_SGB6502|t__SGB6502	Antibiotics (N=242)	-0.0271152	0.681952	0.976313	-0.0305225	0.719887	0.982702	0.153962
k__Bacteria|p__Firmicutes|c__Clostridia|o__Clostridiales|f__Ruminococcaceae|g__Ruminococcaceae_unclassified|s__Ruminococcaceae_bacterium|t__SGB15353	Anti-diarrheal (N=60)	0.0281509	0.607544	0.965418	0.0198508	0.579698	0.965832	0.00521478
k__Bacteria|p__Firmicutes|c__Clostridia|o__Clostridiales|f__Ruminococcaceae|g__Ruminococcaceae_unclassified|s__Ruminococcaceae_unclassified_SGB69292|t__SGB69292	Anti-parasitic (N=49)	0.0265607	0.879037	0.997493	0.012789	0.767797	0.987935	0.417364
k__Bacteria|p__Firmicutes|c__Clostridia|o__Clostridiales|f__Ruminococcaceae|g__GGB13580|s__GGB13580_SGB20916|t__SGB20916	Anti-fungal (N=41)	-0.143584	0.0175606	0.557431	-0.143584	0.0187326	0.591425	0.626422
k__Bacteria|p__Firmicutes|c__Clostridia|o__Clostridiales|f__Lachnospiraceae|g__Lachnospiraceae_unclassified|s__Lachnospiraceae_bacterium|t__SGB48024	Vitamins (N=335)	0.00269071	0.863227	0.996021	0.00697481	0.947523	1	7.33137e-05
k__Bacteria|p__Firmicutes|c__Clostridia|o__Clostridiales|f__Ruminococcaceae|g__GGB9697|s__GGB9697_SGB15213|t__SGB15213	Anti-hypertensive (N=82)	-0.052474	0.272923	0.901373	-0.0548456	0.299647	0.916563	0.0322232
k__Bacteria|p__Firmicutes|c__Clostridia|o__Clostridia_unclassified|f__Clostridia_unclassified|g__Clostridia_unclassified|s__Clostridia_bacterium|t__SGB13987	Reserved (N=1666)	0.0467351	0.418764	0.938379	0.0538661	0.497861	0.954364	0.0429993
k__Bacteria|p__Firmicutes|c__Clostridia|o__Clostridiales|f__Eubacteriaceae|g__Eubacterium|s__Eubacterium_sp_AF22_8LB|t__SGB6816	Nervous (N=950)	-0.0430794	0.300144	0.909395	-0.043761	0.315848	0.918892	0.844479
k__Bacteria|p__Firmicutes|c__Clostridia|o__Clostridiales|f__Eubacteriaceae|g__Eubacteriaceae_unclassified|s__Eubacteriaceae_bacterium|t__SGB5058	Openness (N=1550)	-0.159874	0.213816	0.873012	-0.159874	0.217992	0.887338	0.969724
k__Bacteria|p__Firmicutes|c__Clostridia|o__Clostridiales|f__Ruminococcaceae|g__Ruminococcaceae_unclassified|s__Ruminococcaceae_bacterium|t__SGB4419	Cognitive impairment (N=100)	-0.126393	0.0202283	0.571505	-0.137645	0.034784	0.669111	0.296768
k__Bacteria|p__Firmicutes|c__Clostridia|o__Clostridiales|f__Ruminococcaceae|g__GGB9591|s__GGB9591_SGB15013|t__SGB15013	Dementia (N=185)	-0.0174813	0.869967	0.997023	-0.0100444	0.780236	0.989699	7.33137e-05
k__Bacteria|p__Firmicutes|c__CFGB2950|o__OFGB2950|f__FGB2950|g__GGB9291|s__GGB9291_SGB14248|t__SGB14248	Alcohol daily frequency	0.0145406	0.766756	0.986893	0.0145406	0.767233	0.987935	7.33137e-05
k__Bacteria|p__Firmicutes|c__Clostridia|o__Clostridiales|f__Lachnospiraceae|g__Roseburia|s__Roseburia_sp_AM59_24XD|t__SGB4654	Cigarette usage (N=82)	-0.0570971	0.353444	0.923242	-0.0571563	0.355481	0.926242	0.847736
k__Bacteria|p__Firmicutes|c__Bacilli|o__Bacilli_unclassified|f__Bacilli_unclassified|g__Bacilli_unclassified|s__Bacilli_bacterium|t__SGB6427	Cigarette frequency	0.208007	0.077001	0.757308	0.200732	0.0696754	0.751071	0.348755
k__Bacteria|p__Firmicutes|c__Clostridia|o__Clostridia_unclassified|f__Clostridia_unclassified|g__Clostridia_unclassified|s__Clostridia_bacterium|t__SGB14205	Mild anxiety (N=395)	0.0609067	0.220963	0.877481	0.0750515	0.328856	0.920651	0.620509
k__Bacteria|p__Firmicutes|c__Clostridia|o__Clostridia_unclassified|f__Clostridia_unclassified|g__Clostridia_unclassified|s__Clostridia_bacterium|t__SGB13978	Moderate anxiety (N=123)	-0.033765	0.648609	0.972221	-0.0413999	0.711969	0.981474	7.33137e-05
k__Bacteria|p__Firmicutes|c__Clostridia|o__Clostridia_unclassified|f__Clostridia_unclassified|g__Clostridia_unclassified|s__Clostridia_bacterium|t__SGB14199	Severe anxiety (N=59)	0.0638418	0.254337	0.892486	0.0561212	0.209283	0.879993	0.717875
k__Bacteria|p__Firmicutes|c__Clostridia|o__Clostridiales|f__Lachnospiraceae|g__Roseburia|s__Roseburia_hominis|t__SGB4936	Mild depression (N=469)	-0.0470869	0.162721	0.847221	-0.0486054	0.176754	0.865108	0.0640998
k__Bacteria|p__Firmicutes|c__Bacilli|o__Bacilli_unclassified|f__Bacilli_unclassified|g__GGB4678|s__GGB4678_SGB6468|t__SGB6468	Moderate depression (N=138)	0.0315275	0.67757	0.976204	0.0314134	0.677457	0.979043	0.57183
k__Bacteria|p__Firmicutes|c__Clostridia|o__Clostridia_unclassified|f__Clostridia_unclassified|g__Clostridia_unclassified|s__Clostridia_bacterium|t__SGB14011	Severe depression (N=89)	0.0622772	0.253019	0.892238	0.0622772	0.254983	0.902394	7.33137e-05
k__Bacteria|p__Firmicutes|c__Clostridia|o__Clostridia_unclassified|f__Clostridia_unclassified|g__Clostridia_unclassified|s__Clostridia_bacterium|t__SGB4153	Cat (N=960)	0.076589	0.0661976	0.734262	0.076286	0.0666841	0.744864	7.33137e-05
k__Bacteria|p__Firmicutes|c__Clostridia|o__Clostridia_unclassified|f__Clostridia_unclassified|g__Clostridia_unclassified|s__Clostridia_bacterium|t__SGB14136	Dog (N=1384)	0.0626007	0.116307	0.805406	0.0626007	0.117453	0.820443	7.33137e-05
k__Bacteria|p__Firmicutes|c__Clostridia|o__Clostridiales|f__Ruminococcaceae|g__GGB9633|s__GGB9633_SGB15091|t__SGB15091	Parakeet (N=157)	-0.0139241	0.482074	0.951667	0.0562521	0.895728	0.99938	0.99973
k__Bacteria|p__Firmicutes|c__Bacilli|o__Bacilli_unclassified|f__Bacilli_unclassified|g__Bacilli_unclassified|s__Bacilli_bacterium|t__SGB6452	No pets (N=220)	0.0148111	0.886226	0.998526	0.0217558	0.923413	1	0.205236
k__Bacteria|p__Firmicutes|c__Clostridia|o__Clostridia_unclassified|f__Clostridia_unclassified|g__Clostridia_unclassified|s__Clostridia_bacterium|t__SGB14250	Cow (N=535)	0.00536095	0.886881	0.998526	0.00536093	0.887052	0.999203	0.999927
k__Bacteria|p__Firmicutes|c__Bacilli|o__Bacilli_unclassified|f__Bacilli_unclassified|g__Bacilli_unclassified|s__Bacilli_bacterium|t__SGB6486	Goat (N=63)	0.117496	0.11904	0.808158	0.112658	0.108649	0.810293	7.33137e-05
k__Bacteria|p__Firmicutes|c__Clostridia|o__Clostridiales|f__Ruminococcaceae|g__Ruminococcaceae_unclassified|s__Ruminococcaceae_unclassified_SGB15257|t__SGB15257	Pig (N=269)	0.0851994	0.158672	0.844761	0.0519575	0.249906	0.90052	0.00884838
k__Bacteria|p__Actinobacteria|c__Actinobacteria|o__Bifidobacteriales|f__Bifidobacteriaceae|g__Bifidobacterium|s__Bifidobacterium_adolescentis|t__SGB17244	Chicken (N=1664)	0.0645065	0.133598	0.822015	0.065034	0.14031	0.842292	7.33137e-05
k__Bacteria|p__Firmicutes|c__Clostridia|o__Clostridiales|f__Ruminococcaceae|g__Faecalibacterium|s__Faecalibacterium_prausnitzii|t__SGB15322	Duck (N=636)	0.0434063	0.18697	0.861503	0.0458937	0.230812	0.892686	0.121911
k__Bacteria|p__Firmicutes|c__Clostridia|o__Clostridia_unclassified|f__Clostridia_unclassified|g__Clostridia_unclassified|s__Clostridia_bacterium|t__SGB4122	Turkey (N=413)	-0.0169615	0.801342	0.990918	-0.0169497	0.801583	0.991534	0.405181
k__Bacteria|p__Bacteroidetes|c__Bacteroidia|o__Bacteroidales|f__Rikenellaceae|g__Alistipes|s__Alistipes_senegalensis|t__SGB2296	Sheep (N=51)	0.0358735	0.532957	0.956626	0.0279786	0.593188	0.967558	7.33137e-05
k__Bacteria|p__Bacteroidetes|c__Bacteroidia|o__Bacteroidales|f__Prevotellaceae|g__GGB12985|s__GGB12985_SGB20152|t__SGB20152	Geese (N=82)	-0.088979	0.219699	0.876687	-0.089678	0.223063	0.888531	0.214011
k__Bacteria|p__Actinobacteria|c__Actinobacteria|o__Bifidobacteriales|f__Bifidobacteriaceae|g__Bifidobacterium|s__Bifidobacterium_pseudocatenulatum|t__SGB17237	Horse (N=468)	-0.0348136	0.769488	0.986893	-0.0284921	0.732613	0.983564	7.33137e-05
k__Bacteria|p__Bacteroidetes|c__Bacteroidia|o__Bacteroidales|f__Odoribacteraceae|g__Butyricimonas|s__Butyricimonas_faecalis|t__SGB1782	Rabbit (N=176)	-0.00597414	0.821842	0.992031	-0.00852164	0.885108	0.998827	7.33137e-05
k__Bacteria|p__Firmicutes|c__Bacilli|o__Lactobacillales|f__Enterococcaceae|g__Enterococcus|s__Enterococcus_faecium|t__SGB7967	No farm animals (N=171)	0.208713	0.496589	0.95258	0.208713	0.499487	0.954364	7.33137e-05
k__Bacteria|p__Firmicutes|c__Clostridia|o__Clostridiales|f__Ruminococcaceae|g__Ruminococcaceae_unclassified|s__Ruminococcaceae_unclassified_SGB4191|t__SGB4191	Mice (N=820)	0.0199128	0.676642	0.976125	0.0199128	0.676838	0.979043	0.975792
k__Bacteria|p__Proteobacteria|c__Deltaproteobacteria|o__Desulfovibrionales|f__Desulfovibrionaceae|g__Bilophila|s__Bilophila_wadsworthia|t__SGB15452	Bat (N=546)	0.10451	0.0143766	0.53213	0.102883	0.0140092	0.561752	0.11986
k__Bacteria|p__Firmicutes|c__Clostridia|o__Clostridia_unclassified|f__Clostridia_unclassified|g__Clostridia_unclassified|s__Clostridia_unclassified_SGB14196|t__SGB14196	Lizard (N=534)	-0.10431	0.156582	0.842464	-0.0979006	0.133633	0.839934	0.437564
k__Bacteria|p__Bacteroidetes|c__Bacteroidia|o__Bacteroidales|f__Rikenellaceae|g__Alistipes|s__Alistipes_putredinis|t__SGB2318	Snake (N=546)	-0.0776371	0.618227	0.967398	0.0452823	0.43842	0.944554	0.264308
k__Bacteria|p__Firmicutes|c__Bacilli|o__Bacilli_unclassified|f__Bacilli_unclassified|g__GGB4708|s__GGB4708_SGB6518|t__SGB6518	Bird (N=660)	-0.0998174	0.303997	0.910128	-0.0792608	0.382896	0.933765	0.111529
k__Bacteria|p__Firmicutes|c__Clostridia|o__Clostridiales|f__Lachnospiraceae|g__Blautia|s__Blautia_sp_AF19_10LB|t__SGB4810	Possum (N=588)	-0.0993982	0.134028	0.822472	-0.107161	0.167742	0.86109	7.33137e-05
k__Bacteria|p__Firmicutes|c__Clostridia|o__Clostridiales|f__Ruminococcaceae|g__Ruminococcaceae_unclassified|s__Ruminococcaceae_bacterium|t__SGB4300	Rat (N=590)	0.00623336	0.914991	0.999947	0.00542551	0.902588	0.999924	0.999635
k__Bacteria|p__Firmicutes|c__Clostridia|o__Clostridia_unclassified|f__Clostridia_unclassified|g__Clostridia_unclassified|s__Clostridia_bacterium|t__SGB4350	Squirrel (N=51)	-0.0207322	0.85416	0.995745	-0.0207323	0.854529	0.996476	0.8061
k__Bacteria|p__Firmicutes|c__Clostridia|o__Clostridiales|f__Lachnospiraceae|g__GGB3614|s__GGB3614_SGB4886|t__SGB4886	No wild animals (N=591)	-0.0687905	0.108167	0.795349	-0.0619022	0.075381	0.762298	7.33137e-05
k__Bacteria|p__Firmicutes|c__Clostridia|o__Clostridiales|f__Lachnospiraceae|g__Roseburia|s__Roseburia_sp_AF02_12|t__SGB4938	Beans	-0.0534442	0.332857	0.917816	-0.0533263	0.340427	0.922774	7.33137e-05
k__Bacteria|p__Bacteroidetes|c__Bacteroidia|o__Bacteroidales|f__Bacteroidaceae|g__Bacteroidaceae_unclassified|s__Bacteroidaceae_bacterium|t__SGB1474	Tortillas	-0.0340987	0.614521	0.967336	-0.0435125	0.701268	0.980087	0.102891
k__Bacteria|p__Firmicutes|c__Negativicutes|o__Veillonellales|f__Veillonellaceae|g__Megasphaera|s__Megasphaera_elsdenii|t__SGB5862	Rice	0.163359	0.175124	0.855153	0.115868	0.308576	0.917711	0.999228
k__Bacteria|p__Firmicutes|c__Clostridia|o__Clostridia_unclassified|f__Clostridia_unclassified|g__GGB3278|s__GGB3278_SGB4328|t__SGB4328	Bread	-0.0963983	0.182025	0.858677	-0.0963982	0.183331	0.866564	0.999927
k__Bacteria|p__Bacteroidetes|c__Bacteroidia|o__Bacteroidales|f__Rikenellaceae|g__Alistipes|s__Alistipes_shahii|t__SGB2295	Milk	-0.011881	0.893974	0.998894	-0.00817122	0.847951	0.996106	7.33137e-05
k__Bacteria|p__Proteobacteria|c__Epsilonproteobacteria|o__Campylobacterales|f__Campylobacteraceae|g__Campylobacteraceae_unclassified|s__Campylobacteraceae_bacterium|t__SGB19434	Yogurt	0.463631	0.30614	0.910563	0.457507	0.304564	0.917479	0.997558
k__Bacteria|p__Firmicutes|c__Negativicutes|o__Veillonellales|f__Veillonellaceae|g__Allisonella|s__Allisonella_histaminiformans|t__SGB5843	Cream/butter	0.0523877	0.158319	0.844761	0.0495274	0.147183	0.846244	7.33137e-05
k__Bacteria|p__Bacteroidetes|c__Bacteroidia|o__Bacteroidales|f__Bacteroidaceae|g__Bacteroides|s__Bacteroides_xylanisolvens|t__SGB1867	Cheese	-0.123822	0.815907	0.991525	-0.0207421	0.266166	0.906833	0.596054
k__Bacteria|p__Firmicutes|c__Clostridia|o__Clostridiales|f__Ruminococcaceae|g__GGB9710|s__GGB9710_SGB15239|t__SGB15239	Eggs	-0.0309736	0.876781	0.997313	0.0102529	0.647307	0.974786	0.12691
k__Bacteria|p__Firmicutes|c__Clostridia|o__Clostridia_unclassified|f__Clostridia_unclassified|g__Clostridia_unclassified|s__Clostridia_bacterium|t__SGB14255	Vegetables	0.0690057	0.169761	0.852447	0.069218	0.173242	0.864397	7.33137e-05
k__Bacteria|p__Firmicutes|c__Clostridia|o__Clostridiales|f__Clostridiaceae|g__Clostridium|s__Clostridium_sp_AM22_11AC|t__SGB4749	Fruits	0.157408	0.00972026	0.486249	0.157408	0.0108862	0.524819	7.33137e-05
k__Bacteria|p__Bacteroidetes|c__Bacteroidia|o__Bacteroidales|f__Bacteroidaceae|g__Bacteroides|s__Bacteroides_thetaiotaomicron|t__SGB1861	Natural juice	0.112105	0.0573467	0.715404	0.114022	0.0625009	0.736731	0.168797
k__Bacteria|p__Firmicutes|c__Clostridia|o__Clostridiales|f__Ruminococcaceae|g__Ruminococcus|s__Ruminococcus_callidus|t__SGB4422	Chicken	-0.0124699	0.674551	0.976025	-0.019839	0.800048	0.991144	0.786075
k__Bacteria|p__Firmicutes|c__Clostridia|o__Clostridia_unclassified|f__Clostridia_unclassified|g__Clostridia_unclassified|s__Clostridia_bacterium|t__SGB4155	Beef/pork	0.0169109	0.741303	0.983883	0.0169109	0.741546	0.985089	7.33137e-05
k__Bacteria|p__Bacteroidetes|c__Bacteroidia|o__Bacteroidales|f__Bacteroidaceae|g__Bacteroides|s__Bacteroides_ovatus|t__SGB1871	Ham/sausages/hotdog	0.0231897	0.723661	0.981561	0.0212972	0.774595	0.98849	0.13723
k__Bacteria|p__Firmicutes|c__Clostridia|o__Clostridiales|f__Lachnospiraceae|g__GGB13294|s__GGB13294_SGB20534|t__SGB20534	Fish	-0.31077	0.0826388	0.767189	-0.31077	0.0885619	0.785484	0.82428
k__Bacteria|p__Firmicutes|c__Clostridia|o__Clostridiales|f__Ruminococcaceae|g__GGB3343|s__GGB3343_SGB4423|t__SGB4423	Diet diversity score	0.0624016	0.953981	1	0.00792501	0.647353	0.974786	0.627182
k__Bacteria|p__Firmicutes|c__Negativicutes|o__Acidaminococcales|f__Acidaminococcaceae|g__GGB4251|s__GGB4251_SGB5752|t__SGB5752	Living with partner (N=1232)	-0.213739	0.536392	0.9571	-0.213739	0.538733	0.961209	0.57617
k__Bacteria|p__Candidatus_Melainabacteria|c__Candidatus_Melainabacteria_unclassified|o__Candidatus_Gastranaerophilales|f__Candidatus_Gastranaerophilales_unclassified|g__Candidatus_Gastranaerophilales_unclassified|s__Candidatus_Gastranaerophilales_bacterium|t__SGB49026	Number of partners	-0.0324776	0.91912	1	-0.0188214	0.889875	0.999203	0.407249
k__Bacteria|p__Firmicutes|c__Bacilli|o__Bacilli_unclassified|f__Bacilli_unclassified|g__Bacilli_unclassified|s__Bacilli_bacterium|t__SGB6407	Grades 1-3 (N=920)	0.0514224	0.598502	0.964168	0.0446237	0.544576	0.961951	7.33137e-05
k__Bacteria|p__Firmicutes|c__Clostridia|o__Clostridiales|f__Ruminococcaceae|g__Ruminococcaceae_unclassified|s__Ruminococcaceae_unclassified_SGB4193|t__SGB4193	Grades 4-6 (N=528)	0.0162245	0.837776	0.993978	0.0160632	0.83707	0.994978	0.240978
k__Bacteria|p__Candidatus_Melainabacteria|c__Candidatus_Melainabacteria_unclassified|o__Candidatus_Gastranaerophilales|f__Candidatus_Gastranaerophilales_unclassified|g__Candidatus_Gastranaerophilales_unclassified|s__Candidatus_Gastranaerophilales_bacterium|t__SGB8593	Grades >6 (N=129)	0.087748	0.780865	0.988206	0.0877481	0.782028	0.989806	0.700864
k__Bacteria|p__Candidatus_Melainabacteria|c__Candidatus_Melainabacteria_unclassified|o__Candidatus_Gastranaerophilales|f__Candidatus_Gastranaerophilales_unclassified|g__GGB6012|s__GGB6012_SGB8640|t__SGB8640	Friend ties (same building)	-0.0597611	0.589923	0.963641	-0.0628728	0.608464	0.969233	0.543593
k__Bacteria|p__Firmicutes|c__Clostridia|o__Clostridia_unclassified|f__Clostridia_unclassified|g__Clostridia_unclassified|s__Clostridia_bacterium|t__SGB4110	Friend ties (different building)	-0.0829234	0.178229	0.85616	-0.0897452	0.318184	0.919349	0.217914
k__Bacteria|p__Firmicutes|c__Bacilli|o__Bacilli_unclassified|f__Bacilli_unclassified|g__GGB4702|s__GGB4702_SGB6509|t__SGB6509	Betweenness (friendship)	-0.0446687	0.646247	0.971768	-0.0347117	0.554177	0.963362	0.999637
k__Bacteria|p__Candidatus_Melainabacteria|c__Candidatus_Melainabacteria_unclassified|o__Candidatus_Gastranaerophilales|f__Candidatus_Gastranaerophilales_unclassified|g__Candidatus_Gastranaerophilales_unclassified|s__Candidatus_Gastranaerophilales_bacterium|t__SGB8644	Transitivity (friendship)	0.0311703	0.745562	0.984662	0.0359913	0.78054	0.989725	0.816629
k__Bacteria|p__Firmicutes|c__Bacilli|o__Bacilli_unclassified|f__Bacilli_unclassified|g__GGB4671|s__GGB4671_SGB6460|t__SGB6460	Familial ties (same building)	0.0685928	0.418587	0.938379	0.0833177	0.507921	0.955308	0.88453
k__Bacteria|p__Firmicutes|c__Bacilli|o__Bacilli_unclassified|f__Bacilli_unclassified|g__Bacilli_unclassified|s__Bacilli_bacterium|t__SGB6492	Family ties (different building)	0.0303463	0.305711	0.910383	0.0769699	0.697536	0.979848	0.792956
k__Bacteria|p__Lentisphaerae|c__Lentisphaeria|o__Lentisphaeria_unclassified|f__Lentisphaeria_unclassified|g__Lentisphaeria_unclassified|s__Lentisphaeria_bacterium|t__SGB9210	Betweeness (familial)	-0.269814	0.432589	0.942424	-0.067084	0.0338336	0.664994	0.998848
k__Bacteria|p__Firmicutes|c__Clostridia|o__Clostridia_unclassified|f__Clostridia_unclassified|g__Clostridia_unclassified|s__Clostridia_bacterium|t__SGB6289	Transitivity (familial)	0.0393962	0.484673	0.951947	0.039396	0.485347	0.953625	7.33137e-05
k__Bacteria|p__Firmicutes|c__Clostridia|o__Clostridia_unclassified|f__Clostridia_unclassified|g__Clostridia_unclassified|s__Clostridia_unclassified_SGB3983|t__SGB3983	Degree (all ties)	-0.0677429	0.109338	0.79609	-0.0677429	0.110742	0.811621	7.33137e-05
k__Bacteria|p__Proteobacteria|c__Alphaproteobacteria|o__Alphaproteobacteria_unclassified|f__Alphaproteobacteria_unclassified|g__Alphaproteobacteria_unclassified|s__Alphaproteobacteria_bacterium|t__SGB17319	Clustering coefficient (all ties)	0.100857	0.779651	0.988143	0.0656327	0.673549	0.979043	0.159886
k__Bacteria|p__Firmicutes|c__Negativicutes|o__Veillonellales|f__Veillonellaceae|g__GGB18271|s__GGB18271_SGB26989|t__SGB26989	Betweenness (all ties)	0.0572698	0.167727	0.851578	0.0585339	0.177345	0.865108	0.99627
k__Bacteria|p__Firmicutes|c__Clostridia|o__Clostridiales|f__Lachnospiraceae|g__GGB3632|s__GGB3632_SGB4921|t__SGB4921	Kin percentage (to third degree)	-0.286261	0.201727	0.868521	-0.197456	0.0749494	0.761405	0.199267
k__Bacteria|p__Proteobacteria|c__Alphaproteobacteria|o__Alphaproteobacteria_unclassified|f__Alphaproteobacteria_unclassified|g__GGB6594|s__GGB6594_SGB9325|t__SGB9325	Altruism	0.139776	0.855658	0.995745	0.0537362	0.717094	0.982301	0.0558999
k__Bacteria|p__Bacteroidetes|c__Bacteroidia|o__Bacteroidales|f__Tannerellaceae|g__Parabacteroides|s__Parabacteroides_merdae|t__SGB1949	Risk taking	0.0138809	0.785946	0.989149	0.0138809	0.786101	0.990209	0.0418743
k__Bacteria|p__Candidatus_Melainabacteria|c__Candidatus_Melainabacteria_unclassified|o__Candidatus_Gastranaerophilales|f__Candidatus_Gastranaerophilales_unclassified|g__Candidatus_Gastranaerophilales_unclassified|s__Candidatus_Gastranaerophilales_bacterium|t__SGB8608	Washing hands (N=1603)	0.0675315	0.438095	0.943813	0.0770891	0.508981	0.955533	0.99937
k__Bacteria|p__Firmicutes|c__Clostridia|o__Clostridiales|f__Ruminococcaceae|g__Ruminococcaceae_unclassified|s__Ruminococcaceae_bacterium|t__SGB4241	Distance to village center	-0.0390895	0.634003	0.969329	-0.0317298	0.561031	0.963781	0.123678
k__Bacteria|p__Firmicutes|c__Bacilli|o__Bacilli_unclassified|f__Bacilli_unclassified|g__Bacilli_unclassified|s__Bacilli_bacterium|t__SGB6477	Distance to main road	-0.0390526	0.593415	0.963826	-0.0390526	0.594716	0.968001	0.977384
k__Bacteria|p__Firmicutes|c__Bacilli|o__Bacilli_unclassified|f__Bacilli_unclassified|g__GGB4677|s__GGB4677_SGB6466|t__SGB6466	Number of churches	-0.145985	0.243046	0.886087	-0.123029	0.172641	0.864191	7.33137e-05
k__Bacteria|p__Firmicutes|c__Clostridia|o__Clostridiales|f__Lachnospiraceae|g__Lachnospiraceae_unclassified|s__Lachnospiraceae_bacterium|t__SGB5112	Altitude	0.257387	0.0283975	0.617168	0.273067	0.0422302	0.693703	7.33137e-05
k__Bacteria|p__Candidatus_Melainabacteria|c__Candidatus_Melainabacteria_unclassified|o__Candidatus_Gastranaerophilales|f__Candidatus_Gastranaerophilales_unclassified|g__Candidatus_Gastranaerophilales_unclassified|s__Candidatus_Gastranaerophilales_bacterium|t__SGB8645	Travel	0.14729	0.443712	0.944385	0.14729	0.445385	0.946188	0.951524
k__Bacteria|p__Firmicutes|c__Clostridia|o__Clostridiales|f__Lachnospiraceae|g__Mediterraneibacter|s__Ruminococcus_lactaris|t__SGB4557	Monthly expenditure	0.00862244	0.949294	1	0.00496934	0.913518	1	7.33137e-05
k__Bacteria|p__Firmicutes|c__CFGB1788|o__OFGB1788|f__FGB1788|g__GGB4751|s__GGB4751_SGB6580|t__SGB6580	Household size	-0.0184449	0.802713	0.990969	-0.018445	0.803102	0.991841	7.33137e-05
k__Bacteria|p__Candidatus_Melainabacteria|c__Candidatus_Melainabacteria_unclassified|o__Candidatus_Gastranaerophilales|f__Candidatus_Gastranaerophilales_unclassified|g__Candidatus_Gastranaerophilales_unclassified|s__Candidatus_Gastranaerophilales_bacterium|t__SGB8603	Household wealth index	-0.180731	0.397852	0.93503	-0.190556	0.428234	0.942682	0.999927
k__Bacteria|p__Firmicutes|c__Clostridia|o__Clostridia_unclassified|f__Clostridia_unclassified|g__Clostridia_unclassified|s__Clostridia_bacterium|t__SGB4335	TV (N=958)	0.0269351	0.817961	0.991652	0.0156265	0.69765	0.979848	0.0753704
k__Bacteria|p__Firmicutes|c__Bacilli|o__Bacilli_unclassified|f__Bacilli_unclassified|g__Bacilli_unclassified|s__Bacilli_unclassified_SGB6540|t__SGB6540	No electronics (N=89)	-0.173586	0.0554094	0.713275	-0.183528	0.123049	0.826095	7.33137e-05
k__Bacteria|p__Firmicutes|c__Clostridia|o__Clostridia_unclassified|f__Clostridia_unclassified|g__Clostridia_unclassified|s__Clostridia_bacterium|t__SGB14232	Earth/Sand floor (N=594)	0.11099	0.00784806	0.45932	0.11099	0.00826771	0.488494	0.314039
k__Bacteria|p__Firmicutes|c__Clostridia|o__Clostridia_unclassified|f__Clostridia_unclassified|g__GGB4569|s__GGB4569_SGB6310|t__SGB6310	Ceramic floor (N=151)	0.247995	0.00987072	0.486249	0.287093	0.0606099	0.734358	0.981203
k__Bacteria|p__Firmicutes|c__Clostridia|o__Clostridia_unclassified|f__Clostridia_unclassified|g__Clostridia_unclassified|s__Clostridia_bacterium|t__SGB15408	Glass windows (N=86)	-0.0153315	0.717104	0.981351	-0.0163961	0.7412	0.985	0.69796
k__Bacteria|p__Firmicutes|c__Bacilli|o__Bacilli_unclassified|f__Bacilli_unclassified|g__GGB4691|s__GGB4691_SGB6489|t__SGB6489	Unfinished windows (N=59)	0.172073	0.0738125	0.751068	0.172073	0.0768415	0.765488	7.33137e-05
k__Bacteria|p__Bacteroidetes|c__Bacteroidia|o__Bacteroidales|f__Odoribacteraceae|g__Odoribacter|s__Odoribacter_splanchnicus|t__SGB1790	Clay/mud walls (N=1256)	0.0392279	0.267209	0.897734	0.039228	0.267754	0.907251	7.33137e-05
k__Bacteria|p__Bacteroidetes|c__Bacteroidia|o__Bacteroidales|f__Bacteroidales_unclassified|g__Phocaeicola|s__Phocaeicola_dorei|t__SGB1815	Cement walls (N=402)	-0.0566402	0.0479816	0.691432	0.233608	0.718093	0.982301	0.129523
k__Bacteria|p__Firmicutes|c__Clostridia|o__Clostridiales|f__Ruminococcaceae|g__Ruminococcaceae_unclassified|s__Ruminococcaceae_bacterium|t__SGB4247	Concrete roof (N=37)	-0.0397247	0.505449	0.953188	-0.0492587	0.592964	0.967547	0.999187
k__Bacteria|p__Bacteroidetes|c__Bacteroidia|o__Bacteroidales|f__Barnesiellaceae|g__Barnesiella|s__Barnesiella_intestinihominis|t__SGB1965	Sleeping rooms	0.0528012	0.491028	0.952302	0.0560801	0.517227	0.957863	0.556477
k__Bacteria|p__Firmicutes|c__Bacilli|o__Bacilli_unclassified|f__Bacilli_unclassified|g__Bacilli_unclassified|s__Bacilli_unclassified_SGB6428|t__SGB6428	Spring(protected) (N=1441)	0.0363509	0.40358	0.93564	0.0392424	0.439308	0.945139	0.866226
k__Bacteria|p__Bacteroidetes|c__Bacteroidia|o__Bacteroidales|f__Prevotellaceae|g__Paraprevotella|s__Paraprevotella_clara|t__SGB1798	Tube well (N=91)	0.0893079	0.204528	0.869187	0.0892139	0.206942	0.878599	0.985914
k__Bacteria|p__Firmicutes|c__Bacilli|o__Bacilli_unclassified|f__Bacilli_unclassified|g__Bacilli_unclassified|s__Bacilli_unclassified_SGB6473|t__SGB6473	Dug well(unprotected) (N=32)	-0.0438619	0.923704	1	-0.00588583	0.571899	0.965431	0.847147
k__Bacteria|p__Firmicutes|c__Clostridia|o__Clostridiales|f__Lachnospiraceae|g__Lachnospiraceae_unclassified|s__Lachnospiraceae_bacterium|t__SGB5100	Hemoglobin A1c	0.250529	0.161087	0.845247	0.250529	0.166451	0.860149	7.33137e-05
k__Bacteria|p__Firmicutes|c__Clostridia|o__Clostridiales|f__Ruminococcaceae|g__Ruminococcaceae_unclassified|s__Ruminococcaceae_bacterium|t__SGB4246	Mean arterial pressure	-0.185593	0.294547	0.908678	-0.185594	0.298125	0.916345	7.33137e-05
k__Bacteria|p__Candidatus_Melainabacteria|c__Candidatus_Melainabacteria_unclassified|o__Candidatus_Gastranaerophilales|f__Candidatus_Gastranaerophilales_unclassified|g__Candidatus_Gastranaerophilales_unclassified|s__Candidatus_Gastranaerophilales_bacterium|t__SGB8653	Body mass index	0.0413954	0.690815	0.977268	0.0345126	0.634899	0.972792	0.394357
k__Bacteria|p__Firmicutes|c__Clostridia|o__Clostridiales|f__Clostridiales_unclassified|g__Clostridiales_unclassified|s__Bacteroides_pectinophilus|t__SGB5068	Heart rate	-0.102209	0.101443	0.787179	-0.103826	0.110629	0.811621	0.186562
k__Bacteria|p__Bacteroidetes|c__Bacteroidia|o__Bacteroidales|f__Bacteroidaceae|g__Bacteroides|s__Bacteroides_stercoris|t__SGB1830_group	Oxygen saturation	0.247014	0.011151	0.503628	0.251701	0.0141706	0.56332	7.33137e-05
k__Bacteria|p__Firmicutes|c__Bacilli|o__Bacilli_unclassified|f__Bacilli_unclassified|g__Bacilli_unclassified|s__Bacilli_unclassified_SGB6487|t__SGB6487	Hemoglobin total	0.108671	0.056348	0.714999	0.107573	0.0559002	0.726153	0.610755
k__Bacteria|p__Firmicutes|c__Bacilli|o__Bacilli_unclassified|f__Bacilli_unclassified|g__GGB4641|s__GGB4641_SGB6420|t__SGB6420	Poor (N=223)	-0.0191687	0.891676	0.998868	-0.0191686	0.892016	0.999203	7.33137e-05
k__Bacteria|p__Bacteroidetes|c__Bacteroidia|o__Bacteroidales|f__Rikenellaceae|g__Alistipes|s__Alistipes_finegoldii|t__SGB2301	Fair (N=969)	0.077515	0.186014	0.860834	0.0805147	0.209612	0.880332	0.990463
k__Bacteria|p__Spirochaetes|c__Spirochaetia|o__Spirochaetia_unclassified|f__Spirochaetia_unclassified|g__Spirochaetia_unclassified|s__Spirochaetia_bacterium|t__SGB3539	Very good (N=79)	0.340077	0.111383	0.798556	0.323836	0.0988749	0.797276	7.33137e-05
k__Bacteria|p__Spirochaetes|c__Spirochaetia|o__Brachyspirales|f__Brachyspiraceae|g__Brachyspira|s__Brachyspira_aalborgi|t__SGB5967	Excellent (N=132)	0.0667543	0.184943	0.860431	0.0610658	0.159532	0.854258	7.33137e-05
k__Bacteria|p__Firmicutes|c__Clostridia|o__Clostridia_unclassified|f__Clostridia_unclassified|g__Clostridia_unclassified|s__Clostridia_bacterium|t__SGB4289	Cough (N=413)	-0.103946	0.813019	0.991087	-0.103946	0.814005	0.993388	0.326008
k__Bacteria|p__Bacteroidetes|c__Bacteroidia|o__Bacteroidales|f__Rikenellaceae|g__GGB1632|s__GGB1632_SGB2240|t__SGB2240	Bristol stool scale	0.0435364	0.341475	0.921336	0.0435364	0.341814	0.923099	0.170702
k__Bacteria|p__Firmicutes|c__Clostridia|o__Clostridia_unclassified|f__Clostridia_unclassified|g__Clostridia_unclassified|s__Clostridia_unclassified_SGB6371|t__SGB6371	Diarrhea (N=85)	0.00348936	0.965072	1	0.00348951	0.965111	1	0.679951
k__Bacteria|p__Firmicutes|c__Bacilli|o__Bacilli_unclassified|f__Bacilli_unclassified|g__Bacilli_unclassified|s__Bacilli_bacterium|t__SGB1016	Diabetes (N=40)	0.0589254	0.508949	0.953188	0.0589255	0.509588	0.955663	0.218538
k__Bacteria|p__Proteobacteria|c__Epsilonproteobacteria|o__Campylobacterales|f__Campylobacteraceae|g__GGB12503|s__GGB12503_SGB19436|t__SGB19436	Allergies (N=124)	-0.084864	0.491049	0.952302	-0.0869624	0.502543	0.954364	7.33137e-05
k__Bacteria|p__Firmicutes|c__Negativicutes|o__Selenomonadales|f__Selenomonadales_unclassified|g__Selenomonadales_unclassified|s__Selenomonadales_bacterium|t__SGB6970	Heart disease (N=59)	-0.00774599	0.829639	0.992543	-0.013642	0.903902	0.999924	7.33137e-05
k__Bacteria|p__Candidatus_Melainabacteria|c__Candidatus_Melainabacteria_unclassified|o__Candidatus_Gastranaerophilales|f__Candidatus_Gastranaerophilales_unclassified|g__GGB6021|s__GGB6021_SGB8655|t__SGB8655	Asthma (N=62)	-0.0963815	0.197483	0.866919	-0.0956113	0.19609	0.874672	0.989615
k__Bacteria|p__Candidatus_Melainabacteria|c__Candidatus_Melainabacteria_unclassified|o__Candidatus_Gastranaerophilales|f__Candidatus_Gastranaerophilales_unclassified|g__Candidatus_Gastranaerophilales_unclassified|s__Candidatus_Gastranaerophilales_bacterium|t__SGB8651	Stomach illness (N=261)	-0.0197213	0.863337	0.996021	-0.0189275	0.858331	0.99652	7.33137e-05
k__Bacteria|p__Firmicutes|c__Bacilli|o__Lactobacillales|f__Streptococcaceae|g__Streptococcus|s__Streptococcus_gallolyticus|t__SGB8018	Intestinal illness (N=103)	-0.068224	0.562455	0.961096	-0.0754234	0.630916	0.972011	0.0575746
k__Bacteria|p__Firmicutes|c__Clostridia|o__Clostridia_unclassified|f__Clostridia_unclassified|g__GGB9285|s__GGB9285_SGB14238|t__SGB14238	Arthritis (N=43)	0.0138483	0.961516	1	-0.00322561	0.836451	0.994978	0.999927
k__Bacteria|p__Proteobacteria|c__Deltaproteobacteria|o__Desulfovibrionales|f__Desulfovibrionaceae|g__Desulfovibrionaceae_unclassified|s__Desulfovibrionaceae_bacterium|t__SGB15447	Painkillers (N=1184)	-0.0133464	0.777833	0.987657	-0.0133464	0.778244	0.989337	0.92108
k__Bacteria|p__Bacteroidetes|c__Bacteroidia|o__Bacteroidales|f__Bacteroidales_unclassified|g__Bacteroidales_unclassified|s__Bacteroidales_bacterium|t__SGB1370	Antibiotics (N=242)	-0.0124806	0.814463	0.99123	-0.014802	0.842862	0.995796	7.33137e-05
k__Bacteria|p__Firmicutes|c__Bacilli|o__Bacilli_unclassified|f__Bacilli_unclassified|g__GGB4698|s__GGB4698_SGB6498|t__SGB6498	Anti-diarrheal (N=60)	0.229404	0.000424712	0.135058	0.231153	0.000642277	0.168662	7.33137e-05
k__Bacteria|p__Firmicutes|c__Clostridia|o__Clostridia_unclassified|f__Clostridia_unclassified|g__Clostridia_unclassified|s__Clostridia_bacterium|t__SGB13977	Anti-parasitic (N=49)	0.0861486	0.47749	0.951206	0.0861486	0.478493	0.953017	7.33137e-05
k__Bacteria|p__Proteobacteria|c__Gammaproteobacteria|o__Enterobacterales|f__Enterobacteriaceae|g__Enterobacter|s__Enterobacter_hormaechei|t__SGB10130_group	Anti-fungal (N=41)	0.00621892	0.972548	1	-0.00267058	0.943169	1	0.960003
k__Bacteria|p__Firmicutes|c__Negativicutes|o__Veillonellales|f__Veillonellaceae|g__Veillonella|s__Veillonella_rogosae|t__SGB6956	Vitamins (N=335)	-0.0318694	0.802801	0.990969	-0.0318697	0.803228	0.991842	7.33137e-05
k__Bacteria|p__Firmicutes|c__Clostridia|o__Clostridiales|f__Ruminococcaceae|g__Gemmiger|s__Gemmiger_SGB15295|t__SGB15295_group	Anti-hypertensive (N=82)	0.109625	0.0228326	0.589326	0.101599	0.0184781	0.590725	0.436464
k__Bacteria|p__Firmicutes|c__Bacilli|o__Lactobacillales|f__Streptococcaceae|g__Lactococcus|s__Lactococcus_petauri|t__SGB7980_group	Reserved (N=1666)	0.165034	0.349789	0.922874	0.165034	0.351667	0.925465	0.746877
k__Bacteria|p__Bacteroidetes|c__Bacteroidia|o__Bacteroidales|f__Rikenellaceae|g__Rikenellaceae_unclassified|s__Rikenellaceae_unclassified_SGB2227|t__SGB2227	Nervous (N=950)	0.175913	0.0316781	0.634123	0.18511	0.0611461	0.734691	7.33137e-05
k__Bacteria|p__Firmicutes|c__Bacilli|o__Bacilli_unclassified|f__Bacilli_unclassified|g__Bacilli_unclassified|s__Bacilli_bacterium|t__SGB6476	Openness (N=1550)	0.0597099	0.284584	0.904762	0.0900037	0.474282	0.952178	0.808915
k__Bacteria|p__Bacteroidetes|c__Bacteroidia|o__Bacteroidales|f__Prevotellaceae|g__Prevotella|s__Prevotella_sp_P3_120|t__SGB1606	Cognitive impairment (N=100)	-0.0386509	0.711012	0.980767	-0.0386512	0.711386	0.981474	7.33137e-05
k__Bacteria|p__Bacteroidetes|c__Bacteroidia|o__Bacteroidales|f__Rikenellaceae|g__Alistipes|s__Alistipes_communis|t__SGB2290	Dementia (N=185)	-0.0345675	0.560277	0.960782	-0.0345676	0.56094	0.963781	0.949482
k__Bacteria|p__Firmicutes|c__Bacilli|o__Bacilli_unclassified|f__Bacilli_unclassified|g__Bacilli_unclassified|s__Bacilli_unclassified_SGB6493|t__SGB6493	Alcohol daily frequency	0.0849534	0.488011	0.952001	0.0460783	0.283979	0.91151	0.0496099
k__Bacteria|p__Firmicutes|c__Clostridia|o__Clostridia_unclassified|f__Clostridia_unclassified|g__Clostridia_unclassified|s__Clostridia_unclassified_SGB20884|t__SGB20884	Cigarette usage (N=82)	0.157765	0.127232	0.816122	0.160545	0.139483	0.84207	0.999927
k__Bacteria|p__Candidatus_Melainabacteria|c__Candidatus_Melainabacteria_unclassified|o__Candidatus_Gastranaerophilales|f__Candidatus_Gastranaerophilales_unclassified|g__Candidatus_Gastranaerophilales_unclassified|s__Candidatus_Gastranaerophilales_bacterium|t__SGB8609	Cigarette frequency	0.085309	0.31146	0.912109	0.1135	0.452925	0.947601	6.1431e-05
k__Bacteria|p__Firmicutes|c__Clostridia|o__Clostridiales|f__Lachnospiraceae|g__Lachnospira|s__Lachnospira_SGB5076|t__SGB5076	Mild anxiety (N=395)	0.0697661	0.553873	0.959289	0.068909	0.557811	0.963525	0.88213
k__Bacteria|p__Elusimicrobia|c__Elusimicrobia|o__Elusimicrobiales|f__Elusimicrobiales_unclassified|g__Elusimicrobiales_unclassified|s__Elusimicrobiales_bacterium|t__SGB19688	Moderate anxiety (N=123)	-0.0171405	0.898777	0.998894	-0.0171405	0.899309	0.999542	0.426075
k__Bacteria|p__Firmicutes|c__CFGB1798|o__OFGB1798|f__FGB1798|g__GGB4768|s__GGB4768_SGB6601|t__SGB6601	Severe anxiety (N=59)	0.0109817	0.896261	0.998894	0.0109823	0.896449	0.999396	0.294638
k__Bacteria|p__Firmicutes|c__Clostridia|o__Clostridiales|f__Lachnospiraceae|g__GGB3737|s__GGB3737_SGB5071|t__SGB5071	Mild depression (N=469)	0.023056	0.838265	0.993978	0.0173708	0.785656	0.990209	0.923008
k__Bacteria|p__Proteobacteria|c__Betaproteobacteria|o__Burkholderiales|f__Sutterellaceae|g__Sutterella|s__Sutterella_wadsworthensis|t__SGB9283	Moderate depression (N=138)	0.0207244	0.915622	0.999947	0.0136002	0.870194	0.997222	0.143575
k__Bacteria|p__Firmicutes|c__Clostridia|o__Clostridiales|f__Ruminococcaceae|g__GGB9677|s__GGB9677_SGB15179|t__SGB15179	Severe depression (N=89)	-0.0271412	0.766953	0.986893	-0.0184973	0.669593	0.978242	7.33137e-05
k__Bacteria|p__Firmicutes|c__Clostridia|o__Clostridia_unclassified|f__Clostridia_unclassified|g__Clostridia_unclassified|s__Clostridia_unclassified_SGB4317|t__SGB4317	Cat (N=960)	-0.198056	0.11565	0.804738	-0.198056	0.117771	0.821272	0.984985
k__Bacteria|p__Bacteroidetes|c__Bacteroidia|o__Bacteroidales|f__Rikenellaceae|g__Rikenellaceae_unclassified|s__Rikenellaceae_bacterium|t__SGB2212	Dog (N=1384)	-0.0192416	0.725295	0.981715	-0.0168454	0.688892	0.979534	7.33137e-05
k__Bacteria|p__Firmicutes|c__Bacilli|o__Bacilli_unclassified|f__Bacilli_unclassified|g__GGB4712|s__GGB4712_SGB6525|t__SGB6525	Parakeet (N=157)	-0.110394	0.216724	0.874725	-0.110394	0.219507	0.887404	0.000803056
k__Bacteria|p__Firmicutes|c__Clostridia|o__Clostridia_unclassified|f__Clostridia_unclassified|g__Clostridia_unclassified|s__Clostridia_bacterium|t__SGB4333	No pets (N=220)	0.0991887	0.134688	0.823178	0.102462	0.14854	0.846469	0.29519
k__Bacteria|p__Bacteroidetes|c__Bacteroidia|o__Bacteroidales|f__Bacteroidaceae|g__Bacteroides|s__Bacteroides_fragilis|t__SGB1855_group	Cow (N=535)	-0.0608252	0.436855	0.943384	-0.0604628	0.438708	0.944675	0.999927
k__Bacteria|p__Firmicutes|c__Erysipelotrichia|o__Erysipelotrichales|f__Erysipelotrichaceae|g__Faecalibacillus|s__Faecalibacillus_intestinalis|t__SGB6754	Goat (N=63)	0.0564177	0.435363	0.942681	0.0747469	0.572515	0.965431	0.0450877
k__Bacteria|p__Proteobacteria|c__Alphaproteobacteria|o__Alphaproteobacteria_unclassified|f__Alphaproteobacteria_unclassified|g__Alphaproteobacteria_unclassified|s__Alphaproteobacteria_unclassified_SGB9321|t__SGB9321	Pig (N=269)	-0.0332778	0.86848	0.997001	-0.0332783	0.868805	0.997222	0.999767
k__Bacteria|p__Bacteroidetes|c__Bacteroidia|o__Bacteroidales|f__Bacteroidaceae|g__Bacteroidaceae_unclassified|s__Bacteroidaceae_bacterium|t__SGB1471	Chicken (N=1664)	0.013533	0.925878	1	0.0097081	0.898215	0.99949	0.941887
k__Bacteria|p__Bacteroidetes|c__Bacteroidia|o__Bacteroidales|f__Prevotellaceae|g__GGB1250|s__GGB1250_SGB1673|t__SGB1673	Duck (N=636)	0.364692	0.175851	0.85561	0.348056	0.162784	0.858491	0.988124
k__Bacteria|p__Firmicutes|c__Bacilli|o__Bacilli_unclassified|f__Bacilli_unclassified|g__GGB4780|s__GGB4780_SGB6615|t__SGB6615	Turkey (N=413)	-0.0633978	0.487569	0.952001	-0.0726216	0.549452	0.962307	0.547669
k__Bacteria|p__Firmicutes|c__Bacilli|o__Lactobacillales|f__Streptococcaceae|g__Lactococcus|s__Lactococcus_lactis|t__SGB7985	Sheep (N=51)	0.0110471	0.942347	1	0.00800031	0.920886	1	7.33137e-05
k__Bacteria|p__Firmicutes|c__Clostridia|o__Clostridia_unclassified|f__Clostridia_unclassified|g__Clostridia_unclassified|s__Clostridia_unclassified_SGB6369|t__SGB6369	Geese (N=82)	-0.0791071	0.394532	0.934009	-0.0743632	0.369444	0.929853	7.33137e-05
k__Bacteria|p__Firmicutes|c__Clostridia|o__Clostridiales|f__Ruminococcaceae|g__Ruminococcaceae_unclassified|s__Ruminococcaceae_unclassified_SGB15251|t__SGB15251	Horse (N=468)	0.0678118	0.220511	0.877016	0.070333	0.285224	0.91151	7.33137e-05
k__Bacteria|p__Proteobacteria|c__Gammaproteobacteria|o__Enterobacterales|f__Enterobacteriaceae|g__Citrobacter|s__Citrobacter_freundii|t__SGB10083_group	Rabbit (N=176)	-0.0325646	0.873643	0.997178	-0.0189363	0.79316	0.990743	0.885379
k__Bacteria|p__Bacteroidetes|c__Bacteroidia|o__Bacteroidales|f__Rikenellaceae|g__Alistipes|s__Alistipes_onderdonkii|t__SGB2303	No farm animals (N=171)	0.156328	0.0385331	0.6609	0.16402	0.0535191	0.719857	0.95347
k__Bacteria|p__Bacteroidetes|c__Bacteroidia|o__Bacteroidales|f__Rikenellaceae|g__GGB1629|s__GGB1629_SGB2237|t__SGB2237	Mice (N=820)	-0.000593134	0.817275	0.99154	-0.0113141	0.990534	1	7.33137e-05
k__Bacteria|p__Firmicutes|c__Clostridia|o__Clostridiales|f__Lachnospiraceae|g__Lachnospiraceae_unclassified|s__Lachnospiraceae_bacterium|t__SGB4883	Bat (N=546)	0.0672013	0.663222	0.974408	0.0672014	0.6642	0.977539	0.995575
k__Bacteria|p__Firmicutes|c__Clostridia|o__Clostridia_unclassified|f__Clostridia_unclassified|g__GGB3303|s__GGB3303_SGB4364|t__SGB4364	Lizard (N=534)	0.0189593	0.693626	0.977414	0.023009	0.745135	0.985712	0.208679
k__Bacteria|p__Firmicutes|c__Clostridia|o__Clostridia_unclassified|f__Clostridia_unclassified|g__GGB4608|s__GGB4608_SGB6382|t__SGB6382	Snake (N=546)	-0.0482055	0.915519	0.999947	-0.0153525	0.757901	0.987317	0.91371
k__Bacteria|p__Firmicutes|c__CFGB2829|o__OFGB2829|f__FGB2829|g__GGB9045|s__GGB9045_SGB13947|t__SGB13947	Bird (N=660)	-0.0432273	0.539763	0.957243	-0.0432272	0.54123	0.961369	0.0535462
k__Bacteria|p__Firmicutes|c__Clostridia|o__Clostridia_unclassified|f__Clostridia_unclassified|g__Clostridia_unclassified|s__Clostridia_bacterium|t__SGB4361	Possum (N=588)	0.113518	0.780884	0.988206	0.113518	0.782097	0.989806	7.33137e-05
k__Bacteria|p__Bacteroidetes|c__Bacteroidia|o__Bacteroidales|f__Bacteroidaceae|g__Bacteroides|s__Bacteroides_cellulosilyticus|t__SGB1844	Rat (N=590)	0.00753405	0.891423	0.998868	0.0163173	0.953325	1	0.0361297
k__Bacteria|p__Firmicutes|c__Clostridia|o__Clostridia_unclassified|f__Clostridia_unclassified|g__Clostridia_unclassified|s__Clostridia_bacterium|t__SGB14227	Squirrel (N=51)	-0.00735902	0.940208	1	-0.00389569	0.889713	0.999203	7.33137e-05
k__Bacteria|p__Firmicutes|c__CFGB3170|o__OFGB3170|f__FGB3170|g__GGB10690|s__GGB10690_SGB17345|t__SGB17345	No wild animals (N=591)	0.0269755	0.824726	0.992036	0.0269755	0.825202	0.993866	0.486418
k__Bacteria|p__Firmicutes|c__Negativicutes|o__Selenomonadales|f__Selenomonadaceae|g__Mitsuokella|s__Mitsuokella_multacida|t__SGB5906_group	Beans	-0.010798	0.676579	0.976111	-0.0276948	0.903012	0.999924	7.33137e-05
k__Bacteria|p__Lentisphaerae|c__Lentisphaeria|o__Victivallales|f__Victivallales_unclassified|g__Victivallales_unclassified|s__Victivallales_bacterium|t__SGB17348	Tortillas	0.0535214	0.614581	0.967336	0.0395923	0.496969	0.954358	0.470701
k__Bacteria|p__Fusobacteria|c__Fusobacteriia|o__Fusobacteriales|f__Fusobacteriaceae|g__Fusobacterium|s__Fusobacterium_mortiferum|t__SGB6031	Rice	NA	NA	NA	NA	NA	NA	NA
k__Bacteria|p__Firmicutes|c__Clostridia|o__Clostridiales|f__Ruminococcaceae|g__Ruminococcaceae_unclassified|s__Ruminococcaceae_bacterium|t__SGB4393	Bread	-0.0440355	0.569738	0.962039	-0.0319714	0.442263	0.945496	0.915012
k__Bacteria|p__Firmicutes|c__Clostridia|o__Clostridiales|f__Lachnospiraceae|g__Coprococcus|s__Coprococcus_SGB5119|t__SGB5119	Milk	0.439271	0.281545	0.903779	0.401542	0.249144	0.90052	0.66318
k__Bacteria|p__Firmicutes|c__Clostridia|o__Clostridiales|f__Ruminococcaceae|g__Ruminococcus|s__Ruminococcus_SGB4421|t__SGB4421	Yogurt	-0.0875899	0.325554	0.916399	-0.084314	0.312982	0.918706	0.983077
k__Bacteria|p__Bacteroidetes|c__Bacteroidia|o__Bacteroidales|f__Bacteroidaceae|g__Bacteroides|s__Bacteroides_caccae|t__SGB1877	Cream/butter	-0.0209678	0.683312	0.976372	-0.0194276	0.663516	0.977539	0.983384
k__Bacteria|p__Firmicutes|c__Clostridia|o__Clostridia_unclassified|f__Clostridia_unclassified|g__Clostridia_unclassified|s__Clostridia_bacterium|t__SGB14240	Cheese	0.122756	0.434992	0.942664	0.119982	0.427042	0.942254	0.193966
k__Bacteria|p__Firmicutes|c__Clostridia|o__Clostridia_unclassified|f__Clostridia_unclassified|g__Clostridia_unclassified|s__Clostridia_bacterium|t__SGB6308	Eggs	0.0523018	0.436341	0.943232	0.0519146	0.433971	0.94389	7.33137e-05
k__Bacteria|p__Actinobacteria|c__Actinobacteria|o__Bifidobacteriales|f__Bifidobacteriaceae|g__Bifidobacterium|s__Bifidobacterium_longum|t__SGB17248	Vegetables	0.0651096	0.401156	0.935443	0.0651704	0.403243	0.937551	0.0916458
k__Bacteria|p__Verrucomicrobia|c__Verrucomicrobiae|o__Verrucomicrobiales|f__Akkermansiaceae|g__Akkermansia|s__Akkermansia_muciniphila|t__SGB9226	Fruits	0.0396838	0.409318	0.936124	0.100006	0.845904	0.996106	0.768286
k__Bacteria|p__Spirochaetes|c__Spirochaetia|o__Spirochaetia_unclassified|f__Spirochaetia_unclassified|g__Spirochaetia_unclassified|s__Spirochaetia_bacterium|t__SGB3548	Natural juice	-0.0280762	0.768116	0.986893	-0.0280906	0.768415	0.988001	7.33137e-05
k__Bacteria|p__Bacteroidetes|c__Bacteroidia|o__Bacteroidales|f__Prevotellaceae|g__GGB1237|s__GGB1237_SGB1623|t__SGB1623	Chicken	0.0615696	0.52519	0.955764	-0.0685198	0.664642	0.977539	7.33137e-05
k__Bacteria|p__Firmicutes|c__Bacilli|o__Bacilli_unclassified|f__Bacilli_unclassified|g__GGB4687|s__GGB4687_SGB6484|t__SGB6484	Beef/pork	0.0703682	0.6764	0.976109	0.0703682	0.677715	0.979043	0.998954
k__Bacteria|p__Bacteroidetes|c__Bacteroidia|o__Bacteroidales|f__Bacteroidaceae|g__Bacteroidaceae_unclassified|s__Bacteroidaceae_bacterium|t__SGB1487	Ham/sausages/hotdog	0.0340969	0.592484	0.963819	0.0423734	0.669756	0.978358	0.260102
k__Bacteria|p__Bacteroidetes|c__Bacteroidia|o__Bacteroidales|f__Bacteroidaceae|g__Bacteroidaceae_unclassified|s__Bacteroidaceae_bacterium|t__SGB1415	Fish	0.129046	0.0089188	0.475272	0.129966	0.00984858	0.510207	0.723351
k__Bacteria|p__Firmicutes|c__Clostridia|o__Clostridia_unclassified|f__Clostridia_unclassified|g__Clostridia_unclassified|s__Clostridia_unclassified_SGB13974|t__SGB13974	Diet diversity score	0.419541	0.130039	0.818731	0.419541	0.137742	0.840639	0.948613
k__Bacteria|p__Firmicutes|c__Clostridia|o__Clostridiales|f__Lachnospiraceae|g__Coprococcus|s__Coprococcus_SGB5116|t__SGB5116	Living with partner (N=1232)	-0.161226	0.0446478	0.683051	-0.242693	0.214241	0.884274	7.33137e-05
k__Bacteria|p__Firmicutes|c__Bacilli|o__Bacilli_unclassified|f__Bacilli_unclassified|g__Bacilli_unclassified|s__Bacilli_bacterium|t__SGB6488	Number of partners	0.505652	0.0555295	0.713618	0.527353	0.0748127	0.761396	7.33137e-05
k__Bacteria|p__Firmicutes|c__Clostridia|o__Clostridia_unclassified|f__Clostridia_unclassified|g__Clostridia_unclassified|s__Clostridia_bacterium|t__SGB6325	Grades 1-3 (N=920)	0.107933	0.158169	0.844761	0.107933	0.162662	0.858491	7.33137e-05
k__Bacteria|p__Proteobacteria|c__Alphaproteobacteria|o__Alphaproteobacteria_unclassified|f__Alphaproteobacteria_unclassified|g__Alphaproteobacteria_unclassified|s__Alphaproteobacteria_bacterium|t__SGB17316	Grades 4-6 (N=528)	0.208896	0.183097	0.859487	0.208895	0.187186	0.869245	7.33137e-05
k__Bacteria|p__Firmicutes|c__Clostridia|o__Clostridiales|f__Ruminococcaceae|g__GGB9689|s__GGB9689_SGB15194|t__SGB15194	Grades >6 (N=129)	0.145749	0.692173	0.977414	0.0999636	0.564005	0.964564	7.33137e-05
k__Bacteria|p__Firmicutes|c__Clostridia|o__Clostridia_unclassified|f__Clostridia_unclassified|g__GGB9331|s__GGB9331_SGB14294|t__SGB14294	Friend ties (same building)	-0.0876732	0.226777	0.879661	-0.0876155	0.228599	0.891385	0.797987
k__Bacteria|p__Firmicutes|c__Clostridia|o__Clostridiales|f__Ruminococcaceae|g__GGB9592|s__GGB9592_SGB15014|t__SGB15014	Friend ties (different building)	0.0487545	0.605351	0.965185	0.0487545	0.60716	0.969214	7.33137e-05
k__Bacteria|p__Firmicutes|c__Bacilli|o__Bacilli_unclassified|f__Bacilli_unclassified|g__Bacilli_unclassified|s__Bacilli_bacterium|t__SGB1005	Betweenness (friendship)	-0.0282101	0.662402	0.974353	-0.0282102	0.662865	0.977539	0.0267915
k__Bacteria|p__Firmicutes|c__Clostridia|o__Clostridia_unclassified|f__Clostridia_unclassified|g__GGB4579|s__GGB4579_SGB6329|t__SGB6329	Transitivity (friendship)	0.0133831	0.92104	1	0.0212311	0.95073	1	7.33137e-05
k__Bacteria|p__Bacteroidetes|c__Bacteroidia|o__Bacteroidales|f__Prevotellaceae|g__Prevotella|s__Prevotella_lascolaii|t__SGB1585	Familial ties (same building)	-0.0216678	0.838381	0.993978	-0.0191282	0.817949	0.993623	7.33137e-05
k__Bacteria|p__Bacteroidetes|c__Bacteroidia|o__Bacteroidales|f__Bacteroidales_unclassified|g__Phocaeicola|s__Phocaeicola_plebeius|t__SGB1903_group	Family ties (different building)	0.0391619	0.789147	0.989349	0.049031	0.831947	0.994842	0.146582
k__Bacteria|p__Bacteroidetes|c__Bacteroidia|o__Bacteroidales|f__Bacteroidaceae|g__Bacteroidaceae_unclassified|s__Bacteroidaceae_bacterium|t__SGB1408	Betweeness (familial)	-0.0879234	0.511543	0.953237	-0.0730636	0.434627	0.94389	7.33137e-05
k__Bacteria|p__Bacteroidetes|c__Bacteroidia|o__Bacteroidales|f__Rikenellaceae|g__Rikenellaceae_unclassified|s__Rikenellaceae_bacterium|t__SGB2279	Transitivity (familial)	-0.329857	0.0302121	0.629965	-0.329857	0.0343172	0.667034	0.140005
k__Bacteria|p__Bacteroidetes|c__Bacteroidia|o__Bacteroidales|f__Bacteroidales_unclassified|g__Phocaeicola|s__Phocaeicola_coprophilus|t__SGB1888	Degree (all ties)	-0.0351453	0.836472	0.993745	-0.0351453	0.836933	0.994978	0.34161
k__Bacteria|p__Bacteroidetes|c__Bacteroidia|o__Bacteroidales|f__Bacteroidaceae|g__Bacteroides|s__Bacteroides_finegoldii|t__SGB1862	Clustering coefficient (all ties)	0.0520134	0.457515	0.947524	0.0671765	0.567786	0.965406	0.663378
k__Bacteria|p__Firmicutes|c__Bacilli|o__Bacilli_unclassified|f__Bacilli_unclassified|g__Bacilli_unclassified|s__Bacilli_bacterium|t__SGB6510	Betweenness (all ties)	0.182515	0.00549588	0.409895	0.182515	0.00623559	0.443751	0.631641
k__Bacteria|p__Firmicutes|c__Clostridia|o__Clostridia_unclassified|f__Clostridia_unclassified|g__Clostridia_unclassified|s__Clostridia_bacterium|t__SGB6249	Kin percentage (to third degree)	0.0057499	0.929202	1	0.00574977	0.92933	1	0.58047
k__Bacteria|p__Candidatus_Melainabacteria|c__Candidatus_Melainabacteria_unclassified|o__Candidatus_Gastranaerophilales|f__Candidatus_Gastranaerophilales_unclassified|g__Candidatus_Gastranaerophilales_unclassified|s__Candidatus_Gastranaerophilales_bacterium|t__SGB8595	Altruism	0.201967	0.120558	0.80922	0.201967	0.123531	0.826502	0.460773
k__Bacteria|p__Firmicutes|c__Bacilli|o__Bacilli_unclassified|f__Bacilli_unclassified|g__GGB4673|s__GGB4673_SGB6462|t__SGB6462	Risk taking	-0.0689854	0.602895	0.964664	-0.0689855	0.604596	0.969042	7.33137e-05
k__Bacteria|p__Spirochaetes|c__Spirochaetia|o__Spirochaetales|f__Spirochaetaceae|g__Treponema|s__Treponema_berlinense|t__SGB3542_group	Washing hands (N=1603)	0.112234	0.156317	0.842464	0.112234	0.159086	0.853839	7.33137e-05
k__Bacteria|p__Proteobacteria|c__Alphaproteobacteria|o__Alphaproteobacteria_unclassified|f__Alphaproteobacteria_unclassified|g__GGB6588|s__GGB6588_SGB9315|t__SGB9315	Distance to village center	-0.204013	0.192086	0.86479	-0.197014	0.182751	0.866564	0.93627
k__Bacteria|p__Firmicutes|c__Clostridia|o__Clostridiales|f__Lachnospiraceae|g__Lachnospiraceae_unclassified|s__Lachnospiraceae_bacterium|t__SGB4898	Distance to main road	-0.100695	0.775958	0.987475	-0.100695	0.777026	0.988927	0.982579
k__Bacteria|p__Firmicutes|c__Negativicutes|o__Veillonellales|f__Veillonellaceae|g__Megasphaera|s__Megasphaera_sp_BL7|t__SGB5858	Number of churches	-0.104822	0.629219	0.968506	-0.0622559	0.663252	0.977539	0.862082
k__Bacteria|p__Proteobacteria|c__Alphaproteobacteria|o__Alphaproteobacteria_unclassified|f__Alphaproteobacteria_unclassified|g__Alphaproteobacteria_unclassified|s__Alphaproteobacteria_unclassified_SGB9319|t__SGB9319	Altitude	-0.0698083	0.906113	0.999442	-0.0187185	0.70091	0.979954	0.914421
k__Bacteria|p__Firmicutes|c__Bacilli|o__Bacilli_unclassified|f__Bacilli_unclassified|g__GGB4674|s__GGB4674_SGB6463|t__SGB6463	Travel	0.221483	0.0593805	0.720222	0.223755	0.0649342	0.743051	0.0123179
k__Bacteria|p__Candidatus_Melainabacteria|c__Candidatus_Melainabacteria_unclassified|o__Candidatus_Gastranaerophilales|f__Candidatus_Gastranaerophilales_unclassified|g__Candidatus_Gastranaerophilales_unclassified|s__Candidatus_Gastranaerophilales_bacterium|t__SGB8616	Monthly expenditure	0.304404	0.276001	0.902609	0.232736	0.178492	0.865108	7.33137e-05
k__Bacteria|p__Firmicutes|c__Negativicutes|o__Acidaminococcales|f__Acidaminococcaceae|g__Phascolarctobacterium|s__Phascolarctobacterium_faecium|t__SGB5792	Household size	-0.068561	0.428175	0.941	-0.0859419	0.549087	0.962175	0.141804
k__Bacteria|p__Bacteroidetes|c__Bacteroidia|o__Bacteroidales|f__Bacteroidaceae|g__Bacteroides|s__Bacteroides_eggerthii|t__SGB1829	Household wealth index	0.00967994	0.82374	0.992031	-0.0311045	0.950335	1	0.937796
k__Bacteria|p__Bacteroidetes|c__Bacteroidia|o__Bacteroidales|f__Bacteroidales_unclassified|g__Phocaeicola|s__Phocaeicola_massiliensis|t__SGB1812	TV (N=958)	0.253622	0.0464732	0.687793	0.252759	0.0504345	0.713732	0.992265
k__Bacteria|p__Firmicutes|c__Clostridia|o__Clostridiales|f__Lachnospiraceae|g__Mediterraneibacter|s__Ruminococcus_torques|t__SGB4608	No electronics (N=89)	-0.055129	0.629082	0.968506	-0.044217	0.558969	0.963668	0.0313299
k__Bacteria|p__Bacteroidetes|c__Bacteroidia|o__Bacteroidales|f__Bacteroidaceae|g__Bacteroides|s__Bacteroides_intestinalis|t__SGB1846	Earth/Sand floor (N=594)	0.133128	0.585017	0.963042	0.133128	0.587714	0.966653	0.697212
k__Bacteria|p__Firmicutes|c__Clostridia|o__Clostridiales|f__Ruminococcaceae|g__Flavonifractor|s__Flavonifractor_plautii|t__SGB15132	Ceramic floor (N=151)	0.209369	0.0135433	0.525743	0.213735	0.0323318	0.656785	0.947498
k__Bacteria|p__Firmicutes|c__Clostridia|o__Clostridiales|f__Lachnospiraceae|g__Lachnospiraceae_unclassified|s__Lachnospiraceae_bacterium|t__SGB5057	Glass windows (N=86)	0.596404	0.230443	0.881155	0.596404	0.235879	0.895598	0.854866
k__Bacteria|p__Firmicutes|c__CFGB1462|o__OFGB1462|f__FGB1462|g__GGB3673|s__GGB3673_SGB4986|t__SGB4986	Unfinished windows (N=59)	-0.155513	0.332518	0.917816	-0.151551	0.330495	0.920777	7.33137e-05
k__Bacteria|p__Firmicutes|c__Clostridia|o__Clostridia_unclassified|f__Clostridia_unclassified|g__Clostridia_unclassified|s__Clostridia_bacterium|t__SGB6251	Clay/mud walls (N=1256)	0.103653	0.186459	0.861058	0.103653	0.189362	0.870027	0.880807
k__Bacteria|p__Elusimicrobia|c__Elusimicrobia|o__Elusimicrobiales|f__Elusimicrobiales_unclassified|g__GGB13148|s__GGB13148_SGB20355|t__SGB20355	Cement walls (N=402)	0.0594591	0.625209	0.967398	0.0594591	0.626905	0.971427	0.722841
k__Bacteria|p__Kiritimatiellaeota|c__Kiritimatiellae|o__Kiritimatiellae_unclassified|f__Kiritimatiellae_unclassified|g__Kiritimatiellae_unclassified|s__Kiritimatiellae_bacterium|t__SGB17365	Concrete roof (N=37)	0.0380507	0.688166	0.976904	0.0886509	0.867748	0.997222	0.230942
k__Bacteria|p__Firmicutes|c__Clostridia|o__Clostridia_unclassified|f__Clostridia_unclassified|g__Clostridia_unclassified|s__Clostridia_bacterium|t__SGB4368	Sleeping rooms	0.093198	0.34908	0.922874	0.093198	0.351118	0.925465	0.0445133
k__Bacteria|p__Firmicutes|c__CFGB1287|o__OFGB1287|f__FGB1287|g__GGB3103|s__GGB3103_SGB4112|t__SGB4112	Spring(protected) (N=1441)	0.0478992	0.650169	0.972525	0.0532186	0.773749	0.988435	0.376851
k__Bacteria|p__Proteobacteria|c__Alphaproteobacteria|o__Alphaproteobacteria_unclassified|f__Alphaproteobacteria_unclassified|g__Alphaproteobacteria_unclassified|s__Alphaproteobacteria_unclassified_SGB9310|t__SGB9310	Tube well (N=91)	0.110038	0.507605	0.953188	0.0817216	0.393133	0.936059	7.33137e-05
k__Bacteria|p__Firmicutes|c__Bacilli|o__Lactobacillales|f__Streptococcaceae|g__Streptococcus|s__Streptococcus_lutetiensis|t__SGB8021	Dug well(unprotected) (N=32)	-0.613259	0.138462	0.825992	-0.533176	0.119511	0.822299	0.998365
k__Bacteria|p__Firmicutes|c__Clostridia|o__Clostridia_unclassified|f__Clostridia_unclassified|g__Clostridia_unclassified|s__Clostridia_unclassified_SGB13972|t__SGB13972	Hemoglobin A1c	-0.0262216	0.999611	1	-0.000140122	0.93161	1	0.375479
k__Bacteria|p__Firmicutes|c__Clostridia|o__Clostridia_unclassified|f__Clostridia_unclassified|g__Clostridia_unclassified|s__Clostridia_bacterium|t__SGB6290	Mean arterial pressure	-0.0852946	0.650314	0.972529	-0.0712181	0.602108	0.968918	0.0427387
k__Bacteria|p__Firmicutes|c__Clostridia|o__Clostridiales|f__Lachnospiraceae|g__Mediterraneibacter|s__Ruminococcus_gnavus|t__SGB4584	Body mass index	-0.121588	0.334677	0.918618	-0.100917	0.250841	0.90052	0.376017
k__Bacteria|p__Firmicutes|c__Negativicutes|o__Veillonellales|f__Veillonellaceae|g__GGB18271|s__GGB18271_SGB26990|t__SGB26990	Heart rate	-0.0513268	0.729135	0.982107	-0.0513262	0.730147	0.983274	0.971381
k__Bacteria|p__Firmicutes|c__CFGB1358|o__OFGB1358|f__FGB1358|g__GGB3314|s__GGB3314_SGB4383|t__SGB4383	Oxygen saturation	0.119172	0.184497	0.860203	0.119171	0.18837	0.869723	0.0081136
k__Bacteria|p__Firmicutes|c__Clostridia|o__Clostridiales|f__Ruminococcaceae|g__GGB9676|s__GGB9676_SGB15176|t__SGB15176	Hemoglobin total	-0.0367019	0.588625	0.963615	-0.044174	0.650753	0.975549	0.161123
k__Bacteria|p__Firmicutes|c__Bacilli|o__Bacilli_unclassified|f__Bacilli_unclassified|g__Bacilli_unclassified|s__Bacilli_bacterium|t__SGB6451	Poor (N=223)	0.504557	0.00582101	0.414873	0.51857	0.0107713	0.524819	0.728603
k__Bacteria|p__Firmicutes|c__Bacilli|o__Bacilli_unclassified|f__Bacilli_unclassified|g__Bacilli_unclassified|s__Bacilli_bacterium|t__SGB6494	Fair (N=969)	-0.126593	0.319275	0.915698	-0.128992	0.554885	0.963362	0.921502
k__Bacteria|p__Firmicutes|c__Clostridia|o__Clostridia_unclassified|f__Clostridia_unclassified|g__Clostridia_unclassified|s__Clostridia_unclassified_SGB6291|t__SGB6291	Very good (N=79)	0.477056	0.112809	0.800818	0.316928	0.158285	0.853501	0.45699
k__Bacteria|p__Firmicutes|c__Clostridia|o__Clostridia_unclassified|f__Clostridia_unclassified|g__GGB4576|s__GGB4576_SGB6326|t__SGB6326	Excellent (N=132)	0.128222	0.419902	0.939081	0.159193	0.549396	0.962298	0.837917
k__Bacteria|p__Firmicutes|c__Clostridia|o__Clostridia_unclassified|f__Clostridia_unclassified|g__GGB9145|s__GGB9145_SGB14079|t__SGB14079	Cough (N=413)	NA	NA	NA	NA	NA	NA	NA
k__Bacteria|p__Firmicutes|c__Clostridia|o__Clostridiales|f__Ruminococcaceae|g__GGB9673|s__GGB9673_SGB15172|t__SGB15172	Bristol stool scale	0.0606958	0.658706	0.973903	-0.0820629	0.926952	1	0.722103
k__Bacteria|p__Bacteroidetes|c__Bacteroidia|o__Bacteroidales|f__Prevotellaceae|g__GGB1270|s__GGB1270_SGB1705|t__SGB1705	Diarrhea (N=85)	-0.298614	0.0136584	0.526381	-0.300812	0.0164218	0.578931	0.915689
k__Bacteria|p__Firmicutes|c__Bacilli|o__Bacilli_unclassified|f__Bacilli_unclassified|g__Bacilli_unclassified|s__Bacilli_bacterium|t__SGB1022	Diabetes (N=40)	0.0143688	0.864466	0.996109	0.0131924	0.853045	0.996476	0.967916
k__Bacteria|p__Bacteroidetes|c__Bacteroidia|o__Bacteroidales|f__Bacteroidales_unclassified|g__Bacteroidales_unclassified|s__Bacteroidales_bacterium|t__SGB1333	Allergies (N=124)	-0.423012	0.142047	0.829246	-0.458352	0.181658	0.866101	0.975877
k__Bacteria|p__Bacteroidetes|c__Bacteroidia|o__Bacteroidales|f__Bacteroidaceae|g__GGB18547|s__GGB18547_SGB27410|t__SGB27410	Heart disease (N=59)	-0.268257	0.113383	0.801313	-0.268257	0.118	0.821272	7.33137e-05
k__Bacteria|p__Proteobacteria|c__CFGB1058|o__OFGB1058|f__FGB1058|g__GGB2726|s__GGB2726_SGB3668|t__SGB3668	Asthma (N=62)	0.263221	0.0650514	0.732912	0.286683	0.101604	0.799176	0.998334
k__Bacteria|p__Firmicutes|c__Clostridia|o__Clostridia_unclassified|f__Clostridia_unclassified|g__Clostridia_unclassified|s__Clostridia_unclassified_SGB14065|t__SGB14065	Stomach illness (N=261)	-0.000603775	0.834787	0.993701	-0.0587413	0.998385	1	0.138609
k__Bacteria|p__Firmicutes|c__Clostridia|o__Clostridia_unclassified|f__Clostridia_unclassified|g__Clostridia_unclassified|s__Clostridia_bacterium|t__SGB6270	Intestinal illness (N=103)	0.110719	0.398305	0.935047	0.110719	0.402555	0.937056	0.994604
k__Bacteria|p__Proteobacteria|c__Alphaproteobacteria|o__Alphaproteobacteria_unclassified|f__Alphaproteobacteria_unclassified|g__Alphaproteobacteria_unclassified|s__Alphaproteobacteria_unclassified_SGB26749|t__SGB26749	Arthritis (N=43)	0.547917	0.065726	0.733695	0.418606	0.034272	0.666831	0.157488
k__Bacteria|p__Firmicutes|c__Clostridia|o__Clostridia_unclassified|f__Clostridia_unclassified|g__Clostridia_unclassified|s__Clostridia_bacterium|t__SGB14066	Painkillers (N=1184)	0.0292708	0.790428	0.989615	0.0301079	0.824462	0.993866	7.33137e-05
k__Bacteria|p__Firmicutes|c__Bacilli|o__Bacilli_unclassified|f__Bacilli_unclassified|g__Bacilli_unclassified|s__Bacilli_bacterium|t__SGB47336	Antibiotics (N=242)	-0.0792832	0.648418	0.972154	-0.091761	0.695374	0.979617	0.329901
k__Bacteria|p__Kiritimatiellaeota|c__Kiritimatiellae|o__Kiritimatiellae_unclassified|f__Kiritimatiellae_unclassified|g__GGB13152|s__GGB13152_SGB20361|t__SGB20361	Anti-diarrheal (N=60)	-0.137205	0.414975	0.937496	-0.10526	0.289136	0.912951	0.844779
k__Bacteria|p__Proteobacteria|c__Alphaproteobacteria|o__Alphaproteobacteria_unclassified|f__Alphaproteobacteria_unclassified|g__Alphaproteobacteria_unclassified|s__Alphaproteobacteria_bacterium|t__SGB9313	Anti-parasitic (N=49)	-0.333059	0.160637	0.844944	-0.271808	0.267309	0.907251	0.532966
k__Bacteria|p__Bacteroidetes|c__Bacteroidia|o__Bacteroidales|f__Prevotellaceae|g__Prevotella|s__Prevotella_copri_clade_A|t__SGB1626	Hemoglobin A1c	0.0020941	0.515255	0.953682	0.00174295	0.448795	0.94678	0.100541
k__Bacteria|p__Bacteroidetes|c__Bacteroidia|o__Bacteroidales|f__Prevotellaceae|g__Prevotella|s__Prevotella_copri_clade_B|t__SGB1613	Mean arterial pressure	0.00355622	0.464639	0.949329	0.00270051	0.343956	0.923326	0.270024
k__Bacteria|p__Bacteroidetes|c__Bacteroidia|o__Bacteroidales|f__Prevotellaceae|g__Prevotella|s__Prevotella_copri_clade_D|t__SGB1636_group	Body mass index	0.000680334	0.849139	0.994944	0.000588995	0.850588	0.996274	0.682523
k__Bacteria|p__Bacteroidetes|c__Bacteroidia|o__Bacteroidales|f__Prevotellaceae|g__Prevotella|s__Prevotella_copri_clade_C|t__SGB1644	Heart rate	0.00191527	0.506671	0.953188	0.00193748	0.522096	0.95878	7.33137e-05
k__Bacteria|p__Bacteroidetes|c__Bacteroidia|o__Bacteroidales|f__Prevotellaceae|g__Prevotella|s__Prevotella_hominis|t__SGB1617_group	Oxygen saturation	0.00314571	0.329528	0.917719	0.00306322	0.351557	0.925465	0.516243
k__Bacteria|p__Bacteroidetes|c__Bacteroidia|o__Bacteroidales|f__Prevotellaceae|g__GGB1267|s__GGB1267_SGB1701|t__SGB1701	Hemoglobin total	-6.12832e-05	0.907004	0.999618	-0.000472602	0.98796	1	7.33137e-05
k__Bacteria|p__Firmicutes|c__Clostridia|o__Clostridiales|f__Lachnospiraceae|g__Butyrivibrio|s__Butyrivibrio_crossotus|t__SGB5065	Poor (N=223)	-0.00354961	0.317112	0.913957	-0.00426378	0.408087	0.938235	0.0876183
k__Bacteria|p__Bacteroidetes|c__Bacteroidia|o__Bacteroidales|f__Prevotellaceae|g__Prevotella|s__Prevotella_SGB1653|t__SGB1653	Fair (N=969)	0.0104096	0.0161781	0.543756	0.00819491	0.00873633	0.494878	0.783218
k__Bacteria|p__Bacteroidetes|c__Bacteroidia|o__Bacteroidales|f__Bacteroidaceae|g__Bacteroidaceae_unclassified|s__Bacteroidaceae_bacterium|t__SGB1475	Very good (N=79)	0.00217821	0.69479	0.977631	0.00217821	0.694936	0.979609	0.895003
k__Bacteria|p__Bacteroidetes|c__Bacteroidia|o__Bacteroidales|f__Prevotellaceae|g__Prevotella|s__Prevotella_SGB1680|t__SGB1680	Excellent (N=132)	-0.000820487	0.843269	0.994601	-0.000812081	0.84171	0.995796	0.998942
k__Archaea|p__Euryarchaeota|c__CFGB343|o__OFGB343|f__FGB343|g__GGB781|s__GGB781_SGB1024|t__SGB1024	Cough (N=413)	0.00320544	0.59245	0.963819	0.00305636	0.575459	0.965431	0.0955508
k__Bacteria|p__Spirochaetes|c__Spirochaetia|o__Spirochaetales|f__Spirochaetaceae|g__Treponema|s__Treponema_succinifaciens|t__SGB3546_group	Bristol stool scale	-0.00227888	0.70066	0.979015	-0.00173182	0.61477	0.970473	0.870171
k__Bacteria|p__Firmicutes|c__Negativicutes|o__Veillonellales|f__Veillonellaceae|g__GGB4266|s__GGB4266_SGB5809|t__SGB5809_group	Diarrhea (N=85)	0.000376345	0.812685	0.991087	0.000517829	0.863276	0.997143	0.064506
k__Bacteria|p__Spirochaetes|c__Spirochaetia|o__Brachyspirales|f__Brachyspiraceae|g__Brachyspira|s__Brachyspira_pilosicoli|t__SGB5969	Diabetes (N=40)	0.00364035	0.466397	0.949489	0.0053325	0.631015	0.972011	0.219533
k__Bacteria|p__Bacteroidetes|c__Bacteroidia|o__Bacteroidales|f__Prevotellaceae|g__Prevotella|s__Prevotella_sp_885|t__SGB1677	Allergies (N=124)	0.0017882	0.6141	0.967336	0.0017882	0.614217	0.970382	0.0865908
k__Bacteria|p__Candidatus_Melainabacteria|c__Candidatus_Melainabacteria_unclassified|o__Candidatus_Gastranaerophilales|f__Candidatus_Gastranaerophilales_unclassified|g__Candidatus_Gastranaerophilales_unclassified|s__Candidatus_Gastranaerophilales_bacterium|t__SGB8619	Heart disease (N=59)	0.000607907	0.95821	1	0.00033494	0.924222	1	0.0583372
k__Bacteria|p__Bacteroidetes|c__Bacteroidia|o__Bacteroidales|f__Prevotellaceae|g__GGB1235|s__GGB1235_SGB1614|t__SGB1614	Asthma (N=62)	0.00337064	0.740558	0.983883	0.00114582	0.375469	0.931564	0.383336
k__Bacteria|p__Bacteroidetes|c__Bacteroidia|o__Bacteroidales|f__Prevotellaceae|g__GGB1266|s__GGB1266_SGB1699|t__SGB1699	Stomach illness (N=261)	0.000584539	0.795968	0.990439	0.000725151	0.835417	0.994978	0.028035
k__Bacteria|p__Bacteroidetes|c__Bacteroidia|o__Bacteroidales|f__Prevotellaceae|g__GGB18559|s__GGB18559_SGB27424|t__SGB27424	Intestinal illness (N=103)	0.00837946	0.126828	0.815829	0.00818832	0.11957	0.822364	0.456991
k__Bacteria|p__Bacteroidetes|c__Bacteroidia|o__Bacteroidales|f__Bacteroidaceae|g__Bacteroidaceae_unclassified|s__Bacteroidaceae_bacterium|t__SGB1473	Arthritis (N=43)	0.00200718	0.825254	0.992192	0.00175268	0.8001	0.991151	0.978361
k__Bacteria|p__Firmicutes|c__Clostridia|o__Clostridiales|f__Lachnospiraceae|g__Roseburia|s__Roseburia_faecis|t__SGB4925	Painkillers (N=1184)	-0.000407532	0.827264	0.992342	-0.000571395	0.8781	0.997843	0.081288
k__Bacteria|p__Firmicutes|c__Clostridia|o__Clostridiales|f__Ruminococcaceae|g__Ruminococcus|s__Ruminococcus_sp_NSJ_71|t__SGB4290	Antibiotics (N=242)	0.00881229	0.122408	0.810674	0.00834874	0.168865	0.86193	0.119356
k__Bacteria|p__Firmicutes|c__Clostridia|o__Clostridiales|f__Clostridiaceae|g__Clostridium|s__Clostridium_sp_AF34_10BH|t__SGB4914	Anti-diarrheal (N=60)	-0.00114705	0.538951	0.9572	-0.00196683	0.739156	0.984806	0.103154
k__Bacteria|p__Firmicutes|c__Negativicutes|o__Selenomonadales|f__Selenomonadaceae|g__GGB4979|s__GGB4979_SGB6973|t__SGB6973	Anti-parasitic (N=49)	0.00094348	0.817794	0.99162	0.000850309	0.798682	0.991134	0.0421029
k__Bacteria|p__Firmicutes|c__Clostridia|o__Clostridiales|f__Lachnospiraceae|g__Lachnospiraceae_unclassified|s__Eubacterium_rectale|t__SGB4933_group	Anti-fungal (N=41)	0.00472481	0.174427	0.854835	0.00358003	0.0955171	0.792336	0.99909
k__Bacteria|p__Firmicutes|c__Clostridia|o__Clostridiales|f__Lachnospiraceae|g__Lachnospiraceae_unclassified|s__Lachnospiraceae_bacterium_WCA3_601_WT_6H|t__SGB4910	Vitamins (N=335)	-0.000264587	0.660795	0.974254	-0.00147218	0.942656	1	0.0223172
k__Bacteria|p__Firmicutes|c__Bacilli|o__Lactobacillales|f__Streptococcaceae|g__Streptococcus|s__Streptococcus_salivarius|t__SGB8007_group	Anti-hypertensive (N=82)	0.00301056	0.29682	0.908678	0.0034628	0.364393	0.929136	0.167323
k__Bacteria|p__Firmicutes|c__Bacilli|o__Bacilli_unclassified|f__Bacilli_unclassified|g__Bacilli_unclassified|s__Bacilli_bacterium|t__SGB6472	Reserved (N=1666)	0.00668837	0.236545	0.884187	0.00534412	0.149061	0.846469	0.053079
k__Bacteria|p__Bacteroidetes|c__Bacteroidia|o__Bacteroidales|f__Bacteroidales_unclassified|g__GGB1495|s__GGB1495_SGB2071|t__SGB2071	Nervous (N=950)	6.55298e-05	0.927814	1	0.000272601	0.98263	1	0.770465
k__Bacteria|p__Bacteroidetes|c__Bacteroidia|o__Bacteroidales|f__Rikenellaceae|g__Rikenellaceae_unclassified|s__Rikenellaceae_unclassified_SGB2230|t__SGB2230	Openness (N=1550)	-0.00817685	0.0620515	0.726519	-0.00738825	0.0592209	0.733259	0.135632
k__Bacteria|p__Bacteroidetes|c__Bacteroidia|o__Bacteroidales|f__Prevotellaceae|g__GGB1239|s__GGB1239_SGB1657|t__SGB1657	Cognitive impairment (N=100)	-0.00103668	0.73273	0.98263	-0.00103669	0.732807	0.983564	0.192919
k__Bacteria|p__Bacteroidetes|c__Bacteroidia|o__Bacteroidales|f__Rikenellaceae|g__GGB1630|s__GGB1630_SGB2238|t__SGB2238	Dementia (N=185)	0.000526777	0.825369	0.992254	0.000706095	0.869865	0.997222	0.155673
k__Bacteria|p__Bacteroidetes|c__Bacteroidia|o__Bacteroidales|f__Bacteroidaceae|g__Bacteroidaceae_unclassified|s__Bacteroidaceae_bacterium|t__SGB1472	Alcohol daily frequency	-0.0061915	0.124234	0.81262	-0.00619061	0.124552	0.827389	7.33137e-05
k__Bacteria|p__Firmicutes|c__Clostridia|o__Clostridia_unclassified|f__Clostridia_unclassified|g__GGB4599|s__GGB4599_SGB6362|t__SGB6362	Cigarette usage (N=82)	0.00620414	0.24314	0.886087	0.00611129	0.244928	0.898073	0.203927
k__Bacteria|p__Proteobacteria|c__Betaproteobacteria|o__Burkholderiales|f__Sutterellaceae|g__Duodenibacillus|s__Duodenibacillus_massiliensis|t__SGB9273	Cigarette frequency	0.00382374	0.196347	0.86676	0.00478588	0.306895	0.917711	0.43225
k__Bacteria|p__Firmicutes|c__Clostridia|o__Clostridiales|f__Clostridiaceae|g__Clostridium|s__Clostridium_sp_AF15_49|t__SGB5111	Mild anxiety (N=395)	-0.00389117	0.130178	0.819168	-0.00506697	0.255273	0.902509	0.999053
k__Bacteria|p__Firmicutes|c__Bacilli|o__Lactobacillales|f__Streptococcaceae|g__Streptococcus|s__Streptococcus_parasanguinis|t__SGB8071	Moderate anxiety (N=123)	0.00578576	0.105521	0.792035	0.00578574	0.106184	0.80772	0.0921954
k__Bacteria|p__Firmicutes|c__Clostridia|o__Clostridiales|f__Lachnospiraceae|g__GGB3859|s__GGB3859_SGB5234|t__SGB5234_group	Severe anxiety (N=59)	0.00178786	0.281768	0.903847	0.00223776	0.399404	0.937056	0.194783
k__Bacteria|p__Firmicutes|c__Clostridia|o__Clostridiales|f__Lachnospiraceae|g__Lachnospiraceae_unclassified|s__Lachnospiraceae_unclassified_SGB4924|t__SGB4924_group	Mild depression (N=469)	-0.00126516	0.692447	0.977414	-0.00166316	0.787375	0.990209	0.576814
k__Bacteria|p__Firmicutes|c__Clostridia|o__Clostridiales|f__Lachnospiraceae|g__Roseburia|s__Roseburia_inulinivorans|t__SGB4940	Moderate depression (N=138)	0.00045369	0.583505	0.962823	-0.00145008	0.865484	0.997222	0.226891
k__Bacteria|p__Firmicutes|c__Bacilli|o__Bacilli_unclassified|f__Bacilli_unclassified|g__Bacilli_unclassified|s__Bacilli_unclassified_SGB6422|t__SGB6422	Severe depression (N=89)	-0.00129582	0.501321	0.952981	-0.00249582	0.731947	0.983443	0.287274
k__Bacteria|p__Firmicutes|c__Clostridia|o__Clostridiales|f__Ruminococcaceae|g__GGB9615|s__GGB9615_SGB15053|t__SGB15053_group	Cat (N=960)	-0.00454587	0.0301244	0.629965	-0.00382824	0.0168393	0.582744	0.0465183
k__Bacteria|p__Bacteroidetes|c__Bacteroidia|o__Bacteroidales|f__Prevotellaceae|g__GGB1243|s__GGB1243_SGB1663|t__SGB1663	Dog (N=1384)	0.0009432	0.765979	0.986893	0.000889993	0.752867	0.986732	0.0323811
k__Bacteria|p__Firmicutes|c__Clostridia|o__Clostridiales|f__Ruminococcaceae|g__GGB3341|s__GGB3341_SGB4420|t__SGB4420	Parakeet (N=157)	-0.00367919	0.404259	0.93564	-0.00397661	0.453262	0.947713	7.33137e-05
k__Bacteria|p__Firmicutes|c__Clostridia|o__Clostridiales|f__Ruminococcaceae|g__Ruminococcaceae_unclassified|s__Ruminococcaceae_unclassified_SGB15265|t__SGB15265_group	No pets (N=220)	0.00258207	0.841164	0.994586	0.000566994	0.388972	0.93502	0.585285
k__Bacteria|p__Firmicutes|c__Clostridia|o__Clostridia_unclassified|f__Clostridia_unclassified|g__GGB3293|s__GGB3293_SGB4348|t__SGB4348	Cow (N=535)	-0.00239259	0.470841	0.950172	-0.00247175	0.488154	0.953625	7.33137e-05
k__Bacteria|p__Bacteroidetes|c__Bacteroidia|o__Bacteroidales|f__Prevotellaceae|g__GGB1247|s__GGB1247_SGB1668|t__SGB1668	Goat (N=63)	0.000866624	0.818661	0.991689	0.000642428	0.757383	0.987317	0.106384
k__Bacteria|p__Elusimicrobia|c__Elusimicrobia|o__Elusimicrobiales|f__Elusimicrobiales_unclassified|g__Elusimicrobiales_unclassified|s__Elusimicrobiales_bacterium|t__SGB19694	Pig (N=269)	0.00509677	0.38095	0.930919	0.00452295	0.32477	0.920122	0.136472
k__Bacteria|p__Firmicutes|c__Clostridia|o__Clostridiales|f__Ruminococcaceae|g__GGB3189|s__GGB3189_SGB4212|t__SGB4212	Chicken (N=1664)	-0.00374385	0.167555	0.851372	-0.00374385	0.168061	0.86134	0.877212
k__Bacteria|p__Firmicutes|c__Clostridia|o__Clostridiales|f__Ruminococcaceae|g__GGB9635|s__GGB9635_SGB15106|t__SGB15106	Duck (N=636)	-0.00490178	0.0770459	0.757308	-0.00506421	0.0908203	0.788677	0.040793
k__Bacteria|p__Bacteroidetes|c__Bacteroidia|o__Bacteroidales|f__Prevotellaceae|g__Prevotella|s__Prevotella_SGB1612|t__SGB1612	Turkey (N=413)	-0.0111354	0.0456259	0.686562	-0.00975577	0.0389161	0.682446	0.202529
k__Bacteria|p__Firmicutes|c__Negativicutes|o__Selenomonadales|f__Selenomonadaceae|g__Mitsuokella|s__Mitsuokella_jalaludinii|t__SGB5904	Sheep (N=51)	0.00160991	0.625113	0.967398	0.0016099	0.625287	0.971314	0.883749
k__Bacteria|p__Firmicutes|c__Clostridia|o__Clostridia_unclassified|f__Clostridia_unclassified|g__GGB4585|s__GGB4585_SGB6340|t__SGB6340	Geese (N=82)	0.00678523	0.31532	0.913389	0.00338291	0.0653253	0.743528	0.0434644
k__Bacteria|p__Firmicutes|c__Clostridia|o__Clostridiales|f__Ruminococcaceae|g__Faecalibacterium|s__Faecalibacterium_prausnitzii|t__SGB15316_group	Horse (N=468)	-0.000847516	0.720133	0.981351	0.000724776	0.710817	0.981374	0.0815928
k__Bacteria|p__Bacteroidetes|c__Bacteroidia|o__Bacteroidales|f__Prevotellaceae|g__Prevotella|s__Prevotella_sp_Marseille_P4119|t__SGB1676	Rabbit (N=176)	0.00294281	0.496433	0.952533	0.00294281	0.496615	0.954358	0.137481
k__Bacteria|p__Firmicutes|c__Clostridia|o__Clostridiales|f__Ruminococcaceae|g__GGB9615|s__GGB9615_SGB15051|t__SGB15051	No farm animals (N=171)	-0.00246245	0.372647	0.927917	-0.00149504	0.171932	0.864191	0.060695
k__Bacteria|p__Firmicutes|c__Clostridia|o__Clostridiales|f__Lachnospiraceae|g__GGB3636|s__GGB3636_SGB4929|t__SGB4929	Mice (N=820)	-0.00479841	0.128681	0.816977	-0.00452897	0.108019	0.809952	0.168182
k__Bacteria|p__Firmicutes|c__Clostridia|o__Clostridiales|f__Oscillospiraceae|g__Oscillibacter|s__Oscillibacter_sp_ER4|t__SGB15254	Bat (N=546)	-0.000603908	0.710726	0.980767	-0.00073846	0.766566	0.987935	0.107089
k__Bacteria|p__Firmicutes|c__Clostridia|o__Clostridiales|f__Lachnospiraceae|g__GGB3862|s__GGB3862_SGB5239|t__SGB5239	Lizard (N=534)	-0.00169159	0.573284	0.962424	-0.00167621	0.570206	0.965431	0.0605965
k__Bacteria|p__Firmicutes|c__Clostridia|o__Clostridiales|f__Ruminococcaceae|g__Ruminococcaceae_unclassified|s__Ruminococcaceae_unclassified_SGB15236|t__SGB15236	Snake (N=546)	0.00255166	0.32587	0.916399	0.00236555	0.303748	0.917479	7.69439e-05
k__Bacteria|p__Bacteroidetes|c__Bacteroidia|o__Bacteroidales|f__Prevotellaceae|g__Prevotella|s__Prevotella_sp_P4_51|t__SGB1666	Bird (N=660)	-0.000240214	0.910632	0.999947	-0.000301523	0.928837	1	0.0318032
k__Bacteria|p__Firmicutes|c__Bacilli|o__Bacilli_unclassified|f__Bacilli_unclassified|g__Bacilli_unclassified|s__Bacilli_bacterium|t__SGB6442	Possum (N=588)	0.0037472	0.528389	0.956128	0.00457293	0.632369	0.972233	0.239161
k__Bacteria|p__Firmicutes|c__Clostridia|o__Clostridiales|f__Lachnospiraceae|g__Lachnospira|s__Lachnospira_SGB5077|t__SGB5077	Rat (N=590)	-0.00454844	0.157958	0.844494	-0.00451587	0.155327	0.851522	0.156148
k__Bacteria|p__Firmicutes|c__Clostridia|o__Clostridiales|f__Lachnospiraceae|g__Roseburia|s__Roseburia_SGB4958|t__SGB4958	Squirrel (N=51)	0.000646041	0.850016	0.995131	0.00064606	0.850141	0.996235	0.0043568
k__Bacteria|p__Proteobacteria|c__Gammaproteobacteria|o__Enterobacterales|f__Enterobacteriaceae|g__Klebsiella|s__Klebsiella_pneumoniae|t__SGB10115	No wild animals (N=591)	-0.00189939	0.59536	0.963962	-0.0027281	0.71957	0.982702	0.235513
k__Bacteria|p__Bacteroidetes|c__Bacteroidia|o__Bacteroidales|f__Rikenellaceae|g__GGB1631|s__GGB1631_SGB2239|t__SGB2239	Beans	-0.00136693	0.501848	0.953188	-0.00198259	0.646921	0.974618	0.0829585
k__Bacteria|p__Firmicutes|c__Clostridia|o__Clostridiales|f__Ruminococcaceae|g__Ruminococcus|s__Ruminococcus_bromii|t__SGB4285_group	Tortillas	0.00244419	0.485244	0.952001	0.0024268	0.483116	0.953226	0.300327
k__Bacteria|p__Bacteroidetes|c__Bacteroidia|o__Bacteroidales|f__Prevotellaceae|g__Prevotella|s__Prevotella_SGB1675|t__SGB1675	Rice	0.000407053	0.982885	1	6.45751e-05	0.894524	0.999226	0.194395
k__Bacteria|p__Bacteroidetes|c__Bacteroidia|o__Bacteroidales|f__Prevotellaceae|g__GGB1246|s__GGB1246_SGB1667|t__SGB1667	Bread	-0.00752879	0.00529544	0.407728	-0.0079272	0.00951192	0.505028	7.33137e-05
k__Bacteria|p__Firmicutes|c__Clostridia|o__Clostridiales|f__Ruminococcaceae|g__GGB9727|s__GGB9727_SGB15285|t__SGB15285	Milk	-0.000303438	0.930405	1	-0.000174056	0.879857	0.997913	0.183344
k__Bacteria|p__Firmicutes|c__Clostridia|o__Clostridiales|f__Ruminococcaceae|g__Faecalibacterium|s__Faecalibacterium_prausnitzii|t__SGB15332_group	Yogurt	-0.000512333	0.963951	1	-8.61905e-05	0.793133	0.990743	0.367436
k__Bacteria|p__Bacteroidetes|c__Bacteroidia|o__Bacteroidales|f__Prevotellaceae|g__GGB1249|s__GGB1249_SGB1670|t__SGB1670	Cream/butter	-0.00532984	0.0254326	0.598337	-0.00521882	0.0235274	0.617704	0.149042
k__Bacteria|p__Bacteroidetes|c__Bacteroidia|o__Bacteroidales|f__Bacteroidaceae|g__Bacteroidaceae_unclassified|s__Bacteroidaceae_bacterium|t__SGB1488	Cheese	-0.0159106	0.00131139	0.235833	-0.016283	0.00257232	0.318754	0.778631
k__Bacteria|p__Bacteroidetes|c__CFGB544|o__OFGB544|f__FGB544|g__GGB1123|s__GGB1123_SGB1437|t__SGB1437	Eggs	-0.00318007	0.27457	0.90167	-0.00318007	0.27495	0.909766	0.093336
k__Bacteria|p__Firmicutes|c__Clostridia|o__Clostridiales|f__Lachnospiraceae|g__Lachnospira|s__Lachnospira_eligens|t__SGB5082_group	Vegetables	-0.00257344	0.208064	0.87063	-0.00304166	0.305236	0.917479	0.934268
k__Bacteria|p__Actinobacteria|c__Coriobacteriia|o__Coriobacteriales|f__Coriobacteriaceae|g__Collinsella|s__Collinsella_aerofaciens|t__SGB14546_group	Fruits	0.00179497	0.506111	0.953188	0.00145738	0.413221	0.938475	0.54044
k__Bacteria|p__Firmicutes|c__Clostridia|o__Clostridiales|f__Lachnospiraceae|g__Coprococcus|s__Coprococcus_catus|t__SGB4670	Natural juice	0.00472229	0.241418	0.886087	0.00441851	0.212426	0.882633	7.33137e-05
k__Bacteria|p__Firmicutes|c__Negativicutes|o__Acidaminococcales|f__Acidaminococcaceae|g__Phascolarctobacterium|s__Phascolarctobacterium_succinatutens|t__SGB5765_group	Chicken	-0.00483597	0.171105	0.853874	-0.00484051	0.172158	0.864191	0.0757326
k__Bacteria|p__Firmicutes|c__Clostridia|o__Clostridia_unclassified|f__Clostridia_unclassified|g__GGB3277|s__GGB3277_SGB4327|t__SGB4327_group	Beef/pork	0.00199466	0.828866	0.992543	0.000707518	0.559961	0.963668	0.856016
k__Bacteria|p__Firmicutes|c__Clostridia|o__Clostridiales|f__Ruminococcaceae|g__GGB9712|s__GGB9712_SGB15244|t__SGB15244	Ham/sausages/hotdog	-0.00193063	0.475086	0.950855	-0.00180999	0.477609	0.952857	7.33137e-05
k__Bacteria|p__Firmicutes|c__Clostridia|o__Clostridiales|f__Lachnospiraceae|g__Lacrimispora|s__Lacrimispora_amygdalina|t__SGB4716	Fish	0.00305067	0.0850241	0.770536	0.0027093	0.0853225	0.778932	0.0523617
k__Bacteria|p__Bacteroidetes|c__Bacteroidia|o__Bacteroidales|f__Prevotellaceae|g__Prevotella|s__Prevotella_pectinovora|t__SGB1662	Diet diversity score	-0.0106175	0.00898948	0.477095	-0.0103825	0.00798143	0.4807	0.409216
k__Bacteria|p__Firmicutes|c__Bacilli|o__Bacilli_unclassified|f__Bacilli_unclassified|g__Bacilli_unclassified|s__Bacilli_bacterium|t__SGB6533	Living with partner (N=1232)	0.000631965	0.488219	0.952001	0.00564514	0.950132	1	0.332309
k__Bacteria|p__Firmicutes|c__Clostridia|o__Clostridiales|f__Ruminococcaceae|g__Ruminococcaceae_unclassified|s__Ruminococcaceae_unclassified_SGB15234|t__SGB15234	Number of partners	0.00556483	0.178255	0.856229	0.0047995	0.206814	0.878599	0.0549522
k__Bacteria|p__Firmicutes|c__Clostridia|o__Clostridiales|f__Ruminococcaceae|g__GGB9602|s__GGB9602_SGB15031|t__SGB15031	Grades 1-3 (N=920)	0.000532639	0.799719	0.990711	0.000777342	0.871616	0.997222	0.0308528
k__Bacteria|p__Firmicutes|c__Clostridia|o__Clostridia_unclassified|f__Clostridia_unclassified|g__GGB4584|s__GGB4584_SGB6338|t__SGB6338	Grades 4-6 (N=528)	-0.00873729	0.176005	0.855954	-0.00704964	0.120088	0.822728	0.0554271
k__Bacteria|p__Bacteroidetes|c__Bacteroidia|o__Bacteroidales|f__Prevotellaceae|g__GGB1250|s__GGB1250_SGB1672|t__SGB1672_group	Grades >6 (N=129)	0.0016814	0.864556	0.996109	0.000702492	0.701867	0.980087	0.211585
k__Bacteria|p__Firmicutes|c__Bacilli|o__Bacilli_unclassified|f__Bacilli_unclassified|g__Bacilli_unclassified|s__Bacilli_bacterium|t__SGB6430	Friend ties (same building)	0.00315558	0.563703	0.961096	0.00315558	0.564535	0.964771	0.537527
k__Bacteria|p__Proteobacteria|c__CFGB1062|o__OFGB1062|f__FGB1062|g__GGB2734|s__GGB2734_SGB3677|t__SGB3677	Friend ties (different building)	0.000361821	0.984299	1	8.51602e-05	0.933671	1	0.987516
k__Bacteria|p__Bacteroidetes|c__Bacteroidia|o__Bacteroidales|f__Rikenellaceae|g__Rikenellaceae_unclassified|s__Rikenellaceae_bacterium|t__SGB2215	Betweenness (friendship)	0.000373503	0.938881	1	0.000373503	0.938919	1	0.992678
k__Bacteria|p__Bacteroidetes|c__Bacteroidia|o__Bacteroidales|f__Bacteroidales_unclassified|g__Bacteroidales_unclassified|s__Bacteroidales_bacterium|t__SGB2021	Transitivity (friendship)	0.00274084	0.456048	0.946984	0.00273981	0.455402	0.948513	0.0762429
k__Bacteria|p__Firmicutes|c__Clostridia|o__Clostridiales|f__Ruminococcaceae|g__Faecalibacterium|s__Faecalibacterium_prausnitzii|t__SGB15342	Familial ties (same building)	0.00165686	0.611023	0.966478	0.0010833	0.508189	0.955308	0.0283758
k__Bacteria|p__Firmicutes|c__Bacilli|o__Bacilli_unclassified|f__Bacilli_unclassified|g__Bacilli_unclassified|s__Bacilli_bacterium|t__SGB6543	Family ties (different building)	-0.00339858	0.631459	0.968761	-0.00386218	0.673025	0.979043	0.930949
k__Bacteria|p__Firmicutes|c__Erysipelotrichia|o__Erysipelotrichales|f__Erysipelotrichaceae|g__Catenibacterium|s__Catenibacterium_sp_AM22_15|t__SGB6783_group	Betweeness (familial)	0.00237616	0.336142	0.919602	0.00211977	0.286881	0.91223	0.0921774
k__Bacteria|p__Firmicutes|c__Clostridia|o__Clostridia_unclassified|f__Clostridia_unclassified|g__Clostridia_unclassified|s__Clostridia_unclassified_SGB13966|t__SGB13966	Transitivity (familial)	0.00212772	0.828373	0.992543	0.00212772	0.828652	0.994341	0.996759
k__Bacteria|p__Firmicutes|c__Clostridia|o__Clostridiales|f__Lachnospiraceae|g__Lachnospiraceae_unclassified|s__Lachnospiraceae_bacterium|t__SGB4881	Degree (all ties)	-0.00602191	0.246054	0.887538	-0.00578826	0.23076	0.892622	7.33137e-05
k__Bacteria|p__Firmicutes|c__Clostridia|o__Clostridiales|f__Ruminococcaceae|g__GGB9634|s__GGB9634_SGB15095|t__SGB15095_group	Clustering coefficient (all ties)	0.00453007	0.195782	0.866571	0.00485029	0.293063	0.914375	0.467788
k__Bacteria|p__Firmicutes|c__CFGB1298|o__OFGB1298|f__FGB1298|g__GGB3118|s__GGB3118_SGB4130|t__SGB4130	Betweenness (all ties)	0.000679308	0.593797	0.963826	0.000886774	0.682619	0.979238	0.12537
k__Bacteria|p__Firmicutes|c__Clostridia|o__Clostridiales|f__Lachnospiraceae|g__Coprococcus|s__Coprococcus_sp_OM04_5BH|t__SGB5115	Kin percentage (to third degree)	-0.00449272	0.313524	0.912556	-0.00437322	0.303356	0.917479	0.212854
k__Bacteria|p__Firmicutes|c__Clostridia|o__Clostridiales|f__Ruminococcaceae|g__GGB9635|s__GGB9635_SGB15104|t__SGB15104	Altruism	0.00599176	0.451525	0.945402	0.00599175	0.452943	0.947601	7.33137e-05
k__Bacteria|p__Firmicutes|c__Clostridia|o__Clostridiales|f__Lachnospiraceae|g__GGB3751|s__GGB3751_SGB5099|t__SGB5099	Risk taking	0.0138545	0.0439279	0.681749	0.0135531	0.0413581	0.691866	7.33137e-05
k__Bacteria|p__Firmicutes|c__Clostridia|o__Clostridiales|f__Lachnospiraceae|g__Roseburia|s__Roseburia_intestinalis|t__SGB4951	Washing hands (N=1603)	0.00611352	0.13666	0.824819	0.00538048	0.0953468	0.792336	0.0463678
k__Bacteria|p__Firmicutes|c__Clostridia|o__Clostridiales|f__Ruminococcaceae|g__Ruminococcaceae_unclassified|s__Ruminococcaceae_bacterium|t__SGB15249	Distance to village center	-0.00113076	0.24799	0.888991	-0.00257368	0.668727	0.978239	0.145134
k__Bacteria|p__Proteobacteria|c__Deltaproteobacteria|o__Desulfovibrionales|f__Desulfovibrionaceae|g__Desulfovibrio|s__Desulfovibrio_piger|t__SGB15467_group	Distance to main road	0.00449029	0.045138	0.685577	0.00470751	0.0564175	0.726826	0.314684
k__Bacteria|p__Firmicutes|c__Bacilli|o__Bacilli_unclassified|f__Bacilli_unclassified|g__GGB4727|s__GGB4727_SGB6548|t__SGB6548	Number of churches	0.0239416	0.816844	0.991536	0.00215588	0.176332	0.864789	0.958476
k__Bacteria|p__Firmicutes|c__Clostridia|o__Clostridiales|f__Ruminococcaceae|g__GGB9686|s__GGB9686_SGB15190|t__SGB15190	Altitude	0.00193165	0.62121	0.967398	0.00188976	0.615411	0.970473	0.455917
k__Bacteria|p__Firmicutes|c__Clostridia|o__Clostridia_unclassified|f__Clostridia_unclassified|g__Clostridia_unclassified|s__Clostridia_bacterium|t__SGB4394	Travel	0.0030665	0.414069	0.937462	0.00296507	0.403456	0.937551	0.055863
k__Bacteria|p__Firmicutes|c__Clostridia|o__Clostridiales|f__Lachnospiraceae|g__Lachnospiraceae_unclassified|s__Lachnospiraceae_unclassified_SGB4894|t__SGB4894	Monthly expenditure	5.51601e-05	0.922252	1	0.000265852	0.983935	1	0.119511
k__Bacteria|p__Firmicutes|c__Clostridia|o__Clostridia_unclassified|f__Clostridia_unclassified|g__Clostridia_unclassified|s__Clostridia_bacterium|t__SGB6328	Household size	-0.00792412	0.0574659	0.715404	-0.00764687	0.0582212	0.731651	0.592351
k__Archaea|p__Euryarchaeota|c__Methanobacteria|o__Methanobacteriales|f__Methanobacteriaceae|g__Methanobrevibacter|s__Methanobrevibacter_smithii|t__SGB714_group	Household wealth index	-0.00562004	0.0892544	0.773362	-0.00562004	0.0895985	0.787364	0.995035
k__Bacteria|p__Firmicutes|c__Clostridia|o__Clostridiales|f__Ruminococcaceae|g__Ruminococcaceae_unclassified|s__Ruminococcaceae_bacterium|t__SGB15196	TV (N=958)	-0.000833917	0.653748	0.97315	-0.000975597	0.702322	0.980087	0.0852654
k__Bacteria|p__Firmicutes|c__Clostridia|o__Clostridiales|f__Ruminococcaceae|g__GGB9633|s__GGB9633_SGB15090|t__SGB15090	No electronics (N=89)	0.000652653	0.870579	0.997125	0.000610832	0.862124	0.996989	0.993086
k__Bacteria|p__Firmicutes|c__Clostridia|o__Clostridiales|f__Ruminococcaceae|g__Faecalibacterium|s__Faecalibacterium_prausnitzii|t__SGB15318_group	Earth/Sand floor (N=594)	0.00105346	0.824669	0.992036	-0.000429842	0.610369	0.969466	0.110725
k__Bacteria|p__Firmicutes|c__Clostridia|o__Clostridiales|f__Clostridiaceae|g__Clostridium|s__Clostridium_SGB6179|t__SGB6179	Ceramic floor (N=151)	0.00451415	0.219194	0.876168	0.00451414	0.219653	0.887404	7.33137e-05
k__Bacteria|p__Firmicutes|c__Clostridia|o__Clostridiales|f__Ruminococcaceae|g__Ruminococcaceae_unclassified|s__Eubacterium_siraeum|t__SGB4198_group	Glass windows (N=86)	0.00713063	0.659954	0.974111	0.00210375	0.16319	0.858491	0.882474
k__Bacteria|p__Firmicutes|c__Clostridia|o__Clostridiales|f__Lachnospiraceae|g__Lachnospiraceae_unclassified|s__Lachnospiraceae_bacterium|t__SGB4957	Unfinished windows (N=59)	-0.000737925	0.848344	0.99486	-0.000737924	0.848481	0.996106	0.280572
k__Bacteria|p__Firmicutes|c__Clostridia|o__Clostridiales|f__Lachnospiraceae|g__Coprococcus|s__Coprococcus_eutactus|t__SGB5118	Clay/mud walls (N=1256)	0.00431531	0.514795	0.9535	0.00456684	0.541283	0.961369	0.251347
k__Bacteria|p__Firmicutes|c__Clostridia|o__Clostridiales|f__Clostridiaceae|g__GGB3478|s__GGB3478_SGB4643|t__SGB4643	Cement walls (N=402)	0.00227048	0.567539	0.961682	0.00209933	0.535776	0.96102	0.0662496
k__Bacteria|p__Bacteroidetes|c__Bacteroidia|o__Bacteroidales|f__Bacteroidaceae|g__GGB1380|s__GGB1380_SGB1883|t__SGB1883_group	Concrete roof (N=37)	-0.00122363	0.564857	0.961296	-0.00175933	0.688884	0.979534	0.365698
k__Bacteria|p__Firmicutes|c__Clostridia|o__Clostridiales|f__Ruminococcaceae|g__Faecalibacterium|s__Faecalibacterium_SGB15346|t__SGB15346	Sleeping rooms	3.43814e-05	0.96476	1	8.60251e-05	0.986181	1	0.0795837
k__Bacteria|p__Firmicutes|c__Clostridia|o__Clostridiales|f__Lachnospiraceae|g__Lachnospiraceae_unclassified|s__Lachnospiraceae_bacterium|t__SGB4669	Spring(protected) (N=1441)	0.00140549	0.565645	0.961545	0.00165741	0.626192	0.971427	0.574145
k__Bacteria|p__Candidatus_Melainabacteria|c__Candidatus_Melainabacteria_unclassified|o__Candidatus_Gastranaerophilales|f__Candidatus_Gastranaerophilales_unclassified|g__Candidatus_Gastranaerophilales_unclassified|s__Candidatus_Gastranaerophilales_bacterium|t__SGB8617	Tube well (N=91)	-0.00141573	0.848714	0.994944	-0.00137656	0.845069	0.996106	0.0707764
k__Bacteria|p__Firmicutes|c__Clostridia|o__Clostridiales|f__Ruminococcaceae|g__GGB9705|s__GGB9705_SGB15225|t__SGB15225	Dug well(unprotected) (N=32)	-0.000817744	0.708764	0.980042	-0.000813223	0.717066	0.982301	7.33137e-05
k__Bacteria|p__Firmicutes|c__Clostridia|o__Clostridiales|f__Ruminococcaceae|g__GGB9635|s__GGB9635_SGB15103|t__SGB15103	Hemoglobin A1c	0.00339463	0.236292	0.884155	0.00321493	0.236634	0.896313	7.33137e-05
k__Bacteria|p__Firmicutes|c__Clostridia|o__Clostridiales|f__Clostridiaceae|g__Clostridium|s__Clostridium_sp_AM49_4BH|t__SGB4652	Mean arterial pressure	-0.000886284	0.708268	0.97997	-0.00204891	0.872365	0.997311	0.467947
k__Bacteria|p__Firmicutes|c__Clostridia|o__Clostridiales|f__Ruminococcaceae|g__GGB9615|s__GGB9615_SGB15052|t__SGB15052	Body mass index	-0.000462609	0.616801	0.967398	-0.000653348	0.763177	0.98781	0.0746091
k__Bacteria|p__Firmicutes|c__Clostridia|o__Clostridiales|f__Clostridiaceae|g__Clostridium|s__Clostridium_sp_AF36_4|t__SGB4644	Heart rate	0.0031351	0.336927	0.919613	0.00279162	0.285103	0.91151	0.660395
k__Bacteria|p__Firmicutes|c__Clostridia|o__Clostridiales|f__Ruminococcaceae|g__Ruminococcaceae_unclassified|s__Ruminococcaceae_unclassified_SGB15309|t__SGB15309	Oxygen saturation	-0.00142866	0.424935	0.940522	-0.00154234	0.461333	0.949854	0.161074
k__Bacteria|p__Firmicutes|c__Clostridia|o__Clostridia_unclassified|f__Clostridia_unclassified|g__Clostridia_unclassified|s__Clostridia_unclassified_SGB6276|t__SGB6276	Hemoglobin total	-0.00478571	0.0691785	0.740178	-0.00481765	0.0803545	0.771628	0.94487
k__Bacteria|p__Firmicutes|c__Clostridia|o__Clostridiales|f__Ruminococcaceae|g__GGB9634|s__GGB9634_SGB15093|t__SGB15093	Poor (N=223)	-0.00427581	0.483623	0.951721	-0.00248573	0.289437	0.912951	0.254725
k__Bacteria|p__Firmicutes|c__Clostridia|o__Clostridia_unclassified|f__Clostridia_unclassified|g__Clostridia_unclassified|s__Clostridia_bacterium|t__SGB14007	Fair (N=969)	0.00159169	0.700346	0.979015	0.00115729	0.600421	0.968474	0.00543203
k__Bacteria|p__Firmicutes|c__Clostridia|o__Clostridiales|f__Ruminococcaceae|g__GGB9729|s__GGB9729_SGB15288|t__SGB15288_group	Very good (N=79)	-0.0156843	0.385309	0.931502	-0.00543194	0.0587511	0.733119	7.33137e-05
k__Bacteria|p__Firmicutes|c__Negativicutes|o__Veillonellales|f__Veillonellaceae|g__Veillonella|s__Veillonella_parvula|t__SGB6939	Excellent (N=132)	-0.00678971	0.262862	0.89575	-0.00517388	0.148587	0.846469	0.221055
k__Bacteria|p__Firmicutes|c__Clostridia|o__Clostridiales|f__Lachnospiraceae|g__GGB3637|s__GGB3637_SGB4930|t__SGB4930	Cough (N=413)	-0.00251112	0.527488	0.95587	-0.00250955	0.529331	0.959352	0.380577
k__Bacteria|p__Firmicutes|c__Clostridia|o__Clostridiales|f__Lachnospiraceae|g__Blautia|s__Blautia_obeum|t__SGB4811_group	Bristol stool scale	0.00616296	0.0562566	0.714999	0.00615961	0.0618106	0.734731	7.33137e-05
k__Bacteria|p__Firmicutes|c__Erysipelotrichia|o__Erysipelotrichales|f__Erysipelotrichaceae|g__Erysipelotrichaceae_unclassified|s__Erysipelotrichaceae_bacterium|t__SGB6823	Diarrhea (N=85)	-0.00102492	0.84912	0.994944	-0.00102492	0.849266	0.996106	7.33137e-05
k__Bacteria|p__Firmicutes|c__Clostridia|o__Clostridiales|f__Eubacteriaceae|g__Eubacterium|s__Eubacterium_sp_AM28_29|t__SGB6796_group	Diabetes (N=40)	0.00206293	0.720251	0.981351	0.00084775	0.392074	0.936008	0.078119
k__Bacteria|p__Firmicutes|c__Clostridia|o__Clostridiales|f__Ruminococcaceae|g__Ruminococcaceae_unclassified|s__Ruminococcaceae_bacterium|t__SGB4194	Allergies (N=124)	0.00444748	0.574094	0.962424	0.00445493	0.5757	0.965431	0.978849
k__Bacteria|p__Firmicutes|c__Clostridia|o__Clostridiales|f__Lachnospiraceae|g__Lachnospiraceae_unclassified|s__Lachnospiraceae_unclassified_SGB5104|t__SGB5104	Heart disease (N=59)	-0.00579955	0.216403	0.874725	-0.00579958	0.21779	0.887338	0.998916
k__Bacteria|p__Firmicutes|c__Clostridia|o__Clostridiales|f__Lachnospiraceae|g__Lachnospiraceae_unclassified|s__Lachnospiraceae_bacterium|t__SGB4909	Asthma (N=62)	0.00427359	0.185849	0.860767	0.0050176	0.296522	0.915839	0.106848
k__Bacteria|p__Proteobacteria|c__Gammaproteobacteria|o__Pasteurellales|f__Pasteurellaceae|g__Haemophilus|s__Haemophilus_parainfluenzae|t__SGB9712_group	Stomach illness (N=261)	0.00214367	0.511925	0.953292	0.00212654	0.509086	0.95558	0.102915
k__Bacteria|p__Firmicutes|c__Clostridia|o__Clostridiales|f__Ruminococcaceae|g__GGB9707|s__GGB9707_SGB15229|t__SGB15229	Intestinal illness (N=103)	0.00164257	0.364423	0.926498	0.0015642	0.351224	0.925465	0.0793425
k__Bacteria|p__Firmicutes|c__Clostridia|o__Clostridiales|f__Peptostreptococcaceae|g__Romboutsia|s__Romboutsia_timonensis|t__SGB6148	Arthritis (N=43)	0.00416609	0.249476	0.890322	0.00416609	0.250367	0.90052	7.33137e-05
k__Bacteria|p__Firmicutes|c__Clostridia|o__Clostridia_unclassified|f__Clostridia_unclassified|g__Clostridia_unclassified|s__Clostridia_bacterium|t__SGB5180	Painkillers (N=1184)	0.00122496	0.538247	0.9572	0.00122496	0.538556	0.961209	0.340039
k__Bacteria|p__Firmicutes|c__Clostridia|o__Clostridiales|f__Lachnospiraceae|g__GGB3733|s__GGB3733_SGB5066|t__SGB5066	Antibiotics (N=242)	-0.00699418	0.155046	0.840979	-0.00699421	0.155772	0.851522	0.999371
k__Bacteria|p__Firmicutes|c__Clostridia|o__Clostridiales|f__Ruminococcaceae|g__Ruminococcaceae_unclassified|s__Ruminococcaceae_bacterium|t__SGB14905	Anti-diarrheal (N=60)	0.000527126	0.85516	0.995745	0.00052712	0.855228	0.996476	0.0428662
k__Bacteria|p__Actinobacteria|c__Coriobacteriia|o__Coriobacteriales|f__Atopobiaceae|g__Parolsenella|s__Parolsenella_massiliensis|t__SGB14380	Anti-parasitic (N=49)	-0.00527693	0.264241	0.89643	-0.00527695	0.265751	0.906787	0.255291
k__Bacteria|p__Firmicutes|c__Clostridia|o__Clostridiales|f__Lachnospiraceae|g__Lachnospiraceae_unclassified|s__Lachnospiraceae_unclassified_SGB4890|t__SGB4890	Anti-fungal (N=41)	0.000534403	0.804124	0.991087	0.00100463	0.911417	1	0.430797
k__Bacteria|p__Firmicutes|c__Clostridia|o__Clostridiales|f__Ruminococcaceae|g__GGB9593|s__GGB9593_SGB15015|t__SGB15015	Vitamins (N=335)	0.00042263	0.842965	0.994586	0.000468073	0.858292	0.996489	7.33137e-05
k__Bacteria|p__Firmicutes|c__Clostridia|o__Clostridia_unclassified|f__Clostridia_unclassified|g__GGB9774|s__GGB9774_SGB15394|t__SGB15394	Anti-hypertensive (N=82)	0.00301606	0.173143	0.854472	0.00304479	0.178685	0.865108	0.120395
k__Bacteria|p__Bacteroidetes|c__Bacteroidia|o__Bacteroidales|f__Tannerellaceae|g__GGB1405|s__GGB1405_SGB1928|t__SGB1928	Reserved (N=1666)	-0.00169774	0.788026	0.989345	-0.00169774	0.788238	0.990224	0.876965
k__Bacteria|p__Firmicutes|c__Clostridia|o__Clostridiales|f__Clostridiaceae|g__Clostridium|s__Clostridium_sp_OM07_10AC|t__SGB4655	Nervous (N=950)	-0.00401998	0.289255	0.906785	-0.00393087	0.352415	0.925465	7.33137e-05
k__Bacteria|p__Firmicutes|c__Clostridia|o__Clostridiales|f__Ruminococcaceae|g__Ruminococcaceae_unclassified|s__Ruminococcaceae_unclassified_SGB15260|t__SGB15260	Openness (N=1550)	-0.00298003	0.388821	0.931927	-0.00280819	0.440882	0.945229	0.104831
k__Bacteria|p__Firmicutes|c__Clostridia|o__Clostridiales|f__Lachnospiraceae|g__Mediterraneibacter|s__Ruminococcus_torques|t__SGB4563_group	Cognitive impairment (N=100)	0.00389874	0.178009	0.856038	0.00323191	0.11644	0.819872	7.33137e-05
k__Bacteria|p__Firmicutes|c__Clostridia|o__Clostridiales|f__Lachnospiraceae|g__Dorea|s__Dorea_longicatena|t__SGB4581	Dementia (N=185)	0.000826143	0.842342	0.994586	0.00049227	0.744718	0.985607	0.101025
k__Bacteria|p__Firmicutes|c__Clostridia|o__Clostridiales|f__Lachnospiraceae|g__Blautia|s__Blautia_wexlerae|t__SGB4837_group	Alcohol daily frequency	0.00443496	0.0409634	0.671005	0.00485185	0.0803087	0.771628	4.98414e-05
k__Bacteria|p__Firmicutes|c__Erysipelotrichia|o__Erysipelotrichales|f__Erysipelotrichaceae|g__Erysipelotrichaceae_unclassified|s__Erysipelotrichaceae_bacterium|t__SGB6836_group	Cigarette usage (N=82)	-0.00248226	0.36888	0.926559	-0.00216547	0.304539	0.917479	0.948113
k__Bacteria|p__Proteobacteria|c__Gammaproteobacteria|o__Enterobacterales|f__Enterobacteriaceae|g__Escherichia|s__Escherichia_coli|t__SGB10068	Cigarette frequency	0.00229861	0.499262	0.95282	0.00244004	0.538866	0.961209	7.33137e-05
k__Bacteria|p__Firmicutes|c__Clostridia|o__Clostridiales|f__Ruminococcaceae|g__Candidatus_Cibiobacter|s__Candidatus_Cibiobacter_qucibialis|t__SGB15286	Mild anxiety (N=395)	0.00536386	0.0271303	0.607174	0.00591854	0.0556564	0.724757	0.0843053
k__Bacteria|p__Firmicutes|c__Clostridia|o__Clostridiales|f__Lachnospiraceae|g__Dorea|s__Dorea_formicigenerans|t__SGB4575	Moderate anxiety (N=123)	0.00368965	0.160847	0.844944	0.00353583	0.143471	0.84447	0.33732
k__Bacteria|p__Proteobacteria|c__Betaproteobacteria|o__Burkholderiales|f__Sutterellaceae|g__Sutterella|s__Sutterella_wadsworthensis|t__SGB9286	Severe anxiety (N=59)	-0.00623754	0.184019	0.859871	-0.00623754	0.184842	0.866564	0.121823
k__Bacteria|p__Firmicutes|c__Clostridia|o__Clostridiales|f__Lachnospiraceae|g__Coprococcus|s__Coprococcus_comes|t__SGB4577_group	Mild depression (N=469)	0.00462709	0.0263264	0.603339	0.00448311	0.024174	0.622273	0.344363
k__Bacteria|p__Firmicutes|c__Clostridia|o__Clostridiales|f__Clostridiaceae|g__GGB3486|s__GGB3486_SGB4658|t__SGB4658	Moderate depression (N=138)	-0.000892164	0.562424	0.961096	-0.00228776	0.825958	0.993866	0.542216
k__Bacteria|p__Firmicutes|c__Clostridia|o__Clostridiales|f__Ruminococcaceae|g__GGB9635|s__GGB9635_SGB15102|t__SGB15102	Severe depression (N=89)	-0.00367142	0.545472	0.958122	-0.00319469	0.492964	0.954129	0.138669
k__Bacteria|p__Firmicutes|c__Bacilli|o__Bacilli_unclassified|f__Bacilli_unclassified|g__GGB4773|s__GGB4773_SGB6607|t__SGB6607	Cat (N=960)	-0.00274859	0.495636	0.952335	-0.00272459	0.49725	0.954358	7.33137e-05
k__Bacteria|p__Firmicutes|c__Clostridia|o__Clostridiales|f__Lachnospiraceae|g__Lachnospiraceae_unclassified|s__Lachnospiraceae_bacterium_OM04_12BH|t__SGB4893	Dog (N=1384)	-0.00109527	0.665212	0.974689	-0.00130847	0.719657	0.982702	7.33137e-05
k__Bacteria|p__Firmicutes|c__Clostridia|o__Clostridiales|f__Lachnospiraceae|g__Lachnospiraceae_unclassified|s__Lachnospiraceae_bacterium|t__SGB4887	Parakeet (N=157)	-0.00638076	0.100387	0.786958	-0.00632486	0.0999123	0.798668	7.33137e-05
k__Bacteria|p__Actinobacteria|c__Coriobacteriia|o__Eggerthellales|f__Eggerthellaceae|g__Slackia|s__Slackia_isoflavoniconvertens|t__SGB14773_group	No pets (N=220)	-0.00768221	0.0398845	0.665405	-0.00910999	0.086165	0.781962	7.33137e-05
k__Bacteria|p__Firmicutes|c__Clostridia|o__Clostridiales|f__Ruminococcaceae|g__Gemmiger|s__Gemmiger_SGB15292|t__SGB15292	Cow (N=535)	0.00486324	0.256387	0.893123	0.00486324	0.257628	0.903779	0.899466
k__Bacteria|p__Firmicutes|c__Clostridia|o__Clostridia_unclassified|f__Clostridia_unclassified|g__Clostridia_unclassified|s__Clostridia_unclassified_SGB13999|t__SGB13999	Goat (N=63)	0.00195947	0.632105	0.968868	0.00200985	0.641741	0.973829	0.693432
k__Bacteria|p__Firmicutes|c__Clostridia|o__Clostridiales|f__Lachnospiraceae|g__Lachnospiraceae_unclassified|s__Lachnospiraceae_bacterium|t__SGB5062	Pig (N=269)	0.00406058	0.372217	0.927875	0.00418434	0.386096	0.93425	0.0953013
k__Bacteria|p__Firmicutes|c__Clostridia|o__Clostridiales|f__Ruminococcaceae|g__Ruminococcaceae_unclassified|s__Ruminococcaceae_bacterium|t__SGB15356	Chicken (N=1664)	0.000165261	0.954093	1	0.000157601	0.951878	1	0.306426
k__Bacteria|p__Bacteroidetes|c__Bacteroidia|o__Bacteroidales|f__Tannerellaceae|g__Parabacteroides|s__Parabacteroides_massiliensis|t__SGB1945	Duck (N=636)	0.00212613	0.518974	0.954344	0.00284785	0.636026	0.972985	0.949423
k__Bacteria|p__Firmicutes|c__Clostridia|o__Clostridiales|f__Ruminococcaceae|g__GGB9597|s__GGB9597_SGB15022|t__SGB15022	Turkey (N=413)	-0.00402229	0.114437	0.802806	-0.00388764	0.10418	0.80279	0.0988928
k__Bacteria|p__Firmicutes|c__Clostridia|o__Clostridiales|f__Clostridiaceae|g__Clostridium|s__Clostridium_sp_AF34_13|t__SGB4659	Sheep (N=51)	0.00621949	0.165779	0.849674	0.0063238	0.196975	0.874672	0.93131
k__Bacteria|p__Bacteroidetes|c__Bacteroidia|o__Bacteroidales|f__Prevotellaceae|g__GGB1244|s__GGB1244_SGB1664|t__SGB1664	Geese (N=82)	0.0012761	0.674132	0.976024	0.0012631	0.671538	0.978908	0.125379
k__Bacteria|p__Firmicutes|c__Clostridia|o__Clostridiales|f__Clostridiales_unclassified|g__Clostridiales_unclassified|s__Clostridiales_unclassified_SGB15145|t__SGB15145	Horse (N=468)	-0.00184259	0.189376	0.86387	-0.00217953	0.280758	0.910838	0.54821
k__Bacteria|p__Firmicutes|c__Bacilli|o__Bacilli_unclassified|f__Bacilli_unclassified|g__Bacilli_unclassified|s__Bacilli_bacterium|t__SGB6499	Rabbit (N=176)	-0.00598004	0.145909	0.833462	-0.00621879	0.167554	0.86109	0.847412
k__Bacteria|p__Firmicutes|c__Clostridia|o__Clostridiales|f__Clostridiaceae|g__Clostridium|s__Clostridium_sp_NSJ_42|t__SGB6174_group	No farm animals (N=171)	-0.000590078	0.918125	1	0.000268687	0.831919	0.99483	7.33137e-05
k__Bacteria|p__Firmicutes|c__Bacilli|o__Bacilli_unclassified|f__Bacilli_unclassified|g__Bacilli_unclassified|s__Bacilli_bacterium|t__SGB6609	Mice (N=820)	-0.00563925	0.212969	0.873012	-0.00555704	0.20717	0.878599	0.0835526
k__Bacteria|p__Firmicutes|c__Bacilli|o__Bacilli_unclassified|f__Bacilli_unclassified|g__GGB4672|s__GGB4672_SGB6461|t__SGB6461	Bat (N=546)	-0.00180938	0.256909	0.89324	-0.00183836	0.265157	0.906609	7.33137e-05
k__Bacteria|p__Firmicutes|c__Clostridia|o__Clostridiales|f__Ruminococcaceae|g__GGB9691|s__GGB9691_SGB15198|t__SGB15198	Lizard (N=534)	-0.00114943	0.684239	0.976372	-0.00111009	0.678648	0.979043	0.568545
k__Bacteria|p__Firmicutes|c__Clostridia|o__Clostridia_unclassified|f__Clostridia_unclassified|g__Clostridia_unclassified|s__Clostridia_bacterium|t__SGB13979	Snake (N=546)	0.00461419	0.270819	0.899602	0.00460242	0.269776	0.907661	0.106036
k__Bacteria|p__Firmicutes|c__Clostridia|o__Clostridia_unclassified|f__Clostridia_unclassified|g__GGB9758|s__GGB9758_SGB15368|t__SGB15368	Bird (N=660)	-0.00271128	0.532779	0.956626	-0.00233337	0.469647	0.950992	0.82042
k__Bacteria|p__Firmicutes|c__Clostridia|o__Clostridia_unclassified|f__Clostridia_unclassified|g__Clostridia_unclassified|s__Clostridia_bacterium|t__SGB14252	Possum (N=588)	-0.00014435	0.945893	1	-0.000144343	0.945926	1	0.633852
k__Bacteria|p__Bacteroidetes|c__Bacteroidia|o__Bacteroidales|f__Rikenellaceae|g__Rikenellaceae_unclassified|s__Rikenellaceae_bacterium|t__SGB2241	Rat (N=590)	0.0017378	0.687213	0.976731	0.00173777	0.687398	0.979485	0.808747
k__Bacteria|p__Firmicutes|c__Clostridia|o__Clostridiales|f__Lachnospiraceae|g__Lachnospiraceae_unclassified|s__Lachnospiraceae_bacterium|t__SGB4750	Squirrel (N=51)	0.0041056	0.468578	0.949859	0.00358655	0.432142	0.943741	7.33137e-05
k__Bacteria|p__Firmicutes|c__Clostridia|o__Clostridiales|f__Clostridiaceae|g__Clostridium|s__Clostridium_sp_AF20_17LB|t__SGB4714	No wild animals (N=591)	0.000230868	0.376446	0.928637	0.00244902	0.938998	1	0.116793
k__Bacteria|p__Bacteroidetes|c__Bacteroidia|o__Bacteroidales|f__Bacteroidales_unclassified|g__Phocaeicola|s__Phocaeicola_vulgatus|t__SGB1814	Beans	0.00732869	0.215109	0.874159	0.00804055	0.287136	0.91223	0.999881
k__Bacteria|p__Firmicutes|c__Clostridia|o__Clostridiales|f__Ruminococcaceae|g__Ruminococcus|s__Ruminococcus_bicirculans|t__SGB4262	Tortillas	-0.00503537	0.115984	0.804791	-0.00688895	0.264534	0.906609	0.730099
k__Bacteria|p__Firmicutes|c__Bacilli|o__Bacilli_unclassified|f__Bacilli_unclassified|g__GGB4706|s__GGB4706_SGB6513|t__SGB6513	Rice	0.0023308	0.659182	0.973903	0.00233081	0.65988	0.977224	7.33137e-05
k__Bacteria|p__Firmicutes|c__Clostridia|o__Clostridia_unclassified|f__Clostridia_unclassified|g__Clostridia_unclassified|s__Clostridia_bacterium|t__SGB14209	Bread	-0.00516669	0.140809	0.82858	-0.0050573	0.133875	0.84015	0.107047
k__Bacteria|p__Firmicutes|c__Clostridia|o__Clostridiales|f__Ruminococcaceae|g__GGB9614|s__GGB9614_SGB15049|t__SGB15049	Milk	-0.00190966	0.220795	0.877438	-0.00379876	0.555732	0.963365	0.665769
k__Bacteria|p__Proteobacteria|c__Alphaproteobacteria|o__Rhizobiales|f__Phyllobacteriaceae|g__GGB38171|s__GGB38171_SGB72433|t__SGB72433_group	Yogurt	-0.00228889	0.384758	0.931502	-0.0022889	0.385313	0.93418	7.33137e-05
k__Bacteria|p__Firmicutes|c__Clostridia|o__Clostridia_unclassified|f__Clostridia_unclassified|g__GGB9342|s__GGB9342_SGB14306|t__SGB14306	Cream/butter	-0.00214912	0.599362	0.964242	-0.00224289	0.615849	0.970473	0.0428115
k__Bacteria|p__Firmicutes|c__Clostridia|o__Clostridia_unclassified|f__Clostridia_unclassified|g__Clostridia_unclassified|s__Clostridia_bacterium|t__SGB4395	Cheese	0.00892419	0.286605	0.905987	0.00648936	0.156787	0.851522	0.809091
k__Bacteria|p__Firmicutes|c__Clostridia|o__Clostridia_unclassified|f__Clostridia_unclassified|g__Clostridia_unclassified|s__Clostridia_bacterium|t__SGB14202	Eggs	0.00176339	0.578451	0.962823	0.00249603	0.699117	0.979871	0.427548
k__Bacteria|p__Firmicutes|c__Clostridia|o__Clostridiales|f__Ruminococcaceae|g__GGB9603|s__GGB9603_SGB15035|t__SGB15035	Vegetables	-3.29108e-05	0.75749	0.985699	-0.000770556	0.989683	1	0.114201
k__Bacteria|p__Firmicutes|c__Clostridia|o__Clostridiales|f__Ruminococcaceae|g__GGB9730|s__GGB9730_SGB15291|t__SGB15291	Fruits	0.0014249	0.480132	0.951667	0.00184544	0.593768	0.967786	7.33137e-05
k__Bacteria|p__Firmicutes|c__Clostridia|o__Clostridiales|f__Clostridiaceae|g__GGB3528|s__GGB3528_SGB4713|t__SGB4713	Natural juice	-0.00217198	0.383016	0.931266	-0.00222824	0.396866	0.937056	0.0962342
k__Bacteria|p__Actinobacteria|c__Coriobacteriia|o__Coriobacteriales|f__Atopobiaceae|g__Olsenella|s__Olsenella_sp_GAM18|t__SGB14370_group	Chicken	0.000831467	0.770229	0.986893	0.00089917	0.789253	0.990264	7.33137e-05
k__Bacteria|p__Firmicutes|c__Clostridia|o__Clostridiales|f__Ruminococcaceae|g__GGB9709|s__GGB9709_SGB15238|t__SGB15238	Beef/pork	0.000291317	0.921111	1	0.000286294	0.920108	1	7.33137e-05
k__Bacteria|p__Firmicutes|c__CFGB1424|o__OFGB1424|f__FGB1424|g__GGB3490|s__GGB3490_SGB4664|t__SGB4664	Ham/sausages/hotdog	-0.00617279	0.364151	0.926498	-0.00614316	0.363546	0.928819	0.997871
k__Bacteria|p__Firmicutes|c__Clostridia|o__Clostridiales|f__Ruminococcaceae|g__Ruminococcaceae_unclassified|s__Ruminococcaceae_bacterium|t__SGB14908	Fish	-0.00444886	0.232958	0.882003	-0.00444886	0.234009	0.894799	0.995987
k__Bacteria|p__Firmicutes|c__Clostridia|o__Clostridiales|f__Lachnospiraceae|g__Lachnospiraceae_unclassified|s__Lachnospiraceae_bacterium|t__SGB48005	Diet diversity score	0.00830746	0.267749	0.898021	0.00830746	0.268998	0.907454	0.0295683
k__Bacteria|p__Firmicutes|c__Clostridia|o__Clostridiales|f__Ruminococcaceae|g__Agathobaculum|s__Agathobaculum_butyriciproducens|t__SGB14993_group	Living with partner (N=1232)	-0.000900776	0.818769	0.991689	-0.000894323	0.820973	0.993866	0.104907
k__Bacteria|p__Firmicutes|c__Clostridia|o__Clostridiales|f__Ruminococcaceae|g__GGB9673|s__GGB9673_SGB15171|t__SGB15171	Number of partners	0.0181646	0.330282	0.917719	0.0101281	0.266073	0.906787	0.288506
k__Bacteria|p__Firmicutes|c__Clostridia|o__Clostridia_unclassified|f__Clostridia_unclassified|g__Clostridia_unclassified|s__Clostridia_bacterium|t__SGB6343	Grades 1-3 (N=920)	0.00228023	0.77094	0.986977	0.00228023	0.771583	0.98836	0.254775
k__Bacteria|p__Firmicutes|c__Bacilli|o__Bacilli_unclassified|f__Bacilli_unclassified|g__Bacilli_unclassified|s__Bacilli_bacterium|t__SGB6447	Grades 4-6 (N=528)	-0.00365303	0.658153	0.973859	-0.00292823	0.583338	0.966144	0.391242
k__Bacteria|p__Firmicutes|c__Negativicutes|o__Veillonellales|f__Veillonellaceae|g__Veillonella|s__Veillonella_atypica|t__SGB6936	Grades >6 (N=129)	-0.0141712	0.00333022	0.354807	-0.0141712	0.00359579	0.35879	0.243764
k__Bacteria|p__Firmicutes|c__Clostridia|o__Clostridiales|f__Ruminococcaceae|g__Ruminococcaceae_unclassified|s__Ruminococcaceae_unclassified_SGB4425|t__SGB4425_group	Friend ties (same building)	-0.00170507	0.364661	0.926502	-0.00214552	0.480971	0.953182	0.883281
k__Bacteria|p__Firmicutes|c__Clostridia|o__Clostridiales|f__Ruminococcaceae|g__Faecalibacterium|s__Faecalibacterium_SGB15345|t__SGB15345	Friend ties (different building)	0.00136683	0.81198	0.991087	-0.000819999	0.759903	0.987568	0.946781
k__Bacteria|p__Tenericutes|c__Mollicutes|o__Acholeplasmatales|f__Acholeplasmatales_unclassified|g__Acholeplasmatales_unclassified|s__Acholeplasmatales_unclassified_SGB6584|t__SGB6584	Betweenness (friendship)	5.24549e-05	0.993502	1	5.24536e-05	0.99351	1	0.998684
k__Bacteria|p__Firmicutes|c__Clostridia|o__Clostridiales|f__Lachnospiraceae|g__Lachnospira|s__Lachnospira_pectinoschiza|t__SGB5075_group	Transitivity (friendship)	0.00323558	0.678798	0.976204	0.00174456	0.448014	0.946734	7.33137e-05
k__Bacteria|p__Firmicutes|c__Clostridia|o__Clostridiales|f__Ruminococcaceae|g__Faecalibacterium|s__Faecalibacterium_prausnitzii|t__SGB15323	Familial ties (same building)	0.00162828	0.795756	0.990386	0.000757787	0.605238	0.969206	0.29527
k__Bacteria|p__Firmicutes|c__Clostridia|o__Clostridiales|f__Ruminococcaceae|g__Ruminococcaceae_unclassified|s__Ruminococcaceae_bacterium|t__SGB43319	Family ties (different building)	-0.000234732	0.941901	1	-0.00023473	0.941981	1	0.42226
k__Bacteria|p__Firmicutes|c__Bacilli|o__Bacilli_unclassified|f__Bacilli_unclassified|g__Bacilli_unclassified|s__Bacilli_bacterium|t__SGB6421	Betweeness (familial)	0.00139142	0.802009	0.990927	0.00139144	0.802262	0.991574	0.874898
k__Bacteria|p__Firmicutes|c__Clostridia|o__Clostridiales|f__Ruminococcaceae|g__GGB9595|s__GGB9595_SGB15017|t__SGB15017	Transitivity (familial)	-0.00497325	0.261502	0.894956	-0.0060313	0.367512	0.929403	0.999927
k__Bacteria|p__Bacteroidetes|c__Bacteroidia|o__Bacteroidales|f__Bacteroidaceae|g__Bacteroides|s__Bacteroides_fragilis|t__SGB1853	Degree (all ties)	-0.0150045	0.574652	0.962424	-0.0150045	0.577437	0.965431	0.975837
k__Bacteria|p__Firmicutes|c__Clostridia|o__Clostridiales|f__Clostridiaceae|g__Clostridiaceae_unclassified|s__Clostridiaceae_bacterium|t__SGB4269	Clustering coefficient (all ties)	0.00218771	0.742063	0.983883	0.00131475	0.593225	0.967558	0.39452
k__Bacteria|p__Firmicutes|c__Clostridia|o__Clostridiales|f__Lachnospiraceae|g__Lachnospiraceae_unclassified|s__Lachnospiraceae_bacterium|t__SGB4767	Betweenness (all ties)	0.000707009	0.641921	0.970751	0.000867335	0.711783	0.981474	0.0625521
k__Bacteria|p__Firmicutes|c__Clostridia|o__Clostridiales|f__Lachnospiraceae|g__Lachnospiraceae_unclassified|s__Lachnospiraceae_bacterium|t__SGB4706	Kin percentage (to third degree)	-0.000300518	0.889966	0.998615	-0.000301546	0.893377	0.999203	0.634101
k__Bacteria|p__Firmicutes|c__Clostridia|o__Clostridiales|f__Ruminococcaceae|g__GGB9631|s__GGB9631_SGB15085|t__SGB15085	Altruism	-0.00418133	0.136093	0.824082	-0.00408694	0.132756	0.838492	0.0541046
k__Bacteria|p__Planctomycetes|c__Planctomycetia|o__Pirellulales|f__Pirellulaceae|g__GGB6565|s__GGB6565_SGB9274|t__SGB9274	Risk taking	-0.00138707	0.797673	0.990598	-0.000669987	0.605683	0.969206	0.132114
k__Bacteria|p__Bacteroidetes|c__Bacteroidia|o__Bacteroidales|f__Bacteroidaceae|g__Bacteroidaceae_unclassified|s__Bacteroidaceae_bacterium|t__SGB1478	Washing hands (N=1603)	0.00330988	0.780154	0.988143	0.00291384	0.754233	0.986835	7.33137e-05
k__Bacteria|p__Firmicutes|c__Clostridia|o__Clostridiales|f__Clostridiaceae|g__Clostridium|s__Clostridium_perfringens|t__SGB6191	Distance to village center	0.00334108	0.657927	0.973833	0.00334108	0.658893	0.977077	0.668362
k__Bacteria|p__Firmicutes|c__CFGB1340|o__OFGB1340|f__FGB1340|g__GGB3256|s__GGB3256_SGB4303|t__SGB4303	Distance to main road	0.00305001	0.483158	0.951694	0.0028832	0.465647	0.95082	0.73779
k__Bacteria|p__Firmicutes|c__Clostridia|o__Clostridiales|f__Ruminococcaceae|g__Faecalibacterium|s__Faecalibacterium_prausnitzii|t__SGB15317	Number of churches	-0.00344081	0.0906667	0.774945	-0.00398065	0.163453	0.858491	0.0705174
k__Bacteria|p__Firmicutes|c__Clostridia|o__Clostridiales|f__Clostridiaceae|g__Clostridium|s__Clostridium_fessum|t__SGB4705	Altitude	0.000933301	0.448167	0.944539	0.00163069	0.674078	0.979043	0.14493
k__Bacteria|p__Firmicutes|c__Clostridia|o__Clostridia_unclassified|f__Clostridia_unclassified|g__Clostridia_unclassified|s__Clostridia_bacterium|t__SGB14005	Travel	0.00290501	0.38356	0.931456	0.00372901	0.500409	0.954364	7.33137e-05
k__Bacteria|p__Firmicutes|c__Clostridia|o__Clostridia_unclassified|f__Clostridia_unclassified|g__Clostridia_unclassified|s__Clostridia_bacterium|t__SGB14861	Monthly expenditure	-0.00786585	0.0612406	0.725006	-0.00865796	0.0964398	0.793656	0.343075
k__Bacteria|p__Firmicutes|c__Clostridia|o__Clostridiales|f__Ruminococcaceae|g__GGB9595|s__GGB9595_SGB15019|t__SGB15019	Household size	-0.000580682	0.756609	0.985586	-0.000652033	0.790952	0.990452	0.0401274
k__Bacteria|p__Firmicutes|c__CFGB1218|o__OFGB1218|f__FGB1218|g__GGB2983|s__GGB2983_SGB3965|t__SGB3965	Household wealth index	-0.000646779	0.741021	0.983883	-0.000729563	0.771091	0.98836	0.839082
k__Bacteria|p__Firmicutes|c__Clostridia|o__Clostridiales|f__Ruminococcaceae|g__GGB9631|s__GGB9631_SGB15087|t__SGB15087	TV (N=958)	-0.000468375	0.871715	0.997178	-0.000608773	0.901945	0.999803	0.570621
k__Bacteria|p__Firmicutes|c__Clostridia|o__Clostridiales|f__Ruminococcaceae|g__GGB9627|s__GGB9627_SGB15081|t__SGB15081	No electronics (N=89)	-0.00240962	0.567014	0.961663	-0.00240963	0.567646	0.965406	0.042657
k__Bacteria|p__Bacteroidetes|c__Bacteroidia|o__Bacteroidales|f__Tannerellaceae|g__Parabacteroides|s__Parabacteroides_distasonis|t__SGB1934	Earth/Sand floor (N=594)	0.00543826	0.189153	0.863648	0.00543826	0.189743	0.870113	7.33137e-05
k__Bacteria|p__Firmicutes|c__Clostridia|o__Clostridiales|f__Lachnospiraceae|g__Blautia|s__Blautia_SGB4815|t__SGB4815_group	Ceramic floor (N=151)	0.00402092	0.17677	0.856038	0.00586197	0.393521	0.936188	7.33137e-05
k__Bacteria|p__Firmicutes|c__Clostridia|o__Clostridia_unclassified|f__Clostridia_unclassified|g__Clostridia_unclassified|s__Clostridia_bacterium|t__SGB13997	Glass windows (N=86)	-0.00158778	0.793164	0.990072	-0.00155045	0.788509	0.990253	0.114285
k__Bacteria|p__Firmicutes|c__Negativicutes|o__Veillonellales|f__Veillonellaceae|g__Veillonella|s__Veillonella_dispar|t__SGB6952	Unfinished windows (N=59)	-0.00362984	0.423638	0.940429	-0.00362984	0.42415	0.941648	0.0268259
k__Bacteria|p__Firmicutes|c__Clostridia|o__Clostridia_unclassified|f__Clostridia_unclassified|g__Clostridia_unclassified|s__Clostridia_bacterium|t__SGB14253	Clay/mud walls (N=1256)	-0.000507523	0.886321	0.998526	-0.000507511	0.886395	0.999119	0.916602
k__Bacteria|p__Firmicutes|c__Clostridia|o__Clostridiales|f__Ruminococcaceae|g__Gemmiger|s__Gemmiger_formicilis|t__SGB15300	Cement walls (N=402)	0.00648169	0.0115427	0.510224	0.00843474	0.0663701	0.744704	0.112709
k__Bacteria|p__Firmicutes|c__Clostridia|o__Clostridiales|f__Lachnospiraceae|g__GGB3623|s__GGB3623_SGB4900|t__SGB4900	Concrete roof (N=37)	0.00427553	0.363399	0.926498	0.0040683	0.343761	0.923326	0.211025
k__Bacteria|p__Firmicutes|c__Clostridia|o__Clostridiales|f__Lachnospiraceae|g__Lachnospiraceae_unclassified|s__Lachnospiraceae_bacterium|t__SGB5060	Sleeping rooms	-0.000531121	0.839043	0.994054	-0.000531121	0.839213	0.995436	0.999047
k__Bacteria|p__Firmicutes|c__Erysipelotrichia|o__Erysipelotrichales|f__Erysipelotrichaceae|g__Holdemanella|s__Holdemanella_biformis|t__SGB6806_group	Spring(protected) (N=1441)	-0.00391316	0.801632	0.990918	-0.000861723	0.357767	0.926943	0.0488778
k__Bacteria|p__Firmicutes|c__Clostridia|o__Clostridiales|f__Ruminococcaceae|g__GGB9636|s__GGB9636_SGB15107|t__SGB15107	Tube well (N=91)	0.00237176	0.482636	0.951694	0.0024146	0.506795	0.954701	7.33137e-05
k__Bacteria|p__Firmicutes|c__Bacilli|o__Bacilli_unclassified|f__Bacilli_unclassified|g__Bacilli_unclassified|s__Bacilli_bacterium|t__SGB6521	Dug well(unprotected) (N=32)	0.0049501	0.515542	0.953784	0.00458455	0.484429	0.953625	7.33137e-05
k__Bacteria|p__Bacteroidetes|c__Bacteroidia|o__Bacteroidales|f__Rikenellaceae|g__Rikenellaceae_unclassified|s__Rikenellaceae_bacterium|t__SGB2229	Hemoglobin A1c	0.000777846	0.583103	0.962823	-0.00335194	0.910313	1	7.33137e-05
k__Bacteria|p__Firmicutes|c__Clostridia|o__Clostridia_unclassified|f__Clostridia_unclassified|g__GGB9284|s__GGB9284_SGB14237|t__SGB14237	Mean arterial pressure	0.00754726	0.111726	0.799568	0.00767395	0.119738	0.822364	0.0684094
k__Bacteria|p__Firmicutes|c__Erysipelotrichia|o__Erysipelotrichales|f__Erysipelotrichaceae|g__GGB4888|s__GGB4888_SGB6837|t__SGB6837	Body mass index	-0.00443061	0.188964	0.863648	-0.00443061	0.191176	0.870985	0.464311
k__Bacteria|p__Firmicutes|c__Clostridia|o__Clostridia_unclassified|f__Clostridia_unclassified|g__Clostridia_unclassified|s__Clostridia_bacterium|t__SGB14256	Heart rate	-0.0278665	0.528146	0.956118	-0.00599234	0.0799793	0.770739	0.670098
k__Bacteria|p__Firmicutes|c__Clostridia|o__Clostridia_unclassified|f__Clostridia_unclassified|g__GGB9288|s__GGB9288_SGB14243|t__SGB14243	Oxygen saturation	0.00592976	0.011727	0.51272	0.00592975	0.0120311	0.537811	0.11077
k__Bacteria|p__Firmicutes|c__Clostridia|o__Clostridiales|f__Ruminococcaceae|g__Ruminococcaceae_unclassified|s__Ruminococcaceae_bacterium|t__SGB14834	Hemoglobin total	0.00261403	0.568142	0.961682	0.00259015	0.565055	0.964886	0.0605122
k__Bacteria|p__Firmicutes|c__Firmicutes_unclassified|o__Firmicutes_unclassified|f__Firmicutes_unclassified|g__Firmicutes_unclassified|s__Firmicutes_bacterium_AF16_15|t__SGB4993	Poor (N=223)	0.00103288	0.667818	0.974998	0.00138728	0.757985	0.987317	7.33137e-05
k__Bacteria|p__Firmicutes|c__Clostridia|o__Clostridia_unclassified|f__Clostridia_unclassified|g__Clostridia_unclassified|s__Clostridia_bacterium|t__SGB15377	Fair (N=969)	0.00577412	0.0409885	0.671227	0.00577412	0.041429	0.691866	0.820398
k__Bacteria|p__Firmicutes|c__Clostridia|o__Clostridiales|f__Clostridiaceae|g__Butyricicoccus|s__Butyricicoccus_SGB14990|t__SGB14990	Very good (N=79)	0.0013132	0.72694	0.981912	0.00113253	0.685042	0.979438	0.166834
k__Bacteria|p__Firmicutes|c__Clostridia|o__Clostridiales|f__Lachnospiraceae|g__GGB3474|s__GGB3474_SGB4637|t__SGB4637	Excellent (N=132)	-0.00198628	0.555587	0.959446	-0.00198628	0.555902	0.963365	0.505688
k__Bacteria|p__Firmicutes|c__Clostridia|o__Clostridia_unclassified|f__Clostridia_unclassified|g__Clostridia_unclassified|s__Clostridia_bacterium|t__SGB15385	Cough (N=413)	-0.00188429	0.488917	0.952109	-0.00377629	0.733612	0.983665	7.33137e-05
k__Bacteria|p__Firmicutes|c__Clostridia|o__Clostridiales|f__Ruminococcaceae|g__GGB9618|s__GGB9618_SGB15065|t__SGB15065	Bristol stool scale	-0.0046252	0.081231	0.764281	-0.00433457	0.0643444	0.741084	7.33137e-05
k__Bacteria|p__Firmicutes|c__Clostridia|o__Clostridiales|f__Ruminococcaceae|g__GGB9642|s__GGB9642_SGB15119|t__SGB15119	Diarrhea (N=85)	-0.00400003	0.141717	0.829246	-0.00400003	0.143093	0.84447	0.0605633
k__Bacteria|p__Firmicutes|c__Clostridia|o__Clostridia_unclassified|f__Clostridia_unclassified|g__Clostridia_unclassified|s__Clostridia_bacterium|t__SGB15370	Diabetes (N=40)	-0.000438494	0.942538	1	0.000237029	0.899271	0.999542	7.33137e-05
k__Bacteria|p__Firmicutes|c__Clostridia|o__Clostridiales|f__Lachnospiraceae|g__GGB3746|s__GGB3746_SGB5089|t__SGB5089	Allergies (N=124)	0.00897746	0.0518989	0.705096	0.00897745	0.0528705	0.718008	0.575203
k__Bacteria|p__Firmicutes|c__Bacilli|o__Lactobacillales|f__Streptococcaceae|g__Streptococcus|s__Streptococcus_equinus|t__SGB8022	Heart disease (N=59)	0.00265791	0.629739	0.968579	0.00408752	0.753015	0.986732	0.0105313
k__Bacteria|p__Firmicutes|c__Clostridia|o__Clostridia_unclassified|f__Clostridia_unclassified|g__Clostridia_unclassified|s__Clostridia_bacterium|t__SGB15374	Asthma (N=62)	0.00341106	0.144782	0.832305	0.00341106	0.145553	0.845448	7.33137e-05
k__Bacteria|p__Firmicutes|c__Bacilli|o__Bacilli_unclassified|f__Bacilli_unclassified|g__GGB4710|s__GGB4710_SGB6522|t__SGB6522	Stomach illness (N=261)	0.00773304	0.137626	0.825469	0.00932896	0.244117	0.897395	7.33137e-05
k__Bacteria|p__Firmicutes|c__Clostridia|o__Clostridiales|f__Lachnospiraceae|g__Coprococcus|s__Coprococcus_eutactus|t__SGB5121	Intestinal illness (N=103)	-0.00187455	0.632223	0.968899	-0.00187455	0.632474	0.972233	7.33137e-05
k__Bacteria|p__Firmicutes|c__Clostridia|o__Clostridia_unclassified|f__Clostridia_unclassified|g__GGB9067|s__GGB9067_SGB13986|t__SGB13986	Arthritis (N=43)	0.00215776	0.7034	0.979213	0.00215777	0.703814	0.98012	0.944534
k__Bacteria|p__Firmicutes|c__Clostridia|o__Clostridia_unclassified|f__Clostridia_unclassified|g__Clostridia_unclassified|s__Clostridia_unclassified_SGB4373|t__SGB4373	Painkillers (N=1184)	-0.0053687	0.366553	0.926559	-0.00504397	0.34042	0.922774	0.0589484
k__Bacteria|p__Firmicutes|c__Clostridia|o__Clostridia_unclassified|f__Clostridia_unclassified|g__Clostridia_unclassified|s__Clostridia_bacterium|t__SGB53819	Antibiotics (N=242)	1.28449e-05	0.996334	1	1.28449e-05	0.996338	1	0.426701
k__Bacteria|p__Firmicutes|c__Clostridia|o__Clostridiales|f__Clostridiaceae|g__Clostridium|s__Clostridium_sp_AF27_2AA|t__SGB4712	Anti-diarrheal (N=60)	0.00780339	0.583054	0.962823	0.0035796	0.5212	0.958776	7.33137e-05
k__Bacteria|p__Bacteroidetes|c__Bacteroidia|o__Bacteroidales|f__Prevotellaceae|g__Prevotella|s__Prevotella_stercorea|t__SGB1679	Anti-parasitic (N=49)	0.00280061	0.648858	0.972242	0.00207664	0.610728	0.969672	0.23606
k__Bacteria|p__Firmicutes|c__Clostridia|o__Clostridia_unclassified|f__Clostridia_unclassified|g__Clostridia_unclassified|s__Clostridia_bacterium|t__SGB3988	Anti-fungal (N=41)	-0.00252095	0.617792	0.967398	-0.00172964	0.480872	0.953182	7.33137e-05
k__Bacteria|p__Firmicutes|c__CFGB11737|o__OFGB11737|f__FGB11737|g__GGB34228|s__GGB34228_SGB72916|t__SGB72916	Vitamins (N=335)	-0.00540549	0.12369	0.811421	-0.0035893	0.0366455	0.674981	7.33137e-05
k__Bacteria|p__Firmicutes|c__Clostridia|o__Clostridiales|f__Ruminococcaceae|g__GGB9590|s__GGB9590_SGB15012|t__SGB15012	Anti-hypertensive (N=82)	0.00233418	0.738589	0.983744	0.0019855	0.695064	0.979609	7.33137e-05
k__Bacteria|p__Firmicutes|c__Clostridia|o__Clostridia_unclassified|f__Clostridia_unclassified|g__Clostridia_unclassified|s__Clostridia_bacterium|t__SGB14291	Reserved (N=1666)	0.0110179	0.0540303	0.710157	0.0110179	0.0553013	0.724489	0.897434
k__Bacteria|p__Firmicutes|c__Clostridia|o__Clostridiales|f__Clostridiaceae|g__Clostridiaceae_unclassified|s__Clostridiaceae_unclassified_SGB4769|t__SGB4769	Nervous (N=950)	-0.00721989	0.0314187	0.633263	-0.00669792	0.0232258	0.616178	7.33137e-05
k__Bacteria|p__Firmicutes|c__Clostridia|o__Clostridiales|f__Ruminococcaceae|g__GGB9621|s__GGB9621_SGB15073|t__SGB15073	Openness (N=1550)	0.000605869	0.791101	0.989733	0.000735117	0.827567	0.994118	0.155179
k__Bacteria|p__Firmicutes|c__Bacilli|o__Bacilli_unclassified|f__Bacilli_unclassified|g__Bacilli_unclassified|s__Bacilli_bacterium|t__SGB6606	Cognitive impairment (N=100)	0.00827367	0.117268	0.807325	0.00831029	0.118896	0.821311	0.0124857
k__Bacteria|p__Firmicutes|c__Clostridia|o__Clostridiales|f__Lachnospiraceae|g__Lachnospiraceae_unclassified|s__Lachnospiraceae_unclassified_SGB4882|t__SGB4882	Dementia (N=185)	-0.00129058	0.656647	0.973657	-0.00141567	0.685203	0.979438	0.153099
k__Bacteria|p__Proteobacteria|c__CFGB2394|o__OFGB2394|f__FGB2394|g__GGB6544|s__GGB6544_SGB9243|t__SGB9243	Alcohol daily frequency	0.0085194	0.0438927	0.681749	0.00851938	0.0448193	0.700971	0.997022
k__Bacteria|p__Firmicutes|c__Clostridia|o__Clostridiales|f__Clostridiaceae|g__Clostridium|s__Clostridium_ventriculi|t__SGB6190	Cigarette usage (N=82)	-0.00682266	0.341946	0.921441	-0.00682266	0.343362	0.923326	0.290852
k__Bacteria|p__Firmicutes|c__CFGB1798|o__OFGB1798|f__FGB1798|g__GGB4769|s__GGB4769_SGB6602|t__SGB6602	Cigarette frequency	-0.00712244	0.171523	0.853935	-0.00712244	0.173919	0.86469	0.32367
k__Bacteria|p__Firmicutes|c__Clostridia|o__Clostridiales|f__Ruminococcaceae|g__GGB9635|s__GGB9635_SGB15101|t__SGB15101	Mild anxiety (N=395)	-0.000786593	0.575729	0.962424	-0.00207463	0.855095	0.996476	0.556355
k__Bacteria|p__Firmicutes|c__Bacilli|o__Bacilli_unclassified|f__Bacilli_unclassified|g__GGB4750|s__GGB4750_SGB6579|t__SGB6579	Moderate anxiety (N=123)	-0.0122122	0.0214969	0.581626	-0.0122123	0.022071	0.609054	0.211513
k__Bacteria|p__Firmicutes|c__Clostridia|o__Clostridiales|f__Lachnospiraceae|g__Dorea|s__Dorea_longicatena|t__SGB4582_group	Severe anxiety (N=59)	0.00237611	0.223158	0.878363	0.00307573	0.388401	0.934987	0.0360533
k__Bacteria|p__Firmicutes|c__Clostridia|o__Clostridiales|f__Ruminococcaceae|g__GGB9632|s__GGB9632_SGB15089|t__SGB15089	Mild depression (N=469)	-0.00139699	0.867946	0.99697	-0.000665614	0.731676	0.983389	7.33137e-05
k__Bacteria|p__Firmicutes|c__Clostridia|o__Clostridiales|f__Lachnospiraceae|g__Blautia|s__Blautia_massiliensis|t__SGB4826_group	Moderate depression (N=138)	0.00674602	0.169127	0.852447	0.00676691	0.174715	0.864789	0.757925
k__Bacteria|p__Firmicutes|c__Clostridia|o__Clostridia_unclassified|f__Clostridia_unclassified|g__Clostridia_unclassified|s__Clostridia_bacterium|t__SGB15038	Severe depression (N=89)	-0.00234412	0.488231	0.952001	-0.00224214	0.469654	0.950992	0.528759
k__Bacteria|p__Firmicutes|c__Clostridia|o__Clostridiales|f__Clostridiaceae|g__Clostridiaceae_unclassified|s__Clostridiaceae_bacterium_OM08_6BH|t__SGB4768	Cat (N=960)	0.00295296	0.261942	0.895101	0.00326239	0.316724	0.919222	7.33137e-05
k__Bacteria|p__Firmicutes|c__Clostridia|o__Clostridiales|f__Ruminococcaceae|g__GGB9701|s__GGB9701_SGB15218|t__SGB15218	Dog (N=1384)	-0.00145929	0.753186	0.985223	-0.00145929	0.753562	0.986825	0.427421
k__Bacteria|p__Firmicutes|c__Clostridia|o__Clostridiales|f__Lachnospiraceae|g__Fusicatenibacter|s__Fusicatenibacter_saccharivorans|t__SGB4874	Parakeet (N=157)	0.00163338	0.716985	0.981351	0.00121934	0.633675	0.972411	0.636821
k__Bacteria|p__Firmicutes|c__Bacilli|o__Lactobacillales|f__Lactobacillaceae|g__Ligilactobacillus|s__Ligilactobacillus_ruminis|t__SGB7061	No pets (N=220)	-0.00313267	0.5663	0.961599	-0.00313267	0.566776	0.965182	0.344259
k__Bacteria|p__Firmicutes|c__Clostridia|o__Clostridia_unclassified|f__Clostridia_unclassified|g__Clostridia_unclassified|s__Clostridia_bacterium|t__SGB14190	Cow (N=535)	-0.00723217	0.965068	1	0.00038419	0.514025	0.956882	0.752075
k__Bacteria|p__Firmicutes|c__Clostridia|o__Clostridiales|f__Ruminococcaceae|g__Ruminococcaceae_unclassified|s__Ruminococcaceae_unclassified_SGB69291|t__SGB69291	Goat (N=63)	-0.00333811	0.518389	0.954332	-0.00387742	0.579973	0.965832	0.0980226
k__Bacteria|p__Firmicutes|c__Clostridia|o__Clostridiales|f__Ruminococcaceae|g__GGB9687|s__GGB9687_SGB15191|t__SGB15191	Pig (N=269)	0.00494027	0.136465	0.824695	0.00582334	0.207565	0.878764	0.127673
k__Bacteria|p__Firmicutes|c__Clostridia|o__Clostridiales|f__Ruminococcaceae|g__Ruminococcaceae_unclassified|s__Ruminococcaceae_bacterium|t__SGB15084	Chicken (N=1664)	-0.000379663	0.971372	1	0.00020193	0.946668	1	0.777332
k__Bacteria|p__Firmicutes|c__Clostridia|o__Clostridiales|f__Ruminococcaceae|g__GGB9604|s__GGB9604_SGB15036|t__SGB15036	Duck (N=636)	-0.00363734	0.475175	0.950855	-0.00363734	0.476292	0.952622	0.997499
k__Bacteria|p__Firmicutes|c__Clostridia|o__Clostridiales|f__Ruminococcaceae|g__Ruminococcaceae_unclassified|s__Ruminococcaceae_unclassified_SGB15233|t__SGB15233	Turkey (N=413)	0.00765536	0.938085	1	-0.000427152	0.27694	0.910418	7.33137e-05
k__Bacteria|p__Firmicutes|c__Clostridia|o__Clostridiales|f__Ruminococcaceae|g__GGB9636|s__GGB9636_SGB15108|t__SGB15108	Sheep (N=51)	0.00113468	0.714612	0.981135	0.00243302	0.892873	0.999203	7.33137e-05
k__Bacteria|p__Firmicutes|c__Clostridia|o__Clostridiales|f__Ruminococcaceae|g__GGB9637|s__GGB9637_SGB15111|t__SGB15111	Geese (N=82)	0.00345058	0.350273	0.922874	0.00340833	0.344893	0.923635	0.148871
k__Bacteria|p__Firmicutes|c__Bacilli|o__Bacilli_unclassified|f__Bacilli_unclassified|g__GGB4651|s__GGB4651_SGB6438|t__SGB6438	Horse (N=468)	-0.0134978	0.0765251	0.756481	-0.0134978	0.078454	0.768052	7.33137e-05
k__Bacteria|p__Firmicutes|c__Clostridia|o__Clostridiales|f__Ruminococcaceae|g__GGB9705|s__GGB9705_SGB15224|t__SGB15224	Rabbit (N=176)	0.000239015	0.856997	0.995745	0.00038962	0.91519	1	0.186495
k__Bacteria|p__Firmicutes|c__Clostridia|o__Clostridiales|f__Lachnospiraceae|g__Coprococcus|s__Coprococcus_eutactus|t__SGB5117	No farm animals (N=171)	-0.00108759	0.776033	0.987495	-0.00125859	0.834193	0.994978	0.0305663
k__Bacteria|p__Firmicutes|c__Clostridia|o__Clostridia_unclassified|f__Clostridia_unclassified|g__Clostridia_unclassified|s__Clostridia_bacterium|t__SGB4365	Mice (N=820)	0.00156316	0.917923	1	0.00056311	0.810641	0.992905	0.0105187
k__Bacteria|p__Firmicutes|c__Clostridia|o__Clostridiales|f__Clostridiales_unclassified|g__Clostridiales_unclassified|s__Clostridiales_bacterium_KLE1615|t__SGB5090_group	Bat (N=546)	-0.00175523	0.647054	0.971806	-0.00217394	0.714237	0.981758	0.541788
k__Bacteria|p__Firmicutes|c__Clostridia|o__Clostridiales|f__Lachnospiraceae|g__Lachnospira|s__Lachnospira_sp_NSJ_43|t__SGB5087	Lizard (N=534)	-0.00217946	0.580259	0.962823	-0.00212142	0.570305	0.965431	0.0457306
k__Bacteria|p__Bacteroidetes|c__Bacteroidia|o__Bacteroidales|f__Bacteroidaceae|g__Bacteroides|s__Bacteroides_uniformis|t__SGB1836_group	Snake (N=546)	0.00633531	0.311426	0.912109	0.00476945	0.25903	0.904092	0.781575
k__Bacteria|p__Firmicutes|c__Clostridia|o__Clostridiales|f__Ruminococcaceae|g__GGB9618|s__GGB9618_SGB15064|t__SGB15064	Bird (N=660)	0.00346656	0.166182	0.849864	0.00352571	0.177377	0.865108	0.732755
k__Bacteria|p__Elusimicrobia|c__Elusimicrobia|o__Elusimicrobiales|f__Elusimicrobiales_unclassified|g__Elusimicrobiales_unclassified|s__Elusimicrobiales_bacterium|t__SGB19692	Possum (N=588)	-0.000562927	0.945466	1	-0.000510484	0.940577	1	0.154605
k__Bacteria|p__Firmicutes|c__Clostridia|o__Clostridiales|f__Clostridiaceae|g__Clostridium|s__Clostridium_sp_AM33_3|t__SGB4711	Rat (N=590)	-0.00560959	0.271554	0.899687	-0.00426662	0.166407	0.860149	7.33137e-05
k__Bacteria|p__Firmicutes|c__Clostridia|o__Clostridia_unclassified|f__Clostridia_unclassified|g__Clostridia_unclassified|s__Clostridia_bacterium|t__SGB14311	Squirrel (N=51)	0.00218382	0.439656	0.943876	0.00303464	0.590399	0.967162	7.33137e-05
k__Bacteria|p__Firmicutes|c__Clostridia|o__Clostridia_unclassified|f__Clostridia_unclassified|g__GGB9059|s__GGB9059_SGB13976|t__SGB13976	No wild animals (N=591)	0.000986465	0.894926	0.998894	0.000655322	0.842668	0.995796	0.333853
k__Bacteria|p__Firmicutes|c__Clostridia|o__Clostridiales|f__Ruminococcaceae|g__GGB9699|s__GGB9699_SGB15216|t__SGB15216	Beans	-0.00820101	0.0820922	0.766235	-0.00873788	0.11209	0.814756	0.892163
k__Bacteria|p__Firmicutes|c__Bacilli|o__Bacilli_unclassified|f__Bacilli_unclassified|g__Bacilli_unclassified|s__Bacilli_bacterium|t__SGB6529	Tortillas	-0.000932945	0.60122	0.964552	0.0025219	0.866786	0.997222	0.0261844
k__Bacteria|p__Firmicutes|c__Clostridia|o__Clostridia_unclassified|f__Clostridia_unclassified|g__Clostridia_unclassified|s__Clostridia_bacterium|t__SGB14193	Rice	0.00741915	0.00800647	0.461521	0.0110016	0.131954	0.838329	0.750347
k__Bacteria|p__Firmicutes|c__Clostridia|o__Clostridia_unclassified|f__Clostridia_unclassified|g__Clostridia_unclassified|s__Clostridia_bacterium|t__SGB14017	Bread	0.00379354	0.451259	0.945397	0.00379352	0.45235	0.947601	0.927237
k__Bacteria|p__Firmicutes|c__Bacilli|o__Bacilli_unclassified|f__Bacilli_unclassified|g__Bacilli_unclassified|s__Bacilli_bacterium|t__SGB6503	Milk	0.00128974	0.912613	0.999947	0.000537287	0.796697	0.990764	0.487097
k__Bacteria|p__Firmicutes|c__Clostridia|o__Clostridiales|f__Lachnospiraceae|g__Blautia|s__Blautia_faecis|t__SGB4820	Yogurt	0.00534129	0.435319	0.942681	0.00378369	0.275492	0.91003	7.33137e-05
k__Bacteria|p__Firmicutes|c__Clostridia|o__Clostridia_unclassified|f__Clostridia_unclassified|g__Clostridia_unclassified|s__Clostridia_bacterium|t__SGB6370	Cream/butter	-0.0044644	0.575951	0.962424	-0.00382318	0.526253	0.959229	0.258593
k__Bacteria|p__Lentisphaerae|c__Lentisphaeria|o__Lentisphaeria_unclassified|f__Lentisphaeria_unclassified|g__Lentisphaeria_unclassified|s__Lentisphaeria_bacterium|t__SGB9209	Cheese	0.0174747	0.160874	0.844944	0.0132106	0.364235	0.929136	0.807514
k__Bacteria|p__Firmicutes|c__Clostridia|o__Clostridiales|f__Lachnospiraceae|g__Anaerobutyricum|s__Anaerobutyricum_hallii|t__SGB4532	Eggs	0.00204659	0.630586	0.968761	0.00204658	0.631461	0.972036	0.0415646
k__Bacteria|p__Firmicutes|c__Clostridia|o__Clostridiales|f__Lachnospiraceae|g__Mediterraneibacter|s__Mediterraneibacter_sp_gm002|t__SGB4553	Vegetables	0.00285106	0.672431	0.97591	0.00206597	0.562087	0.963854	0.0440025
k__Bacteria|p__Firmicutes|c__Clostridia|o__Clostridiales|f__Lachnospiraceae|g__Lachnospiraceae_unclassified|s__Lachnospiraceae_bacterium|t__SGB4648	Fruits	0.000363236	0.64663	0.971806	0.00218614	0.953492	1	0.675451
k__Bacteria|p__Firmicutes|c__Bacilli|o__Bacilli_unclassified|f__Bacilli_unclassified|g__Bacilli_unclassified|s__Bacilli_bacterium|t__SGB6868	Natural juice	-0.00356571	0.742943	0.983913	-0.00362945	0.747803	0.985944	0.0763156
k__Bacteria|p__Firmicutes|c__Clostridia|o__Clostridia_unclassified|f__Clostridia_unclassified|g__Clostridia_unclassified|s__Clostridia_unclassified_SGB4374|t__SGB4374	Chicken	0.00241046	0.845248	0.994601	0.00219179	0.830978	0.994763	0.102223
k__Bacteria|p__Bacteroidetes|c__Bacteroidia|o__Bacteroidales|f__Rikenellaceae|g__GGB1617|s__GGB1617_SGB2214|t__SGB2214	Beef/pork	-0.000467884	0.918511	1	-0.00048686	0.92179	1	0.0508481
k__Bacteria|p__Kiritimatiellaeota|c__Kiritimatiellae|o__Kiritimatiellae_unclassified|f__Kiritimatiellae_unclassified|g__Kiritimatiellae_unclassified|s__Kiritimatiellae_bacterium|t__SGB17364	Ham/sausages/hotdog	0.00193586	0.750543	0.985003	0.00193586	0.750771	0.986303	0.17629
k__Bacteria|p__Firmicutes|c__Clostridia|o__Clostridiales|f__Ruminococcaceae|g__GGB9634|s__GGB9634_SGB15099|t__SGB15099	Fish	0.00282012	0.249874	0.890766	0.00417474	0.480479	0.953166	7.33137e-05
k__Bacteria|p__Firmicutes|c__Bacilli|o__Bacilli_unclassified|f__Bacilli_unclassified|g__GGB4693|s__GGB4693_SGB6491|t__SGB6491	Diet diversity score	-0.00162468	0.92896	1	-0.000708758	0.856003	0.996487	0.854164
k__Bacteria|p__Firmicutes|c__Clostridia|o__Clostridiales|f__Ruminococcaceae|g__GGB3185|s__GGB3185_SGB4208|t__SGB4208	Living with partner (N=1232)	-0.00164923	0.717148	0.981351	-0.00163727	0.716237	0.982301	0.99973
k__Bacteria|p__Firmicutes|c__Bacilli|o__Bacilli_unclassified|f__Bacilli_unclassified|g__GGB4700|s__GGB4700_SGB6506|t__SGB6506	Number of partners	-0.000662073	0.779964	0.988143	-0.00151119	0.907465	1	0.0550043
k__Bacteria|p__Firmicutes|c__Bacilli|o__Bacilli_unclassified|f__Bacilli_unclassified|g__Bacilli_unclassified|s__Bacilli_bacterium|t__SGB58483	Grades 1-3 (N=920)	NA	NA	NA	NA	NA	NA	NA
k__Bacteria|p__Firmicutes|c__Clostridia|o__Clostridia_unclassified|f__Clostridia_unclassified|g__Clostridia_unclassified|s__Clostridia_bacterium|t__SGB14078	Grades 4-6 (N=528)	0.00976889	0.284544	0.904762	0.0117127	0.378204	0.932119	0.483034
k__Bacteria|p__Proteobacteria|c__Alphaproteobacteria|o__Alphaproteobacteria_unclassified|f__Alphaproteobacteria_unclassified|g__Alphaproteobacteria_unclassified|s__Alphaproteobacteria_bacterium|t__SGB9324	Grades >6 (N=129)	0.00497956	0.440739	0.943876	0.00500765	0.445637	0.946188	0.168176
k__Bacteria|p__Firmicutes|c__Clostridia|o__Clostridiales|f__Ruminococcaceae|g__Ruminococcus|s__Ruminococcus_sp_JE7A12|t__SGB4272	Friend ties (same building)	0.000737617	0.995113	1	-3.2396e-05	0.889162	0.999203	0.918356
k__Bacteria|p__Firmicutes|c__Clostridia|o__Clostridia_unclassified|f__Clostridia_unclassified|g__GGB4569|s__GGB4569_SGB6312|t__SGB6312	Friend ties (different building)	0.00343904	0.702209	0.979104	0.00343904	0.702982	0.980087	0.028011
k__Bacteria|p__Firmicutes|c__Bacilli|o__Bacilli_unclassified|f__Bacilli_unclassified|g__GGB4714|s__GGB4714_SGB6528|t__SGB6528	Betweenness (friendship)	0.005644	0.689052	0.976964	-0.00423224	0.624144	0.971134	0.166926
k__Bacteria|p__Firmicutes|c__Bacilli|o__Bacilli_unclassified|f__Bacilli_unclassified|g__GGB4713|s__GGB4713_SGB6526|t__SGB6526	Transitivity (friendship)	0.00179491	0.855509	0.995745	0.00105764	0.765709	0.987935	0.15981
k__Bacteria|p__Firmicutes|c__Clostridia|o__Clostridiales|f__Lachnospiraceae|g__GGB3617|s__GGB3617_SGB4891|t__SGB4891	Familial ties (same building)	0.00203894	0.777367	0.987534	0.0012908	0.656644	0.976238	0.978776
k__Bacteria|p__Firmicutes|c__Clostridia|o__Clostridia_unclassified|f__Clostridia_unclassified|g__Clostridia_unclassified|s__Clostridia_unclassified_SGB4367|t__SGB4367	Family ties (different building)	-0.000704027	0.913026	0.999947	-0.000414684	0.854034	0.996476	0.191578
k__Bacteria|p__Firmicutes|c__Bacilli|o__Bacilli_unclassified|f__Bacilli_unclassified|g__GGB4638|s__GGB4638_SGB6417|t__SGB6417	Betweeness (familial)	-0.00269483	0.746712	0.98489	-0.00269483	0.747437	0.985809	0.501757
k__Bacteria|p__Firmicutes|c__Bacilli|o__Bacilli_unclassified|f__Bacilli_unclassified|g__GGB4701|s__GGB4701_SGB6508|t__SGB6508	Transitivity (familial)	-0.00500569	0.295135	0.908678	-0.00512329	0.307939	0.917711	0.0432067
k__Bacteria|p__Proteobacteria|c__Alphaproteobacteria|o__Alphaproteobacteria_unclassified|f__Alphaproteobacteria_unclassified|g__Alphaproteobacteria_unclassified|s__Alphaproteobacteria_bacterium|t__SGB9311	Degree (all ties)	-0.0140336	0.436688	0.943329	-0.0068364	0.213462	0.883342	0.669671
k__Bacteria|p__Candidatus_Melainabacteria|c__Candidatus_Melainabacteria_unclassified|o__Candidatus_Gastranaerophilales|f__Candidatus_Gastranaerophilales_unclassified|g__Candidatus_Gastranaerophilales_unclassified|s__Candidatus_Gastranaerophilales_bacterium|t__SGB8629	Clustering coefficient (all ties)	0.00689418	0.366596	0.926559	0.00682333	0.361795	0.927791	0.664605
k__Bacteria|p__Bacteroidetes|c__Bacteroidia|o__Bacteroidales|f__Prevotellaceae|g__Prevotellamassilia|s__Prevotellamassilia_timonensis|t__SGB1477_group	Betweenness (all ties)	0.00780178	0.109535	0.79609	0.00780178	0.110011	0.811282	7.33137e-05
k__Bacteria|p__Bacteroidetes|c__CFGB671|o__OFGB671|f__FGB671|g__GGB1669|s__GGB1669_SGB2285|t__SGB2285	Kin percentage (to third degree)	-0.00546947	0.322466	0.915968	-0.00557883	0.338236	0.921796	0.953686
k__Bacteria|p__Firmicutes|c__Clostridia|o__Clostridiales|f__Lachnospiraceae|g__Lachnospiraceae_unclassified|s__Lachnospiraceae_unclassified_SGB4904|t__SGB4904	Altruism	0.00572235	0.290547	0.906821	0.00612948	0.336845	0.921689	0.999395
k__Bacteria|p__Firmicutes|c__Clostridia|o__Clostridia_unclassified|f__Clostridia_unclassified|g__Clostridia_unclassified|s__Clostridia_bacterium|t__SGB14110	Risk taking	0.00940166	0.238065	0.88491	0.00827143	0.193994	0.873122	7.33137e-05
k__Bacteria|p__Firmicutes|c__Clostridia|o__Clostridia_unclassified|f__Clostridia_unclassified|g__Clostridia_unclassified|s__Clostridia_bacterium|t__SGB4329	Washing hands (N=1603)	0.00013451	0.979084	1	0.000134507	0.979107	1	0.714669
k__Bacteria|p__Firmicutes|c__Clostridia|o__Clostridiales|f__Clostridiaceae|g__Butyricicoccus|s__Butyricicoccus_sp_AM29_23AC|t__SGB14991	Distance to village center	0.00137407	0.80052	0.990874	0.000904788	0.700863	0.979954	0.0734147
k__Bacteria|p__Firmicutes|c__Clostridia|o__Clostridia_unclassified|f__Clostridia_unclassified|g__Clostridia_unclassified|s__Clostridia_bacterium|t__SGB14263	Distance to main road	0.00075377	0.85446	0.995745	0.000753755	0.854641	0.996476	0.132578
k__Bacteria|p__Firmicutes|c__Clostridia|o__Clostridia_unclassified|f__Clostridia_unclassified|g__Clostridia_unclassified|s__Clostridia_bacterium|t__SGB14081	Number of churches	-0.00600372	0.574955	0.962424	-0.00600372	0.576562	0.965431	0.87047
k__Bacteria|p__Firmicutes|c__Clostridia|o__Clostridia_unclassified|f__Clostridia_unclassified|g__Clostridia_unclassified|s__Clostridia_unclassified_SGB20792|t__SGB20792	Altitude	0.00272517	0.505851	0.953188	0.00272517	0.506311	0.954614	0.300245
k__Bacteria|p__Firmicutes|c__Clostridia|o__Clostridia_unclassified|f__Clostridia_unclassified|g__GGB9278|s__GGB9278_SGB14230|t__SGB14230	Travel	-0.011323	0.084383	0.769745	-0.0113473	0.086051	0.781744	0.995791
k__Bacteria|p__Firmicutes|c__Clostridia|o__Clostridiales|f__Ruminococcaceae|g__GGB9636|s__GGB9636_SGB15109|t__SGB15109	Monthly expenditure	0.00122979	0.260328	0.894523	-0.00664393	0.871846	0.997222	0.748374
k__Bacteria|p__Firmicutes|c__Clostridia|o__Clostridiales|f__Lachnospiraceae|g__GGB3632|s__GGB3632_SGB4920|t__SGB4920	Household size	-0.00278175	0.237845	0.88491	-0.00359032	0.375574	0.93167	0.120317
k__Bacteria|p__Firmicutes|c__Clostridia|o__Clostridiales|f__Ruminococcaceae|g__GGB9677|s__GGB9677_SGB15180|t__SGB15180	Household wealth index	-0.00336697	0.517424	0.954187	-0.00284604	0.447872	0.946668	0.374691
k__Bacteria|p__Firmicutes|c__Clostridia|o__Clostridia_unclassified|f__Clostridia_unclassified|g__Clostridia_unclassified|s__Clostridia_bacterium|t__SGB14004	TV (N=958)	-0.00399786	0.48749	0.952001	-0.00399786	0.488088	0.953625	0.135252
k__Bacteria|p__Firmicutes|c__Clostridia|o__Clostridia_unclassified|f__Clostridia_unclassified|g__Clostridia_unclassified|s__Clostridia_bacterium|t__SGB14001	No electronics (N=89)	0.00404851	0.554503	0.959318	0.00404851	0.55568	0.963365	0.551163
k__Bacteria|p__Firmicutes|c__Bacilli|o__Bacilli_unclassified|f__Bacilli_unclassified|g__Bacilli_unclassified|s__Bacilli_bacterium|t__SGB6517	Earth/Sand floor (N=594)	0.0150141	0.121281	0.809363	0.00878774	0.167992	0.861184	0.529041
k__Bacteria|p__Verrucomicrobia|c__Opitutae|o__Opitutales|f__Opitutales_unclassified|g__GGB6128|s__GGB6128_SGB8774|t__SGB8774	Ceramic floor (N=151)	-0.0082036	0.383811	0.931502	-0.0082036	0.385935	0.93425	7.33137e-05
k__Bacteria|p__Firmicutes|c__Clostridia|o__Clostridia_unclassified|f__Clostridia_unclassified|g__Clostridia_unclassified|s__Clostridia_unclassified_SGB6385|t__SGB6385	Glass windows (N=86)	-0.00796959	0.257997	0.893524	-0.00823088	0.277306	0.910418	7.33137e-05
k__Bacteria|p__Firmicutes|c__Clostridia|o__Clostridiales|f__Ruminococcaceae|g__GGB9635|s__GGB9635_SGB15100|t__SGB15100	Unfinished windows (N=59)	0.00535983	0.202257	0.868886	0.00574227	0.277827	0.910425	0.30584
k__Bacteria|p__Firmicutes|c__Clostridia|o__Clostridiales|f__Lachnospiraceae|g__Lachnospiraceae_unclassified|s__Lachnospiraceae_unclassified_SGB26919|t__SGB26919	Clay/mud walls (N=1256)	-0.00643428	0.187048	0.861503	-0.00643428	0.188938	0.869723	0.0549693
k__Bacteria|p__Proteobacteria|c__Alphaproteobacteria|o__Alphaproteobacteria_unclassified|f__Alphaproteobacteria_unclassified|g__Alphaproteobacteria_unclassified|s__Alphaproteobacteria_bacterium|t__SGB9320	Cement walls (N=402)	0.00685297	0.586073	0.963279	0.00328361	0.411687	0.938249	7.33137e-05
k__Bacteria|p__Firmicutes|c__Clostridia|o__Clostridia_unclassified|f__Clostridia_unclassified|g__Clostridia_unclassified|s__Clostridia_bacterium|t__SGB14242	Concrete roof (N=37)	-0.00750693	0.189024	0.863648	-0.00791593	0.215972	0.88595	0.914622
k__Bacteria|p__Firmicutes|c__Bacilli|o__Bacilli_unclassified|f__Bacilli_unclassified|g__GGB4676|s__GGB4676_SGB6465|t__SGB6465	Sleeping rooms	-0.00698055	0.216572	0.874725	-0.00698053	0.217834	0.887338	0.683712
k__Bacteria|p__Firmicutes|c__Clostridia|o__Clostridia_unclassified|f__Clostridia_unclassified|g__GGB4549|s__GGB4549_SGB6271|t__SGB6271	Spring(protected) (N=1441)	-0.00505023	0.847322	0.994695	-0.00155103	0.599236	0.968304	0.202604
k__Bacteria|p__Firmicutes|c__Clostridia|o__Clostridia_unclassified|f__Clostridia_unclassified|g__Clostridia_unclassified|s__Clostridia_unclassified_SGB13993|t__SGB13993	Tube well (N=91)	0.00771817	0.190399	0.863983	0.00901936	0.265813	0.906787	0.843366
k__Bacteria|p__Firmicutes|c__Clostridia|o__Clostridia_unclassified|f__Clostridia_unclassified|g__Clostridia_unclassified|s__Clostridia_bacterium|t__SGB3989	Dug well(unprotected) (N=32)	0.00466088	0.198971	0.867233	0.00442483	0.179225	0.865108	0.113325
k__Bacteria|p__Proteobacteria|c__Alphaproteobacteria|o__Alphaproteobacteria_unclassified|f__Alphaproteobacteria_unclassified|g__Alphaproteobacteria_unclassified|s__Alphaproteobacteria_bacterium|t__SGB9323	Hemoglobin A1c	0.00300864	0.430533	0.94183	0.00448839	0.59883	0.968301	0.261027
k__Bacteria|p__Firmicutes|c__Clostridia|o__Clostridia_unclassified|f__Clostridia_unclassified|g__Clostridia_unclassified|s__Clostridia_bacterium|t__SGB14185	Mean arterial pressure	-0.00236718	0.615396	0.967398	-0.00236718	0.616253	0.970473	7.33137e-05
k__Bacteria|p__Firmicutes|c__Clostridia|o__Clostridia_unclassified|f__Clostridia_unclassified|g__Clostridia_unclassified|s__Clostridia_unclassified_SGB4372|t__SGB4372	Body mass index	-0.00227765	0.570476	0.962187	-0.0032101	0.686742	0.979438	0.959687
k__Bacteria|p__Firmicutes|c__Clostridia|o__Clostridia_unclassified|f__Clostridia_unclassified|g__Clostridia_unclassified|s__Clostridia_unclassified_SGB6293|t__SGB6293	Heart rate	0.00591759	0.707047	0.979835	0.00216566	0.368423	0.929546	0.957438
k__Bacteria|p__Firmicutes|c__Clostridia|o__Clostridia_unclassified|f__Clostridia_unclassified|g__Clostridia_unclassified|s__Clostridia_bacterium|t__SGB14216	Oxygen saturation	-0.00513317	0.877395	0.997378	-0.00136747	0.663358	0.977539	0.731354
k__Bacteria|p__Bacteroidetes|c__Bacteroidia|o__Bacteroidales|f__Bacteroidaceae|g__Bacteroidaceae_unclassified|s__Bacteroidaceae_bacterium|t__SGB1404	Hemoglobin total	-0.0027389	0.421124	0.939735	-0.00273889	0.421424	0.940791	0.994736
k__Bacteria|p__Firmicutes|c__Clostridia|o__Clostridia_unclassified|f__Clostridia_unclassified|g__Clostridia_unclassified|s__Clostridia_bacterium|t__SGB14832	Poor (N=223)	-0.000330726	0.953384	1	-0.000330725	0.953484	1	0.94636
k__Bacteria|p__Firmicutes|c__Clostridia|o__Clostridiales|f__Lachnospiraceae|g__Lachnospiraceae_unclassified|s__Lachnospiraceae_bacterium|t__SGB4906	Fair (N=969)	0.00224343	0.623943	0.967398	0.00257891	0.672529	0.979043	7.33137e-05
k__Bacteria|p__Firmicutes|c__Bacilli|o__Bacilli_unclassified|f__Bacilli_unclassified|g__GGB4669|s__GGB4669_SGB6458|t__SGB6458	Very good (N=79)	-0.00254615	0.616015	0.967398	-0.00278388	0.647885	0.974956	0.0325586
k__Bacteria|p__Firmicutes|c__Clostridia|o__Clostridia_unclassified|f__Clostridia_unclassified|g__Clostridia_unclassified|s__Clostridia_bacterium|t__SGB3940	Excellent (N=132)	-0.00628369	0.0502134	0.698881	-0.00628369	0.0512255	0.714944	0.23627
k__Bacteria|p__Firmicutes|c__Bacilli|o__Bacilli_unclassified|f__Bacilli_unclassified|g__Bacilli_unclassified|s__Bacilli_unclassified_SGB6478|t__SGB6478	Cough (N=413)	-0.00490083	0.311304	0.912109	-0.00426091	0.251142	0.90052	0.533645
k__Bacteria|p__Firmicutes|c__Clostridia|o__Clostridia_unclassified|f__Clostridia_unclassified|g__Clostridia_unclassified|s__Clostridia_bacterium|t__SGB14215	Bristol stool scale	0.00262013	0.473166	0.950189	0.00336317	0.604045	0.968918	0.766771
k__Bacteria|p__Firmicutes|c__Clostridia|o__Clostridiales|f__Ruminococcaceae|g__Ruminococcus|s__Ruminococcus_champanellensis|t__SGB4418	Diarrhea (N=85)	0.00387587	0.382372	0.930919	0.00410535	0.410645	0.938249	0.999624
k__Bacteria|p__Firmicutes|c__Clostridia|o__Clostridiales|f__Ruminococcaceae|g__GGB9634|s__GGB9634_SGB15097|t__SGB15097	Diabetes (N=40)	-0.0144024	0.0346768	0.646342	-0.0116034	0.0257121	0.62781	0.613517
k__Bacteria|p__Firmicutes|c__Clostridia|o__Clostridiales|f__Ruminococcaceae|g__Pseudoruminococcus|s__Pseudoruminococcus_massiliensis|t__SGB4280	Allergies (N=124)	0.00416038	0.80221	0.990963	0.0027665	0.708651	0.980916	0.861936
k__Bacteria|p__Firmicutes|c__Clostridia|o__Clostridia_unclassified|f__Clostridia_unclassified|g__GGB9347|s__GGB9347_SGB14313|t__SGB14313	Heart disease (N=59)	0.00370897	0.547796	0.958272	0.00230987	0.336371	0.921689	0.034557
k__Bacteria|p__Firmicutes|c__Clostridia|o__Clostridiales|f__Lachnospiraceae|g__Anaerotignum|s__Anaerotignum_faecicola|t__SGB5190	Asthma (N=62)	-0.000324317	0.80597	0.991087	-0.000797782	0.920775	1	0.13383
k__Bacteria|p__Firmicutes|c__Clostridia|o__Clostridia_unclassified|f__Clostridia_unclassified|g__Clostridia_unclassified|s__Clostridia_bacterium|t__SGB47307	Stomach illness (N=261)	0.0142625	0.0341866	0.642564	0.0159958	0.0867251	0.783224	0.847712
k__Bacteria|p__Firmicutes|c__Clostridia|o__Clostridiales|f__Ruminococcaceae|g__Ruminococcaceae_unclassified|s__Ruminococcaceae_bacterium|t__SGB15355	Intestinal illness (N=103)	-0.00712931	0.404889	0.93564	-0.00425842	0.194614	0.873752	0.0521343
k__Bacteria|p__Firmicutes|c__Clostridia|o__Clostridiales|f__Lachnospiraceae|g__Faecalicatena|s__Faecalicatena_fissicatena|t__SGB4871_group	Arthritis (N=43)	0.00379784	0.478033	0.951206	0.00347343	0.45456	0.948114	7.33137e-05
k__Bacteria|p__Bacteroidetes|c__Bacteroidia|o__Bacteroidales|f__Bacteroidales_unclassified|g__Bacteroidales_unclassified|s__Bacteroidales_unclassified_SGB2076|t__SGB2076	Painkillers (N=1184)	-0.0104376	0.29639	0.908678	-0.0104376	0.298119	0.916345	0.575228
k__Bacteria|p__Firmicutes|c__Bacilli|o__Bacilli_unclassified|f__Bacilli_unclassified|g__Bacilli_unclassified|s__Bacilli_unclassified_SGB6502|t__SGB6502	Antibiotics (N=242)	0.00438448	0.435958	0.943034	0.00547396	0.538231	0.961209	0.422698
k__Bacteria|p__Firmicutes|c__Clostridia|o__Clostridiales|f__Ruminococcaceae|g__Ruminococcaceae_unclassified|s__Ruminococcaceae_bacterium|t__SGB15353	Anti-diarrheal (N=60)	0.00284994	0.31103	0.912109	0.00476866	0.629572	0.971825	0.87707
k__Bacteria|p__Firmicutes|c__Clostridia|o__Clostridiales|f__Ruminococcaceae|g__Ruminococcaceae_unclassified|s__Ruminococcaceae_unclassified_SGB69292|t__SGB69292	Anti-parasitic (N=49)	0.0132202	0.0836882	0.768106	0.0126697	0.0934709	0.790016	0.970184
k__Bacteria|p__Firmicutes|c__Clostridia|o__Clostridiales|f__Ruminococcaceae|g__GGB13580|s__GGB13580_SGB20916|t__SGB20916	Anti-fungal (N=41)	0.00278833	0.597148	0.963989	0.00278833	0.597892	0.968081	0.366128
k__Bacteria|p__Firmicutes|c__Clostridia|o__Clostridiales|f__Lachnospiraceae|g__Lachnospiraceae_unclassified|s__Lachnospiraceae_bacterium|t__SGB48024	Vitamins (N=335)	0.0037392	0.296008	0.908678	0.00370819	0.301707	0.91706	7.33137e-05
k__Bacteria|p__Firmicutes|c__Clostridia|o__Clostridiales|f__Ruminococcaceae|g__GGB9697|s__GGB9697_SGB15213|t__SGB15213	Anti-hypertensive (N=82)	0.00467694	0.460662	0.947896	0.00545959	0.531081	0.959861	0.500685
k__Bacteria|p__Firmicutes|c__Clostridia|o__Clostridia_unclassified|f__Clostridia_unclassified|g__Clostridia_unclassified|s__Clostridia_bacterium|t__SGB13987	Reserved (N=1666)	0.00458288	0.463092	0.948833	0.00405498	0.418542	0.939666	0.332829
k__Bacteria|p__Firmicutes|c__Clostridia|o__Clostridiales|f__Eubacteriaceae|g__Eubacterium|s__Eubacterium_sp_AF22_8LB|t__SGB6816	Nervous (N=950)	-0.0126219	0.00338681	0.356586	-0.0124093	0.00352532	0.356447	7.33137e-05
k__Bacteria|p__Firmicutes|c__Clostridia|o__Clostridiales|f__Eubacteriaceae|g__Eubacteriaceae_unclassified|s__Eubacteriaceae_bacterium|t__SGB5058	Openness (N=1550)	0.00753532	0.586114	0.963279	0.00753531	0.587837	0.96666	0.977901
k__Bacteria|p__Firmicutes|c__Clostridia|o__Clostridiales|f__Ruminococcaceae|g__Ruminococcaceae_unclassified|s__Ruminococcaceae_bacterium|t__SGB4419	Cognitive impairment (N=100)	-0.00880521	0.187989	0.863059	-0.00874499	0.187405	0.869245	0.862958
k__Bacteria|p__Firmicutes|c__Clostridia|o__Clostridiales|f__Ruminococcaceae|g__GGB9591|s__GGB9591_SGB15013|t__SGB15013	Dementia (N=185)	7.18828e-06	0.945679	1	-0.000352027	0.998902	1	0.0627479
k__Bacteria|p__Firmicutes|c__CFGB2950|o__OFGB2950|f__FGB2950|g__GGB9291|s__GGB9291_SGB14248|t__SGB14248	Alcohol daily frequency	0.000727629	0.89488	0.998894	0.000727629	0.895087	0.99932	7.33137e-05
k__Bacteria|p__Firmicutes|c__Clostridia|o__Clostridiales|f__Lachnospiraceae|g__Roseburia|s__Roseburia_sp_AM59_24XD|t__SGB4654	Cigarette usage (N=82)	0.0121003	0.0490649	0.694688	0.0121003	0.0508868	0.714944	0.35418
k__Bacteria|p__Firmicutes|c__Bacilli|o__Bacilli_unclassified|f__Bacilli_unclassified|g__Bacilli_unclassified|s__Bacilli_bacterium|t__SGB6427	Cigarette frequency	-0.0205388	0.0185681	0.563963	-0.0204907	0.0202952	0.600245	0.570887
k__Bacteria|p__Firmicutes|c__Clostridia|o__Clostridia_unclassified|f__Clostridia_unclassified|g__Clostridia_unclassified|s__Clostridia_bacterium|t__SGB14205	Mild anxiety (N=395)	0.00309303	0.50372	0.953188	0.00300518	0.500918	0.954364	0.258377
k__Bacteria|p__Firmicutes|c__Clostridia|o__Clostridia_unclassified|f__Clostridia_unclassified|g__Clostridia_unclassified|s__Clostridia_bacterium|t__SGB13978	Moderate anxiety (N=123)	-0.00663428	0.326761	0.916589	-0.00652939	0.320567	0.919486	7.33137e-05
k__Bacteria|p__Firmicutes|c__Clostridia|o__Clostridia_unclassified|f__Clostridia_unclassified|g__Clostridia_unclassified|s__Clostridia_bacterium|t__SGB14199	Severe anxiety (N=59)	0.000311551	0.795423	0.990344	-0.00119807	0.947506	1	0.787795
k__Bacteria|p__Firmicutes|c__Clostridia|o__Clostridiales|f__Lachnospiraceae|g__Roseburia|s__Roseburia_hominis|t__SGB4936	Mild depression (N=469)	0.00335265	0.328338	0.917557	0.00324505	0.313006	0.918706	0.0892171
k__Bacteria|p__Firmicutes|c__Bacilli|o__Bacilli_unclassified|f__Bacilli_unclassified|g__GGB4678|s__GGB4678_SGB6468|t__SGB6468	Moderate depression (N=138)	0.00987991	0.179564	0.857573	0.00887821	0.132327	0.838361	0.847561
k__Bacteria|p__Firmicutes|c__Clostridia|o__Clostridia_unclassified|f__Clostridia_unclassified|g__Clostridia_unclassified|s__Clostridia_bacterium|t__SGB14011	Severe depression (N=89)	0.00503364	0.382778	0.93121	0.00503364	0.384305	0.934154	0.0729434
k__Bacteria|p__Firmicutes|c__Clostridia|o__Clostridia_unclassified|f__Clostridia_unclassified|g__Clostridia_unclassified|s__Clostridia_bacterium|t__SGB4153	Cat (N=960)	0.005172	0.323062	0.915983	0.0049095	0.299897	0.916563	0.291104
k__Bacteria|p__Firmicutes|c__Clostridia|o__Clostridia_unclassified|f__Clostridia_unclassified|g__Clostridia_unclassified|s__Clostridia_bacterium|t__SGB14136	Dog (N=1384)	-0.00118339	0.81857	0.991689	-0.00120184	0.82146	0.993866	7.33137e-05
k__Bacteria|p__Firmicutes|c__Clostridia|o__Clostridiales|f__Ruminococcaceae|g__GGB9633|s__GGB9633_SGB15091|t__SGB15091	Parakeet (N=157)	0.00340106	0.203171	0.869157	-0.00959097	0.742746	0.985333	0.999689
k__Bacteria|p__Firmicutes|c__Bacilli|o__Bacilli_unclassified|f__Bacilli_unclassified|g__Bacilli_unclassified|s__Bacilli_bacterium|t__SGB6452	No pets (N=220)	-0.0103823	0.414847	0.937462	-0.00925695	0.360689	0.927791	0.379163
k__Bacteria|p__Firmicutes|c__Clostridia|o__Clostridia_unclassified|f__Clostridia_unclassified|g__Clostridia_unclassified|s__Clostridia_bacterium|t__SGB14250	Cow (N=535)	-0.00366169	0.35621	0.92463	-0.00366169	0.357506	0.926943	0.999927
k__Bacteria|p__Firmicutes|c__Bacilli|o__Bacilli_unclassified|f__Bacilli_unclassified|g__Bacilli_unclassified|s__Bacilli_bacterium|t__SGB6486	Goat (N=63)	0.000432935	0.829851	0.992588	0.00166776	0.955835	1	0.178446
k__Bacteria|p__Firmicutes|c__Clostridia|o__Clostridiales|f__Ruminococcaceae|g__Ruminococcaceae_unclassified|s__Ruminococcaceae_unclassified_SGB15257|t__SGB15257	Pig (N=269)	0.00865584	0.960213	1	-0.000237967	0.343763	0.923326	0.0163493
k__Bacteria|p__Actinobacteria|c__Actinobacteria|o__Bifidobacteriales|f__Bifidobacteriaceae|g__Bifidobacterium|s__Bifidobacterium_adolescentis|t__SGB17244	Chicken (N=1664)	0.00175373	0.819111	0.991689	0.00100452	0.691594	0.979609	0.201895
k__Bacteria|p__Firmicutes|c__Clostridia|o__Clostridiales|f__Ruminococcaceae|g__Faecalibacterium|s__Faecalibacterium_prausnitzii|t__SGB15322	Duck (N=636)	0.0015567	0.747877	0.98489	0.000923046	0.605067	0.969206	0.164122
k__Bacteria|p__Firmicutes|c__Clostridia|o__Clostridia_unclassified|f__Clostridia_unclassified|g__Clostridia_unclassified|s__Clostridia_bacterium|t__SGB4122	Turkey (N=413)	-0.0096045	0.188966	0.863648	-0.0096045	0.191182	0.870985	0.992294
k__Bacteria|p__Bacteroidetes|c__Bacteroidia|o__Bacteroidales|f__Rikenellaceae|g__Alistipes|s__Alistipes_senegalensis|t__SGB2296	Sheep (N=51)	0.00458339	0.197488	0.866919	-0.00672295	0.545863	0.961992	0.804829
k__Bacteria|p__Bacteroidetes|c__Bacteroidia|o__Bacteroidales|f__Prevotellaceae|g__GGB12985|s__GGB12985_SGB20152|t__SGB20152	Geese (N=82)	0.00140107	0.729811	0.98226	0.00140107	0.730137	0.983274	7.33137e-05
k__Bacteria|p__Actinobacteria|c__Actinobacteria|o__Bifidobacteriales|f__Bifidobacteriaceae|g__Bifidobacterium|s__Bifidobacterium_pseudocatenulatum|t__SGB17237	Horse (N=468)	0.0115159	0.284878	0.904953	0.0103343	0.247762	0.899762	7.33137e-05
k__Bacteria|p__Bacteroidetes|c__Bacteroidia|o__Bacteroidales|f__Odoribacteraceae|g__Butyricimonas|s__Butyricimonas_faecalis|t__SGB1782	Rabbit (N=176)	-0.00340197	0.535324	0.957017	-0.00240437	0.431318	0.943618	0.823397
k__Bacteria|p__Firmicutes|c__Bacilli|o__Lactobacillales|f__Enterococcaceae|g__Enterococcus|s__Enterococcus_faecium|t__SGB7967	No farm animals (N=171)	0.0143576	0.339949	0.920911	0.0143576	0.344078	0.923326	0.434931
k__Bacteria|p__Firmicutes|c__Clostridia|o__Clostridiales|f__Ruminococcaceae|g__Ruminococcaceae_unclassified|s__Ruminococcaceae_unclassified_SGB4191|t__SGB4191	Mice (N=820)	0.00315976	0.414874	0.937462	0.00315975	0.415304	0.939235	0.998547
k__Bacteria|p__Proteobacteria|c__Deltaproteobacteria|o__Desulfovibrionales|f__Desulfovibrionaceae|g__Bilophila|s__Bilophila_wadsworthia|t__SGB15452	Bat (N=546)	0.00850275	0.0682466	0.738385	0.00843391	0.0678452	0.747416	7.33137e-05
k__Bacteria|p__Firmicutes|c__Clostridia|o__Clostridia_unclassified|f__Clostridia_unclassified|g__Clostridia_unclassified|s__Clostridia_unclassified_SGB14196|t__SGB14196	Lizard (N=534)	-0.00618219	0.381535	0.930919	-0.00618857	0.388164	0.934987	0.9841
k__Bacteria|p__Bacteroidetes|c__Bacteroidia|o__Bacteroidales|f__Rikenellaceae|g__Alistipes|s__Alistipes_putredinis|t__SGB2318	Snake (N=546)	0.0157913	0.115963	0.804791	0.0136259	0.107103	0.808551	0.0096919
k__Bacteria|p__Firmicutes|c__Bacilli|o__Bacilli_unclassified|f__Bacilli_unclassified|g__GGB4708|s__GGB4708_SGB6518|t__SGB6518	Bird (N=660)	0.00349269	0.551456	0.959266	-0.00274183	0.619972	0.971076	0.103759
k__Bacteria|p__Firmicutes|c__Clostridia|o__Clostridiales|f__Lachnospiraceae|g__Blautia|s__Blautia_sp_AF19_10LB|t__SGB4810	Possum (N=588)	0.00160671	0.881108	0.997818	0.00101666	0.813091	0.993347	0.572906
k__Bacteria|p__Firmicutes|c__Clostridia|o__Clostridiales|f__Ruminococcaceae|g__Ruminococcaceae_unclassified|s__Ruminococcaceae_bacterium|t__SGB4300	Rat (N=590)	0.00228735	0.495425	0.952302	0.00200743	0.439482	0.945166	0.999808
k__Bacteria|p__Firmicutes|c__Clostridia|o__Clostridia_unclassified|f__Clostridia_unclassified|g__Clostridia_unclassified|s__Clostridia_bacterium|t__SGB4350	Squirrel (N=51)	0.00218602	0.808997	0.991087	0.002186	0.809486	0.992578	0.950041
k__Bacteria|p__Firmicutes|c__Clostridia|o__Clostridiales|f__Lachnospiraceae|g__GGB3614|s__GGB3614_SGB4886|t__SGB4886	No wild animals (N=591)	0.00339103	0.36809	0.926559	0.00320833	0.344322	0.923388	0.319206
k__Bacteria|p__Firmicutes|c__Clostridia|o__Clostridiales|f__Lachnospiraceae|g__Roseburia|s__Roseburia_sp_AF02_12|t__SGB4938	Beans	-0.000496959	0.904274	0.999292	0.000622745	0.924907	1	0.0748148
k__Bacteria|p__Bacteroidetes|c__Bacteroidia|o__Bacteroidales|f__Bacteroidaceae|g__Bacteroidaceae_unclassified|s__Bacteroidaceae_bacterium|t__SGB1474	Tortillas	0.00740698	0.590313	0.963641	0.00547539	0.478873	0.953045	7.33137e-05
k__Bacteria|p__Firmicutes|c__Negativicutes|o__Veillonellales|f__Veillonellaceae|g__Megasphaera|s__Megasphaera_elsdenii|t__SGB5862	Rice	0.00757894	0.352496	0.922874	-0.00765263	0.625476	0.971314	0.999689
k__Bacteria|p__Firmicutes|c__Clostridia|o__Clostridia_unclassified|f__Clostridia_unclassified|g__GGB3278|s__GGB3278_SGB4328|t__SGB4328	Bread	0.00703523	0.144702	0.83197	0.00703524	0.146111	0.845494	0.999105
k__Bacteria|p__Bacteroidetes|c__Bacteroidia|o__Bacteroidales|f__Rikenellaceae|g__Alistipes|s__Alistipes_shahii|t__SGB2295	Milk	0.000263231	0.988963	1	7.27093e-05	0.9605	1	0.184753
k__Bacteria|p__Proteobacteria|c__Epsilonproteobacteria|o__Campylobacterales|f__Campylobacteraceae|g__Campylobacteraceae_unclassified|s__Campylobacteraceae_bacterium|t__SGB19434	Yogurt	-6.43632e-05	0.994016	1	0.000148451	0.997414	1	0.999689
k__Bacteria|p__Firmicutes|c__Negativicutes|o__Veillonellales|f__Veillonellaceae|g__Allisonella|s__Allisonella_histaminiformans|t__SGB5843	Cream/butter	-0.00237877	0.750429	0.985003	-0.00169453	0.662583	0.97751	7.33137e-05
k__Bacteria|p__Bacteroidetes|c__Bacteroidia|o__Bacteroidales|f__Bacteroidaceae|g__Bacteroides|s__Bacteroides_xylanisolvens|t__SGB1867	Cheese	0.00477838	0.655011	0.973334	0.00354673	0.637336	0.973192	0.624302
k__Bacteria|p__Firmicutes|c__Clostridia|o__Clostridiales|f__Ruminococcaceae|g__GGB9710|s__GGB9710_SGB15239|t__SGB15239	Eggs	-0.0015555	0.462541	0.948764	-0.00632043	0.860121	0.996858	0.409201
k__Bacteria|p__Firmicutes|c__Clostridia|o__Clostridia_unclassified|f__Clostridia_unclassified|g__Clostridia_unclassified|s__Clostridia_bacterium|t__SGB14255	Vegetables	-0.00189135	0.71572	0.981307	-0.00180299	0.702915	0.980087	0.416407
k__Bacteria|p__Firmicutes|c__Clostridia|o__Clostridiales|f__Clostridiaceae|g__Clostridium|s__Clostridium_sp_AM22_11AC|t__SGB4749	Fruits	0.0162002	0.017894	0.55892	0.0162002	0.0195202	0.59294	7.33137e-05
k__Bacteria|p__Bacteroidetes|c__Bacteroidia|o__Bacteroidales|f__Bacteroidaceae|g__Bacteroides|s__Bacteroides_thetaiotaomicron|t__SGB1861	Natural juice	0.00631255	0.230608	0.881155	0.0063998	0.24219	0.897024	0.440402
k__Bacteria|p__Firmicutes|c__Clostridia|o__Clostridiales|f__Ruminococcaceae|g__Ruminococcus|s__Ruminococcus_callidus|t__SGB4422	Chicken	0.00245012	0.690835	0.977268	0.00182214	0.607685	0.969214	0.825422
k__Bacteria|p__Firmicutes|c__Clostridia|o__Clostridia_unclassified|f__Clostridia_unclassified|g__Clostridia_unclassified|s__Clostridia_bacterium|t__SGB4155	Beef/pork	-0.00793203	0.0733418	0.750366	-0.00793204	0.0743977	0.761279	7.33137e-05
k__Bacteria|p__Bacteroidetes|c__Bacteroidia|o__Bacteroidales|f__Bacteroidaceae|g__Bacteroides|s__Bacteroides_ovatus|t__SGB1871	Ham/sausages/hotdog	-0.00108151	0.608109	0.965559	0.00309318	0.89747	0.999474	0.1334
k__Bacteria|p__Firmicutes|c__Clostridia|o__Clostridiales|f__Lachnospiraceae|g__GGB13294|s__GGB13294_SGB20534|t__SGB20534	Fish	0.00203523	0.9117	0.999947	0.00203523	0.912135	1	0.590919
k__Bacteria|p__Firmicutes|c__Clostridia|o__Clostridiales|f__Ruminococcaceae|g__GGB3343|s__GGB3343_SGB4423|t__SGB4423	Diet diversity score	0.0341388	0.00473023	0.397141	0.0326287	0.004001	0.375247	0.934676
k__Bacteria|p__Firmicutes|c__Negativicutes|o__Acidaminococcales|f__Acidaminococcaceae|g__GGB4251|s__GGB4251_SGB5752|t__SGB5752	Living with partner (N=1232)	-0.0186462	0.23293	0.882003	-0.0186462	0.237626	0.896313	7.33137e-05
k__Bacteria|p__Candidatus_Melainabacteria|c__Candidatus_Melainabacteria_unclassified|o__Candidatus_Gastranaerophilales|f__Candidatus_Gastranaerophilales_unclassified|g__Candidatus_Gastranaerophilales_unclassified|s__Candidatus_Gastranaerophilales_bacterium|t__SGB49026	Number of partners	-0.00380239	0.191319	0.864538	0.0168454	0.818448	0.993633	0.40927
k__Bacteria|p__Firmicutes|c__Bacilli|o__Bacilli_unclassified|f__Bacilli_unclassified|g__Bacilli_unclassified|s__Bacilli_bacterium|t__SGB6407	Grades 1-3 (N=920)	-0.00602775	0.222541	0.877964	-0.00696776	0.295472	0.915304	7.33137e-05
k__Bacteria|p__Firmicutes|c__Clostridia|o__Clostridiales|f__Ruminococcaceae|g__Ruminococcaceae_unclassified|s__Ruminococcaceae_unclassified_SGB4193|t__SGB4193	Grades 4-6 (N=528)	-0.00624423	0.39947	0.935312	-0.00624421	0.401027	0.937056	7.33137e-05
k__Bacteria|p__Candidatus_Melainabacteria|c__Candidatus_Melainabacteria_unclassified|o__Candidatus_Gastranaerophilales|f__Candidatus_Gastranaerophilales_unclassified|g__Candidatus_Gastranaerophilales_unclassified|s__Candidatus_Gastranaerophilales_bacterium|t__SGB8593	Grades >6 (N=129)	0.00348475	0.81581	0.991525	0.00348475	0.816781	0.993518	0.0894984
k__Bacteria|p__Candidatus_Melainabacteria|c__Candidatus_Melainabacteria_unclassified|o__Candidatus_Gastranaerophilales|f__Candidatus_Gastranaerophilales_unclassified|g__GGB6012|s__GGB6012_SGB8640|t__SGB8640	Friend ties (same building)	0.00318322	0.599807	0.964345	0.00320899	0.603586	0.968918	0.0695611
k__Bacteria|p__Firmicutes|c__Clostridia|o__Clostridia_unclassified|f__Clostridia_unclassified|g__Clostridia_unclassified|s__Clostridia_bacterium|t__SGB4110	Friend ties (different building)	0.00166797	0.349191	0.922874	0.00594861	0.834242	0.994978	0.427558
k__Bacteria|p__Firmicutes|c__Bacilli|o__Bacilli_unclassified|f__Bacilli_unclassified|g__GGB4702|s__GGB4702_SGB6509|t__SGB6509	Betweenness (friendship)	0.00584324	0.41217	0.936804	0.00731305	0.514202	0.956882	0.99944
k__Bacteria|p__Candidatus_Melainabacteria|c__Candidatus_Melainabacteria_unclassified|o__Candidatus_Gastranaerophilales|f__Candidatus_Gastranaerophilales_unclassified|g__Candidatus_Gastranaerophilales_unclassified|s__Candidatus_Gastranaerophilales_bacterium|t__SGB8644	Transitivity (friendship)	-0.0124789	0.115341	0.804659	-0.0112258	0.0812021	0.772527	0.116972
k__Bacteria|p__Firmicutes|c__Bacilli|o__Bacilli_unclassified|f__Bacilli_unclassified|g__GGB4671|s__GGB4671_SGB6460|t__SGB6460	Familial ties (same building)	0.00298091	0.983047	1	0.000177422	0.71768	0.982301	0.137765
k__Bacteria|p__Firmicutes|c__Bacilli|o__Bacilli_unclassified|f__Bacilli_unclassified|g__Bacilli_unclassified|s__Bacilli_bacterium|t__SGB6492	Family ties (different building)	-0.00655334	0.234075	0.882567	-0.00723763	0.297732	0.916296	7.33137e-05
k__Bacteria|p__Lentisphaerae|c__Lentisphaeria|o__Lentisphaeria_unclassified|f__Lentisphaeria_unclassified|g__Lentisphaeria_unclassified|s__Lentisphaeria_bacterium|t__SGB9210	Betweeness (familial)	0.0120173	0.127187	0.815944	0.0123251	0.334427	0.921217	0.999104
k__Bacteria|p__Firmicutes|c__Clostridia|o__Clostridia_unclassified|f__Clostridia_unclassified|g__Clostridia_unclassified|s__Clostridia_bacterium|t__SGB6289	Transitivity (familial)	-0.00137635	0.819437	0.991689	-0.00137635	0.819639	0.993633	0.217946
k__Bacteria|p__Firmicutes|c__Clostridia|o__Clostridia_unclassified|f__Clostridia_unclassified|g__Clostridia_unclassified|s__Clostridia_unclassified_SGB3983|t__SGB3983	Degree (all ties)	-0.00133729	0.766989	0.986893	-0.00133729	0.767269	0.987935	0.873589
k__Bacteria|p__Proteobacteria|c__Alphaproteobacteria|o__Alphaproteobacteria_unclassified|f__Alphaproteobacteria_unclassified|g__Alphaproteobacteria_unclassified|s__Alphaproteobacteria_bacterium|t__SGB17319	Clustering coefficient (all ties)	0.00186101	0.920247	1	-0.00107186	0.864505	0.997143	7.33137e-05
k__Bacteria|p__Firmicutes|c__Negativicutes|o__Veillonellales|f__Veillonellaceae|g__GGB18271|s__GGB18271_SGB26989|t__SGB26989	Betweenness (all ties)	0.0068657	0.081781	0.765573	0.00691515	0.0853657	0.779138	0.99882
k__Bacteria|p__Firmicutes|c__Clostridia|o__Clostridiales|f__Lachnospiraceae|g__GGB3632|s__GGB3632_SGB4921|t__SGB4921	Kin percentage (to third degree)	-0.00116783	0.678199	0.976204	-0.00260115	0.858043	0.996487	0.200415
k__Bacteria|p__Proteobacteria|c__Alphaproteobacteria|o__Alphaproteobacteria_unclassified|f__Alphaproteobacteria_unclassified|g__GGB6594|s__GGB6594_SGB9325|t__SGB9325	Altruism	-0.00143332	0.595887	0.963989	-0.00627275	0.927378	1	0.0536484
k__Bacteria|p__Bacteroidetes|c__Bacteroidia|o__Bacteroidales|f__Tannerellaceae|g__Parabacteroides|s__Parabacteroides_merdae|t__SGB1949	Risk taking	0.00807577	0.0808032	0.763322	0.00807577	0.0816586	0.773289	0.184426
k__Bacteria|p__Candidatus_Melainabacteria|c__Candidatus_Melainabacteria_unclassified|o__Candidatus_Gastranaerophilales|f__Candidatus_Gastranaerophilales_unclassified|g__Candidatus_Gastranaerophilales_unclassified|s__Candidatus_Gastranaerophilales_bacterium|t__SGB8608	Washing hands (N=1603)	0.00373946	0.55342	0.959266	0.0055784	0.701616	0.980087	0.999333
k__Bacteria|p__Firmicutes|c__Clostridia|o__Clostridiales|f__Ruminococcaceae|g__Ruminococcaceae_unclassified|s__Ruminococcaceae_bacterium|t__SGB4241	Distance to village center	0.0140181	0.0860161	0.772634	0.0136221	0.0807224	0.772349	0.0641395
k__Bacteria|p__Firmicutes|c__Bacilli|o__Bacilli_unclassified|f__Bacilli_unclassified|g__Bacilli_unclassified|s__Bacilli_bacterium|t__SGB6477	Distance to main road	-0.00149174	0.851805	0.995629	-0.00149174	0.852235	0.996393	0.977456
k__Bacteria|p__Firmicutes|c__Bacilli|o__Bacilli_unclassified|f__Bacilli_unclassified|g__GGB4677|s__GGB4677_SGB6466|t__SGB6466	Number of churches	-0.00912528	0.101586	0.787411	-0.00893354	0.100885	0.799148	0.205552
k__Bacteria|p__Firmicutes|c__Clostridia|o__Clostridiales|f__Lachnospiraceae|g__Lachnospiraceae_unclassified|s__Lachnospiraceae_bacterium|t__SGB5112	Altitude	-0.00177591	0.824168	0.992031	-0.00177591	0.824491	0.993866	0.504566
k__Bacteria|p__Candidatus_Melainabacteria|c__Candidatus_Melainabacteria_unclassified|o__Candidatus_Gastranaerophilales|f__Candidatus_Gastranaerophilales_unclassified|g__Candidatus_Gastranaerophilales_unclassified|s__Candidatus_Gastranaerophilales_bacterium|t__SGB8645	Travel	-0.0152568	0.05209	0.705561	-0.0159269	0.0655616	0.744268	0.183464
k__Bacteria|p__Firmicutes|c__Clostridia|o__Clostridiales|f__Lachnospiraceae|g__Mediterraneibacter|s__Ruminococcus_lactaris|t__SGB4557	Monthly expenditure	0.010093	0.0724581	0.747971	0.00912856	0.0491002	0.709873	0.049191
k__Bacteria|p__Firmicutes|c__CFGB1788|o__OFGB1788|f__FGB1788|g__GGB4751|s__GGB4751_SGB6580|t__SGB6580	Household size	0.00253719	0.746066	0.984825	0.00253721	0.746593	0.985736	7.33137e-05
k__Bacteria|p__Candidatus_Melainabacteria|c__Candidatus_Melainabacteria_unclassified|o__Candidatus_Gastranaerophilales|f__Candidatus_Gastranaerophilales_unclassified|g__Candidatus_Gastranaerophilales_unclassified|s__Candidatus_Gastranaerophilales_bacterium|t__SGB8603	Household wealth index	-0.00339715	0.831199	0.992932	-0.00344116	0.834027	0.994978	0.933302
k__Bacteria|p__Firmicutes|c__Clostridia|o__Clostridia_unclassified|f__Clostridia_unclassified|g__Clostridia_unclassified|s__Clostridia_bacterium|t__SGB4335	TV (N=958)	-0.00163714	0.768137	0.986893	-0.00179635	0.792626	0.990627	0.970425
k__Bacteria|p__Firmicutes|c__Bacilli|o__Bacilli_unclassified|f__Bacilli_unclassified|g__Bacilli_unclassified|s__Bacilli_unclassified_SGB6540|t__SGB6540	No electronics (N=89)	0.00290848	0.748412	0.98489	0.00167289	0.630414	0.971993	7.33137e-05
k__Bacteria|p__Firmicutes|c__Clostridia|o__Clostridia_unclassified|f__Clostridia_unclassified|g__Clostridia_unclassified|s__Clostridia_bacterium|t__SGB14232	Earth/Sand floor (N=594)	0.00503614	0.247351	0.888579	0.00503614	0.248284	0.900019	0.010176
k__Bacteria|p__Firmicutes|c__Clostridia|o__Clostridia_unclassified|f__Clostridia_unclassified|g__GGB4569|s__GGB4569_SGB6310|t__SGB6310	Ceramic floor (N=151)	0.00176279	0.413692	0.937462	0.0063864	0.848977	0.996106	0.923795
k__Bacteria|p__Firmicutes|c__Clostridia|o__Clostridia_unclassified|f__Clostridia_unclassified|g__Clostridia_unclassified|s__Clostridia_bacterium|t__SGB15408	Glass windows (N=86)	-0.00577477	0.328301	0.917557	-0.00455443	0.226755	0.890536	0.0480142
k__Bacteria|p__Firmicutes|c__Bacilli|o__Bacilli_unclassified|f__Bacilli_unclassified|g__GGB4691|s__GGB4691_SGB6489|t__SGB6489	Unfinished windows (N=59)	-0.0107261	0.260285	0.894523	-0.0107292	0.263173	0.906259	0.463584
k__Bacteria|p__Bacteroidetes|c__Bacteroidia|o__Bacteroidales|f__Odoribacteraceae|g__Odoribacter|s__Odoribacter_splanchnicus|t__SGB1790	Clay/mud walls (N=1256)	7.39667e-06	0.99832	1	7.37611e-06	0.998316	1	6.00938e-05
k__Bacteria|p__Bacteroidetes|c__Bacteroidia|o__Bacteroidales|f__Bacteroidales_unclassified|g__Phocaeicola|s__Phocaeicola_dorei|t__SGB1815	Cement walls (N=402)	0.0204475	0.0211782	0.579521	0.022169	0.109946	0.811282	0.573718
k__Bacteria|p__Firmicutes|c__Clostridia|o__Clostridiales|f__Ruminococcaceae|g__Ruminococcaceae_unclassified|s__Ruminococcaceae_bacterium|t__SGB4247	Concrete roof (N=37)	-4.07724e-05	0.967514	1	0.000247824	0.994676	1	0.997263
k__Bacteria|p__Bacteroidetes|c__Bacteroidia|o__Bacteroidales|f__Barnesiellaceae|g__Barnesiella|s__Barnesiella_intestinihominis|t__SGB1965	Sleeping rooms	0.0104463	0.121266	0.809363	0.0102855	0.116469	0.819872	0.0658694
k__Bacteria|p__Firmicutes|c__Bacilli|o__Bacilli_unclassified|f__Bacilli_unclassified|g__Bacilli_unclassified|s__Bacilli_unclassified_SGB6428|t__SGB6428	Spring(protected) (N=1441)	0.00743534	0.0581013	0.717988	0.00788577	0.0745615	0.761358	0.846697
k__Bacteria|p__Bacteroidetes|c__Bacteroidia|o__Bacteroidales|f__Prevotellaceae|g__Paraprevotella|s__Paraprevotella_clara|t__SGB1798	Tube well (N=91)	0.00575057	0.429005	0.941666	0.00529812	0.391469	0.935713	0.999808
k__Bacteria|p__Firmicutes|c__Bacilli|o__Bacilli_unclassified|f__Bacilli_unclassified|g__Bacilli_unclassified|s__Bacilli_unclassified_SGB6473|t__SGB6473	Dug well(unprotected) (N=32)	0.0110585	0.887431	0.998584	0.00088873	0.165827	0.859799	0.292406
k__Bacteria|p__Firmicutes|c__Clostridia|o__Clostridiales|f__Lachnospiraceae|g__Lachnospiraceae_unclassified|s__Lachnospiraceae_bacterium|t__SGB5100	Hemoglobin A1c	0.000475944	0.966977	1	0.000475931	0.967111	1	7.33137e-05
k__Bacteria|p__Firmicutes|c__Clostridia|o__Clostridiales|f__Ruminococcaceae|g__Ruminococcaceae_unclassified|s__Ruminococcaceae_bacterium|t__SGB4246	Mean arterial pressure	-0.00335367	0.780812	0.988206	-0.0033536	0.781646	0.989786	0.175533
k__Bacteria|p__Candidatus_Melainabacteria|c__Candidatus_Melainabacteria_unclassified|o__Candidatus_Gastranaerophilales|f__Candidatus_Gastranaerophilales_unclassified|g__Candidatus_Gastranaerophilales_unclassified|s__Candidatus_Gastranaerophilales_bacterium|t__SGB8653	Body mass index	0.00378717	0.534968	0.957017	0.00364267	0.522183	0.95878	0.898698
k__Bacteria|p__Firmicutes|c__Clostridia|o__Clostridiales|f__Clostridiales_unclassified|g__Clostridiales_unclassified|s__Bacteroides_pectinophilus|t__SGB5068	Heart rate	-0.0152495	0.00241827	0.31582	-0.0155211	0.00341748	0.352914	7.33137e-05
k__Bacteria|p__Bacteroidetes|c__Bacteroidia|o__Bacteroidales|f__Bacteroidaceae|g__Bacteroides|s__Bacteroides_stercoris|t__SGB1830_group	Oxygen saturation	0.00108226	0.865246	0.996223	0.00148907	0.902651	0.999924	0.458483
k__Bacteria|p__Firmicutes|c__Bacilli|o__Bacilli_unclassified|f__Bacilli_unclassified|g__Bacilli_unclassified|s__Bacilli_unclassified_SGB6487|t__SGB6487	Hemoglobin total	-0.00730325	0.245883	0.887496	-0.00720288	0.240673	0.896452	0.0750116
k__Bacteria|p__Firmicutes|c__Bacilli|o__Bacilli_unclassified|f__Bacilli_unclassified|g__GGB4641|s__GGB4641_SGB6420|t__SGB6420	Poor (N=223)	-0.010821	0.291734	0.907179	-0.0111604	0.309758	0.917711	0.337915
k__Bacteria|p__Bacteroidetes|c__Bacteroidia|o__Bacteroidales|f__Rikenellaceae|g__Alistipes|s__Alistipes_finegoldii|t__SGB2301	Fair (N=969)	0.00330069	0.436498	0.943249	0.0049237	0.602	0.968918	0.886095
k__Bacteria|p__Spirochaetes|c__Spirochaetia|o__Spirochaetia_unclassified|f__Spirochaetia_unclassified|g__Spirochaetia_unclassified|s__Spirochaetia_bacterium|t__SGB3539	Very good (N=79)	0.00962456	0.568887	0.961812	0.00695962	0.435844	0.944048	0.127818
k__Bacteria|p__Spirochaetes|c__Spirochaetia|o__Brachyspirales|f__Brachyspiraceae|g__Brachyspira|s__Brachyspira_aalborgi|t__SGB5967	Excellent (N=132)	0.00488427	0.389056	0.931927	0.00351676	0.240281	0.896452	0.0475742
k__Bacteria|p__Firmicutes|c__Clostridia|o__Clostridia_unclassified|f__Clostridia_unclassified|g__Clostridia_unclassified|s__Clostridia_bacterium|t__SGB4289	Cough (N=413)	0.00902044	0.694086	0.977414	0.00902044	0.695828	0.979674	0.259366
k__Bacteria|p__Bacteroidetes|c__Bacteroidia|o__Bacteroidales|f__Rikenellaceae|g__GGB1632|s__GGB1632_SGB2240|t__SGB2240	Bristol stool scale	0.00361282	0.334568	0.918618	0.00361282	0.334915	0.921303	0.631671
k__Bacteria|p__Firmicutes|c__Clostridia|o__Clostridia_unclassified|f__Clostridia_unclassified|g__Clostridia_unclassified|s__Clostridia_unclassified_SGB6371|t__SGB6371	Diarrhea (N=85)	0.0100154	0.0958305	0.781208	0.0100154	0.0971983	0.795026	0.780675
k__Bacteria|p__Firmicutes|c__Bacilli|o__Bacilli_unclassified|f__Bacilli_unclassified|g__Bacilli_unclassified|s__Bacilli_bacterium|t__SGB1016	Diabetes (N=40)	-0.00369266	0.639693	0.970123	-0.00369265	0.640126	0.973715	0.0456304
k__Bacteria|p__Proteobacteria|c__Epsilonproteobacteria|o__Campylobacterales|f__Campylobacteraceae|g__GGB12503|s__GGB12503_SGB19436|t__SGB19436	Allergies (N=124)	0.00628527	0.439984	0.943876	0.00628527	0.440719	0.945198	0.0787217
k__Bacteria|p__Firmicutes|c__Negativicutes|o__Selenomonadales|f__Selenomonadales_unclassified|g__Selenomonadales_unclassified|s__Selenomonadales_bacterium|t__SGB6970	Heart disease (N=59)	-0.00338971	0.460138	0.947887	-0.00409182	0.547225	0.961992	0.983328
k__Bacteria|p__Candidatus_Melainabacteria|c__Candidatus_Melainabacteria_unclassified|o__Candidatus_Gastranaerophilales|f__Candidatus_Gastranaerophilales_unclassified|g__GGB6021|s__GGB6021_SGB8655|t__SGB8655	Asthma (N=62)	-0.00357381	0.556034	0.959616	-0.00358933	0.558338	0.963668	0.987807
k__Bacteria|p__Candidatus_Melainabacteria|c__Candidatus_Melainabacteria_unclassified|o__Candidatus_Gastranaerophilales|f__Candidatus_Gastranaerophilales_unclassified|g__Candidatus_Gastranaerophilales_unclassified|s__Candidatus_Gastranaerophilales_bacterium|t__SGB8651	Stomach illness (N=261)	-0.0143612	0.0881152	0.772908	-0.0140906	0.0846771	0.777753	0.067572
k__Bacteria|p__Firmicutes|c__Bacilli|o__Lactobacillales|f__Streptococcaceae|g__Streptococcus|s__Streptococcus_gallolyticus|t__SGB8018	Intestinal illness (N=103)	-0.00586084	0.509202	0.953188	-0.00840578	0.672719	0.979043	0.938043
k__Bacteria|p__Firmicutes|c__Clostridia|o__Clostridia_unclassified|f__Clostridia_unclassified|g__GGB9285|s__GGB9285_SGB14238|t__SGB14238	Arthritis (N=43)	-0.000977315	0.830233	0.992726	-0.00148833	0.888595	0.999203	0.999858
k__Bacteria|p__Proteobacteria|c__Deltaproteobacteria|o__Desulfovibrionales|f__Desulfovibrionaceae|g__Desulfovibrionaceae_unclassified|s__Desulfovibrionaceae_bacterium|t__SGB15447	Painkillers (N=1184)	0.0013107	0.738863	0.983744	0.0013107	0.739381	0.984806	0.659916
k__Bacteria|p__Bacteroidetes|c__Bacteroidia|o__Bacteroidales|f__Bacteroidales_unclassified|g__Bacteroidales_unclassified|s__Bacteroidales_bacterium|t__SGB1370	Antibiotics (N=242)	-0.00078272	0.898588	0.998894	-0.000959477	0.917529	1	0.0777579
k__Bacteria|p__Firmicutes|c__Bacilli|o__Bacilli_unclassified|f__Bacilli_unclassified|g__GGB4698|s__GGB4698_SGB6498|t__SGB6498	Anti-diarrheal (N=60)	-0.00322621	0.580116	0.962823	-0.00322621	0.580969	0.965904	7.33137e-05
k__Bacteria|p__Firmicutes|c__Clostridia|o__Clostridia_unclassified|f__Clostridia_unclassified|g__Clostridia_unclassified|s__Clostridia_bacterium|t__SGB13977	Anti-parasitic (N=49)	-0.00241852	0.671123	0.975623	-0.00241852	0.671673	0.978922	7.33137e-05
k__Bacteria|p__Proteobacteria|c__Gammaproteobacteria|o__Enterobacterales|f__Enterobacteriaceae|g__Enterobacter|s__Enterobacter_hormaechei|t__SGB10130_group	Anti-fungal (N=41)	-0.00753948	0.247175	0.888365	-0.00900666	0.390771	0.935326	0.840346
k__Bacteria|p__Firmicutes|c__Negativicutes|o__Veillonellales|f__Veillonellaceae|g__Veillonella|s__Veillonella_rogosae|t__SGB6956	Vitamins (N=335)	0.00175147	0.793924	0.990213	0.00175147	0.794396	0.990743	7.33137e-05
k__Bacteria|p__Firmicutes|c__Clostridia|o__Clostridiales|f__Ruminococcaceae|g__Gemmiger|s__Gemmiger_SGB15295|t__SGB15295_group	Anti-hypertensive (N=82)	-0.000757649	0.70067	0.979015	-0.00198312	0.888825	0.999203	7.33137e-05
k__Bacteria|p__Firmicutes|c__Bacilli|o__Lactobacillales|f__Streptococcaceae|g__Lactococcus|s__Lactococcus_petauri|t__SGB7980_group	Reserved (N=1666)	-0.00953471	0.43544	0.942723	-0.00953471	0.437015	0.944048	0.906261
k__Bacteria|p__Bacteroidetes|c__Bacteroidia|o__Bacteroidales|f__Rikenellaceae|g__Rikenellaceae_unclassified|s__Rikenellaceae_unclassified_SGB2227|t__SGB2227	Nervous (N=950)	-0.00685602	0.478459	0.951513	-0.00654613	0.495547	0.954129	0.0284305
k__Bacteria|p__Firmicutes|c__Bacilli|o__Bacilli_unclassified|f__Bacilli_unclassified|g__Bacilli_unclassified|s__Bacilli_bacterium|t__SGB6476	Openness (N=1550)	0.00574081	0.602351	0.964664	0.00483429	0.541584	0.961369	0.671173
k__Bacteria|p__Bacteroidetes|c__Bacteroidia|o__Bacteroidales|f__Prevotellaceae|g__Prevotella|s__Prevotella_sp_P3_120|t__SGB1606	Cognitive impairment (N=100)	-0.0151759	0.0522969	0.705901	-0.0151759	0.0536717	0.720059	0.39451
k__Bacteria|p__Bacteroidetes|c__Bacteroidia|o__Bacteroidales|f__Rikenellaceae|g__Alistipes|s__Alistipes_communis|t__SGB2290	Dementia (N=185)	-0.00694726	0.194171	0.865956	-0.00694727	0.19566	0.874672	0.772093
k__Bacteria|p__Firmicutes|c__Bacilli|o__Bacilli_unclassified|f__Bacilli_unclassified|g__Bacilli_unclassified|s__Bacilli_unclassified_SGB6493|t__SGB6493	Alcohol daily frequency	0.00481933	0.863849	0.996021	0.00119631	0.558707	0.963668	7.33137e-05
k__Bacteria|p__Firmicutes|c__Clostridia|o__Clostridia_unclassified|f__Clostridia_unclassified|g__Clostridia_unclassified|s__Clostridia_unclassified_SGB20884|t__SGB20884	Cigarette usage (N=82)	0.00946747	0.319783	0.91582	0.00936331	0.316262	0.919136	0.978039
k__Bacteria|p__Candidatus_Melainabacteria|c__Candidatus_Melainabacteria_unclassified|o__Candidatus_Gastranaerophilales|f__Candidatus_Gastranaerophilales_unclassified|g__Candidatus_Gastranaerophilales_unclassified|s__Candidatus_Gastranaerophilales_bacterium|t__SGB8609	Cigarette frequency	-0.00806427	0.443917	0.944385	-0.00736881	0.410052	0.938235	0.47163
k__Bacteria|p__Firmicutes|c__Clostridia|o__Clostridiales|f__Lachnospiraceae|g__Lachnospira|s__Lachnospira_SGB5076|t__SGB5076	Mild anxiety (N=395)	0.00315017	0.586665	0.963301	0.00353834	0.632681	0.972233	7.33137e-05
k__Bacteria|p__Elusimicrobia|c__Elusimicrobia|o__Elusimicrobiales|f__Elusimicrobiales_unclassified|g__Elusimicrobiales_unclassified|s__Elusimicrobiales_bacterium|t__SGB19688	Moderate anxiety (N=123)	0.00162929	0.928251	1	0.00162929	0.928651	1	0.810403
k__Bacteria|p__Firmicutes|c__CFGB1798|o__OFGB1798|f__FGB1798|g__GGB4768|s__GGB4768_SGB6601|t__SGB6601	Severe anxiety (N=59)	0.0115245	0.0952411	0.781208	0.0115245	0.097301	0.795486	0.792805
k__Bacteria|p__Firmicutes|c__Clostridia|o__Clostridiales|f__Lachnospiraceae|g__GGB3737|s__GGB3737_SGB5071|t__SGB5071	Mild depression (N=469)	-0.000157774	0.953082	1	0.000347898	0.979263	1	7.33137e-05
k__Bacteria|p__Proteobacteria|c__Betaproteobacteria|o__Burkholderiales|f__Sutterellaceae|g__Sutterella|s__Sutterella_wadsworthensis|t__SGB9283	Moderate depression (N=138)	0.000130975	0.501062	0.952966	0.00624308	0.988733	1	0.896438
k__Bacteria|p__Firmicutes|c__Clostridia|o__Clostridiales|f__Ruminococcaceae|g__GGB9677|s__GGB9677_SGB15179|t__SGB15179	Severe depression (N=89)	0.0080681	0.264858	0.896784	0.00684246	0.192927	0.871429	0.0763525
k__Bacteria|p__Firmicutes|c__Clostridia|o__Clostridia_unclassified|f__Clostridia_unclassified|g__Clostridia_unclassified|s__Clostridia_unclassified_SGB4317|t__SGB4317	Cat (N=960)	0.00684145	0.406469	0.93564	0.00684145	0.407843	0.938235	0.985217
k__Bacteria|p__Bacteroidetes|c__Bacteroidia|o__Bacteroidales|f__Rikenellaceae|g__Rikenellaceae_unclassified|s__Rikenellaceae_bacterium|t__SGB2212	Dog (N=1384)	0.00418114	0.349863	0.922874	0.0041717	0.349181	0.924559	0.709856
k__Bacteria|p__Firmicutes|c__Bacilli|o__Bacilli_unclassified|f__Bacilli_unclassified|g__GGB4712|s__GGB4712_SGB6525|t__SGB6525	Parakeet (N=157)	-0.00653411	0.414367	0.937462	-0.00653411	0.416269	0.939235	0.996221
k__Bacteria|p__Firmicutes|c__Clostridia|o__Clostridia_unclassified|f__Clostridia_unclassified|g__Clostridia_unclassified|s__Clostridia_bacterium|t__SGB4333	No pets (N=220)	-0.0066104	0.208091	0.87063	-0.00660483	0.208797	0.879993	0.279649
k__Bacteria|p__Bacteroidetes|c__Bacteroidia|o__Bacteroidales|f__Bacteroidaceae|g__Bacteroides|s__Bacteroides_fragilis|t__SGB1855_group	Cow (N=535)	0.0181218	0.0258828	0.601355	0.0190376	0.0359728	0.674981	0.999309
k__Bacteria|p__Firmicutes|c__Erysipelotrichia|o__Erysipelotrichales|f__Erysipelotrichaceae|g__Faecalibacillus|s__Faecalibacillus_intestinalis|t__SGB6754	Goat (N=63)	-4.84795e-06	0.961764	1	0.000468317	0.999603	1	0.767954
k__Bacteria|p__Proteobacteria|c__Alphaproteobacteria|o__Alphaproteobacteria_unclassified|f__Alphaproteobacteria_unclassified|g__Alphaproteobacteria_unclassified|s__Alphaproteobacteria_unclassified_SGB9321|t__SGB9321	Pig (N=269)	-0.00463087	0.750353	0.985003	-0.00463076	0.751175	0.986445	0.999881
k__Bacteria|p__Bacteroidetes|c__Bacteroidia|o__Bacteroidales|f__Bacteroidaceae|g__Bacteroidaceae_unclassified|s__Bacteroidaceae_bacterium|t__SGB1471	Chicken (N=1664)	0.00305938	0.682828	0.976313	0.0025894	0.63408	0.972501	0.993993
k__Bacteria|p__Bacteroidetes|c__Bacteroidia|o__Bacteroidales|f__Prevotellaceae|g__GGB1250|s__GGB1250_SGB1673|t__SGB1673	Duck (N=636)	0.0124572	0.478313	0.95142	0.0105585	0.409071	0.938235	0.995713
k__Bacteria|p__Firmicutes|c__Bacilli|o__Bacilli_unclassified|f__Bacilli_unclassified|g__GGB4780|s__GGB4780_SGB6615|t__SGB6615	Turkey (N=413)	-0.0105747	0.171493	0.853935	-0.0108291	0.185047	0.866777	0.00820243
k__Bacteria|p__Firmicutes|c__Bacilli|o__Lactobacillales|f__Streptococcaceae|g__Lactococcus|s__Lactococcus_lactis|t__SGB7985	Sheep (N=51)	-0.0152729	0.100943	0.786958	-0.0151151	0.101147	0.799176	0.557226
k__Bacteria|p__Firmicutes|c__Clostridia|o__Clostridia_unclassified|f__Clostridia_unclassified|g__Clostridia_unclassified|s__Clostridia_unclassified_SGB6369|t__SGB6369	Geese (N=82)	0.00788895	0.306621	0.910573	0.00726153	0.269573	0.907454	7.33137e-05
k__Bacteria|p__Firmicutes|c__Clostridia|o__Clostridiales|f__Ruminococcaceae|g__Ruminococcaceae_unclassified|s__Ruminococcaceae_unclassified_SGB15251|t__SGB15251	Horse (N=468)	0.0104851	0.0989023	0.786958	0.00778254	0.04577	0.703225	0.187577
k__Bacteria|p__Proteobacteria|c__Gammaproteobacteria|o__Enterobacterales|f__Enterobacteriaceae|g__Citrobacter|s__Citrobacter_freundii|t__SGB10083_group	Rabbit (N=176)	0.0242681	0.0631133	0.728142	0.0209876	0.0459163	0.703515	0.198842
k__Bacteria|p__Bacteroidetes|c__Bacteroidia|o__Bacteroidales|f__Rikenellaceae|g__Alistipes|s__Alistipes_onderdonkii|t__SGB2303	No farm animals (N=171)	-0.00796592	0.282394	0.904195	-0.00955958	0.376555	0.931823	0.911041
k__Bacteria|p__Bacteroidetes|c__Bacteroidia|o__Bacteroidales|f__Rikenellaceae|g__GGB1629|s__GGB1629_SGB2237|t__SGB2237	Mice (N=820)	-0.0052485	0.12667	0.815829	-0.00604435	0.183129	0.866564	0.1803
k__Bacteria|p__Firmicutes|c__Clostridia|o__Clostridiales|f__Lachnospiraceae|g__Lachnospiraceae_unclassified|s__Lachnospiraceae_bacterium|t__SGB4883	Bat (N=546)	-0.0128028	0.352538	0.922874	-0.0128028	0.354717	0.925674	0.998433
k__Bacteria|p__Firmicutes|c__Clostridia|o__Clostridia_unclassified|f__Clostridia_unclassified|g__GGB3303|s__GGB3303_SGB4364|t__SGB4364	Lizard (N=534)	-0.00825754	0.164075	0.8479	-0.0084897	0.179015	0.865108	0.859514
k__Bacteria|p__Firmicutes|c__Clostridia|o__Clostridia_unclassified|f__Clostridia_unclassified|g__GGB4608|s__GGB4608_SGB6382|t__SGB6382	Snake (N=546)	-0.00177033	0.48258	0.951694	0.011179	0.916241	1	0.907694
k__Bacteria|p__Firmicutes|c__CFGB2829|o__OFGB2829|f__FGB2829|g__GGB9045|s__GGB9045_SGB13947|t__SGB13947	Bird (N=660)	0.0117464	0.10371	0.789704	0.0117464	0.107283	0.80882	0.392539
k__Bacteria|p__Firmicutes|c__Clostridia|o__Clostridia_unclassified|f__Clostridia_unclassified|g__Clostridia_unclassified|s__Clostridia_bacterium|t__SGB4361	Possum (N=588)	0.0128339	0.253919	0.892281	0.0128339	0.259824	0.904216	0.608108
k__Bacteria|p__Bacteroidetes|c__Bacteroidia|o__Bacteroidales|f__Bacteroidaceae|g__Bacteroides|s__Bacteroides_cellulosilyticus|t__SGB1844	Rat (N=590)	0.00943172	0.346529	0.922874	0.0130677	0.53393	0.960889	7.33137e-05
k__Bacteria|p__Firmicutes|c__Clostridia|o__Clostridia_unclassified|f__Clostridia_unclassified|g__Clostridia_unclassified|s__Clostridia_bacterium|t__SGB14227	Squirrel (N=51)	-0.00104019	0.944721	1	-0.000318657	0.824104	0.993866	7.33137e-05
k__Bacteria|p__Firmicutes|c__CFGB3170|o__OFGB3170|f__FGB3170|g__GGB10690|s__GGB10690_SGB17345|t__SGB17345	No wild animals (N=591)	7.17004e-05	0.994295	1	7.17004e-05	0.99431	1	0.716089
k__Bacteria|p__Firmicutes|c__Negativicutes|o__Selenomonadales|f__Selenomonadaceae|g__Mitsuokella|s__Mitsuokella_multacida|t__SGB5906_group	Beans	-0.00999112	0.101012	0.787052	-0.0110919	0.241626	0.896718	0.564353
k__Bacteria|p__Lentisphaerae|c__Lentisphaeria|o__Victivallales|f__Victivallales_unclassified|g__Victivallales_unclassified|s__Victivallales_bacterium|t__SGB17348	Tortillas	-0.000356604	0.978508	1	0.000227455	0.966241	1	0.118739
k__Bacteria|p__Fusobacteria|c__Fusobacteriia|o__Fusobacteriales|f__Fusobacteriaceae|g__Fusobacterium|s__Fusobacterium_mortiferum|t__SGB6031	Rice	NA	NA	NA	NA	NA	NA	NA
k__Bacteria|p__Firmicutes|c__Clostridia|o__Clostridiales|f__Ruminococcaceae|g__Ruminococcaceae_unclassified|s__Ruminococcaceae_bacterium|t__SGB4393	Bread	-0.000630632	0.931513	1	0.000515641	0.916999	1	0.79573
k__Bacteria|p__Firmicutes|c__Clostridia|o__Clostridiales|f__Lachnospiraceae|g__Coprococcus|s__Coprococcus_SGB5119|t__SGB5119	Milk	-0.00640334	0.677392	0.976204	-0.00551028	0.634374	0.972619	0.887744
k__Bacteria|p__Firmicutes|c__Clostridia|o__Clostridiales|f__Ruminococcaceae|g__Ruminococcus|s__Ruminococcus_SGB4421|t__SGB4421	Yogurt	-0.00798312	0.241263	0.886087	-0.00760072	0.225224	0.889659	0.974115
k__Bacteria|p__Bacteroidetes|c__Bacteroidia|o__Bacteroidales|f__Bacteroidaceae|g__Bacteroides|s__Bacteroides_caccae|t__SGB1877	Cream/butter	-0.00320706	0.587211	0.963331	-0.00289925	0.550244	0.962591	0.998479
k__Bacteria|p__Firmicutes|c__Clostridia|o__Clostridia_unclassified|f__Clostridia_unclassified|g__Clostridia_unclassified|s__Clostridia_bacterium|t__SGB14240	Cheese	-0.012	0.380557	0.930786	-0.0120819	0.38863	0.934987	0.0776908
k__Bacteria|p__Firmicutes|c__Clostridia|o__Clostridia_unclassified|f__Clostridia_unclassified|g__Clostridia_unclassified|s__Clostridia_bacterium|t__SGB6308	Eggs	-0.00589892	0.356766	0.924682	-0.00586484	0.354654	0.925674	0.13889
k__Bacteria|p__Actinobacteria|c__Actinobacteria|o__Bifidobacteriales|f__Bifidobacteriaceae|g__Bifidobacterium|s__Bifidobacterium_longum|t__SGB17248	Vegetables	0.00502642	0.502982	0.953188	0.00502618	0.504132	0.954489	0.789943
k__Bacteria|p__Verrucomicrobia|c__Verrucomicrobiae|o__Verrucomicrobiales|f__Akkermansiaceae|g__Akkermansia|s__Akkermansia_muciniphila|t__SGB9226	Fruits	0.00012066	0.529823	0.956168	0.00668122	0.994547	1	0.987451
k__Bacteria|p__Spirochaetes|c__Spirochaetia|o__Spirochaetia_unclassified|f__Spirochaetia_unclassified|g__Spirochaetia_unclassified|s__Spirochaetia_bacterium|t__SGB3548	Natural juice	-0.0138263	0.0777012	0.757968	-0.0138263	0.0785093	0.768052	7.33137e-05
k__Bacteria|p__Bacteroidetes|c__Bacteroidia|o__Bacteroidales|f__Prevotellaceae|g__GGB1237|s__GGB1237_SGB1623|t__SGB1623	Chicken	0.00642863	0.437108	0.943494	0.00665931	0.589912	0.967032	0.798952
k__Bacteria|p__Firmicutes|c__Bacilli|o__Bacilli_unclassified|f__Bacilli_unclassified|g__GGB4687|s__GGB4687_SGB6484|t__SGB6484	Beef/pork	-0.0201087	0.168298	0.851679	-0.0201087	0.172815	0.864191	0.999449
k__Bacteria|p__Bacteroidetes|c__Bacteroidia|o__Bacteroidales|f__Bacteroidaceae|g__Bacteroidaceae_unclassified|s__Bacteroidaceae_bacterium|t__SGB1487	Ham/sausages/hotdog	-0.00335765	0.564397	0.961197	-0.00343617	0.577989	0.965532	0.830995
k__Bacteria|p__Bacteroidetes|c__Bacteroidia|o__Bacteroidales|f__Bacteroidaceae|g__Bacteroidaceae_unclassified|s__Bacteroidaceae_bacterium|t__SGB1415	Fish	8.90029e-05	0.984278	1	8.90092e-05	0.984293	1	0.993361
k__Bacteria|p__Firmicutes|c__Clostridia|o__Clostridia_unclassified|f__Clostridia_unclassified|g__Clostridia_unclassified|s__Clostridia_unclassified_SGB13974|t__SGB13974	Diet diversity score	0.00195342	0.912791	0.999947	0.00195342	0.913337	1	0.971112
k__Bacteria|p__Firmicutes|c__Clostridia|o__Clostridiales|f__Lachnospiraceae|g__Coprococcus|s__Coprococcus_SGB5116|t__SGB5116	Living with partner (N=1232)	-0.0122386	0.101502	0.787179	-0.00990395	0.0509059	0.714944	0.100906
k__Bacteria|p__Firmicutes|c__Bacilli|o__Bacilli_unclassified|f__Bacilli_unclassified|g__Bacilli_unclassified|s__Bacilli_bacterium|t__SGB6488	Number of partners	0.0202328	0.166011	0.849782	0.0196687	0.163213	0.858491	7.33137e-05
k__Bacteria|p__Firmicutes|c__Clostridia|o__Clostridia_unclassified|f__Clostridia_unclassified|g__Clostridia_unclassified|s__Clostridia_bacterium|t__SGB6325	Grades 1-3 (N=920)	0.00836206	0.445597	0.944385	0.00836206	0.448197	0.946759	0.172799
k__Bacteria|p__Proteobacteria|c__Alphaproteobacteria|o__Alphaproteobacteria_unclassified|f__Alphaproteobacteria_unclassified|g__Alphaproteobacteria_unclassified|s__Alphaproteobacteria_bacterium|t__SGB17316	Grades 4-6 (N=528)	0.0131221	0.342795	0.921669	0.0131221	0.345059	0.923643	0.0319131
k__Bacteria|p__Firmicutes|c__Clostridia|o__Clostridiales|f__Ruminococcaceae|g__GGB9689|s__GGB9689_SGB15194|t__SGB15194	Grades >6 (N=129)	-0.0362438	0.0191957	0.567186	-0.0325438	0.0108001	0.524819	0.674708
k__Bacteria|p__Firmicutes|c__Clostridia|o__Clostridia_unclassified|f__Clostridia_unclassified|g__GGB9331|s__GGB9331_SGB14294|t__SGB14294	Friend ties (same building)	0.00131607	0.872529	0.997178	0.00131326	0.872001	0.99725	0.991673
k__Bacteria|p__Firmicutes|c__Clostridia|o__Clostridiales|f__Ruminococcaceae|g__GGB9592|s__GGB9592_SGB15014|t__SGB15014	Friend ties (different building)	-0.00297535	0.80434	0.991087	-0.00297535	0.805146	0.992159	7.33137e-05
k__Bacteria|p__Firmicutes|c__Bacilli|o__Bacilli_unclassified|f__Bacilli_unclassified|g__Bacilli_unclassified|s__Bacilli_bacterium|t__SGB1005	Betweenness (friendship)	-0.00632396	0.336381	0.919602	-0.00632442	0.337566	0.921689	0.0329798
k__Bacteria|p__Firmicutes|c__Clostridia|o__Clostridia_unclassified|f__Clostridia_unclassified|g__GGB4579|s__GGB4579_SGB6329|t__SGB6329	Transitivity (friendship)	-0.00859922	0.525679	0.955823	-0.00961277	0.577678	0.965431	7.33137e-05
k__Bacteria|p__Bacteroidetes|c__Bacteroidia|o__Bacteroidales|f__Prevotellaceae|g__Prevotella|s__Prevotella_lascolaii|t__SGB1585	Familial ties (same building)	-0.00623321	0.344821	0.922746	-0.00620265	0.345449	0.923699	7.33137e-05
k__Bacteria|p__Bacteroidetes|c__Bacteroidia|o__Bacteroidales|f__Bacteroidales_unclassified|g__Phocaeicola|s__Phocaeicola_plebeius|t__SGB1903_group	Family ties (different building)	0.0104944	0.384952	0.931502	0.0130412	0.491571	0.954129	0.963604
k__Bacteria|p__Bacteroidetes|c__Bacteroidia|o__Bacteroidales|f__Bacteroidaceae|g__Bacteroidaceae_unclassified|s__Bacteroidaceae_bacterium|t__SGB1408	Betweeness (familial)	-0.00236758	0.844259	0.994601	-0.0017549	0.794036	0.990743	7.33137e-05
k__Bacteria|p__Bacteroidetes|c__Bacteroidia|o__Bacteroidales|f__Rikenellaceae|g__Rikenellaceae_unclassified|s__Rikenellaceae_bacterium|t__SGB2279	Transitivity (familial)	-0.00851759	0.476393	0.951185	-0.00851759	0.479325	0.953045	0.105572
k__Bacteria|p__Bacteroidetes|c__Bacteroidia|o__Bacteroidales|f__Bacteroidales_unclassified|g__Phocaeicola|s__Phocaeicola_coprophilus|t__SGB1888	Degree (all ties)	0.00809208	0.503236	0.953188	0.00809208	0.504931	0.954489	0.388067
k__Bacteria|p__Bacteroidetes|c__Bacteroidia|o__Bacteroidales|f__Bacteroidaceae|g__Bacteroides|s__Bacteroides_finegoldii|t__SGB1862	Clustering coefficient (all ties)	0.000760576	0.797532	0.990598	0.00296885	0.948824	1	0.578027
k__Bacteria|p__Firmicutes|c__Bacilli|o__Bacilli_unclassified|f__Bacilli_unclassified|g__Bacilli_unclassified|s__Bacilli_bacterium|t__SGB6510	Betweenness (all ties)	0.00670461	0.400682	0.935443	0.00670459	0.402113	0.937056	0.999881
k__Bacteria|p__Firmicutes|c__Clostridia|o__Clostridia_unclassified|f__Clostridia_unclassified|g__Clostridia_unclassified|s__Clostridia_bacterium|t__SGB6249	Kin percentage (to third degree)	0.00310228	0.628056	0.968374	0.00310227	0.628849	0.971666	0.945033
k__Bacteria|p__Candidatus_Melainabacteria|c__Candidatus_Melainabacteria_unclassified|o__Candidatus_Gastranaerophilales|f__Candidatus_Gastranaerophilales_unclassified|g__Candidatus_Gastranaerophilales_unclassified|s__Candidatus_Gastranaerophilales_bacterium|t__SGB8595	Altruism	0.00188689	0.831473	0.992962	0.00188689	0.83185	0.994816	0.617844
k__Bacteria|p__Firmicutes|c__Bacilli|o__Bacilli_unclassified|f__Bacilli_unclassified|g__GGB4673|s__GGB4673_SGB6462|t__SGB6462	Risk taking	0.00810293	0.401624	0.935509	0.00810293	0.404092	0.937551	7.33137e-05
k__Bacteria|p__Spirochaetes|c__Spirochaetia|o__Spirochaetales|f__Spirochaetaceae|g__Treponema|s__Treponema_berlinense|t__SGB3542_group	Washing hands (N=1603)	0.00573875	0.381567	0.930919	0.00573875	0.383436	0.933816	0.0843318
k__Bacteria|p__Proteobacteria|c__Alphaproteobacteria|o__Alphaproteobacteria_unclassified|f__Alphaproteobacteria_unclassified|g__GGB6588|s__GGB6588_SGB9315|t__SGB9315	Distance to village center	0.00162536	0.875141	0.997178	0.00176371	0.886122	0.998974	0.973535
k__Bacteria|p__Firmicutes|c__Clostridia|o__Clostridiales|f__Lachnospiraceae|g__Lachnospiraceae_unclassified|s__Lachnospiraceae_bacterium|t__SGB4898	Distance to main road	0.00236985	0.872	0.997178	0.00236985	0.872613	0.99737	0.970122
k__Bacteria|p__Firmicutes|c__Negativicutes|o__Veillonellales|f__Veillonellaceae|g__Megasphaera|s__Megasphaera_sp_BL7|t__SGB5858	Number of churches	-0.0133037	0.0433589	0.678774	-0.0183183	0.453732	0.947855	0.545628
k__Bacteria|p__Proteobacteria|c__Alphaproteobacteria|o__Alphaproteobacteria_unclassified|f__Alphaproteobacteria_unclassified|g__Alphaproteobacteria_unclassified|s__Alphaproteobacteria_unclassified_SGB9319|t__SGB9319	Altitude	0.0200223	0.254572	0.892591	0.0136299	0.138059	0.841223	0.989593
k__Bacteria|p__Firmicutes|c__Bacilli|o__Bacilli_unclassified|f__Bacilli_unclassified|g__GGB4674|s__GGB4674_SGB6463|t__SGB6463	Travel	-0.00687747	0.373177	0.927917	-0.00687747	0.374918	0.931407	7.33137e-05
k__Bacteria|p__Candidatus_Melainabacteria|c__Candidatus_Melainabacteria_unclassified|o__Candidatus_Gastranaerophilales|f__Candidatus_Gastranaerophilales_unclassified|g__Candidatus_Gastranaerophilales_unclassified|s__Candidatus_Gastranaerophilales_bacterium|t__SGB8616	Monthly expenditure	0.00818038	0.104594	0.791323	0.0129239	0.32617	0.920584	0.605546
k__Bacteria|p__Firmicutes|c__Negativicutes|o__Acidaminococcales|f__Acidaminococcaceae|g__Phascolarctobacterium|s__Phascolarctobacterium_faecium|t__SGB5792	Household size	0.011824	0.527674	0.955951	0.0107623	0.512043	0.956242	0.746221
k__Bacteria|p__Bacteroidetes|c__Bacteroidia|o__Bacteroidales|f__Bacteroidaceae|g__Bacteroides|s__Bacteroides_eggerthii|t__SGB1829	Household wealth index	0.000939437	0.259338	0.894121	0.0233303	0.967176	1	0.847062
k__Bacteria|p__Bacteroidetes|c__Bacteroidia|o__Bacteroidales|f__Bacteroidales_unclassified|g__Phocaeicola|s__Phocaeicola_massiliensis|t__SGB1812	TV (N=958)	0.00093356	0.928938	1	0.00135212	0.951081	1	0.955384
k__Bacteria|p__Firmicutes|c__Clostridia|o__Clostridiales|f__Lachnospiraceae|g__Mediterraneibacter|s__Ruminococcus_torques|t__SGB4608	No electronics (N=89)	-0.0194124	0.027148	0.607174	-0.0203877	0.0479078	0.708941	0.356858
k__Bacteria|p__Bacteroidetes|c__Bacteroidia|o__Bacteroidales|f__Bacteroidaceae|g__Bacteroides|s__Bacteroides_intestinalis|t__SGB1846	Earth/Sand floor (N=594)	0.0236967	0.164096	0.8479	0.0250547	0.193747	0.872841	7.33137e-05
k__Bacteria|p__Firmicutes|c__Clostridia|o__Clostridiales|f__Ruminococcaceae|g__Flavonifractor|s__Flavonifractor_plautii|t__SGB15132	Ceramic floor (N=151)	0.0355328	0.00363935	0.362373	0.0393836	0.01892	0.591425	0.826858
k__Bacteria|p__Firmicutes|c__Clostridia|o__Clostridiales|f__Lachnospiraceae|g__Lachnospiraceae_unclassified|s__Lachnospiraceae_bacterium|t__SGB5057	Glass windows (N=86)	-0.00435884	0.821931	0.992031	-0.00435884	0.822813	0.993866	0.903347
k__Bacteria|p__Firmicutes|c__CFGB1462|o__OFGB1462|f__FGB1462|g__GGB3673|s__GGB3673_SGB4986|t__SGB4986	Unfinished windows (N=59)	0.000565633	0.796128	0.990473	-0.00236347	0.951219	1	0.102874
k__Bacteria|p__Firmicutes|c__Clostridia|o__Clostridia_unclassified|f__Clostridia_unclassified|g__Clostridia_unclassified|s__Clostridia_bacterium|t__SGB6251	Clay/mud walls (N=1256)	-0.0040605	0.614242	0.967336	-0.0040605	0.615435	0.970473	0.999248
k__Bacteria|p__Elusimicrobia|c__Elusimicrobia|o__Elusimicrobiales|f__Elusimicrobiales_unclassified|g__GGB13148|s__GGB13148_SGB20355|t__SGB20355	Cement walls (N=402)	0.00981864	0.359517	0.925803	0.00981864	0.363185	0.928502	0.967235
k__Bacteria|p__Kiritimatiellaeota|c__Kiritimatiellae|o__Kiritimatiellae_unclassified|f__Kiritimatiellae_unclassified|g__Kiritimatiellae_unclassified|s__Kiritimatiellae_bacterium|t__SGB17365	Concrete roof (N=37)	0.0117382	0.749206	0.984923	0.00640121	0.566505	0.965171	0.202783
k__Bacteria|p__Firmicutes|c__Clostridia|o__Clostridia_unclassified|f__Clostridia_unclassified|g__Clostridia_unclassified|s__Clostridia_bacterium|t__SGB4368	Sleeping rooms	-0.00901349	0.232085	0.881418	-0.00901353	0.234644	0.894799	0.158074
k__Bacteria|p__Firmicutes|c__CFGB1287|o__OFGB1287|f__FGB1287|g__GGB3103|s__GGB3103_SGB4112|t__SGB4112	Spring(protected) (N=1441)	-0.0182434	0.00747116	0.454474	-0.0259517	0.205369	0.878599	0.969807
k__Bacteria|p__Proteobacteria|c__Alphaproteobacteria|o__Alphaproteobacteria_unclassified|f__Alphaproteobacteria_unclassified|g__Alphaproteobacteria_unclassified|s__Alphaproteobacteria_unclassified_SGB9310|t__SGB9310	Tube well (N=91)	0.0216843	0.10197	0.787876	0.0200286	0.0892968	0.786391	0.245282
k__Bacteria|p__Firmicutes|c__Bacilli|o__Lactobacillales|f__Streptococcaceae|g__Streptococcus|s__Streptococcus_lutetiensis|t__SGB8021	Dug well(unprotected) (N=32)	0.000844494	0.968045	1	-0.0011788	0.979514	1	0.996032
k__Bacteria|p__Firmicutes|c__Clostridia|o__Clostridia_unclassified|f__Clostridia_unclassified|g__Clostridia_unclassified|s__Clostridia_unclassified_SGB13972|t__SGB13972	Hemoglobin A1c	0.00483874	0.627996	0.968374	0.0061828	0.7201	0.982722	0.776003
k__Bacteria|p__Firmicutes|c__Clostridia|o__Clostridia_unclassified|f__Clostridia_unclassified|g__Clostridia_unclassified|s__Clostridia_bacterium|t__SGB6290	Mean arterial pressure	0.00390867	0.639077	0.970008	-0.00435755	0.680286	0.979043	0.0343541
k__Bacteria|p__Firmicutes|c__Clostridia|o__Clostridiales|f__Lachnospiraceae|g__Mediterraneibacter|s__Ruminococcus_gnavus|t__SGB4584	Body mass index	-0.00276939	0.995078	1	-9.16862e-05	0.853688	0.996476	0.33267
k__Bacteria|p__Firmicutes|c__Negativicutes|o__Veillonellales|f__Veillonellaceae|g__GGB18271|s__GGB18271_SGB26990|t__SGB26990	Heart rate	0.00996764	0.359804	0.925803	0.00996764	0.36287	0.928371	0.979197
k__Bacteria|p__Firmicutes|c__CFGB1358|o__OFGB1358|f__FGB1358|g__GGB3314|s__GGB3314_SGB4383|t__SGB4383	Oxygen saturation	-0.0077915	0.453991	0.946299	-0.00811393	0.473331	0.951846	0.55669
k__Bacteria|p__Firmicutes|c__Clostridia|o__Clostridiales|f__Ruminococcaceae|g__GGB9676|s__GGB9676_SGB15176|t__SGB15176	Hemoglobin total	-0.00498289	0.588942	0.963615	-0.00467066	0.568428	0.965406	7.33137e-05
k__Bacteria|p__Firmicutes|c__Bacilli|o__Bacilli_unclassified|f__Bacilli_unclassified|g__Bacilli_unclassified|s__Bacilli_bacterium|t__SGB6451	Poor (N=223)	0.00798294	0.402511	0.93564	0.00835208	0.43887	0.944793	0.732565
k__Bacteria|p__Firmicutes|c__Bacilli|o__Bacilli_unclassified|f__Bacilli_unclassified|g__Bacilli_unclassified|s__Bacilli_bacterium|t__SGB6494	Fair (N=969)	-0.0202637	0.664389	0.974528	-0.0051236	0.341757	0.923099	7.33137e-05
k__Bacteria|p__Firmicutes|c__Clostridia|o__Clostridia_unclassified|f__Clostridia_unclassified|g__Clostridia_unclassified|s__Clostridia_unclassified_SGB6291|t__SGB6291	Very good (N=79)	-0.0276253	0.372246	0.927875	-0.0100364	0.202404	0.877165	7.33137e-05
k__Bacteria|p__Firmicutes|c__Clostridia|o__Clostridia_unclassified|f__Clostridia_unclassified|g__GGB4576|s__GGB4576_SGB6326|t__SGB6326	Excellent (N=132)	0.0199192	0.236169	0.884123	0.0181194	0.220134	0.887404	0.722932
k__Bacteria|p__Firmicutes|c__Clostridia|o__Clostridia_unclassified|f__Clostridia_unclassified|g__GGB9145|s__GGB9145_SGB14079|t__SGB14079	Cough (N=413)	NA	NA	NA	NA	NA	NA	NA
k__Bacteria|p__Firmicutes|c__Clostridia|o__Clostridiales|f__Ruminococcaceae|g__GGB9673|s__GGB9673_SGB15172|t__SGB15172	Bristol stool scale	0.0181314	0.87164	0.997178	-0.00168462	0.639647	0.973715	0.233325
k__Bacteria|p__Bacteroidetes|c__Bacteroidia|o__Bacteroidales|f__Prevotellaceae|g__GGB1270|s__GGB1270_SGB1705|t__SGB1705	Diarrhea (N=85)	-0.000819043	0.925582	1	-0.000891078	0.931886	1	0.990083
k__Bacteria|p__Firmicutes|c__Bacilli|o__Bacilli_unclassified|f__Bacilli_unclassified|g__Bacilli_unclassified|s__Bacilli_bacterium|t__SGB1022	Diabetes (N=40)	-0.00574521	0.387429	0.931607	-0.00593393	0.405077	0.93791	0.843616
k__Bacteria|p__Bacteroidetes|c__Bacteroidia|o__Bacteroidales|f__Bacteroidales_unclassified|g__Bacteroidales_unclassified|s__Bacteroidales_bacterium|t__SGB1333	Allergies (N=124)	-0.0195091	0.0678937	0.738279	-0.0251418	0.165431	0.859589	0.0622684
k__Bacteria|p__Bacteroidetes|c__Bacteroidia|o__Bacteroidales|f__Bacteroidaceae|g__GGB18547|s__GGB18547_SGB27410|t__SGB27410	Heart disease (N=59)	-0.000516341	0.960643	1	-0.000516333	0.960789	1	7.33137e-05
k__Bacteria|p__Proteobacteria|c__CFGB1058|o__OFGB1058|f__FGB1058|g__GGB2726|s__GGB2726_SGB3668|t__SGB3668	Asthma (N=62)	0.00611256	0.527422	0.95587	0.00972269	0.694051	0.979609	0.997214
k__Bacteria|p__Firmicutes|c__Clostridia|o__Clostridia_unclassified|f__Clostridia_unclassified|g__Clostridia_unclassified|s__Clostridia_unclassified_SGB14065|t__SGB14065	Stomach illness (N=261)	0.00641392	0.459812	0.947887	0.00948392	0.637922	0.973227	0.127933
k__Bacteria|p__Firmicutes|c__Clostridia|o__Clostridia_unclassified|f__Clostridia_unclassified|g__Clostridia_unclassified|s__Clostridia_bacterium|t__SGB6270	Intestinal illness (N=103)	-0.00179442	0.885026	0.998239	-0.00179441	0.88565	0.998827	7.33137e-05
k__Bacteria|p__Proteobacteria|c__Alphaproteobacteria|o__Alphaproteobacteria_unclassified|f__Alphaproteobacteria_unclassified|g__Alphaproteobacteria_unclassified|s__Alphaproteobacteria_unclassified_SGB26749|t__SGB26749	Arthritis (N=43)	-0.0226118	0.103492	0.789562	-0.0235704	0.156644	0.851522	0.550937
k__Bacteria|p__Firmicutes|c__Clostridia|o__Clostridia_unclassified|f__Clostridia_unclassified|g__Clostridia_unclassified|s__Clostridia_bacterium|t__SGB14066	Painkillers (N=1184)	-0.0310053	0.228969	0.880693	-0.0146941	0.0261817	0.629371	7.33137e-05
k__Bacteria|p__Firmicutes|c__Bacilli|o__Bacilli_unclassified|f__Bacilli_unclassified|g__Bacilli_unclassified|s__Bacilli_bacterium|t__SGB47336	Antibiotics (N=242)	0.010717	0.318137	0.914765	0.00995143	0.284238	0.91151	7.33137e-05
k__Bacteria|p__Kiritimatiellaeota|c__Kiritimatiellae|o__Kiritimatiellae_unclassified|f__Kiritimatiellae_unclassified|g__GGB13152|s__GGB13152_SGB20361|t__SGB20361	Anti-diarrheal (N=60)	0.00576195	0.533333	0.956626	0.00664306	0.596351	0.968001	0.94662
k__Bacteria|p__Proteobacteria|c__Alphaproteobacteria|o__Alphaproteobacteria_unclassified|f__Alphaproteobacteria_unclassified|g__Alphaproteobacteria_unclassified|s__Alphaproteobacteria_bacterium|t__SGB9313	Anti-parasitic (N=49)	0.05511	0.0799183	0.762421	0.0400238	0.114118	0.816694	0.935623
k__Bacteria|p__Bacteroidetes|c__Bacteroidia|o__Bacteroidales|f__Prevotellaceae|g__Prevotella|s__Prevotella_copri_clade_A|t__SGB1626	Hemoglobin A1c	0.0379872	9.61642e-08	0.000160058	0.0345125	7.99635e-09	1.83982e-05	0.208613
k__Bacteria|p__Bacteroidetes|c__Bacteroidia|o__Bacteroidales|f__Prevotellaceae|g__Prevotella|s__Prevotella_copri_clade_B|t__SGB1613	Mean arterial pressure	0.0148836	0.189348	0.863793	0.0113603	0.0935004	0.790016	0.125789
k__Bacteria|p__Bacteroidetes|c__Bacteroidia|o__Bacteroidales|f__Prevotellaceae|g__Prevotella|s__Prevotella_copri_clade_D|t__SGB1636_group	Body mass index	0.00973218	0.388363	0.931745	0.00624658	0.252709	0.901414	0.591461
k__Bacteria|p__Bacteroidetes|c__Bacteroidia|o__Bacteroidales|f__Prevotellaceae|g__Prevotella|s__Prevotella_copri_clade_C|t__SGB1644	Heart rate	0.0289345	6.22961e-05	0.0389864	0.0270672	3.37362e-05	0.0258737	0.030292
k__Bacteria|p__Bacteroidetes|c__Bacteroidia|o__Bacteroidales|f__Prevotellaceae|g__Prevotella|s__Prevotella_hominis|t__SGB1617_group	Oxygen saturation	0.0163826	0.0152859	0.536115	0.0180243	0.0417401	0.693066	0.254582
k__Bacteria|p__Bacteroidetes|c__Bacteroidia|o__Bacteroidales|f__Prevotellaceae|g__GGB1267|s__GGB1267_SGB1701|t__SGB1701	Hemoglobin total	0.0385401	0.000578243	0.157612	0.0368272	0.000337561	0.114315	0.131836
k__Bacteria|p__Firmicutes|c__Clostridia|o__Clostridiales|f__Lachnospiraceae|g__Butyrivibrio|s__Butyrivibrio_crossotus|t__SGB5065	Poor (N=223)	-0.00749596	0.569192	0.96183	-0.00548572	0.437663	0.944185	0.0516743
k__Bacteria|p__Bacteroidetes|c__Bacteroidia|o__Bacteroidales|f__Prevotellaceae|g__Prevotella|s__Prevotella_SGB1653|t__SGB1653	Fair (N=969)	0.043613	8.95113e-06	0.00843649	0.0363255	4.73122e-06	0.00528734	0.886239
k__Bacteria|p__Bacteroidetes|c__Bacteroidia|o__Bacteroidales|f__Bacteroidaceae|g__Bacteroidaceae_unclassified|s__Bacteroidaceae_bacterium|t__SGB1475	Very good (N=79)	0.0246347	0.0691905	0.740178	0.0246347	0.069712	0.751071	0.936539
k__Bacteria|p__Bacteroidetes|c__Bacteroidia|o__Bacteroidales|f__Prevotellaceae|g__Prevotella|s__Prevotella_SGB1680|t__SGB1680	Excellent (N=132)	0.00965211	0.353435	0.923242	0.00968137	0.355097	0.926073	0.999071
k__Archaea|p__Euryarchaeota|c__CFGB343|o__OFGB343|f__FGB343|g__GGB781|s__GGB781_SGB1024|t__SGB1024	Cough (N=413)	-0.00865398	0.522463	0.955024	-0.00963915	0.566762	0.965182	0.0675469
k__Bacteria|p__Spirochaetes|c__Spirochaetia|o__Spirochaetales|f__Spirochaetaceae|g__Treponema|s__Treponema_succinifaciens|t__SGB3546_group	Bristol stool scale	-0.00994713	0.315459	0.913389	-0.0126998	0.432511	0.943741	0.581086
k__Bacteria|p__Firmicutes|c__Negativicutes|o__Veillonellales|f__Veillonellaceae|g__GGB4266|s__GGB4266_SGB5809|t__SGB5809_group	Diarrhea (N=85)	0.00845545	0.10907	0.796026	0.00827617	0.102728	0.801083	0.013956
k__Bacteria|p__Spirochaetes|c__Spirochaetia|o__Brachyspirales|f__Brachyspiraceae|g__Brachyspira|s__Brachyspira_pilosicoli|t__SGB5969	Diabetes (N=40)	0.0397348	0.0354718	0.64909	0.0374142	0.0317141	0.654709	7.33137e-05
k__Bacteria|p__Bacteroidetes|c__Bacteroidia|o__Bacteroidales|f__Prevotellaceae|g__Prevotella|s__Prevotella_sp_885|t__SGB1677	Allergies (N=124)	0.0158198	0.0715289	0.745507	0.0158198	0.0718399	0.757645	0.07393
k__Bacteria|p__Candidatus_Melainabacteria|c__Candidatus_Melainabacteria_unclassified|o__Candidatus_Gastranaerophilales|f__Candidatus_Gastranaerophilales_unclassified|g__Candidatus_Gastranaerophilales_unclassified|s__Candidatus_Gastranaerophilales_bacterium|t__SGB8619	Heart disease (N=59)	-0.0148573	0.415565	0.937656	-0.0152801	0.429087	0.942804	0.183484
k__Bacteria|p__Bacteroidetes|c__Bacteroidia|o__Bacteroidales|f__Prevotellaceae|g__GGB1235|s__GGB1235_SGB1614|t__SGB1614	Asthma (N=62)	0.0193945	0.0506223	0.700166	0.0162223	0.034827	0.669158	0.471003
k__Bacteria|p__Bacteroidetes|c__Bacteroidia|o__Bacteroidales|f__Prevotellaceae|g__GGB1266|s__GGB1266_SGB1699|t__SGB1699	Stomach illness (N=261)	0.00728169	0.339839	0.920911	0.00682924	0.310499	0.917989	7.33137e-05
k__Bacteria|p__Bacteroidetes|c__Bacteroidia|o__Bacteroidales|f__Prevotellaceae|g__GGB18559|s__GGB18559_SGB27424|t__SGB27424	Intestinal illness (N=103)	0.0246619	0.0421253	0.673644	0.0248374	0.0446034	0.700971	7.33137e-05
k__Bacteria|p__Bacteroidetes|c__Bacteroidia|o__Bacteroidales|f__Bacteroidaceae|g__Bacteroidaceae_unclassified|s__Bacteroidaceae_bacterium|t__SGB1473	Arthritis (N=43)	0.0411904	0.0802086	0.762939	0.0417619	0.0849385	0.778214	0.948159
k__Bacteria|p__Firmicutes|c__Clostridia|o__Clostridiales|f__Lachnospiraceae|g__Roseburia|s__Roseburia_faecis|t__SGB4925	Painkillers (N=1184)	0.0232081	0.0024986	0.320954	0.0186997	0.000192782	0.0832944	0.264116
k__Bacteria|p__Firmicutes|c__Clostridia|o__Clostridiales|f__Ruminococcaceae|g__Ruminococcus|s__Ruminococcus_sp_NSJ_71|t__SGB4290	Antibiotics (N=242)	0.0448058	0.0650213	0.732912	0.0249468	0.00519389	0.418448	0.089412
k__Bacteria|p__Firmicutes|c__Clostridia|o__Clostridiales|f__Clostridiaceae|g__Clostridium|s__Clostridium_sp_AF34_10BH|t__SGB4914	Anti-diarrheal (N=60)	0.0121688	0.353622	0.923349	0.0071279	0.138994	0.841775	0.334291
k__Bacteria|p__Firmicutes|c__Negativicutes|o__Selenomonadales|f__Selenomonadaceae|g__GGB4979|s__GGB4979_SGB6973|t__SGB6973	Anti-parasitic (N=49)	0.0240499	0.0161576	0.543756	0.0247682	0.0199682	0.596667	7.33137e-05
k__Bacteria|p__Firmicutes|c__Clostridia|o__Clostridiales|f__Lachnospiraceae|g__Lachnospiraceae_unclassified|s__Eubacterium_rectale|t__SGB4933_group	Anti-fungal (N=41)	0.0336805	0.000544522	0.153327	0.0214645	3.58728e-07	0.000597075	0.390972
k__Bacteria|p__Firmicutes|c__Clostridia|o__Clostridiales|f__Lachnospiraceae|g__Lachnospiraceae_unclassified|s__Lachnospiraceae_bacterium_WCA3_601_WT_6H|t__SGB4910	Vitamins (N=335)	0.000908034	0.994639	1	5.34994e-05	0.915732	1	0.17879
k__Bacteria|p__Firmicutes|c__Bacilli|o__Lactobacillales|f__Streptococcaceae|g__Streptococcus|s__Streptococcus_salivarius|t__SGB8007_group	Anti-hypertensive (N=82)	0.0278522	0.000206404	0.0858862	0.0274643	0.000181169	0.0800706	0.0879801
k__Bacteria|p__Firmicutes|c__Bacilli|o__Bacilli_unclassified|f__Bacilli_unclassified|g__Bacilli_unclassified|s__Bacilli_bacterium|t__SGB6472	Reserved (N=1666)	0.0163341	0.322483	0.915968	0.0120915	0.187073	0.869245	0.286989
k__Bacteria|p__Bacteroidetes|c__Bacteroidia|o__Bacteroidales|f__Bacteroidales_unclassified|g__GGB1495|s__GGB1495_SGB2071|t__SGB2071	Nervous (N=950)	-0.00791367	0.248131	0.888991	-0.00831526	0.272165	0.909126	0.864117
k__Bacteria|p__Bacteroidetes|c__Bacteroidia|o__Bacteroidales|f__Rikenellaceae|g__Rikenellaceae_unclassified|s__Rikenellaceae_unclassified_SGB2230|t__SGB2230	Openness (N=1550)	-0.0504673	3.34371e-09	8.17413e-06	-0.0550331	8.87893e-07	0.00124032	4.1023e-05
k__Bacteria|p__Bacteroidetes|c__Bacteroidia|o__Bacteroidales|f__Prevotellaceae|g__GGB1239|s__GGB1239_SGB1657|t__SGB1657	Cognitive impairment (N=100)	0.0110702	0.150991	0.8369	0.0110702	0.151313	0.847843	0.191691
k__Bacteria|p__Bacteroidetes|c__Bacteroidia|o__Bacteroidales|f__Rikenellaceae|g__GGB1630|s__GGB1630_SGB2238|t__SGB2238	Dementia (N=185)	-0.00863175	0.396008	0.934735	-0.00727773	0.315688	0.918892	0.27155
k__Bacteria|p__Bacteroidetes|c__Bacteroidia|o__Bacteroidales|f__Bacteroidaceae|g__Bacteroidaceae_unclassified|s__Bacteroidaceae_bacterium|t__SGB1472	Alcohol daily frequency	0.00499318	0.617719	0.967398	0.00473861	0.600374	0.968474	7.33137e-05
k__Bacteria|p__Firmicutes|c__Clostridia|o__Clostridia_unclassified|f__Clostridia_unclassified|g__GGB4599|s__GGB4599_SGB6362|t__SGB6362	Cigarette usage (N=82)	0.0092514	0.616383	0.967398	0.00619294	0.461811	0.949854	0.0294528
k__Bacteria|p__Proteobacteria|c__Betaproteobacteria|o__Burkholderiales|f__Sutterellaceae|g__Duodenibacillus|s__Duodenibacillus_massiliensis|t__SGB9273	Cigarette frequency	-0.00977545	0.213214	0.873012	-0.00926499	0.193375	0.872347	0.0028255
k__Bacteria|p__Firmicutes|c__Clostridia|o__Clostridiales|f__Clostridiaceae|g__Clostridium|s__Clostridium_sp_AF15_49|t__SGB5111	Mild anxiety (N=395)	0.0132971	0.171105	0.853874	0.0103475	0.0846414	0.777753	0.998469
k__Bacteria|p__Firmicutes|c__Bacilli|o__Lactobacillales|f__Streptococcaceae|g__Streptococcus|s__Streptococcus_parasanguinis|t__SGB8071	Moderate anxiety (N=123)	0.0226436	0.00476992	0.397141	0.0226436	0.00496532	0.41322	0.292403
k__Bacteria|p__Firmicutes|c__Clostridia|o__Clostridiales|f__Lachnospiraceae|g__GGB3859|s__GGB3859_SGB5234|t__SGB5234_group	Severe anxiety (N=59)	0.01567	0.000698936	0.172897	0.018352	0.00480163	0.407399	0.316438
k__Bacteria|p__Firmicutes|c__Clostridia|o__Clostridiales|f__Lachnospiraceae|g__Lachnospiraceae_unclassified|s__Lachnospiraceae_unclassified_SGB4924|t__SGB4924_group	Mild depression (N=469)	0.0151463	0.243082	0.886087	0.0137398	0.244964	0.898073	0.78521
k__Bacteria|p__Firmicutes|c__Clostridia|o__Clostridiales|f__Lachnospiraceae|g__Roseburia|s__Roseburia_inulinivorans|t__SGB4940	Moderate depression (N=138)	0.0185893	0.0172978	0.554958	0.0144053	0.00230623	0.302541	0.16584
k__Bacteria|p__Firmicutes|c__Bacilli|o__Bacilli_unclassified|f__Bacilli_unclassified|g__Bacilli_unclassified|s__Bacilli_unclassified_SGB6422|t__SGB6422	Severe depression (N=89)	0.0294143	0.00465162	0.394211	0.026693	0.0023273	0.30394	0.13843
k__Bacteria|p__Firmicutes|c__Clostridia|o__Clostridiales|f__Ruminococcaceae|g__GGB9615|s__GGB9615_SGB15053|t__SGB15053_group	Cat (N=960)	-0.0233837	5.02106e-06	0.00532105	-0.0194081	2.2358e-07	0.000380223	0.125822
k__Bacteria|p__Bacteroidetes|c__Bacteroidia|o__Bacteroidales|f__Prevotellaceae|g__GGB1243|s__GGB1243_SGB1663|t__SGB1663	Dog (N=1384)	0.0156767	0.0714114	0.745148	0.014838	0.0574948	0.729402	0.112215
k__Bacteria|p__Firmicutes|c__Clostridia|o__Clostridiales|f__Ruminococcaceae|g__GGB3341|s__GGB3341_SGB4420|t__SGB4420	Parakeet (N=157)	0.0202058	0.421229	0.939735	0.00980567	0.0998332	0.798352	0.0893528
k__Bacteria|p__Firmicutes|c__Clostridia|o__Clostridiales|f__Ruminococcaceae|g__Ruminococcaceae_unclassified|s__Ruminococcaceae_unclassified_SGB15265|t__SGB15265_group	No pets (N=220)	-0.00136353	0.590359	0.963641	-0.00363748	0.849277	0.996106	0.576827
k__Bacteria|p__Firmicutes|c__Clostridia|o__Clostridia_unclassified|f__Clostridia_unclassified|g__GGB3293|s__GGB3293_SGB4348|t__SGB4348	Cow (N=535)	0.023149	0.00359238	0.362373	0.0223971	0.00279654	0.330366	0.0497839
k__Bacteria|p__Bacteroidetes|c__Bacteroidia|o__Bacteroidales|f__Prevotellaceae|g__GGB1247|s__GGB1247_SGB1668|t__SGB1668	Goat (N=63)	0.0116651	0.115015	0.803959	0.0115111	0.1109	0.811682	0.062578
k__Bacteria|p__Elusimicrobia|c__Elusimicrobia|o__Elusimicrobiales|f__Elusimicrobiales_unclassified|g__Elusimicrobiales_unclassified|s__Elusimicrobiales_bacterium|t__SGB19694	Pig (N=269)	-0.0271601	0.0413059	0.672763	-0.0279109	0.0490172	0.709873	0.500825
k__Bacteria|p__Firmicutes|c__Clostridia|o__Clostridiales|f__Ruminococcaceae|g__GGB3189|s__GGB3189_SGB4212|t__SGB4212	Chicken (N=1664)	0.00380752	0.562343	0.961096	0.00377798	0.559447	0.963668	0.0740478
k__Bacteria|p__Firmicutes|c__Clostridia|o__Clostridiales|f__Ruminococcaceae|g__GGB9635|s__GGB9635_SGB15106|t__SGB15106	Duck (N=636)	-0.0326649	9.696e-07	0.00137909	-0.033797	3.48181e-06	0.00411532	0.0761171
k__Bacteria|p__Bacteroidetes|c__Bacteroidia|o__Bacteroidales|f__Prevotellaceae|g__Prevotella|s__Prevotella_SGB1612|t__SGB1612	Turkey (N=413)	0.0118284	0.555517	0.959441	0.00792287	0.424703	0.941677	0.487555
k__Bacteria|p__Firmicutes|c__Negativicutes|o__Selenomonadales|f__Selenomonadaceae|g__Mitsuokella|s__Mitsuokella_jalaludinii|t__SGB5904	Sheep (N=51)	0.0053653	0.451517	0.945402	0.0053653	0.451807	0.947601	7.33137e-05
k__Bacteria|p__Firmicutes|c__Clostridia|o__Clostridia_unclassified|f__Clostridia_unclassified|g__GGB4585|s__GGB4585_SGB6340|t__SGB6340	Geese (N=82)	0.0393929	0.000246915	0.0984448	0.0315061	3.21327e-05	0.0252944	0.138585
k__Bacteria|p__Firmicutes|c__Clostridia|o__Clostridiales|f__Ruminococcaceae|g__Faecalibacterium|s__Faecalibacterium_prausnitzii|t__SGB15316_group	Horse (N=468)	0.0181256	0.038825	0.661599	0.00981037	0.00066312	0.171155	0.164309
k__Bacteria|p__Bacteroidetes|c__Bacteroidia|o__Bacteroidales|f__Prevotellaceae|g__Prevotella|s__Prevotella_sp_Marseille_P4119|t__SGB1676	Rabbit (N=176)	0.0375824	0.000456635	0.141753	0.0375824	0.000479845	0.141894	0.191716
k__Bacteria|p__Firmicutes|c__Clostridia|o__Clostridiales|f__Ruminococcaceae|g__GGB9615|s__GGB9615_SGB15051|t__SGB15051	No farm animals (N=171)	-0.0107909	0.0200836	0.570262	-0.00907467	0.00923241	0.499703	0.163138
k__Bacteria|p__Firmicutes|c__Clostridia|o__Clostridiales|f__Lachnospiraceae|g__GGB3636|s__GGB3636_SGB4929|t__SGB4929	Mice (N=820)	-0.00435506	0.612825	0.96706	-0.00397264	0.577323	0.965431	0.148658
k__Bacteria|p__Firmicutes|c__Clostridia|o__Clostridiales|f__Oscillospiraceae|g__Oscillibacter|s__Oscillibacter_sp_ER4|t__SGB15254	Bat (N=546)	-0.0178911	4.32147e-05	0.0318924	-0.0193566	0.000193787	0.0832944	0.155058
k__Bacteria|p__Firmicutes|c__Clostridia|o__Clostridiales|f__Lachnospiraceae|g__GGB3862|s__GGB3862_SGB5239|t__SGB5239	Lizard (N=534)	-0.0254352	0.000379303	0.127897	-0.0253165	0.000374105	0.12194	0.176052
k__Bacteria|p__Firmicutes|c__Clostridia|o__Clostridiales|f__Ruminococcaceae|g__Ruminococcaceae_unclassified|s__Ruminococcaceae_unclassified_SGB15236|t__SGB15236	Snake (N=546)	-0.0336686	1.53929e-07	0.000250866	-0.0300817	1.28693e-08	2.79649e-05	0.0552232
k__Bacteria|p__Bacteroidetes|c__Bacteroidia|o__Bacteroidales|f__Prevotellaceae|g__Prevotella|s__Prevotella_sp_P4_51|t__SGB1666	Bird (N=660)	-0.00492043	0.442949	0.944344	-0.00482319	0.434293	0.94389	0.0495191
k__Bacteria|p__Firmicutes|c__Bacilli|o__Bacilli_unclassified|f__Bacilli_unclassified|g__Bacilli_unclassified|s__Bacilli_bacterium|t__SGB6442	Possum (N=588)	0.0159629	0.450467	0.945186	0.0109938	0.305434	0.917479	0.517343
k__Bacteria|p__Firmicutes|c__Clostridia|o__Clostridiales|f__Lachnospiraceae|g__Lachnospira|s__Lachnospira_SGB5077|t__SGB5077	Rat (N=590)	0.0267361	0.000833172	0.191799	0.0264032	0.000740642	0.178169	0.119566
k__Bacteria|p__Firmicutes|c__Clostridia|o__Clostridiales|f__Lachnospiraceae|g__Roseburia|s__Roseburia_SGB4958|t__SGB4958	Squirrel (N=51)	0.00920449	0.309288	0.912077	0.00920449	0.310059	0.917711	0.464639
k__Bacteria|p__Proteobacteria|c__Gammaproteobacteria|o__Enterobacterales|f__Enterobacteriaceae|g__Klebsiella|s__Klebsiella_pneumoniae|t__SGB10115	No wild animals (N=591)	0.0223821	0.0449859	0.685195	0.0257248	0.0887707	0.785484	0.171311
k__Bacteria|p__Bacteroidetes|c__Bacteroidia|o__Bacteroidales|f__Rikenellaceae|g__GGB1631|s__GGB1631_SGB2239|t__SGB2239	Beans	-0.00547659	0.453096	0.946148	-0.00640774	0.524583	0.95899	0.106678
k__Bacteria|p__Firmicutes|c__Clostridia|o__Clostridiales|f__Ruminococcaceae|g__Ruminococcus|s__Ruminococcus_bromii|t__SGB4285_group	Tortillas	0.00841105	0.264661	0.896644	0.00889789	0.294291	0.914841	0.122686
k__Bacteria|p__Bacteroidetes|c__Bacteroidia|o__Bacteroidales|f__Prevotellaceae|g__Prevotella|s__Prevotella_SGB1675|t__SGB1675	Rice	0.014191	0.07216	0.747151	0.0142196	0.0779698	0.766996	0.181899
k__Bacteria|p__Bacteroidetes|c__Bacteroidia|o__Bacteroidales|f__Prevotellaceae|g__GGB1246|s__GGB1246_SGB1667|t__SGB1667	Bread	0.00585785	0.347168	0.922874	0.0063208	0.390636	0.935144	0.0644751
k__Bacteria|p__Firmicutes|c__Clostridia|o__Clostridiales|f__Ruminococcaceae|g__GGB9727|s__GGB9727_SGB15285|t__SGB15285	Milk	-0.000983882	0.809442	0.991087	-0.00114884	0.839373	0.995483	7.33137e-05
k__Bacteria|p__Firmicutes|c__Clostridia|o__Clostridiales|f__Ruminococcaceae|g__Faecalibacterium|s__Faecalibacterium_prausnitzii|t__SGB15332_group	Yogurt	0.0130403	0.00519918	0.406486	0.0125942	0.00450825	0.395371	0.340051
k__Bacteria|p__Bacteroidetes|c__Bacteroidia|o__Bacteroidales|f__Prevotellaceae|g__GGB1249|s__GGB1249_SGB1670|t__SGB1670	Cream/butter	-0.000747001	0.801012	0.990874	-0.00154108	0.90333	0.999924	0.48134
k__Bacteria|p__Bacteroidetes|c__Bacteroidia|o__Bacteroidales|f__Bacteroidaceae|g__Bacteroidaceae_unclassified|s__Bacteroidaceae_bacterium|t__SGB1488	Cheese	-0.0222468	0.207689	0.87063	-0.0183639	0.132664	0.838492	0.505045
k__Bacteria|p__Bacteroidetes|c__CFGB544|o__OFGB544|f__FGB544|g__GGB1123|s__GGB1123_SGB1437|t__SGB1437	Eggs	-0.00661946	0.370325	0.927301	-0.00661945	0.370631	0.93024	0.186569
k__Bacteria|p__Firmicutes|c__Clostridia|o__Clostridiales|f__Lachnospiraceae|g__Lachnospira|s__Lachnospira_eligens|t__SGB5082_group	Vegetables	0.0110125	0.102756	0.788277	0.0099027	0.0774181	0.766473	0.857782
k__Bacteria|p__Actinobacteria|c__Coriobacteriia|o__Coriobacteriales|f__Coriobacteriaceae|g__Collinsella|s__Collinsella_aerofaciens|t__SGB14546_group	Fruits	0.00304832	0.621976	0.967398	0.00231744	0.517218	0.957863	0.32246
k__Bacteria|p__Firmicutes|c__Clostridia|o__Clostridiales|f__Lachnospiraceae|g__Coprococcus|s__Coprococcus_catus|t__SGB4670	Natural juice	0.029092	1.40152e-06	0.00185827	0.0291507	3.39849e-06	0.00409011	7.33137e-05
k__Bacteria|p__Firmicutes|c__Negativicutes|o__Acidaminococcales|f__Acidaminococcaceae|g__Phascolarctobacterium|s__Phascolarctobacterium_succinatutens|t__SGB5765_group	Chicken	0.0146133	0.072038	0.746938	0.0148712	0.0774181	0.766473	0.0884921
k__Bacteria|p__Firmicutes|c__Clostridia|o__Clostridia_unclassified|f__Clostridia_unclassified|g__GGB3277|s__GGB3277_SGB4327|t__SGB4327_group	Beef/pork	0.00430518	0.950583	1	-0.000422728	0.546018	0.961992	0.878828
k__Bacteria|p__Firmicutes|c__Clostridia|o__Clostridiales|f__Ruminococcaceae|g__GGB9712|s__GGB9712_SGB15244|t__SGB15244	Ham/sausages/hotdog	-0.00411948	0.0702981	0.741838	-0.0115952	0.547926	0.962119	0.0924461
k__Bacteria|p__Firmicutes|c__Clostridia|o__Clostridiales|f__Lachnospiraceae|g__Lacrimispora|s__Lacrimispora_amygdalina|t__SGB4716	Fish	0.0177137	0.0093648	0.480598	0.00945108	1.22397e-05	0.011536	0.12556
k__Bacteria|p__Bacteroidetes|c__Bacteroidia|o__Bacteroidales|f__Prevotellaceae|g__Prevotella|s__Prevotella_pectinovora|t__SGB1662	Diet diversity score	-0.0151359	0.112872	0.800818	-0.0166428	0.151748	0.848408	0.521971
k__Bacteria|p__Firmicutes|c__Bacilli|o__Bacilli_unclassified|f__Bacilli_unclassified|g__Bacilli_unclassified|s__Bacilli_bacterium|t__SGB6533	Living with partner (N=1232)	0.00248323	0.563867	0.961096	-0.011095	0.920972	1	0.31009
k__Bacteria|p__Firmicutes|c__Clostridia|o__Clostridiales|f__Ruminococcaceae|g__Ruminococcaceae_unclassified|s__Ruminococcaceae_unclassified_SGB15234|t__SGB15234	Number of partners	0.00888327	0.899322	0.998894	-0.00102889	0.374786	0.931377	0.0507347
k__Bacteria|p__Firmicutes|c__Clostridia|o__Clostridiales|f__Ruminococcaceae|g__GGB9602|s__GGB9602_SGB15031|t__SGB15031	Grades 1-3 (N=920)	-0.00604666	0.246398	0.887646	-0.00862719	0.437706	0.944185	0.453464
k__Bacteria|p__Firmicutes|c__Clostridia|o__Clostridia_unclassified|f__Clostridia_unclassified|g__GGB4584|s__GGB4584_SGB6338|t__SGB6338	Grades 4-6 (N=528)	0.00125444	0.91156	0.999947	-0.000954191	0.895432	0.99938	7.33137e-05
k__Bacteria|p__Bacteroidetes|c__Bacteroidia|o__Bacteroidales|f__Prevotellaceae|g__GGB1250|s__GGB1250_SGB1672|t__SGB1672_group	Grades >6 (N=129)	0.0294706	0.0193492	0.567653	0.0254839	0.0101104	0.514248	0.389685
k__Bacteria|p__Firmicutes|c__Bacilli|o__Bacilli_unclassified|f__Bacilli_unclassified|g__Bacilli_unclassified|s__Bacilli_bacterium|t__SGB6430	Friend ties (same building)	0.0325213	0.0368949	0.654637	0.0325213	0.0384608	0.680832	0.878893
k__Bacteria|p__Proteobacteria|c__CFGB1062|o__OFGB1062|f__FGB1062|g__GGB2734|s__GGB2734_SGB3677|t__SGB3677	Friend ties (different building)	0.00278702	0.964371	1	0.000497503	0.802949	0.991784	0.94721
k__Bacteria|p__Bacteroidetes|c__Bacteroidia|o__Bacteroidales|f__Rikenellaceae|g__Rikenellaceae_unclassified|s__Rikenellaceae_bacterium|t__SGB2215	Betweenness (friendship)	-0.034527	0.00794778	0.460889	-0.034527	0.00825182	0.488181	0.999052
k__Bacteria|p__Bacteroidetes|c__Bacteroidia|o__Bacteroidales|f__Bacteroidales_unclassified|g__Bacteroidales_unclassified|s__Bacteroidales_bacterium|t__SGB2021	Transitivity (friendship)	-0.042736	1.19961e-05	0.0111718	-0.0425289	1.24039e-05	0.0115515	0.268979
k__Bacteria|p__Firmicutes|c__Clostridia|o__Clostridiales|f__Ruminococcaceae|g__Faecalibacterium|s__Faecalibacterium_prausnitzii|t__SGB15342	Familial ties (same building)	0.0102717	0.712834	0.981014	0.00184475	0.0826357	0.775413	0.0373222
k__Bacteria|p__Firmicutes|c__Bacilli|o__Bacilli_unclassified|f__Bacilli_unclassified|g__Bacilli_unclassified|s__Bacilli_bacterium|t__SGB6543	Family ties (different building)	0.0228205	0.422695	0.940301	0.0198663	0.35858	0.927489	0.64874
k__Bacteria|p__Firmicutes|c__Erysipelotrichia|o__Erysipelotrichales|f__Erysipelotrichaceae|g__Catenibacterium|s__Catenibacterium_sp_AM22_15|t__SGB6783_group	Betweeness (familial)	-0.00121438	0.90605	0.999442	0.000590758	0.809797	0.992616	0.0900409
k__Bacteria|p__Firmicutes|c__Clostridia|o__Clostridia_unclassified|f__Clostridia_unclassified|g__Clostridia_unclassified|s__Clostridia_unclassified_SGB13966|t__SGB13966	Transitivity (familial)	-0.0488052	0.0643886	0.73179	-0.0488052	0.066222	0.744704	0.995346
k__Bacteria|p__Firmicutes|c__Clostridia|o__Clostridiales|f__Lachnospiraceae|g__Lachnospiraceae_unclassified|s__Lachnospiraceae_bacterium|t__SGB4881	Degree (all ties)	0.0154147	0.145983	0.833565	0.014178	0.117647	0.821168	7.33137e-05
k__Bacteria|p__Firmicutes|c__Clostridia|o__Clostridiales|f__Ruminococcaceae|g__GGB9634|s__GGB9634_SGB15095|t__SGB15095_group	Clustering coefficient (all ties)	-0.0160957	0.0144432	0.532515	-0.0243289	0.151924	0.848521	0.622322
k__Bacteria|p__Firmicutes|c__CFGB1298|o__OFGB1298|f__FGB1298|g__GGB3118|s__GGB3118_SGB4130|t__SGB4130	Betweenness (all ties)	0.00767699	0.0292746	0.62472	0.00795269	0.0356086	0.67358	0.097082
k__Bacteria|p__Firmicutes|c__Clostridia|o__Clostridiales|f__Lachnospiraceae|g__Coprococcus|s__Coprococcus_sp_OM04_5BH|t__SGB5115	Kin percentage (to third degree)	0.0231691	0.0667289	0.735265	0.020033	0.0340344	0.66561	0.153183
k__Bacteria|p__Firmicutes|c__Clostridia|o__Clostridiales|f__Ruminococcaceae|g__GGB9635|s__GGB9635_SGB15104|t__SGB15104	Altruism	0.0316928	0.0841669	0.769469	0.0316928	0.0866859	0.783224	7.33137e-05
k__Bacteria|p__Firmicutes|c__Clostridia|o__Clostridiales|f__Lachnospiraceae|g__GGB3751|s__GGB3751_SGB5099|t__SGB5099	Risk taking	-0.0036101	0.692176	0.977414	-0.00512368	0.780755	0.989771	0.0659123
k__Bacteria|p__Firmicutes|c__Clostridia|o__Clostridiales|f__Lachnospiraceae|g__Roseburia|s__Roseburia_intestinalis|t__SGB4951	Washing hands (N=1603)	0.0178346	0.0247805	0.595965	0.016858	0.0195654	0.593325	0.0123288
k__Bacteria|p__Firmicutes|c__Clostridia|o__Clostridiales|f__Ruminococcaceae|g__Ruminococcaceae_unclassified|s__Ruminococcaceae_bacterium|t__SGB15249	Distance to village center	-0.0356197	4.97772e-09	1.14528e-05	-0.0315121	2.29654e-08	4.8555e-05	0.159359
k__Bacteria|p__Proteobacteria|c__Deltaproteobacteria|o__Desulfovibrionales|f__Desulfovibrionaceae|g__Desulfovibrio|s__Desulfovibrio_piger|t__SGB15467_group	Distance to main road	-0.00376672	0.453847	0.946299	-0.00398032	0.479599	0.953045	0.212725
k__Bacteria|p__Firmicutes|c__Bacilli|o__Bacilli_unclassified|f__Bacilli_unclassified|g__GGB4727|s__GGB4727_SGB6548|t__SGB6548	Number of churches	-0.0266336	0.71777	0.981351	-0.00877321	0.568583	0.965406	0.994935
k__Bacteria|p__Firmicutes|c__Clostridia|o__Clostridiales|f__Ruminococcaceae|g__GGB9686|s__GGB9686_SGB15190|t__SGB15190	Altitude	-0.0161293	0.0924685	0.777893	-0.0166949	0.10398	0.80279	0.159213
k__Bacteria|p__Firmicutes|c__Clostridia|o__Clostridia_unclassified|f__Clostridia_unclassified|g__Clostridia_unclassified|s__Clostridia_bacterium|t__SGB4394	Travel	-0.00296627	0.50102	0.952966	-0.00569406	0.72622	0.983227	0.063162
k__Bacteria|p__Firmicutes|c__Clostridia|o__Clostridiales|f__Lachnospiraceae|g__Lachnospiraceae_unclassified|s__Lachnospiraceae_unclassified_SGB4894|t__SGB4894	Monthly expenditure	-0.0247093	0.000319077	0.113976	-0.0229303	0.000122445	0.0641286	0.228883
k__Bacteria|p__Firmicutes|c__Clostridia|o__Clostridia_unclassified|f__Clostridia_unclassified|g__Clostridia_unclassified|s__Clostridia_bacterium|t__SGB6328	Household size	0.0110808	0.494039	0.952302	0.00738704	0.32198	0.919729	0.344117
k__Archaea|p__Euryarchaeota|c__Methanobacteria|o__Methanobacteriales|f__Methanobacteriaceae|g__Methanobrevibacter|s__Methanobrevibacter_smithii|t__SGB714_group	Household wealth index	-0.0349325	7.37633e-05	0.0429025	-0.0349325	7.95474e-05	0.0467883	0.998187
k__Bacteria|p__Firmicutes|c__Clostridia|o__Clostridiales|f__Ruminococcaceae|g__Ruminococcaceae_unclassified|s__Ruminococcaceae_bacterium|t__SGB15196	TV (N=958)	-0.0173679	0.00125217	0.233688	-0.0180834	0.00207514	0.288851	0.385626
k__Bacteria|p__Firmicutes|c__Clostridia|o__Clostridiales|f__Ruminococcaceae|g__GGB9633|s__GGB9633_SGB15090|t__SGB15090	No electronics (N=89)	-0.00464935	0.377266	0.928811	-0.00807	0.613257	0.970237	0.998961
k__Bacteria|p__Firmicutes|c__Clostridia|o__Clostridiales|f__Ruminococcaceae|g__Faecalibacterium|s__Faecalibacterium_prausnitzii|t__SGB15318_group	Earth/Sand floor (N=594)	0.0165014	0.0036531	0.362373	0.013224	0.000664135	0.171155	0.0809495
k__Bacteria|p__Firmicutes|c__Clostridia|o__Clostridiales|f__Clostridiaceae|g__Clostridium|s__Clostridium_SGB6179|t__SGB6179	Ceramic floor (N=151)	0.0174926	0.0623638	0.726631	0.0174637	0.0623642	0.736688	0.0543024
k__Bacteria|p__Firmicutes|c__Clostridia|o__Clostridiales|f__Ruminococcaceae|g__Ruminococcaceae_unclassified|s__Eubacterium_siraeum|t__SGB4198_group	Glass windows (N=86)	0.00570337	0.658645	0.973903	0.00535446	0.659484	0.977186	0.974107
k__Bacteria|p__Firmicutes|c__Clostridia|o__Clostridiales|f__Lachnospiraceae|g__Lachnospiraceae_unclassified|s__Lachnospiraceae_bacterium|t__SGB4957	Unfinished windows (N=59)	-0.000487929	0.946795	1	-0.000487929	0.946841	1	0.0388162
k__Bacteria|p__Firmicutes|c__Clostridia|o__Clostridiales|f__Lachnospiraceae|g__Coprococcus|s__Coprococcus_eutactus|t__SGB5118	Clay/mud walls (N=1256)	-0.00474388	0.634137	0.969329	-0.00878295	0.801434	0.991508	0.128637
k__Bacteria|p__Firmicutes|c__Clostridia|o__Clostridiales|f__Clostridiaceae|g__GGB3478|s__GGB3478_SGB4643|t__SGB4643	Cement walls (N=402)	-0.00584576	0.296773	0.908678	-0.00776758	0.431275	0.943618	0.110232
k__Bacteria|p__Bacteroidetes|c__Bacteroidia|o__Bacteroidales|f__Bacteroidaceae|g__GGB1380|s__GGB1380_SGB1883|t__SGB1883_group	Concrete roof (N=37)	0.0197671	0.00714304	0.444266	0.0193219	0.00617057	0.44043	0.214947
k__Bacteria|p__Firmicutes|c__Clostridia|o__Clostridiales|f__Ruminococcaceae|g__Faecalibacterium|s__Faecalibacterium_SGB15346|t__SGB15346	Sleeping rooms	0.0107393	0.0520295	0.705496	0.00871365	0.0187902	0.591425	0.10219
k__Bacteria|p__Firmicutes|c__Clostridia|o__Clostridiales|f__Lachnospiraceae|g__Lachnospiraceae_unclassified|s__Lachnospiraceae_bacterium|t__SGB4669	Spring(protected) (N=1441)	0.00561348	0.283304	0.904751	0.00599023	0.315415	0.918892	0.151115
k__Bacteria|p__Candidatus_Melainabacteria|c__Candidatus_Melainabacteria_unclassified|o__Candidatus_Gastranaerophilales|f__Candidatus_Gastranaerophilales_unclassified|g__Candidatus_Gastranaerophilales_unclassified|s__Candidatus_Gastranaerophilales_bacterium|t__SGB8617	Tube well (N=91)	0.00340599	0.944996	1	0.00139804	0.866446	0.997222	7.33137e-05
k__Bacteria|p__Firmicutes|c__Clostridia|o__Clostridiales|f__Ruminococcaceae|g__GGB9705|s__GGB9705_SGB15225|t__SGB15225	Dug well(unprotected) (N=32)	-0.0068167	0.0620653	0.726519	-0.0104064	0.233497	0.894221	0.167325
k__Bacteria|p__Firmicutes|c__Clostridia|o__Clostridiales|f__Ruminococcaceae|g__GGB9635|s__GGB9635_SGB15103|t__SGB15103	Hemoglobin A1c	-0.0166012	0.00581119	0.414873	-0.0195325	0.026161	0.629371	0.130232
k__Bacteria|p__Firmicutes|c__Clostridia|o__Clostridiales|f__Clostridiaceae|g__Clostridium|s__Clostridium_sp_AM49_4BH|t__SGB4652	Mean arterial pressure	0.0079346	0.865567	0.996255	0.00218353	0.535179	0.960951	0.901686
k__Bacteria|p__Firmicutes|c__Clostridia|o__Clostridiales|f__Ruminococcaceae|g__GGB9615|s__GGB9615_SGB15052|t__SGB15052	Body mass index	0.000465545	0.547547	0.958272	-0.00178409	0.894234	0.999203	0.0577011
k__Bacteria|p__Firmicutes|c__Clostridia|o__Clostridiales|f__Clostridiaceae|g__Clostridium|s__Clostridium_sp_AF36_4|t__SGB4644	Heart rate	0.00796789	0.300993	0.909395	0.00692103	0.237661	0.896313	0.0828114
k__Bacteria|p__Firmicutes|c__Clostridia|o__Clostridiales|f__Ruminococcaceae|g__Ruminococcaceae_unclassified|s__Ruminococcaceae_unclassified_SGB15309|t__SGB15309	Oxygen saturation	-0.00658343	0.192077	0.86479	-0.00584669	0.147582	0.846244	0.032583
k__Bacteria|p__Firmicutes|c__Clostridia|o__Clostridia_unclassified|f__Clostridia_unclassified|g__Clostridia_unclassified|s__Clostridia_unclassified_SGB6276|t__SGB6276	Hemoglobin total	0.0240844	0.000142732	0.0685489	0.0238434	0.000193161	0.0832944	0.711851
k__Bacteria|p__Firmicutes|c__Clostridia|o__Clostridiales|f__Ruminococcaceae|g__GGB9634|s__GGB9634_SGB15093|t__SGB15093	Poor (N=223)	0.00599967	0.508528	0.953188	-0.00590145	0.556197	0.963365	0.351786
k__Bacteria|p__Firmicutes|c__Clostridia|o__Clostridia_unclassified|f__Clostridia_unclassified|g__Clostridia_unclassified|s__Clostridia_bacterium|t__SGB14007	Fair (N=969)	0.00312504	0.648761	0.972232	0.00356917	0.69212	0.979609	0.150862
k__Bacteria|p__Firmicutes|c__Clostridia|o__Clostridiales|f__Ruminococcaceae|g__GGB9729|s__GGB9729_SGB15288|t__SGB15288_group	Very good (N=79)	-0.0221347	0.208922	0.870893	-0.0148404	0.15756	0.852509	0.489011
k__Bacteria|p__Firmicutes|c__Negativicutes|o__Veillonellales|f__Veillonellaceae|g__Veillonella|s__Veillonella_parvula|t__SGB6939	Excellent (N=132)	0.00318608	0.508625	0.953188	0.0064764	0.752031	0.986549	7.33137e-05
k__Bacteria|p__Firmicutes|c__Clostridia|o__Clostridiales|f__Lachnospiraceae|g__GGB3637|s__GGB3637_SGB4930|t__SGB4930	Cough (N=413)	0.0132402	0.110772	0.796696	0.012915	0.103241	0.801801	0.031215
k__Bacteria|p__Firmicutes|c__Clostridia|o__Clostridiales|f__Lachnospiraceae|g__Blautia|s__Blautia_obeum|t__SGB4811_group	Bristol stool scale	0.00680452	0.352494	0.922874	0.00601939	0.304448	0.917479	0.100414
k__Bacteria|p__Firmicutes|c__Erysipelotrichia|o__Erysipelotrichales|f__Erysipelotrichaceae|g__Erysipelotrichaceae_unclassified|s__Erysipelotrichaceae_bacterium|t__SGB6823	Diarrhea (N=85)	-0.0182033	0.289507	0.906785	-0.0182033	0.290447	0.913032	7.33137e-05
k__Bacteria|p__Firmicutes|c__Clostridia|o__Clostridiales|f__Eubacteriaceae|g__Eubacterium|s__Eubacterium_sp_AM28_29|t__SGB6796_group	Diabetes (N=40)	0.000216985	0.894298	0.998894	-0.000683175	0.967079	1	7.33137e-05
k__Bacteria|p__Firmicutes|c__Clostridia|o__Clostridiales|f__Ruminococcaceae|g__Ruminococcaceae_unclassified|s__Ruminococcaceae_bacterium|t__SGB4194	Allergies (N=124)	0.0143487	0.506888	0.953188	0.0143487	0.508082	0.955308	0.994918
k__Bacteria|p__Firmicutes|c__Clostridia|o__Clostridiales|f__Lachnospiraceae|g__Lachnospiraceae_unclassified|s__Lachnospiraceae_unclassified_SGB5104|t__SGB5104	Heart disease (N=59)	0.00308801	0.709467	0.980227	0.00308802	0.709838	0.981137	0.98464
k__Bacteria|p__Firmicutes|c__Clostridia|o__Clostridiales|f__Lachnospiraceae|g__Lachnospiraceae_unclassified|s__Lachnospiraceae_bacterium|t__SGB4909	Asthma (N=62)	0.00355745	0.372111	0.927872	0.00769374	0.700424	0.979954	0.407947
k__Bacteria|p__Proteobacteria|c__Gammaproteobacteria|o__Pasteurellales|f__Pasteurellaceae|g__Haemophilus|s__Haemophilus_parainfluenzae|t__SGB9712_group	Stomach illness (N=261)	0.0326679	7.14276e-06	0.00716364	0.0326589	7.86267e-06	0.00788565	0.142815
k__Bacteria|p__Firmicutes|c__Clostridia|o__Clostridiales|f__Ruminococcaceae|g__GGB9707|s__GGB9707_SGB15229|t__SGB15229	Intestinal illness (N=103)	-0.000395023	0.498413	0.952719	-0.00315735	0.933793	1	0.0764876
k__Bacteria|p__Firmicutes|c__Clostridia|o__Clostridiales|f__Peptostreptococcaceae|g__Romboutsia|s__Romboutsia_timonensis|t__SGB6148	Arthritis (N=43)	0.0291069	4.71261e-05	0.0329159	0.0291069	5.97649e-05	0.0396211	7.33137e-05
k__Bacteria|p__Firmicutes|c__Clostridia|o__Clostridia_unclassified|f__Clostridia_unclassified|g__Clostridia_unclassified|s__Clostridia_bacterium|t__SGB5180	Painkillers (N=1184)	-0.00111698	0.813416	0.991087	-0.00111697	0.813519	0.993388	0.114866
k__Bacteria|p__Firmicutes|c__Clostridia|o__Clostridiales|f__Lachnospiraceae|g__GGB3733|s__GGB3733_SGB5066|t__SGB5066	Antibiotics (N=242)	-0.00421621	0.711444	0.980767	-0.00421621	0.7116	0.981474	0.999579
k__Bacteria|p__Firmicutes|c__Clostridia|o__Clostridiales|f__Ruminococcaceae|g__Ruminococcaceae_unclassified|s__Ruminococcaceae_bacterium|t__SGB14905	Anti-diarrheal (N=60)	-0.0189084	0.00398774	0.373015	-0.0189084	0.0041388	0.378103	0.0315396
k__Bacteria|p__Actinobacteria|c__Coriobacteriia|o__Coriobacteriales|f__Atopobiaceae|g__Parolsenella|s__Parolsenella_massiliensis|t__SGB14380	Anti-parasitic (N=49)	-0.0235195	0.0610044	0.724055	-0.0235195	0.0626603	0.736968	7.33137e-05
k__Bacteria|p__Firmicutes|c__Clostridia|o__Clostridiales|f__Lachnospiraceae|g__Lachnospiraceae_unclassified|s__Lachnospiraceae_unclassified_SGB4890|t__SGB4890	Anti-fungal (N=41)	-0.0117239	0.412042	0.936804	-0.00717208	0.239372	0.896427	0.948761
k__Bacteria|p__Firmicutes|c__Clostridia|o__Clostridiales|f__Ruminococcaceae|g__GGB9593|s__GGB9593_SGB15015|t__SGB15015	Vitamins (N=335)	-0.00960335	0.0852568	0.771033	-0.00962197	0.0861313	0.781962	0.211634
k__Bacteria|p__Firmicutes|c__Clostridia|o__Clostridia_unclassified|f__Clostridia_unclassified|g__GGB9774|s__GGB9774_SGB15394|t__SGB15394	Anti-hypertensive (N=82)	-0.0080774	0.125957	0.814594	-0.00859267	0.152397	0.848902	0.124657
k__Bacteria|p__Bacteroidetes|c__Bacteroidia|o__Bacteroidales|f__Tannerellaceae|g__GGB1405|s__GGB1405_SGB1928|t__SGB1928	Reserved (N=1666)	-0.0159718	0.268776	0.898462	-0.0159718	0.269771	0.907661	0.80455
k__Bacteria|p__Firmicutes|c__Clostridia|o__Clostridiales|f__Clostridiaceae|g__Clostridium|s__Clostridium_sp_OM07_10AC|t__SGB4655	Nervous (N=950)	0.00968233	0.362153	0.926293	0.00713643	0.284185	0.91151	7.33137e-05
k__Bacteria|p__Firmicutes|c__Clostridia|o__Clostridiales|f__Ruminococcaceae|g__Ruminococcaceae_unclassified|s__Ruminococcaceae_unclassified_SGB15260|t__SGB15260	Openness (N=1550)	-0.0154121	0.0817924	0.765573	-0.0145795	0.120389	0.822728	0.0828155
k__Bacteria|p__Firmicutes|c__Clostridia|o__Clostridiales|f__Lachnospiraceae|g__Mediterraneibacter|s__Ruminococcus_torques|t__SGB4563_group	Cognitive impairment (N=100)	0.0023172	0.983191	1	0.00011482	0.679902	0.979043	0.270024
k__Bacteria|p__Firmicutes|c__Clostridia|o__Clostridiales|f__Lachnospiraceae|g__Dorea|s__Dorea_longicatena|t__SGB4581	Dementia (N=185)	-0.000591431	0.680365	0.976313	0.00226586	0.916281	1	0.175515
k__Bacteria|p__Firmicutes|c__Clostridia|o__Clostridiales|f__Lachnospiraceae|g__Blautia|s__Blautia_wexlerae|t__SGB4837_group	Alcohol daily frequency	0.0105972	0.104292	0.791323	0.0083949	0.0543659	0.721254	0.0521
k__Bacteria|p__Firmicutes|c__Erysipelotrichia|o__Erysipelotrichales|f__Erysipelotrichaceae|g__Erysipelotrichaceae_unclassified|s__Erysipelotrichaceae_bacterium|t__SGB6836_group	Cigarette usage (N=82)	0.00930555	0.103936	0.790307	0.00879408	0.0873511	0.783819	0.98726
k__Bacteria|p__Proteobacteria|c__Gammaproteobacteria|o__Enterobacterales|f__Enterobacteriaceae|g__Escherichia|s__Escherichia_coli|t__SGB10068	Cigarette frequency	0.0187909	0.0192026	0.567186	0.0198054	0.0325371	0.657562	0.0014
k__Bacteria|p__Firmicutes|c__Clostridia|o__Clostridiales|f__Ruminococcaceae|g__Candidatus_Cibiobacter|s__Candidatus_Cibiobacter_qucibialis|t__SGB15286	Mild anxiety (N=395)	0.000223879	0.454626	0.946435	-0.00437329	0.970998	1	0.121117
k__Bacteria|p__Firmicutes|c__Clostridia|o__Clostridiales|f__Lachnospiraceae|g__Dorea|s__Dorea_formicigenerans|t__SGB4575	Moderate anxiety (N=123)	0.0153449	0.00484452	0.398745	0.0150324	0.00413452	0.378103	0.0681957
k__Bacteria|p__Proteobacteria|c__Betaproteobacteria|o__Burkholderiales|f__Sutterellaceae|g__Sutterella|s__Sutterella_wadsworthensis|t__SGB9286	Severe anxiety (N=59)	0.0391246	0.000434628	0.136546	0.0390904	0.000482485	0.141894	0.998684
k__Bacteria|p__Firmicutes|c__Clostridia|o__Clostridiales|f__Lachnospiraceae|g__Coprococcus|s__Coprococcus_comes|t__SGB4577_group	Mild depression (N=469)	0.00574517	0.321644	0.915968	0.00446018	0.206549	0.878599	0.19323
k__Bacteria|p__Firmicutes|c__Clostridia|o__Clostridiales|f__Clostridiaceae|g__GGB3486|s__GGB3486_SGB4658|t__SGB4658	Moderate depression (N=138)	0.00848069	0.644757	0.971364	0.0049421	0.440923	0.945233	0.87342
k__Bacteria|p__Firmicutes|c__Clostridia|o__Clostridiales|f__Ruminococcaceae|g__GGB9635|s__GGB9635_SGB15102|t__SGB15102	Severe depression (N=89)	-0.00636595	0.580634	0.962823	-0.00580581	0.55172	0.96279	0.105281
k__Bacteria|p__Firmicutes|c__Bacilli|o__Bacilli_unclassified|f__Bacilli_unclassified|g__GGB4773|s__GGB4773_SGB6607|t__SGB6607	Cat (N=960)	-0.00591134	0.567197	0.961682	-0.00578002	0.560308	0.963668	7.33137e-05
k__Bacteria|p__Firmicutes|c__Clostridia|o__Clostridiales|f__Lachnospiraceae|g__Lachnospiraceae_unclassified|s__Lachnospiraceae_bacterium_OM04_12BH|t__SGB4893	Dog (N=1384)	0.00853911	0.284403	0.904762	0.0071834	0.205533	0.878599	0.0542136
k__Bacteria|p__Firmicutes|c__Clostridia|o__Clostridiales|f__Lachnospiraceae|g__Lachnospiraceae_unclassified|s__Lachnospiraceae_bacterium|t__SGB4887	Parakeet (N=157)	-0.00984694	0.414534	0.937462	-0.00971585	0.411077	0.938249	7.33137e-05
k__Bacteria|p__Actinobacteria|c__Coriobacteriia|o__Eggerthellales|f__Eggerthellaceae|g__Slackia|s__Slackia_isoflavoniconvertens|t__SGB14773_group	No pets (N=220)	-0.00504574	0.589281	0.963615	-0.00456047	0.559538	0.963668	7.33137e-05
k__Bacteria|p__Firmicutes|c__Clostridia|o__Clostridiales|f__Ruminococcaceae|g__Gemmiger|s__Gemmiger_SGB15292|t__SGB15292	Cow (N=535)	0.0150432	0.149451	0.834851	0.0150432	0.150858	0.847587	0.783837
k__Bacteria|p__Firmicutes|c__Clostridia|o__Clostridia_unclassified|f__Clostridia_unclassified|g__Clostridia_unclassified|s__Clostridia_unclassified_SGB13999|t__SGB13999	Goat (N=63)	-0.00674184	0.447122	0.944385	-0.00831268	0.534773	0.960889	0.352344
k__Bacteria|p__Firmicutes|c__Clostridia|o__Clostridiales|f__Lachnospiraceae|g__Lachnospiraceae_unclassified|s__Lachnospiraceae_bacterium|t__SGB5062	Pig (N=269)	0.0186729	0.0877513	0.772908	0.0187073	0.0891577	0.785951	0.140872
k__Bacteria|p__Firmicutes|c__Clostridia|o__Clostridiales|f__Ruminococcaceae|g__Ruminococcaceae_unclassified|s__Ruminococcaceae_bacterium|t__SGB15356	Chicken (N=1664)	-0.00640301	0.349662	0.922874	-0.0066411	0.367575	0.929403	0.148875
k__Bacteria|p__Bacteroidetes|c__Bacteroidia|o__Bacteroidales|f__Tannerellaceae|g__Parabacteroides|s__Parabacteroides_massiliensis|t__SGB1945	Duck (N=636)	-0.0344231	0.0151075	0.536115	-0.0316108	0.010346	0.516496	0.949297
k__Bacteria|p__Firmicutes|c__Clostridia|o__Clostridiales|f__Ruminococcaceae|g__GGB9597|s__GGB9597_SGB15022|t__SGB15022	Turkey (N=413)	-0.00676808	0.302077	0.909395	-0.00618362	0.262591	0.905731	0.130827
k__Bacteria|p__Firmicutes|c__Clostridia|o__Clostridiales|f__Clostridiaceae|g__Clostridium|s__Clostridium_sp_AF34_13|t__SGB4659	Sheep (N=51)	0.00361145	0.500694	0.952966	0.0056449	0.681317	0.9791	0.990942
k__Bacteria|p__Bacteroidetes|c__Bacteroidia|o__Bacteroidales|f__Prevotellaceae|g__GGB1244|s__GGB1244_SGB1664|t__SGB1664	Geese (N=82)	-0.00217122	0.745631	0.984662	-0.00260211	0.7863	0.990209	0.195931
k__Bacteria|p__Firmicutes|c__Clostridia|o__Clostridiales|f__Clostridiales_unclassified|g__Clostridiales_unclassified|s__Clostridiales_unclassified_SGB15145|t__SGB15145	Horse (N=468)	0.00794448	0.0239556	0.592849	0.00759731	0.0215806	0.605093	0.234899
k__Bacteria|p__Firmicutes|c__Bacilli|o__Bacilli_unclassified|f__Bacilli_unclassified|g__Bacilli_unclassified|s__Bacilli_bacterium|t__SGB6499	Rabbit (N=176)	-0.017533	0.0729868	0.749736	-0.0171363	0.0712364	0.754603	0.761741
k__Bacteria|p__Firmicutes|c__Clostridia|o__Clostridiales|f__Clostridiaceae|g__Clostridium|s__Clostridium_sp_NSJ_42|t__SGB6174_group	No farm animals (N=171)	0.00918641	0.0915696	0.777239	0.0118464	0.21788	0.887338	7.33137e-05
k__Bacteria|p__Firmicutes|c__Bacilli|o__Bacilli_unclassified|f__Bacilli_unclassified|g__Bacilli_unclassified|s__Bacilli_bacterium|t__SGB6609	Mice (N=820)	-0.00318579	0.795003	0.990228	-0.00268885	0.758453	0.987317	0.00682698
k__Bacteria|p__Firmicutes|c__Bacilli|o__Bacilli_unclassified|f__Bacilli_unclassified|g__GGB4672|s__GGB4672_SGB6461|t__SGB6461	Bat (N=546)	0.00033355	0.93136	1	0.000318874	0.928307	1	7.33137e-05
k__Bacteria|p__Firmicutes|c__Clostridia|o__Clostridiales|f__Ruminococcaceae|g__GGB9691|s__GGB9691_SGB15198|t__SGB15198	Lizard (N=534)	-0.00436952	0.344208	0.922496	-0.00620258	0.513079	0.956618	0.402661
k__Bacteria|p__Firmicutes|c__Clostridia|o__Clostridia_unclassified|f__Clostridia_unclassified|g__Clostridia_unclassified|s__Clostridia_bacterium|t__SGB13979	Snake (N=546)	0.00629861	0.626257	0.967958	0.00535074	0.56676	0.965182	0.617312
k__Bacteria|p__Firmicutes|c__Clostridia|o__Clostridia_unclassified|f__Clostridia_unclassified|g__GGB9758|s__GGB9758_SGB15368|t__SGB15368	Bird (N=660)	-0.014264	0.0822172	0.766625	-0.0147494	0.0933265	0.790016	0.638237
k__Bacteria|p__Firmicutes|c__Clostridia|o__Clostridia_unclassified|f__Clostridia_unclassified|g__Clostridia_unclassified|s__Clostridia_bacterium|t__SGB14252	Possum (N=588)	0.00645338	0.173506	0.854474	0.00645547	0.174399	0.864789	0.276178
k__Bacteria|p__Bacteroidetes|c__Bacteroidia|o__Bacteroidales|f__Rikenellaceae|g__Rikenellaceae_unclassified|s__Rikenellaceae_bacterium|t__SGB2241	Rat (N=590)	-0.0452001	0.000179747	0.0798935	-0.0452001	0.000202501	0.0856284	0.946403
k__Bacteria|p__Firmicutes|c__Clostridia|o__Clostridiales|f__Lachnospiraceae|g__Lachnospiraceae_unclassified|s__Lachnospiraceae_bacterium|t__SGB4750	Squirrel (N=51)	0.0069798	0.326585	0.916589	0.00819823	0.421929	0.941013	0.134273
k__Bacteria|p__Firmicutes|c__Clostridia|o__Clostridiales|f__Clostridiaceae|g__Clostridium|s__Clostridium_sp_AF20_17LB|t__SGB4714	No wild animals (N=591)	0.00614276	0.376877	0.928637	0.00568582	0.380272	0.932915	0.0298761
k__Bacteria|p__Bacteroidetes|c__Bacteroidia|o__Bacteroidales|f__Bacteroidales_unclassified|g__Phocaeicola|s__Phocaeicola_vulgatus|t__SGB1814	Beans	0.00655553	0.79782	0.990598	0.0035751	0.658524	0.976864	0.999808
k__Bacteria|p__Firmicutes|c__Clostridia|o__Clostridiales|f__Ruminococcaceae|g__Ruminococcus|s__Ruminococcus_bicirculans|t__SGB4262	Tortillas	0.0189821	0.182018	0.858677	0.0136758	0.0722675	0.75894	0.99296
k__Bacteria|p__Firmicutes|c__Bacilli|o__Bacilli_unclassified|f__Bacilli_unclassified|g__GGB4706|s__GGB4706_SGB6513|t__SGB6513	Rice	0.0280989	0.0666414	0.735265	0.0280989	0.068758	0.749554	7.33137e-05
k__Bacteria|p__Firmicutes|c__Clostridia|o__Clostridia_unclassified|f__Clostridia_unclassified|g__Clostridia_unclassified|s__Clostridia_bacterium|t__SGB14209	Bread	-0.0338893	0.000219131	0.0892822	-0.0338894	0.000239033	0.0954036	0.404905
k__Bacteria|p__Firmicutes|c__Clostridia|o__Clostridiales|f__Ruminococcaceae|g__GGB9614|s__GGB9614_SGB15049|t__SGB15049	Milk	0.00568896	0.517126	0.954187	0.00417845	0.398998	0.937056	0.555825
k__Bacteria|p__Proteobacteria|c__Alphaproteobacteria|o__Rhizobiales|f__Phyllobacteriaceae|g__GGB38171|s__GGB38171_SGB72433|t__SGB72433_group	Yogurt	0.00316186	0.65332	0.973088	0.00316186	0.653578	0.975983	7.33137e-05
k__Bacteria|p__Firmicutes|c__Clostridia|o__Clostridia_unclassified|f__Clostridia_unclassified|g__GGB9342|s__GGB9342_SGB14306|t__SGB14306	Cream/butter	-0.0335273	0.00536986	0.409895	-0.0329106	0.00498556	0.413585	0.763735
k__Bacteria|p__Firmicutes|c__Clostridia|o__Clostridia_unclassified|f__Clostridia_unclassified|g__Clostridia_unclassified|s__Clostridia_bacterium|t__SGB4395	Cheese	-0.0103302	0.538895	0.9572	-0.0105394	0.569116	0.965406	0.69198
k__Bacteria|p__Firmicutes|c__Clostridia|o__Clostridia_unclassified|f__Clostridia_unclassified|g__Clostridia_unclassified|s__Clostridia_bacterium|t__SGB14202	Eggs	0.00245686	0.602708	0.964664	0.00661807	0.85051	0.996274	0.0993686
k__Bacteria|p__Firmicutes|c__Clostridia|o__Clostridiales|f__Ruminococcaceae|g__GGB9603|s__GGB9603_SGB15035|t__SGB15035	Vegetables	-0.0127393	0.0526506	0.70659	-0.0113083	0.0321324	0.656785	0.207075
k__Bacteria|p__Firmicutes|c__Clostridia|o__Clostridiales|f__Ruminococcaceae|g__GGB9730|s__GGB9730_SGB15291|t__SGB15291	Fruits	-0.00200027	0.758784	0.985866	-0.00176365	0.731752	0.983427	0.0687295
k__Bacteria|p__Firmicutes|c__Clostridia|o__Clostridiales|f__Clostridiaceae|g__GGB3528|s__GGB3528_SGB4713|t__SGB4713	Natural juice	0.00406232	0.488585	0.952046	0.00501337	0.574394	0.965431	0.311561
k__Bacteria|p__Actinobacteria|c__Coriobacteriia|o__Coriobacteriales|f__Atopobiaceae|g__Olsenella|s__Olsenella_sp_GAM18|t__SGB14370_group	Chicken	-0.000887825	0.800361	0.990848	-0.00185751	0.904589	0.999924	7.33137e-05
k__Bacteria|p__Firmicutes|c__Clostridia|o__Clostridiales|f__Ruminococcaceae|g__GGB9709|s__GGB9709_SGB15238|t__SGB15238	Beef/pork	-0.00860967	0.232021	0.881418	-0.00894415	0.251312	0.90052	0.085591
k__Bacteria|p__Firmicutes|c__CFGB1424|o__OFGB1424|f__FGB1424|g__GGB3490|s__GGB3490_SGB4664|t__SGB4664	Ham/sausages/hotdog	0.0157017	0.438726	0.943813	0.0158479	0.444586	0.945958	0.997464
k__Bacteria|p__Firmicutes|c__Clostridia|o__Clostridiales|f__Ruminococcaceae|g__Ruminococcaceae_unclassified|s__Ruminococcaceae_bacterium|t__SGB14908	Fish	0.0033332	0.678638	0.976204	0.0033332	0.678962	0.979043	0.995646
k__Bacteria|p__Firmicutes|c__Clostridia|o__Clostridiales|f__Lachnospiraceae|g__Lachnospiraceae_unclassified|s__Lachnospiraceae_bacterium|t__SGB48005	Diet diversity score	0.0152864	0.486853	0.952001	0.0152864	0.487593	0.953625	0.855157
k__Bacteria|p__Firmicutes|c__Clostridia|o__Clostridiales|f__Ruminococcaceae|g__Agathobaculum|s__Agathobaculum_butyriciproducens|t__SGB14993_group	Living with partner (N=1232)	0.00712034	0.589683	0.963615	0.00519333	0.46746	0.950992	0.0535181
k__Bacteria|p__Firmicutes|c__Clostridia|o__Clostridiales|f__Ruminococcaceae|g__GGB9673|s__GGB9673_SGB15171|t__SGB15171	Number of partners	-0.00112227	0.586821	0.963331	0.0129033	0.973601	1	0.28548
k__Bacteria|p__Firmicutes|c__Clostridia|o__Clostridia_unclassified|f__Clostridia_unclassified|g__Clostridia_unclassified|s__Clostridia_bacterium|t__SGB6343	Grades 1-3 (N=920)	-0.00639975	0.634463	0.969329	-0.00639975	0.635692	0.972985	0.602542
k__Bacteria|p__Firmicutes|c__Bacilli|o__Bacilli_unclassified|f__Bacilli_unclassified|g__Bacilli_unclassified|s__Bacilli_bacterium|t__SGB6447	Grades 4-6 (N=528)	0.00699157	0.654976	0.973301	0.00678814	0.649959	0.975537	0.475337
k__Bacteria|p__Firmicutes|c__Negativicutes|o__Veillonellales|f__Veillonellaceae|g__Veillonella|s__Veillonella_atypica|t__SGB6936	Grades >6 (N=129)	0.027883	0.00885039	0.474666	0.027883	0.00930548	0.499703	7.33137e-05
k__Bacteria|p__Firmicutes|c__Clostridia|o__Clostridiales|f__Ruminococcaceae|g__Ruminococcaceae_unclassified|s__Ruminococcaceae_unclassified_SGB4425|t__SGB4425_group	Friend ties (same building)	0.0229354	0.00139738	0.245492	0.018811	0.000136564	0.0667697	0.653481
k__Bacteria|p__Firmicutes|c__Clostridia|o__Clostridiales|f__Ruminococcaceae|g__Faecalibacterium|s__Faecalibacterium_SGB15345|t__SGB15345	Friend ties (different building)	0.00711158	0.107427	0.794237	0.0113432	0.455576	0.948513	0.148696
k__Bacteria|p__Tenericutes|c__Mollicutes|o__Acholeplasmatales|f__Acholeplasmatales_unclassified|g__Acholeplasmatales_unclassified|s__Acholeplasmatales_unclassified_SGB6584|t__SGB6584	Betweenness (friendship)	0.00217976	0.84323	0.994594	0.00217974	0.843422	0.995837	0.995835
k__Bacteria|p__Firmicutes|c__Clostridia|o__Clostridiales|f__Lachnospiraceae|g__Lachnospira|s__Lachnospira_pectinoschiza|t__SGB5075_group	Transitivity (friendship)	0.0129241	0.126116	0.814778	0.0139946	0.165806	0.859799	0.0733687
k__Bacteria|p__Firmicutes|c__Clostridia|o__Clostridiales|f__Ruminococcaceae|g__Faecalibacterium|s__Faecalibacterium_prausnitzii|t__SGB15323	Familial ties (same building)	-0.000548262	0.22459	0.878511	-0.00893069	0.944889	1	0.591955
k__Bacteria|p__Firmicutes|c__Clostridia|o__Clostridiales|f__Ruminococcaceae|g__Ruminococcaceae_unclassified|s__Ruminococcaceae_bacterium|t__SGB43319	Family ties (different building)	-0.00957265	0.236327	0.884155	-0.00957265	0.237889	0.896313	0.310559
k__Bacteria|p__Firmicutes|c__Bacilli|o__Bacilli_unclassified|f__Bacilli_unclassified|g__Bacilli_unclassified|s__Bacilli_bacterium|t__SGB6421	Betweeness (familial)	-0.00545196	0.668566	0.975092	-0.00545197	0.669004	0.978239	0.940836
k__Bacteria|p__Firmicutes|c__Clostridia|o__Clostridiales|f__Ruminococcaceae|g__GGB9595|s__GGB9595_SGB15017|t__SGB15017	Transitivity (familial)	-0.00780625	0.273859	0.901521	-0.014295	0.552043	0.962964	0.998865
k__Bacteria|p__Bacteroidetes|c__Bacteroidia|o__Bacteroidales|f__Bacteroidaceae|g__Bacteroides|s__Bacteroides_fragilis|t__SGB1853	Degree (all ties)	-0.13196	0.046185	0.686999	-0.13196	0.0517667	0.71559	0.995329
k__Bacteria|p__Firmicutes|c__Clostridia|o__Clostridiales|f__Clostridiaceae|g__Clostridiaceae_unclassified|s__Clostridiaceae_bacterium|t__SGB4269	Clustering coefficient (all ties)	0.0101975	0.270455	0.899602	0.00857321	0.204684	0.878243	7.33137e-05
k__Bacteria|p__Firmicutes|c__Clostridia|o__Clostridiales|f__Lachnospiraceae|g__Lachnospiraceae_unclassified|s__Lachnospiraceae_bacterium|t__SGB4767	Betweenness (all ties)	0.00204966	0.739531	0.983883	0.00133321	0.618964	0.971076	7.33137e-05
k__Bacteria|p__Firmicutes|c__Clostridia|o__Clostridiales|f__Lachnospiraceae|g__Lachnospiraceae_unclassified|s__Lachnospiraceae_bacterium|t__SGB4706	Kin percentage (to third degree)	0.0162322	0.00696224	0.442369	0.0127517	0.000858541	0.191905	0.524322
k__Bacteria|p__Firmicutes|c__Clostridia|o__Clostridiales|f__Ruminococcaceae|g__GGB9631|s__GGB9631_SGB15085|t__SGB15085	Altruism	-0.00459467	0.70082	0.979015	-0.00266565	0.513193	0.956618	0.116302
k__Bacteria|p__Planctomycetes|c__Planctomycetia|o__Pirellulales|f__Pirellulaceae|g__GGB6565|s__GGB6565_SGB9274|t__SGB9274	Risk taking	0.00894872	0.244194	0.886319	0.0073442	0.16821	0.861365	7.33137e-05
k__Bacteria|p__Bacteroidetes|c__Bacteroidia|o__Bacteroidales|f__Bacteroidaceae|g__Bacteroidaceae_unclassified|s__Bacteroidaceae_bacterium|t__SGB1478	Washing hands (N=1603)	0.0323126	0.24191	0.886087	0.0354655	0.293283	0.914441	7.33137e-05
k__Bacteria|p__Firmicutes|c__Clostridia|o__Clostridiales|f__Clostridiaceae|g__Clostridium|s__Clostridium_perfringens|t__SGB6191	Distance to village center	0.0133613	0.272038	0.900324	0.0133613	0.274624	0.909633	0.967017
k__Bacteria|p__Firmicutes|c__CFGB1340|o__OFGB1340|f__FGB1340|g__GGB3256|s__GGB3256_SGB4303|t__SGB4303	Distance to main road	0.00169812	0.530575	0.956273	-0.00635034	0.869067	0.997222	0.863473
k__Bacteria|p__Firmicutes|c__Clostridia|o__Clostridiales|f__Ruminococcaceae|g__Faecalibacterium|s__Faecalibacterium_prausnitzii|t__SGB15317	Number of churches	0.00441096	0.823892	0.992031	0.00114	0.415838	0.939235	0.0777847
k__Bacteria|p__Firmicutes|c__Clostridia|o__Clostridiales|f__Clostridiaceae|g__Clostridium|s__Clostridium_fessum|t__SGB4705	Altitude	0.0205656	0.000256824	0.0999542	0.0176493	3.54942e-05	0.0269476	0.968649
k__Bacteria|p__Firmicutes|c__Clostridia|o__Clostridia_unclassified|f__Clostridia_unclassified|g__Clostridia_unclassified|s__Clostridia_bacterium|t__SGB14005	Travel	-0.00426445	0.709805	0.980398	-0.00410163	0.702301	0.980087	7.33137e-05
k__Bacteria|p__Firmicutes|c__Clostridia|o__Clostridia_unclassified|f__Clostridia_unclassified|g__Clostridia_unclassified|s__Clostridia_bacterium|t__SGB14861	Monthly expenditure	0.00932844	0.334122	0.918392	0.00898272	0.32452	0.920122	0.0169238
k__Bacteria|p__Firmicutes|c__Clostridia|o__Clostridiales|f__Ruminococcaceae|g__GGB9595|s__GGB9595_SGB15019|t__SGB15019	Household size	0.00236239	0.88862	0.998585	0.000712944	0.655652	0.976135	0.172074
k__Bacteria|p__Firmicutes|c__CFGB1218|o__OFGB1218|f__FGB1218|g__GGB2983|s__GGB2983_SGB3965|t__SGB3965	Household wealth index	0.00099318	0.85417	0.995745	0.000845928	0.831459	0.994771	0.919566
k__Bacteria|p__Firmicutes|c__Clostridia|o__Clostridiales|f__Ruminococcaceae|g__GGB9631|s__GGB9631_SGB15087|t__SGB15087	TV (N=958)	-0.00579636	0.385561	0.931502	-0.00827308	0.544551	0.961951	0.209004
k__Bacteria|p__Firmicutes|c__Clostridia|o__Clostridiales|f__Ruminococcaceae|g__GGB9627|s__GGB9627_SGB15081|t__SGB15081	No electronics (N=89)	0.0107601	0.324235	0.916385	0.0107601	0.325394	0.920328	7.33137e-05
k__Bacteria|p__Bacteroidetes|c__Bacteroidia|o__Bacteroidales|f__Tannerellaceae|g__Parabacteroides|s__Parabacteroides_distasonis|t__SGB1934	Earth/Sand floor (N=594)	-0.00420831	0.681081	0.976313	-0.00420831	0.681251	0.9791	7.33137e-05
k__Bacteria|p__Firmicutes|c__Clostridia|o__Clostridiales|f__Lachnospiraceae|g__Blautia|s__Blautia_SGB4815|t__SGB4815_group	Ceramic floor (N=151)	0.019496	0.140149	0.826692	0.0165378	0.110742	0.811621	7.33137e-05
k__Bacteria|p__Firmicutes|c__Clostridia|o__Clostridia_unclassified|f__Clostridia_unclassified|g__Clostridia_unclassified|s__Clostridia_bacterium|t__SGB13997	Glass windows (N=86)	0.0406483	0.020134	0.571081	0.0403689	0.0200143	0.597054	7.33137e-05
k__Bacteria|p__Firmicutes|c__Negativicutes|o__Veillonellales|f__Veillonellaceae|g__Veillonella|s__Veillonella_dispar|t__SGB6952	Unfinished windows (N=59)	0.0213506	0.0225268	0.587212	0.0213506	0.0230823	0.615344	0.0116114
k__Bacteria|p__Firmicutes|c__Clostridia|o__Clostridia_unclassified|f__Clostridia_unclassified|g__Clostridia_unclassified|s__Clostridia_bacterium|t__SGB14253	Clay/mud walls (N=1256)	-0.00508625	0.568839	0.961812	-0.00527303	0.583342	0.966144	0.864127
k__Bacteria|p__Firmicutes|c__Clostridia|o__Clostridiales|f__Ruminococcaceae|g__Gemmiger|s__Gemmiger_formicilis|t__SGB15300	Cement walls (N=402)	0.0134082	0.147668	0.834203	0.0121177	0.124615	0.827389	7.33137e-05
k__Bacteria|p__Firmicutes|c__Clostridia|o__Clostridiales|f__Lachnospiraceae|g__GGB3623|s__GGB3623_SGB4900|t__SGB4900	Concrete roof (N=37)	0.0122837	0.410574	0.936328	0.00929405	0.277419	0.910418	0.121874
k__Bacteria|p__Firmicutes|c__Clostridia|o__Clostridiales|f__Lachnospiraceae|g__Lachnospiraceae_unclassified|s__Lachnospiraceae_bacterium|t__SGB5060	Sleeping rooms	-6.3646e-05	0.989841	1	-6.36537e-05	0.989852	1	0.999579
k__Bacteria|p__Firmicutes|c__Erysipelotrichia|o__Erysipelotrichales|f__Erysipelotrichaceae|g__Holdemanella|s__Holdemanella_biformis|t__SGB6806_group	Spring(protected) (N=1441)	0.00688567	0.857751	0.995745	-0.00132731	0.453926	0.947952	0.0711158
k__Bacteria|p__Firmicutes|c__Clostridia|o__Clostridiales|f__Ruminococcaceae|g__GGB9636|s__GGB9636_SGB15107|t__SGB15107	Tube well (N=91)	-0.0135148	0.215731	0.874515	-0.0116071	0.162265	0.85849	7.04259e-05
k__Bacteria|p__Firmicutes|c__Bacilli|o__Bacilli_unclassified|f__Bacilli_unclassified|g__Bacilli_unclassified|s__Bacilli_bacterium|t__SGB6521	Dug well(unprotected) (N=32)	-0.00463256	0.804335	0.991087	-0.00463253	0.804711	0.992114	7.33137e-05
k__Bacteria|p__Bacteroidetes|c__Bacteroidia|o__Bacteroidales|f__Rikenellaceae|g__Rikenellaceae_unclassified|s__Rikenellaceae_bacterium|t__SGB2229	Hemoglobin A1c	-0.036965	0.0272609	0.607678	-0.0356392	0.0425729	0.695281	7.33137e-05
k__Bacteria|p__Firmicutes|c__Clostridia|o__Clostridia_unclassified|f__Clostridia_unclassified|g__GGB9284|s__GGB9284_SGB14237|t__SGB14237	Mean arterial pressure	-0.00856617	0.377227	0.928811	-0.00923424	0.414561	0.938958	0.0737626
k__Bacteria|p__Firmicutes|c__Erysipelotrichia|o__Erysipelotrichales|f__Erysipelotrichaceae|g__GGB4888|s__GGB4888_SGB6837|t__SGB6837	Body mass index	-0.021354	0.0630143	0.728142	-0.021354	0.065144	0.743086	7.33137e-05
k__Bacteria|p__Firmicutes|c__Clostridia|o__Clostridia_unclassified|f__Clostridia_unclassified|g__Clostridia_unclassified|s__Clostridia_bacterium|t__SGB14256	Heart rate	-0.047918	0.217183	0.87495	-0.0311354	0.264887	0.906609	0.740497
k__Bacteria|p__Firmicutes|c__Clostridia|o__Clostridia_unclassified|f__Clostridia_unclassified|g__GGB9288|s__GGB9288_SGB14243|t__SGB14243	Oxygen saturation	-0.011837	0.0245269	0.594738	-0.011837	0.0249486	0.625035	0.0963507
k__Bacteria|p__Firmicutes|c__Clostridia|o__Clostridiales|f__Ruminococcaceae|g__Ruminococcaceae_unclassified|s__Ruminococcaceae_bacterium|t__SGB14834	Hemoglobin total	0.00840543	0.471147	0.950189	0.00849735	0.476681	0.952686	7.33137e-05
k__Bacteria|p__Firmicutes|c__Firmicutes_unclassified|o__Firmicutes_unclassified|f__Firmicutes_unclassified|g__Firmicutes_unclassified|s__Firmicutes_bacterium_AF16_15|t__SGB4993	Poor (N=223)	0.000297697	0.973002	1	0.000242852	0.967991	1	0.147146
k__Bacteria|p__Firmicutes|c__Clostridia|o__Clostridia_unclassified|f__Clostridia_unclassified|g__Clostridia_unclassified|s__Clostridia_bacterium|t__SGB15377	Fair (N=969)	-0.0139197	0.0680389	0.738279	-0.0139197	0.068536	0.749159	0.419342
k__Bacteria|p__Firmicutes|c__Clostridia|o__Clostridiales|f__Clostridiaceae|g__Butyricicoccus|s__Butyricicoccus_SGB14990|t__SGB14990	Very good (N=79)	0.00631703	0.438542	0.943813	0.00629263	0.43764	0.944185	7.33137e-05
k__Bacteria|p__Firmicutes|c__Clostridia|o__Clostridiales|f__Lachnospiraceae|g__GGB3474|s__GGB3474_SGB4637|t__SGB4637	Excellent (N=132)	-0.00360461	0.657814	0.973833	-0.00360461	0.658037	0.97675	0.627695
k__Bacteria|p__Firmicutes|c__Clostridia|o__Clostridia_unclassified|f__Clostridia_unclassified|g__Clostridia_unclassified|s__Clostridia_bacterium|t__SGB15385	Cough (N=413)	-0.00455573	0.503162	0.953188	-0.00936069	0.750688	0.986302	7.33137e-05
k__Bacteria|p__Firmicutes|c__Clostridia|o__Clostridiales|f__Ruminococcaceae|g__GGB9618|s__GGB9618_SGB15065|t__SGB15065	Bristol stool scale	-0.0066639	0.22633	0.879497	-0.00798205	0.319367	0.919486	0.0738327
k__Bacteria|p__Firmicutes|c__Clostridia|o__Clostridiales|f__Ruminococcaceae|g__GGB9642|s__GGB9642_SGB15119|t__SGB15119	Diarrhea (N=85)	0.00133234	0.825758	0.992271	0.00160447	0.854713	0.996476	0.161453
k__Bacteria|p__Firmicutes|c__Clostridia|o__Clostridia_unclassified|f__Clostridia_unclassified|g__Clostridia_unclassified|s__Clostridia_bacterium|t__SGB15370	Diabetes (N=40)	0.00702942	0.126756	0.815829	0.00893196	0.261811	0.905375	7.33137e-05
k__Bacteria|p__Firmicutes|c__Clostridia|o__Clostridiales|f__Lachnospiraceae|g__GGB3746|s__GGB3746_SGB5089|t__SGB5089	Allergies (N=124)	0.00625432	0.497558	0.952715	0.0062543	0.49809	0.954364	0.138364
k__Bacteria|p__Firmicutes|c__Bacilli|o__Lactobacillales|f__Streptococcaceae|g__Streptococcus|s__Streptococcus_equinus|t__SGB8022	Heart disease (N=59)	0.0204044	0.299936	0.909395	0.0224679	0.350399	0.925328	0.532305
k__Bacteria|p__Firmicutes|c__Clostridia|o__Clostridia_unclassified|f__Clostridia_unclassified|g__Clostridia_unclassified|s__Clostridia_bacterium|t__SGB15374	Asthma (N=62)	0.00188735	0.725397	0.981715	0.00188735	0.725576	0.983129	0.182586
k__Bacteria|p__Firmicutes|c__Bacilli|o__Bacilli_unclassified|f__Bacilli_unclassified|g__GGB4710|s__GGB4710_SGB6522|t__SGB6522	Stomach illness (N=261)	0.00430098	0.679804	0.976313	0.00676009	0.802994	0.991799	7.33137e-05
k__Bacteria|p__Firmicutes|c__Clostridia|o__Clostridiales|f__Lachnospiraceae|g__Coprococcus|s__Coprococcus_eutactus|t__SGB5121	Intestinal illness (N=103)	0.0139691	0.138788	0.825992	0.0139691	0.139541	0.84207	0.08722
k__Bacteria|p__Firmicutes|c__Clostridia|o__Clostridia_unclassified|f__Clostridia_unclassified|g__GGB9067|s__GGB9067_SGB13986|t__SGB13986	Arthritis (N=43)	-0.00732331	0.627145	0.968081	-0.00732331	0.627678	0.97164	0.901213
k__Bacteria|p__Firmicutes|c__Clostridia|o__Clostridia_unclassified|f__Clostridia_unclassified|g__Clostridia_unclassified|s__Clostridia_unclassified_SGB4373|t__SGB4373	Painkillers (N=1184)	-0.0320813	0.00557453	0.412106	-0.0325548	0.00667123	0.455201	0.348658
k__Bacteria|p__Firmicutes|c__Clostridia|o__Clostridia_unclassified|f__Clostridia_unclassified|g__Clostridia_unclassified|s__Clostridia_bacterium|t__SGB53819	Antibiotics (N=242)	-0.00527924	0.419328	0.938663	-0.00527924	0.420322	0.940233	0.156276
k__Bacteria|p__Firmicutes|c__Clostridia|o__Clostridiales|f__Clostridiaceae|g__Clostridium|s__Clostridium_sp_AF27_2AA|t__SGB4712	Anti-diarrheal (N=60)	-0.00480033	0.899512	0.998894	-0.00136105	0.791417	0.990491	0.0455602
k__Bacteria|p__Bacteroidetes|c__Bacteroidia|o__Bacteroidales|f__Prevotellaceae|g__Prevotella|s__Prevotella_stercorea|t__SGB1679	Anti-parasitic (N=49)	0.0525214	3.18738e-05	0.0254431	0.0523213	0.000581367	0.159082	0.922153
k__Bacteria|p__Firmicutes|c__Clostridia|o__Clostridia_unclassified|f__Clostridia_unclassified|g__Clostridia_unclassified|s__Clostridia_bacterium|t__SGB3988	Anti-fungal (N=41)	-0.000337317	0.767898	0.986893	0.00265258	0.971074	1	7.33137e-05
k__Bacteria|p__Firmicutes|c__CFGB11737|o__OFGB11737|f__FGB11737|g__GGB34228|s__GGB34228_SGB72916|t__SGB72916	Vitamins (N=335)	-0.00382449	0.205716	0.869705	-0.00713056	0.541159	0.961369	0.172613
k__Bacteria|p__Firmicutes|c__Clostridia|o__Clostridiales|f__Ruminococcaceae|g__GGB9590|s__GGB9590_SGB15012|t__SGB15012	Anti-hypertensive (N=82)	0.0108566	0.487369	0.952001	0.00937828	0.423226	0.941335	0.0422732
k__Bacteria|p__Firmicutes|c__Clostridia|o__Clostridia_unclassified|f__Clostridia_unclassified|g__Clostridia_unclassified|s__Clostridia_bacterium|t__SGB14291	Reserved (N=1666)	0.00856157	0.606062	0.965185	0.00856157	0.606564	0.969214	0.669737
k__Bacteria|p__Firmicutes|c__Clostridia|o__Clostridiales|f__Clostridiaceae|g__Clostridiaceae_unclassified|s__Clostridiaceae_unclassified_SGB4769|t__SGB4769	Nervous (N=950)	-0.00939944	0.172042	0.854133	-0.00869728	0.14965	0.846665	0.680878
k__Bacteria|p__Firmicutes|c__Clostridia|o__Clostridiales|f__Ruminococcaceae|g__GGB9621|s__GGB9621_SGB15073|t__SGB15073	Openness (N=1550)	0.0057004	0.489442	0.952287	0.00522407	0.451578	0.947601	0.112364
k__Bacteria|p__Firmicutes|c__Bacilli|o__Bacilli_unclassified|f__Bacilli_unclassified|g__Bacilli_unclassified|s__Bacilli_bacterium|t__SGB6606	Cognitive impairment (N=100)	0.00115227	0.919994	1	0.00157818	0.941767	1	7.33137e-05
k__Bacteria|p__Firmicutes|c__Clostridia|o__Clostridiales|f__Lachnospiraceae|g__Lachnospiraceae_unclassified|s__Lachnospiraceae_unclassified_SGB4882|t__SGB4882	Dementia (N=185)	0.00604431	0.438443	0.943813	0.00553085	0.397548	0.937056	0.0238419
k__Bacteria|p__Proteobacteria|c__CFGB2394|o__OFGB2394|f__FGB2394|g__GGB6544|s__GGB6544_SGB9243|t__SGB9243	Alcohol daily frequency	-0.000675794	0.954057	1	-0.000675783	0.954095	1	0.890347
k__Bacteria|p__Firmicutes|c__Clostridia|o__Clostridiales|f__Clostridiaceae|g__Clostridium|s__Clostridium_ventriculi|t__SGB6190	Cigarette usage (N=82)	0.0223093	0.177077	0.856038	0.0223093	0.178937	0.865108	0.543341
k__Bacteria|p__Firmicutes|c__CFGB1798|o__OFGB1798|f__FGB1798|g__GGB4769|s__GGB4769_SGB6602|t__SGB6602	Cigarette frequency	0.0207356	0.204418	0.869187	0.0207356	0.206651	0.878599	0.0744631
k__Bacteria|p__Firmicutes|c__Clostridia|o__Clostridiales|f__Ruminococcaceae|g__GGB9635|s__GGB9635_SGB15101|t__SGB15101	Mild anxiety (N=395)	0.00428705	0.49159	0.952302	-0.00599811	0.669399	0.978239	0.557061
k__Bacteria|p__Firmicutes|c__Bacilli|o__Bacilli_unclassified|f__Bacilli_unclassified|g__GGB4750|s__GGB4750_SGB6579|t__SGB6579	Moderate anxiety (N=123)	-0.00635627	0.636731	0.969866	-0.00635628	0.637019	0.973192	0.16916
k__Bacteria|p__Firmicutes|c__Clostridia|o__Clostridiales|f__Lachnospiraceae|g__Dorea|s__Dorea_longicatena|t__SGB4582_group	Severe anxiety (N=59)	0.0115047	0.169558	0.852447	0.00790905	0.0696546	0.751071	0.0966037
k__Bacteria|p__Firmicutes|c__Clostridia|o__Clostridiales|f__Ruminococcaceae|g__GGB9632|s__GGB9632_SGB15089|t__SGB15089	Mild depression (N=469)	0.0042015	0.697087	0.978094	0.00366895	0.659585	0.977217	0.0590345
k__Bacteria|p__Firmicutes|c__Clostridia|o__Clostridiales|f__Lachnospiraceae|g__Blautia|s__Blautia_massiliensis|t__SGB4826_group	Moderate depression (N=138)	0.00295536	0.753775	0.985307	0.00255875	0.719833	0.982702	0.0429039
k__Bacteria|p__Firmicutes|c__Clostridia|o__Clostridia_unclassified|f__Clostridia_unclassified|g__Clostridia_unclassified|s__Clostridia_bacterium|t__SGB15038	Severe depression (N=89)	0.00882059	0.245088	0.886603	0.00937987	0.275916	0.91003	0.888002
k__Bacteria|p__Firmicutes|c__Clostridia|o__Clostridiales|f__Clostridiaceae|g__Clostridiaceae_unclassified|s__Clostridiaceae_bacterium_OM08_6BH|t__SGB4768	Cat (N=960)	0.00406802	0.53295	0.956626	0.00337267	0.458584	0.949013	7.33137e-05
k__Bacteria|p__Firmicutes|c__Clostridia|o__Clostridiales|f__Ruminococcaceae|g__GGB9701|s__GGB9701_SGB15218|t__SGB15218	Dog (N=1384)	0.00199936	0.878636	0.997491	0.00199936	0.878809	0.997901	0.0905813
k__Bacteria|p__Firmicutes|c__Clostridia|o__Clostridiales|f__Lachnospiraceae|g__Fusicatenibacter|s__Fusicatenibacter_saccharivorans|t__SGB4874	Parakeet (N=157)	-0.00273256	0.50771	0.953188	-0.0047479	0.708442	0.980909	0.0489047
k__Bacteria|p__Firmicutes|c__Bacilli|o__Lactobacillales|f__Lactobacillaceae|g__Ligilactobacillus|s__Ligilactobacillus_ruminis|t__SGB7061	No pets (N=220)	0.00535701	0.652259	0.972792	0.00535701	0.652616	0.975983	0.284163
k__Bacteria|p__Firmicutes|c__Clostridia|o__Clostridia_unclassified|f__Clostridia_unclassified|g__Clostridia_unclassified|s__Clostridia_bacterium|t__SGB14190	Cow (N=535)	-0.00821366	0.686269	0.976464	-0.00929017	0.782886	0.990003	0.693478
k__Bacteria|p__Firmicutes|c__Clostridia|o__Clostridiales|f__Ruminococcaceae|g__Ruminococcaceae_unclassified|s__Ruminococcaceae_unclassified_SGB69291|t__SGB69291	Goat (N=63)	0.0168941	0.192522	0.864878	0.0167341	0.190049	0.870238	0.0619733
k__Bacteria|p__Firmicutes|c__Clostridia|o__Clostridiales|f__Ruminococcaceae|g__GGB9687|s__GGB9687_SGB15191|t__SGB15191	Pig (N=269)	-0.0275911	0.0216892	0.582458	-0.0260263	0.0157779	0.574493	0.064247
k__Bacteria|p__Firmicutes|c__Clostridia|o__Clostridiales|f__Ruminococcaceae|g__Ruminococcaceae_unclassified|s__Ruminococcaceae_bacterium|t__SGB15084	Chicken (N=1664)	0.0141752	0.479892	0.951667	0.0114956	0.388018	0.934973	0.136579
k__Bacteria|p__Firmicutes|c__Clostridia|o__Clostridiales|f__Ruminococcaceae|g__GGB9604|s__GGB9604_SGB15036|t__SGB15036	Duck (N=636)	0.00497164	0.741735	0.983883	0.00497164	0.742191	0.985264	0.998049
k__Bacteria|p__Firmicutes|c__Clostridia|o__Clostridiales|f__Ruminococcaceae|g__Ruminococcaceae_unclassified|s__Ruminococcaceae_unclassified_SGB15233|t__SGB15233	Turkey (N=413)	-0.00415796	0.0369712	0.654637	-0.0251184	0.790259	0.99029	0.0259808
k__Bacteria|p__Firmicutes|c__Clostridia|o__Clostridiales|f__Ruminococcaceae|g__GGB9636|s__GGB9636_SGB15108|t__SGB15108	Sheep (N=51)	-0.0262227	0.0783513	0.758458	-0.0313907	0.234959	0.894901	0.569605
k__Bacteria|p__Firmicutes|c__Clostridia|o__Clostridiales|f__Ruminococcaceae|g__GGB9637|s__GGB9637_SGB15111|t__SGB15111	Geese (N=82)	0.0106128	0.306781	0.910573	0.0103038	0.295848	0.915391	0.256838
k__Bacteria|p__Firmicutes|c__Bacilli|o__Bacilli_unclassified|f__Bacilli_unclassified|g__GGB4651|s__GGB4651_SGB6438|t__SGB6438	Horse (N=468)	-0.00267472	0.89248	0.998868	-0.00267474	0.892655	0.999203	7.33137e-05
k__Bacteria|p__Firmicutes|c__Clostridia|o__Clostridiales|f__Ruminococcaceae|g__GGB9705|s__GGB9705_SGB15224|t__SGB15224	Rabbit (N=176)	-0.00632403	0.172162	0.854133	-0.00681417	0.221837	0.888214	0.0731912
k__Bacteria|p__Firmicutes|c__Clostridia|o__Clostridiales|f__Lachnospiraceae|g__Coprococcus|s__Coprococcus_eutactus|t__SGB5117	No farm animals (N=171)	0.0050587	0.570124	0.962186	0.00649139	0.702217	0.980087	0.536234
k__Bacteria|p__Firmicutes|c__Clostridia|o__Clostridia_unclassified|f__Clostridia_unclassified|g__Clostridia_unclassified|s__Clostridia_bacterium|t__SGB4365	Mice (N=820)	-0.000803648	0.85742	0.995745	-0.00272265	0.964674	1	7.33137e-05
k__Bacteria|p__Firmicutes|c__Clostridia|o__Clostridiales|f__Clostridiales_unclassified|g__Clostridiales_unclassified|s__Clostridiales_bacterium_KLE1615|t__SGB5090_group	Bat (N=546)	-0.00716433	0.402832	0.93564	-0.00731737	0.415697	0.939235	0.917702
k__Bacteria|p__Firmicutes|c__Clostridia|o__Clostridiales|f__Lachnospiraceae|g__Lachnospira|s__Lachnospira_sp_NSJ_43|t__SGB5087	Lizard (N=534)	0.0149383	0.0565566	0.715315	0.0149334	0.0569723	0.728122	0.0805305
k__Bacteria|p__Bacteroidetes|c__Bacteroidia|o__Bacteroidales|f__Bacteroidaceae|g__Bacteroides|s__Bacteroides_uniformis|t__SGB1836_group	Snake (N=546)	0.0193543	0.66981	0.975358	0.00435915	0.110748	0.811621	0.028552
k__Bacteria|p__Firmicutes|c__Clostridia|o__Clostridiales|f__Ruminococcaceae|g__GGB9618|s__GGB9618_SGB15064|t__SGB15064	Bird (N=660)	-0.0158084	0.0166435	0.550755	-0.0161088	0.0193663	0.591906	0.232903
k__Bacteria|p__Elusimicrobia|c__Elusimicrobia|o__Elusimicrobiales|f__Elusimicrobiales_unclassified|g__Elusimicrobiales_unclassified|s__Elusimicrobiales_bacterium|t__SGB19692	Possum (N=588)	-0.0121842	0.587844	0.963615	-0.0118765	0.582763	0.966144	7.33137e-05
k__Bacteria|p__Firmicutes|c__Clostridia|o__Clostridiales|f__Clostridiaceae|g__Clostridium|s__Clostridium_sp_AM33_3|t__SGB4711	Rat (N=590)	0.00219311	0.997429	1	-1.9407e-05	0.724872	0.983117	0.920298
k__Bacteria|p__Firmicutes|c__Clostridia|o__Clostridia_unclassified|f__Clostridia_unclassified|g__Clostridia_unclassified|s__Clostridia_bacterium|t__SGB14311	Squirrel (N=51)	-0.01762	0.0370542	0.655808	-0.0187562	0.0570463	0.728122	7.33137e-05
k__Bacteria|p__Firmicutes|c__Clostridia|o__Clostridia_unclassified|f__Clostridia_unclassified|g__GGB9059|s__GGB9059_SGB13976|t__SGB13976	No wild animals (N=591)	-0.0425963	0.000103485	0.0550711	-0.0440331	0.000208384	0.0876423	0.869676
k__Bacteria|p__Firmicutes|c__Clostridia|o__Clostridiales|f__Ruminococcaceae|g__GGB9699|s__GGB9699_SGB15216|t__SGB15216	Beans	0.00820384	0.586301	0.963279	0.00664166	0.508076	0.955308	0.767639
k__Bacteria|p__Firmicutes|c__Bacilli|o__Bacilli_unclassified|f__Bacilli_unclassified|g__Bacilli_unclassified|s__Bacilli_bacterium|t__SGB6529	Tortillas	0.0016279	0.598353	0.964078	0.00562233	0.895286	0.999353	7.33137e-05
k__Bacteria|p__Firmicutes|c__Clostridia|o__Clostridia_unclassified|f__Clostridia_unclassified|g__Clostridia_unclassified|s__Clostridia_bacterium|t__SGB14193	Rice	-0.0138138	0.1996	0.867817	-0.013788	0.271439	0.908894	0.91734
k__Bacteria|p__Firmicutes|c__Clostridia|o__Clostridia_unclassified|f__Clostridia_unclassified|g__Clostridia_unclassified|s__Clostridia_bacterium|t__SGB14017	Bread	0.0112033	0.393673	0.933798	0.0112033	0.394935	0.936362	0.478284
k__Bacteria|p__Firmicutes|c__Bacilli|o__Bacilli_unclassified|f__Bacilli_unclassified|g__Bacilli_unclassified|s__Bacilli_bacterium|t__SGB6503	Milk	-0.00230931	0.631946	0.968836	-0.00545536	0.842356	0.995796	0.430754
k__Bacteria|p__Firmicutes|c__Clostridia|o__Clostridiales|f__Lachnospiraceae|g__Blautia|s__Blautia_faecis|t__SGB4820	Yogurt	0.00350787	0.900319	0.998894	0.00152455	0.775997	0.988681	7.33137e-05
k__Bacteria|p__Firmicutes|c__Clostridia|o__Clostridia_unclassified|f__Clostridia_unclassified|g__Clostridia_unclassified|s__Clostridia_bacterium|t__SGB6370	Cream/butter	0.0254215	0.126406	0.815199	0.022657	0.096723	0.794116	0.622999
k__Bacteria|p__Lentisphaerae|c__Lentisphaeria|o__Lentisphaeria_unclassified|f__Lentisphaeria_unclassified|g__Lentisphaeria_unclassified|s__Lentisphaeria_bacterium|t__SGB9209	Cheese	-0.0425366	0.17364	0.854474	-0.038152	0.440314	0.945198	0.999066
k__Bacteria|p__Firmicutes|c__Clostridia|o__Clostridiales|f__Lachnospiraceae|g__Anaerobutyricum|s__Anaerobutyricum_hallii|t__SGB4532	Eggs	0.0223771	0.0266105	0.604575	0.0223771	0.0285195	0.643875	0.135085
k__Bacteria|p__Firmicutes|c__Clostridia|o__Clostridiales|f__Lachnospiraceae|g__Mediterraneibacter|s__Mediterraneibacter_sp_gm002|t__SGB4553	Vegetables	0.0193421	0.0469161	0.688476	0.0184789	0.0410444	0.688882	0.846482
k__Bacteria|p__Firmicutes|c__Clostridia|o__Clostridiales|f__Lachnospiraceae|g__Lachnospiraceae_unclassified|s__Lachnospiraceae_bacterium|t__SGB4648	Fruits	-0.00883784	0.0629884	0.728142	0.0235025	0.610685	0.969672	0.582894
k__Bacteria|p__Firmicutes|c__Bacilli|o__Bacilli_unclassified|f__Bacilli_unclassified|g__Bacilli_unclassified|s__Bacilli_bacterium|t__SGB6868	Natural juice	-0.02428	0.270141	0.899602	-0.0240497	0.268819	0.907443	0.0501381
k__Bacteria|p__Firmicutes|c__Clostridia|o__Clostridia_unclassified|f__Clostridia_unclassified|g__Clostridia_unclassified|s__Clostridia_unclassified_SGB4374|t__SGB4374	Chicken	-0.0221615	0.510858	0.953211	-0.0218399	0.506418	0.954614	0.791007
k__Bacteria|p__Bacteroidetes|c__Bacteroidia|o__Bacteroidales|f__Rikenellaceae|g__GGB1617|s__GGB1617_SGB2214|t__SGB2214	Beef/pork	-0.036376	0.00612476	0.422496	-0.0370125	0.00737609	0.469883	0.230232
k__Bacteria|p__Kiritimatiellaeota|c__Kiritimatiellae|o__Kiritimatiellae_unclassified|f__Kiritimatiellae_unclassified|g__Kiritimatiellae_unclassified|s__Kiritimatiellae_bacterium|t__SGB17364	Ham/sausages/hotdog	-0.0286029	0.096424	0.782313	-0.0286029	0.0974861	0.79551	0.219094
k__Bacteria|p__Firmicutes|c__Clostridia|o__Clostridiales|f__Ruminococcaceae|g__GGB9634|s__GGB9634_SGB15099|t__SGB15099	Fish	0.00262292	0.363695	0.926498	-0.00868026	0.802083	0.991567	0.108138
k__Bacteria|p__Firmicutes|c__Bacilli|o__Bacilli_unclassified|f__Bacilli_unclassified|g__GGB4693|s__GGB4693_SGB6491|t__SGB6491	Diet diversity score	-0.0154118	0.781906	0.988369	-0.00667624	0.567929	0.965406	0.419517
k__Bacteria|p__Firmicutes|c__Clostridia|o__Clostridiales|f__Ruminococcaceae|g__GGB3185|s__GGB3185_SGB4208|t__SGB4208	Living with partner (N=1232)	0.00351599	0.838197	0.993978	0.00254706	0.778465	0.989366	0.997616
k__Bacteria|p__Firmicutes|c__Bacilli|o__Bacilli_unclassified|f__Bacilli_unclassified|g__GGB4700|s__GGB4700_SGB6506|t__SGB6506	Number of partners	0.000555067	0.776507	0.987534	-0.00400246	0.9702	1	7.33137e-05
k__Bacteria|p__Firmicutes|c__Bacilli|o__Bacilli_unclassified|f__Bacilli_unclassified|g__Bacilli_unclassified|s__Bacilli_bacterium|t__SGB58483	Grades 1-3 (N=920)	NA	NA	NA	NA	NA	NA	NA
k__Bacteria|p__Firmicutes|c__Clostridia|o__Clostridia_unclassified|f__Clostridia_unclassified|g__Clostridia_unclassified|s__Clostridia_bacterium|t__SGB14078	Grades 4-6 (N=528)	-0.0115974	0.600959	0.964552	-0.0151829	0.689832	0.979569	0.806091
k__Bacteria|p__Proteobacteria|c__Alphaproteobacteria|o__Alphaproteobacteria_unclassified|f__Alphaproteobacteria_unclassified|g__Alphaproteobacteria_unclassified|s__Alphaproteobacteria_bacterium|t__SGB9324	Grades >6 (N=129)	0.00545077	0.759851	0.986109	0.00427292	0.69723	0.979798	0.0800343
k__Bacteria|p__Firmicutes|c__Clostridia|o__Clostridiales|f__Ruminococcaceae|g__Ruminococcus|s__Ruminococcus_sp_JE7A12|t__SGB4272	Friend ties (same building)	-0.00605213	0.67089	0.975527	-0.00613457	0.677857	0.979043	0.0184205
k__Bacteria|p__Firmicutes|c__Clostridia|o__Clostridia_unclassified|f__Clostridia_unclassified|g__GGB4569|s__GGB4569_SGB6312|t__SGB6312	Friend ties (different building)	-0.0132764	0.675772	0.976097	-0.0132764	0.676618	0.979043	7.33137e-05
k__Bacteria|p__Firmicutes|c__Bacilli|o__Bacilli_unclassified|f__Bacilli_unclassified|g__GGB4714|s__GGB4714_SGB6528|t__SGB6528	Betweenness (friendship)	0.00139506	0.894342	0.998894	0.00404926	0.967224	1	7.33137e-05
k__Bacteria|p__Firmicutes|c__Bacilli|o__Bacilli_unclassified|f__Bacilli_unclassified|g__GGB4713|s__GGB4713_SGB6526|t__SGB6526	Transitivity (friendship)	-0.00546595	0.408125	0.93564	-0.00969833	0.654508	0.976135	0.0768373
k__Bacteria|p__Firmicutes|c__Clostridia|o__Clostridiales|f__Lachnospiraceae|g__GGB3617|s__GGB3617_SGB4891|t__SGB4891	Familial ties (same building)	-0.0054198	0.692048	0.977414	-0.00483231	0.659838	0.977224	0.916457
k__Bacteria|p__Firmicutes|c__Clostridia|o__Clostridia_unclassified|f__Clostridia_unclassified|g__Clostridia_unclassified|s__Clostridia_unclassified_SGB4367|t__SGB4367	Family ties (different building)	-0.0139566	0.139654	0.826228	-0.014266	0.150399	0.847587	0.408861
k__Bacteria|p__Firmicutes|c__Bacilli|o__Bacilli_unclassified|f__Bacilli_unclassified|g__GGB4638|s__GGB4638_SGB6417|t__SGB6417	Betweeness (familial)	-0.0140306	0.56822	0.961691	-0.0140306	0.56954	0.965406	0.0511287
k__Bacteria|p__Firmicutes|c__Bacilli|o__Bacilli_unclassified|f__Bacilli_unclassified|g__GGB4701|s__GGB4701_SGB6508|t__SGB6508	Transitivity (familial)	-0.00813943	0.496066	0.95243	-0.00829871	0.505092	0.954489	0.887239
k__Bacteria|p__Proteobacteria|c__Alphaproteobacteria|o__Alphaproteobacteria_unclassified|f__Alphaproteobacteria_unclassified|g__Alphaproteobacteria_unclassified|s__Alphaproteobacteria_bacterium|t__SGB9311	Degree (all ties)	-0.0645837	0.0305298	0.631161	-0.0500401	0.028054	0.640575	0.0334281
k__Bacteria|p__Candidatus_Melainabacteria|c__Candidatus_Melainabacteria_unclassified|o__Candidatus_Gastranaerophilales|f__Candidatus_Gastranaerophilales_unclassified|g__Candidatus_Gastranaerophilales_unclassified|s__Candidatus_Gastranaerophilales_bacterium|t__SGB8629	Clustering coefficient (all ties)	0.013501	0.402055	0.935509	0.0127723	0.377504	0.932039	0.898673
k__Bacteria|p__Bacteroidetes|c__Bacteroidia|o__Bacteroidales|f__Prevotellaceae|g__Prevotellamassilia|s__Prevotellamassilia_timonensis|t__SGB1477_group	Betweenness (all ties)	0.0614443	1.78256e-06	0.00232411	0.0614443	2.19111e-06	0.00280994	6.18156e-05
k__Bacteria|p__Bacteroidetes|c__CFGB671|o__OFGB671|f__FGB671|g__GGB1669|s__GGB1669_SGB2285|t__SGB2285	Kin percentage (to third degree)	0.00227086	0.866708	0.996616	0.00237658	0.873215	0.99738	0.883351
k__Bacteria|p__Firmicutes|c__Clostridia|o__Clostridiales|f__Lachnospiraceae|g__Lachnospiraceae_unclassified|s__Lachnospiraceae_unclassified_SGB4904|t__SGB4904	Altruism	-0.0102276	0.515172	0.95364	-0.00988528	0.515165	0.957017	0.999639
k__Bacteria|p__Firmicutes|c__Clostridia|o__Clostridia_unclassified|f__Clostridia_unclassified|g__Clostridia_unclassified|s__Clostridia_bacterium|t__SGB14110	Risk taking	-0.00625773	0.706633	0.979827	-0.00753427	0.760215	0.98762	6.30497e-05
k__Bacteria|p__Firmicutes|c__Clostridia|o__Clostridia_unclassified|f__Clostridia_unclassified|g__Clostridia_unclassified|s__Clostridia_bacterium|t__SGB4329	Washing hands (N=1603)	0.00464205	0.782363	0.988369	0.00464203	0.782614	0.989981	0.479273
k__Bacteria|p__Firmicutes|c__Clostridia|o__Clostridiales|f__Clostridiaceae|g__Butyricicoccus|s__Butyricicoccus_sp_AM29_23AC|t__SGB14991	Distance to village center	-0.0140202	0.0593815	0.720222	-0.0140126	0.061291	0.734691	0.185649
k__Bacteria|p__Firmicutes|c__Clostridia|o__Clostridia_unclassified|f__Clostridia_unclassified|g__Clostridia_unclassified|s__Clostridia_bacterium|t__SGB14263	Distance to main road	-0.0274067	0.00857529	0.469464	-0.0274067	0.00921734	0.499703	0.0985773
k__Bacteria|p__Firmicutes|c__Clostridia|o__Clostridia_unclassified|f__Clostridia_unclassified|g__Clostridia_unclassified|s__Clostridia_bacterium|t__SGB14081	Number of churches	-0.0787331	0.0027085	0.331064	-0.0787331	0.00362107	0.359491	0.834295
k__Bacteria|p__Firmicutes|c__Clostridia|o__Clostridia_unclassified|f__Clostridia_unclassified|g__Clostridia_unclassified|s__Clostridia_unclassified_SGB20792|t__SGB20792	Altitude	-0.00887476	0.46159	0.948322	-0.00887476	0.4621	0.949854	0.872776
k__Bacteria|p__Firmicutes|c__Clostridia|o__Clostridia_unclassified|f__Clostridia_unclassified|g__GGB9278|s__GGB9278_SGB14230|t__SGB14230	Travel	-0.0077199	0.518953	0.954344	-0.00771989	0.519481	0.958479	0.999268
k__Bacteria|p__Firmicutes|c__Clostridia|o__Clostridiales|f__Ruminococcaceae|g__GGB9636|s__GGB9636_SGB15109|t__SGB15109	Monthly expenditure	0.000901983	0.12578	0.814457	-0.0249875	0.966233	1	0.785838
k__Bacteria|p__Firmicutes|c__Clostridia|o__Clostridiales|f__Lachnospiraceae|g__GGB3632|s__GGB3632_SGB4920|t__SGB4920	Household size	0.0235219	0.00581661	0.414873	0.0212467	0.00296229	0.336334	0.313241
k__Bacteria|p__Firmicutes|c__Clostridia|o__Clostridiales|f__Ruminococcaceae|g__GGB9677|s__GGB9677_SGB15180|t__SGB15180	Household wealth index	-0.0167371	0.177034	0.856038	-0.0167814	0.183438	0.866564	0.556887
k__Bacteria|p__Firmicutes|c__Clostridia|o__Clostridia_unclassified|f__Clostridia_unclassified|g__Clostridia_unclassified|s__Clostridia_bacterium|t__SGB14004	TV (N=958)	0.0024803	0.821822	0.992031	0.0024803	0.821997	0.993866	0.113696
k__Bacteria|p__Firmicutes|c__Clostridia|o__Clostridia_unclassified|f__Clostridia_unclassified|g__Clostridia_unclassified|s__Clostridia_bacterium|t__SGB14001	No electronics (N=89)	-0.0216816	0.297381	0.908678	-0.0216815	0.299584	0.916563	0.012301
k__Bacteria|p__Firmicutes|c__Bacilli|o__Bacilli_unclassified|f__Bacilli_unclassified|g__Bacilli_unclassified|s__Bacilli_bacterium|t__SGB6517	Earth/Sand floor (N=594)	0.0146973	0.674611	0.976025	0.00707537	0.653065	0.975983	0.832972
k__Bacteria|p__Verrucomicrobia|c__Opitutae|o__Opitutales|f__Opitutales_unclassified|g__GGB6128|s__GGB6128_SGB8774|t__SGB8774	Ceramic floor (N=151)	0.00673019	0.786634	0.989153	0.00673019	0.787189	0.990209	7.33137e-05
k__Bacteria|p__Firmicutes|c__Clostridia|o__Clostridia_unclassified|f__Clostridia_unclassified|g__Clostridia_unclassified|s__Clostridia_unclassified_SGB6385|t__SGB6385	Glass windows (N=86)	0.017488	0.30634	0.910573	0.0192554	0.356105	0.926375	0.0253396
k__Bacteria|p__Firmicutes|c__Clostridia|o__Clostridiales|f__Ruminococcaceae|g__GGB9635|s__GGB9635_SGB15100|t__SGB15100	Unfinished windows (N=59)	-0.0217548	0.072115	0.747151	-0.0180379	0.0480673	0.709329	0.0494903
k__Bacteria|p__Firmicutes|c__Clostridia|o__Clostridiales|f__Lachnospiraceae|g__Lachnospiraceae_unclassified|s__Lachnospiraceae_unclassified_SGB26919|t__SGB26919	Clay/mud walls (N=1256)	-0.00605473	0.506551	0.953188	-0.00605473	0.507488	0.955258	7.33137e-05
k__Bacteria|p__Proteobacteria|c__Alphaproteobacteria|o__Alphaproteobacteria_unclassified|f__Alphaproteobacteria_unclassified|g__Alphaproteobacteria_unclassified|s__Alphaproteobacteria_bacterium|t__SGB9320	Cement walls (N=402)	0.0316063	0.522278	0.954974	-0.0121585	0.232604	0.893864	7.33137e-05
k__Bacteria|p__Firmicutes|c__Clostridia|o__Clostridia_unclassified|f__Clostridia_unclassified|g__Clostridia_unclassified|s__Clostridia_bacterium|t__SGB14242	Concrete roof (N=37)	0.0192388	0.269919	0.89952	0.0193279	0.272037	0.909053	0.357446
k__Bacteria|p__Firmicutes|c__Bacilli|o__Bacilli_unclassified|f__Bacilli_unclassified|g__GGB4676|s__GGB4676_SGB6465|t__SGB6465	Sleeping rooms	-0.03337	0.0239452	0.592849	-0.03337	0.024881	0.624841	0.719924
k__Bacteria|p__Firmicutes|c__Clostridia|o__Clostridia_unclassified|f__Clostridia_unclassified|g__GGB4549|s__GGB4549_SGB6271|t__SGB6271	Spring(protected) (N=1441)	0.0227192	0.941034	1	-0.00159659	0.371627	0.930713	0.446432
k__Bacteria|p__Firmicutes|c__Clostridia|o__Clostridia_unclassified|f__Clostridia_unclassified|g__Clostridia_unclassified|s__Clostridia_unclassified_SGB13993|t__SGB13993	Tube well (N=91)	-0.0129097	0.413488	0.937462	-0.0129441	0.416245	0.939235	0.84108
k__Bacteria|p__Firmicutes|c__Clostridia|o__Clostridia_unclassified|f__Clostridia_unclassified|g__Clostridia_unclassified|s__Clostridia_bacterium|t__SGB3989	Dug well(unprotected) (N=32)	-0.0105433	0.230301	0.881155	-0.0110243	0.253699	0.901948	0.163542
k__Bacteria|p__Proteobacteria|c__Alphaproteobacteria|o__Alphaproteobacteria_unclassified|f__Alphaproteobacteria_unclassified|g__Alphaproteobacteria_unclassified|s__Alphaproteobacteria_bacterium|t__SGB9323	Hemoglobin A1c	0.00182214	0.962608	1	0.000604879	0.888464	0.999203	0.793743
k__Bacteria|p__Firmicutes|c__Clostridia|o__Clostridia_unclassified|f__Clostridia_unclassified|g__Clostridia_unclassified|s__Clostridia_bacterium|t__SGB14185	Mean arterial pressure	-0.0115338	0.347491	0.922874	-0.0115338	0.349186	0.924559	0.504114
k__Bacteria|p__Firmicutes|c__Clostridia|o__Clostridia_unclassified|f__Clostridia_unclassified|g__Clostridia_unclassified|s__Clostridia_unclassified_SGB4372|t__SGB4372	Body mass index	0.000349393	0.985974	1	-0.00028292	0.98273	1	0.826801
k__Bacteria|p__Firmicutes|c__Clostridia|o__Clostridia_unclassified|f__Clostridia_unclassified|g__Clostridia_unclassified|s__Clostridia_unclassified_SGB6293|t__SGB6293	Heart rate	0.032315	0.642254	0.970755	0.00763948	0.0812597	0.772527	0.981661
k__Bacteria|p__Firmicutes|c__Clostridia|o__Clostridia_unclassified|f__Clostridia_unclassified|g__Clostridia_unclassified|s__Clostridia_bacterium|t__SGB14216	Oxygen saturation	0.0162959	0.688826	0.976964	-0.00869475	0.587717	0.966653	0.448463
k__Bacteria|p__Bacteroidetes|c__Bacteroidia|o__Bacteroidales|f__Bacteroidaceae|g__Bacteroidaceae_unclassified|s__Bacteroidaceae_bacterium|t__SGB1404	Hemoglobin total	-0.0165809	0.0304644	0.630947	-0.0165738	0.0307615	0.650794	0.991059
k__Bacteria|p__Firmicutes|c__Clostridia|o__Clostridia_unclassified|f__Clostridia_unclassified|g__Clostridia_unclassified|s__Clostridia_bacterium|t__SGB14832	Poor (N=223)	-0.0172474	0.292878	0.90795	-0.0172885	0.296261	0.915759	0.760286
k__Bacteria|p__Firmicutes|c__Clostridia|o__Clostridiales|f__Lachnospiraceae|g__Lachnospiraceae_unclassified|s__Lachnospiraceae_bacterium|t__SGB4906	Fair (N=969)	0.00539751	0.528832	0.956128	0.00531014	0.524857	0.95899	0.815996
k__Bacteria|p__Firmicutes|c__Bacilli|o__Bacilli_unclassified|f__Bacilli_unclassified|g__GGB4669|s__GGB4669_SGB6458|t__SGB6458	Very good (N=79)	0.00687578	0.716417	0.981307	0.00516878	0.626608	0.971427	0.102728
k__Bacteria|p__Firmicutes|c__Clostridia|o__Clostridia_unclassified|f__Clostridia_unclassified|g__Clostridia_unclassified|s__Clostridia_bacterium|t__SGB3940	Excellent (N=132)	-0.0183162	0.0320056	0.634196	-0.0183162	0.0328715	0.658672	0.263672
k__Bacteria|p__Firmicutes|c__Bacilli|o__Bacilli_unclassified|f__Bacilli_unclassified|g__Bacilli_unclassified|s__Bacilli_unclassified_SGB6478|t__SGB6478	Cough (N=413)	0.00790425	0.490513	0.952302	0.00788143	0.490891	0.954129	0.530806
k__Bacteria|p__Firmicutes|c__Clostridia|o__Clostridia_unclassified|f__Clostridia_unclassified|g__Clostridia_unclassified|s__Clostridia_bacterium|t__SGB14215	Bristol stool scale	0.0141641	0.539453	0.9572	0.00709071	0.259799	0.904216	0.790901
k__Bacteria|p__Firmicutes|c__Clostridia|o__Clostridiales|f__Ruminococcaceae|g__Ruminococcus|s__Ruminococcus_champanellensis|t__SGB4418	Diarrhea (N=85)	-0.0260782	0.0441124	0.681981	-0.0261125	0.0454373	0.702465	0.99973
k__Bacteria|p__Firmicutes|c__Clostridia|o__Clostridiales|f__Ruminococcaceae|g__GGB9634|s__GGB9634_SGB15097|t__SGB15097	Diabetes (N=40)	0.00126959	0.567764	0.961682	-0.00813211	0.939762	1	0.495657
k__Bacteria|p__Firmicutes|c__Clostridia|o__Clostridiales|f__Ruminococcaceae|g__Pseudoruminococcus|s__Pseudoruminococcus_massiliensis|t__SGB4280	Allergies (N=124)	-0.00936647	0.535263	0.957017	-0.0110144	0.60414	0.968918	0.152148
k__Bacteria|p__Firmicutes|c__Clostridia|o__Clostridia_unclassified|f__Clostridia_unclassified|g__GGB9347|s__GGB9347_SGB14313|t__SGB14313	Heart disease (N=59)	-0.0200914	0.0412547	0.672649	-0.0205141	0.0480542	0.70928	0.381719
k__Bacteria|p__Firmicutes|c__Clostridia|o__Clostridiales|f__Lachnospiraceae|g__Anaerotignum|s__Anaerotignum_faecicola|t__SGB5190	Asthma (N=62)	0.0155156	0.0193531	0.567653	0.0154623	0.0192433	0.591684	0.0987054
k__Bacteria|p__Firmicutes|c__Clostridia|o__Clostridia_unclassified|f__Clostridia_unclassified|g__Clostridia_unclassified|s__Clostridia_bacterium|t__SGB47307	Stomach illness (N=261)	-0.00349163	0.544381	0.958102	0.0141733	0.888085	0.999203	0.987147
k__Bacteria|p__Firmicutes|c__Clostridia|o__Clostridiales|f__Ruminococcaceae|g__Ruminococcaceae_unclassified|s__Ruminococcaceae_bacterium|t__SGB15355	Intestinal illness (N=103)	0.00619054	0.492089	0.952302	0.0103536	0.704316	0.980253	0.0881778
k__Bacteria|p__Firmicutes|c__Clostridia|o__Clostridiales|f__Lachnospiraceae|g__Faecalicatena|s__Faecalicatena_fissicatena|t__SGB4871_group	Arthritis (N=43)	-0.00043521	0.635049	0.969581	-0.00434817	0.963689	1	7.33137e-05
k__Bacteria|p__Bacteroidetes|c__Bacteroidia|o__Bacteroidales|f__Bacteroidales_unclassified|g__Bacteroidales_unclassified|s__Bacteroidales_unclassified_SGB2076|t__SGB2076	Painkillers (N=1184)	-0.0368557	0.143118	0.829429	-0.0368557	0.145135	0.845448	0.802809
k__Bacteria|p__Firmicutes|c__Bacilli|o__Bacilli_unclassified|f__Bacilli_unclassified|g__Bacilli_unclassified|s__Bacilli_unclassified_SGB6502|t__SGB6502	Antibiotics (N=242)	0.0131599	0.54709	0.958272	0.0112924	0.480595	0.953166	0.665306
k__Bacteria|p__Firmicutes|c__Clostridia|o__Clostridiales|f__Ruminococcaceae|g__Ruminococcaceae_unclassified|s__Ruminococcaceae_bacterium|t__SGB15353	Anti-diarrheal (N=60)	-0.00887807	0.511546	0.953237	-0.00991937	0.641745	0.973829	0.943188
k__Bacteria|p__Firmicutes|c__Clostridia|o__Clostridiales|f__Ruminococcaceae|g__Ruminococcaceae_unclassified|s__Ruminococcaceae_unclassified_SGB69292|t__SGB69292	Anti-parasitic (N=49)	-0.0198795	0.828937	0.992543	-0.00425359	0.346528	0.923745	0.865978
k__Bacteria|p__Firmicutes|c__Clostridia|o__Clostridiales|f__Ruminococcaceae|g__GGB13580|s__GGB13580_SGB20916|t__SGB20916	Anti-fungal (N=41)	0.0296084	0.0649384	0.732912	0.0296084	0.0667744	0.745062	0.42952
k__Bacteria|p__Firmicutes|c__Clostridia|o__Clostridiales|f__Lachnospiraceae|g__Lachnospiraceae_unclassified|s__Lachnospiraceae_bacterium|t__SGB48024	Vitamins (N=335)	0.00867134	0.209298	0.87139	0.0092122	0.242035	0.896933	0.0665261
k__Bacteria|p__Firmicutes|c__Clostridia|o__Clostridiales|f__Ruminococcaceae|g__GGB9697|s__GGB9697_SGB15213|t__SGB15213	Anti-hypertensive (N=82)	-0.000915192	0.982972	1	-0.000380604	0.959527	1	7.33137e-05
k__Bacteria|p__Firmicutes|c__Clostridia|o__Clostridia_unclassified|f__Clostridia_unclassified|g__Clostridia_unclassified|s__Clostridia_bacterium|t__SGB13987	Reserved (N=1666)	-0.00760085	0.566171	0.961599	-0.0087105	0.618783	0.971073	0.381562
k__Bacteria|p__Firmicutes|c__Clostridia|o__Clostridiales|f__Eubacteriaceae|g__Eubacterium|s__Eubacterium_sp_AF22_8LB|t__SGB6816	Nervous (N=950)	0.000841732	0.920942	1	0.000844157	0.921936	1	0.0738406
k__Bacteria|p__Firmicutes|c__Clostridia|o__Clostridiales|f__Eubacteriaceae|g__Eubacteriaceae_unclassified|s__Eubacteriaceae_bacterium|t__SGB5058	Openness (N=1550)	0.000277834	0.989036	1	0.000277849	0.989073	1	0.998859
k__Bacteria|p__Firmicutes|c__Clostridia|o__Clostridiales|f__Ruminococcaceae|g__Ruminococcaceae_unclassified|s__Ruminococcaceae_bacterium|t__SGB4419	Cognitive impairment (N=100)	0.00710068	0.637377	0.969866	0.0070397	0.6357	0.972985	0.90479
k__Bacteria|p__Firmicutes|c__Clostridia|o__Clostridiales|f__Ruminococcaceae|g__GGB9591|s__GGB9591_SGB15013|t__SGB15013	Dementia (N=185)	-0.000842993	0.661064	0.974276	-0.00490096	0.940675	1	7.33137e-05
k__Bacteria|p__Firmicutes|c__CFGB2950|o__OFGB2950|f__FGB2950|g__GGB9291|s__GGB9291_SGB14248|t__SGB14248	Alcohol daily frequency	-0.0151544	0.324741	0.916385	-0.0151544	0.32657	0.920584	7.33137e-05
k__Bacteria|p__Firmicutes|c__Clostridia|o__Clostridiales|f__Lachnospiraceae|g__Roseburia|s__Roseburia_sp_AM59_24XD|t__SGB4654	Cigarette usage (N=82)	0.0312195	0.0346764	0.646342	0.0312195	0.0363332	0.674981	7.33137e-05
k__Bacteria|p__Firmicutes|c__Bacilli|o__Bacilli_unclassified|f__Bacilli_unclassified|g__Bacilli_unclassified|s__Bacilli_bacterium|t__SGB6427	Cigarette frequency	0.00979569	0.690824	0.977268	0.0095758	0.685382	0.979438	0.568754
k__Bacteria|p__Firmicutes|c__Clostridia|o__Clostridia_unclassified|f__Clostridia_unclassified|g__Clostridia_unclassified|s__Clostridia_bacterium|t__SGB14205	Mild anxiety (N=395)	-0.00450443	0.784969	0.988922	-0.00340142	0.724623	0.983054	0.426171
k__Bacteria|p__Firmicutes|c__Clostridia|o__Clostridia_unclassified|f__Clostridia_unclassified|g__Clostridia_unclassified|s__Clostridia_bacterium|t__SGB13978	Moderate anxiety (N=123)	-0.010632	0.540929	0.957413	-0.0114233	0.57216	0.965431	7.33137e-05
k__Bacteria|p__Firmicutes|c__Clostridia|o__Clostridia_unclassified|f__Clostridia_unclassified|g__Clostridia_unclassified|s__Clostridia_bacterium|t__SGB14199	Severe anxiety (N=59)	-0.00205714	0.81738	0.99154	-0.00252614	0.855912	0.996487	0.0443104
k__Bacteria|p__Firmicutes|c__Clostridia|o__Clostridiales|f__Lachnospiraceae|g__Roseburia|s__Roseburia_hominis|t__SGB4936	Mild depression (N=469)	0.00382638	0.645267	0.971477	0.00358023	0.622929	0.971076	0.0895629
k__Bacteria|p__Firmicutes|c__Bacilli|o__Bacilli_unclassified|f__Bacilli_unclassified|g__GGB4678|s__GGB4678_SGB6468|t__SGB6468	Moderate depression (N=138)	-0.00699381	0.648084	0.972154	-0.00861128	0.711675	0.981474	0.972228
k__Bacteria|p__Firmicutes|c__Clostridia|o__Clostridia_unclassified|f__Clostridia_unclassified|g__Clostridia_unclassified|s__Clostridia_bacterium|t__SGB14011	Severe depression (N=89)	0.0117903	0.44919	0.944938	0.0117903	0.450462	0.947215	7.33137e-05
k__Bacteria|p__Firmicutes|c__Clostridia|o__Clostridia_unclassified|f__Clostridia_unclassified|g__Clostridia_unclassified|s__Clostridia_bacterium|t__SGB4153	Cat (N=960)	-0.0070515	0.606711	0.965185	-0.00641186	0.572308	0.965431	0.0830354
k__Bacteria|p__Firmicutes|c__Clostridia|o__Clostridia_unclassified|f__Clostridia_unclassified|g__Clostridia_unclassified|s__Clostridia_bacterium|t__SGB14136	Dog (N=1384)	-0.0138295	0.239209	0.885179	-0.0138295	0.240219	0.896452	7.33137e-05
k__Bacteria|p__Firmicutes|c__Clostridia|o__Clostridiales|f__Ruminococcaceae|g__GGB9633|s__GGB9633_SGB15091|t__SGB15091	Parakeet (N=157)	-0.00900173	0.450914	0.945295	-0.0148679	0.73159	0.983389	0.999927
k__Bacteria|p__Firmicutes|c__Bacilli|o__Bacilli_unclassified|f__Bacilli_unclassified|g__Bacilli_unclassified|s__Bacilli_bacterium|t__SGB6452	No pets (N=220)	-0.0857072	0.00587404	0.414873	-0.0872147	0.00900699	0.499703	0.579714
k__Bacteria|p__Firmicutes|c__Clostridia|o__Clostridia_unclassified|f__Clostridia_unclassified|g__Clostridia_unclassified|s__Clostridia_bacterium|t__SGB14250	Cow (N=535)	-0.00164295	0.878111	0.997472	-0.00164294	0.87829	0.997843	0.999767
k__Bacteria|p__Firmicutes|c__Bacilli|o__Bacilli_unclassified|f__Bacilli_unclassified|g__Bacilli_unclassified|s__Bacilli_bacterium|t__SGB6486	Goat (N=63)	0.00516279	0.977709	1	0.000577688	0.802426	0.991574	0.186853
k__Bacteria|p__Firmicutes|c__Clostridia|o__Clostridiales|f__Ruminococcaceae|g__Ruminococcaceae_unclassified|s__Ruminococcaceae_unclassified_SGB15257|t__SGB15257	Pig (N=269)	0.0051099	0.0410692	0.671302	-0.0253646	0.835863	0.994978	0.557618
k__Bacteria|p__Actinobacteria|c__Actinobacteria|o__Bifidobacteriales|f__Bifidobacteriaceae|g__Bifidobacterium|s__Bifidobacterium_adolescentis|t__SGB17244	Chicken (N=1664)	-0.0113256	0.316427	0.913785	-0.0102349	0.270532	0.908345	0.2885
k__Bacteria|p__Firmicutes|c__Clostridia|o__Clostridiales|f__Ruminococcaceae|g__Faecalibacterium|s__Faecalibacterium_prausnitzii|t__SGB15322	Duck (N=636)	-0.00728214	0.386159	0.931553	-0.00585117	0.302296	0.917295	0.0366564
k__Bacteria|p__Firmicutes|c__Clostridia|o__Clostridia_unclassified|f__Clostridia_unclassified|g__Clostridia_unclassified|s__Clostridia_bacterium|t__SGB4122	Turkey (N=413)	-0.00913386	0.622984	0.967398	-0.00891711	0.615499	0.970473	0.998894
k__Bacteria|p__Bacteroidetes|c__Bacteroidia|o__Bacteroidales|f__Rikenellaceae|g__Alistipes|s__Alistipes_senegalensis|t__SGB2296	Sheep (N=51)	-0.0154585	0.213295	0.873012	-0.0150424	0.39241	0.936008	0.390082
k__Bacteria|p__Bacteroidetes|c__Bacteroidia|o__Bacteroidales|f__Prevotellaceae|g__GGB12985|s__GGB12985_SGB20152|t__SGB20152	Geese (N=82)	0.0365849	0.000773036	0.1833	0.0365849	0.00090746	0.19449	0.226259
k__Bacteria|p__Actinobacteria|c__Actinobacteria|o__Bifidobacteriales|f__Bifidobacteriaceae|g__Bifidobacterium|s__Bifidobacterium_pseudocatenulatum|t__SGB17237	Horse (N=468)	0.0172287	0.402526	0.93564	0.015757	0.372295	0.93093	7.33137e-05
k__Bacteria|p__Bacteroidetes|c__Bacteroidia|o__Bacteroidales|f__Odoribacteraceae|g__Butyricimonas|s__Butyricimonas_faecalis|t__SGB1782	Rabbit (N=176)	-0.00517054	0.562569	0.961096	-0.00400283	0.493846	0.954129	0.102281
k__Bacteria|p__Firmicutes|c__Bacilli|o__Lactobacillales|f__Enterococcaceae|g__Enterococcus|s__Enterococcus_faecium|t__SGB7967	No farm animals (N=171)	0.0319094	0.26456	0.896466	0.0319094	0.269218	0.907454	0.610558
k__Bacteria|p__Firmicutes|c__Clostridia|o__Clostridiales|f__Ruminococcaceae|g__Ruminococcaceae_unclassified|s__Ruminococcaceae_unclassified_SGB4191|t__SGB4191	Mice (N=820)	0.00721185	0.37276	0.927917	0.00721185	0.373235	0.931377	0.999538
k__Bacteria|p__Proteobacteria|c__Deltaproteobacteria|o__Desulfovibrionales|f__Desulfovibrionaceae|g__Bilophila|s__Bilophila_wadsworthia|t__SGB15452	Bat (N=546)	0.00249826	0.85752	0.995745	0.00188902	0.812736	0.993211	0.436088
k__Bacteria|p__Firmicutes|c__Clostridia|o__Clostridia_unclassified|f__Clostridia_unclassified|g__Clostridia_unclassified|s__Clostridia_unclassified_SGB14196|t__SGB14196	Lizard (N=534)	-0.0331759	0.122278	0.810423	-0.0322218	0.117452	0.820443	0.631891
k__Bacteria|p__Bacteroidetes|c__Bacteroidia|o__Bacteroidales|f__Rikenellaceae|g__Alistipes|s__Alistipes_putredinis|t__SGB2318	Snake (N=546)	-0.0113116	0.813085	0.991087	-0.0049306	0.630295	0.971963	0.0113396
k__Bacteria|p__Firmicutes|c__Bacilli|o__Bacilli_unclassified|f__Bacilli_unclassified|g__GGB4708|s__GGB4708_SGB6518|t__SGB6518	Bird (N=660)	0.0316694	0.00709036	0.444135	0.0317676	0.0815878	0.773091	0.304406
k__Bacteria|p__Firmicutes|c__Clostridia|o__Clostridiales|f__Lachnospiraceae|g__Blautia|s__Blautia_sp_AF19_10LB|t__SGB4810	Possum (N=588)	0.0295286	0.0494936	0.695719	0.027753	0.0377351	0.677277	7.33137e-05
k__Bacteria|p__Firmicutes|c__Clostridia|o__Clostridiales|f__Ruminococcaceae|g__Ruminococcaceae_unclassified|s__Ruminococcaceae_bacterium|t__SGB4300	Rat (N=590)	0.016373	0.0617974	0.725857	0.0165548	0.0660691	0.744704	0.995423
k__Bacteria|p__Firmicutes|c__Clostridia|o__Clostridia_unclassified|f__Clostridia_unclassified|g__Clostridia_unclassified|s__Clostridia_bacterium|t__SGB4350	Squirrel (N=51)	0.0151611	0.57874	0.962823	0.015161	0.57995	0.965832	0.936101
k__Bacteria|p__Firmicutes|c__Clostridia|o__Clostridiales|f__Lachnospiraceae|g__GGB3614|s__GGB3614_SGB4886|t__SGB4886	No wild animals (N=591)	-0.0128832	0.124943	0.813418	-0.0136309	0.146548	0.845816	0.244559
k__Bacteria|p__Firmicutes|c__Clostridia|o__Clostridiales|f__Lachnospiraceae|g__Roseburia|s__Roseburia_sp_AF02_12|t__SGB4938	Beans	0.022075	0.113299	0.801308	0.0205158	0.0929355	0.790016	0.0414213
k__Bacteria|p__Bacteroidetes|c__Bacteroidia|o__Bacteroidales|f__Bacteroidaceae|g__Bacteroidaceae_unclassified|s__Bacteroidaceae_bacterium|t__SGB1474	Tortillas	0.0325951	0.283009	0.904454	0.0268848	0.205903	0.878599	0.0151689
k__Bacteria|p__Firmicutes|c__Negativicutes|o__Veillonellales|f__Veillonellaceae|g__Megasphaera|s__Megasphaera_elsdenii|t__SGB5862	Rice	-0.0326766	0.711088	0.980767	0.00845944	0.420716	0.940317	0.999689
k__Bacteria|p__Firmicutes|c__Clostridia|o__Clostridia_unclassified|f__Clostridia_unclassified|g__GGB3278|s__GGB3278_SGB4328|t__SGB4328	Bread	0.00409361	0.748902	0.98489	0.00409358	0.749191	0.986022	0.999881
k__Bacteria|p__Bacteroidetes|c__Bacteroidia|o__Bacteroidales|f__Rikenellaceae|g__Alistipes|s__Alistipes_shahii|t__SGB2295	Milk	-0.00530025	0.562559	0.961096	-0.00766528	0.691523	0.979609	0.495428
k__Bacteria|p__Proteobacteria|c__Epsilonproteobacteria|o__Campylobacterales|f__Campylobacteraceae|g__Campylobacteraceae_unclassified|s__Campylobacteraceae_bacterium|t__SGB19434	Yogurt	-0.0451059	0.31162	0.912109	-0.0441376	0.30875	0.917711	0.999767
k__Bacteria|p__Firmicutes|c__Negativicutes|o__Veillonellales|f__Veillonellaceae|g__Allisonella|s__Allisonella_histaminiformans|t__SGB5843	Cream/butter	0.0313557	0.00368651	0.364168	0.029636	0.00326116	0.348041	0.456895
k__Bacteria|p__Bacteroidetes|c__Bacteroidia|o__Bacteroidales|f__Bacteroidaceae|g__Bacteroides|s__Bacteroides_xylanisolvens|t__SGB1867	Cheese	0.0201197	0.588681	0.963615	0.010548	0.41313	0.938475	0.622614
k__Bacteria|p__Firmicutes|c__Clostridia|o__Clostridiales|f__Ruminococcaceae|g__GGB9710|s__GGB9710_SGB15239|t__SGB15239	Eggs	0.0281936	0.243499	0.886087	0.0262219	0.224849	0.88938	0.253115
k__Bacteria|p__Firmicutes|c__Clostridia|o__Clostridia_unclassified|f__Clostridia_unclassified|g__Clostridia_unclassified|s__Clostridia_bacterium|t__SGB14255	Vegetables	-0.000812911	0.930109	1	-0.00115085	0.950696	1	0.111535
k__Bacteria|p__Firmicutes|c__Clostridia|o__Clostridiales|f__Clostridiaceae|g__Clostridium|s__Clostridium_sp_AM22_11AC|t__SGB4749	Fruits	0.00434378	0.729895	0.982284	0.00434378	0.73048	0.983279	7.33137e-05
k__Bacteria|p__Bacteroidetes|c__Bacteroidia|o__Bacteroidales|f__Bacteroidaceae|g__Bacteroides|s__Bacteroides_thetaiotaomicron|t__SGB1861	Natural juice	-0.000323623	0.991785	1	-0.000144029	0.981551	1	0.16241
k__Bacteria|p__Firmicutes|c__Clostridia|o__Clostridiales|f__Ruminococcaceae|g__Ruminococcus|s__Ruminococcus_callidus|t__SGB4422	Chicken	0.00713381	0.578575	0.962823	0.00559388	0.489437	0.95372	0.694459
k__Bacteria|p__Firmicutes|c__Clostridia|o__Clostridia_unclassified|f__Clostridia_unclassified|g__Clostridia_unclassified|s__Clostridia_bacterium|t__SGB4155	Beef/pork	0.00716968	0.500461	0.952881	0.00716968	0.501005	0.954364	0.0536412
k__Bacteria|p__Bacteroidetes|c__Bacteroidia|o__Bacteroidales|f__Bacteroidaceae|g__Bacteroides|s__Bacteroides_ovatus|t__SGB1871	Ham/sausages/hotdog	0.00588163	0.643809	0.970848	0.0068555	0.771329	0.98836	0.328478
k__Bacteria|p__Firmicutes|c__Clostridia|o__Clostridiales|f__Lachnospiraceae|g__GGB13294|s__GGB13294_SGB20534|t__SGB20534	Fish	-0.0412463	0.405694	0.93564	-0.0412465	0.409432	0.938235	0.483491
k__Bacteria|p__Firmicutes|c__Clostridia|o__Clostridiales|f__Ruminococcaceae|g__GGB3343|s__GGB3343_SGB4423|t__SGB4423	Diet diversity score	0.0433393	0.125085	0.813562	0.0424971	0.123642	0.826502	0.917661
k__Bacteria|p__Firmicutes|c__Negativicutes|o__Acidaminococcales|f__Acidaminococcaceae|g__GGB4251|s__GGB4251_SGB5752|t__SGB5752	Living with partner (N=1232)	-0.0527997	0.284927	0.904964	-0.0527997	0.28914	0.912951	7.33137e-05
k__Bacteria|p__Candidatus_Melainabacteria|c__Candidatus_Melainabacteria_unclassified|o__Candidatus_Gastranaerophilales|f__Candidatus_Gastranaerophilales_unclassified|g__Candidatus_Gastranaerophilales_unclassified|s__Candidatus_Gastranaerophilales_bacterium|t__SGB49026	Number of partners	0.0612291	0.0141284	0.53062	0.0642793	0.0886296	0.785484	7.33137e-05
k__Bacteria|p__Firmicutes|c__Bacilli|o__Bacilli_unclassified|f__Bacilli_unclassified|g__Bacilli_unclassified|s__Bacilli_bacterium|t__SGB6407	Grades 1-3 (N=920)	0.0283009	0.0660497	0.734262	0.0289089	0.0730624	0.760166	7.33137e-05
k__Bacteria|p__Firmicutes|c__Clostridia|o__Clostridiales|f__Ruminococcaceae|g__Ruminococcaceae_unclassified|s__Ruminococcaceae_unclassified_SGB4193|t__SGB4193	Grades 4-6 (N=528)	-0.0104038	0.661269	0.974276	-0.00916309	0.619311	0.971076	0.532637
k__Bacteria|p__Candidatus_Melainabacteria|c__Candidatus_Melainabacteria_unclassified|o__Candidatus_Gastranaerophilales|f__Candidatus_Gastranaerophilales_unclassified|g__Candidatus_Gastranaerophilales_unclassified|s__Candidatus_Gastranaerophilales_bacterium|t__SGB8593	Grades >6 (N=129)	-0.0395705	0.383705	0.931489	-0.0395705	0.388156	0.934987	0.28502
k__Bacteria|p__Candidatus_Melainabacteria|c__Candidatus_Melainabacteria_unclassified|o__Candidatus_Gastranaerophilales|f__Candidatus_Gastranaerophilales_unclassified|g__GGB6012|s__GGB6012_SGB8640|t__SGB8640	Friend ties (same building)	0.00664176	0.625806	0.967672	0.00653997	0.6208	0.971076	0.378546
k__Bacteria|p__Firmicutes|c__Clostridia|o__Clostridia_unclassified|f__Clostridia_unclassified|g__Clostridia_unclassified|s__Clostridia_bacterium|t__SGB4110	Friend ties (different building)	-0.0169724	0.432457	0.942424	-0.0117109	0.357987	0.927029	0.939412
k__Bacteria|p__Firmicutes|c__Bacilli|o__Bacilli_unclassified|f__Bacilli_unclassified|g__GGB4702|s__GGB4702_SGB6509|t__SGB6509	Betweenness (friendship)	-0.031513	0.23511	0.883177	-0.0304814	0.220492	0.887458	0.99973
k__Bacteria|p__Candidatus_Melainabacteria|c__Candidatus_Melainabacteria_unclassified|o__Candidatus_Gastranaerophilales|f__Candidatus_Gastranaerophilales_unclassified|g__Candidatus_Gastranaerophilales_unclassified|s__Candidatus_Gastranaerophilales_bacterium|t__SGB8644	Transitivity (friendship)	0.0237639	0.213799	0.873012	0.0187681	0.117474	0.820443	0.223998
k__Bacteria|p__Firmicutes|c__Bacilli|o__Bacilli_unclassified|f__Bacilli_unclassified|g__GGB4671|s__GGB4671_SGB6460|t__SGB6460	Familial ties (same building)	-0.0094686	0.747902	0.98489	-0.00733133	0.676607	0.979043	0.292775
k__Bacteria|p__Firmicutes|c__Bacilli|o__Bacilli_unclassified|f__Bacilli_unclassified|g__Bacilli_unclassified|s__Bacilli_bacterium|t__SGB6492	Family ties (different building)	-0.0268058	0.0855232	0.771933	-0.0304764	0.130826	0.837224	7.33137e-05
k__Bacteria|p__Lentisphaerae|c__Lentisphaeria|o__Lentisphaeria_unclassified|f__Lentisphaeria_unclassified|g__Lentisphaeria_unclassified|s__Lentisphaeria_bacterium|t__SGB9210	Betweeness (familial)	-0.010075	0.514294	0.9535	-0.0143335	0.767295	0.987935	0.999316
k__Bacteria|p__Firmicutes|c__Clostridia|o__Clostridia_unclassified|f__Clostridia_unclassified|g__Clostridia_unclassified|s__Clostridia_bacterium|t__SGB6289	Transitivity (familial)	-0.0227244	0.0814384	0.764746	-0.0227245	0.0827108	0.775537	7.33137e-05
k__Bacteria|p__Firmicutes|c__Clostridia|o__Clostridia_unclassified|f__Clostridia_unclassified|g__Clostridia_unclassified|s__Clostridia_unclassified_SGB3983|t__SGB3983	Degree (all ties)	-0.00736827	0.578036	0.962823	-0.00736827	0.578586	0.965805	0.861339
k__Bacteria|p__Proteobacteria|c__Alphaproteobacteria|o__Alphaproteobacteria_unclassified|f__Alphaproteobacteria_unclassified|g__Alphaproteobacteria_unclassified|s__Alphaproteobacteria_bacterium|t__SGB17319	Clustering coefficient (all ties)	0.0305889	0.337615	0.919871	0.0309272	0.354451	0.925674	7.33137e-05
k__Bacteria|p__Firmicutes|c__Negativicutes|o__Veillonellales|f__Veillonellaceae|g__GGB18271|s__GGB18271_SGB26989|t__SGB26989	Betweenness (all ties)	0.00368258	0.732522	0.98263	0.00385679	0.744538	0.985607	0.999767
[truncated: 76,852 more rows]
