# Supplementary material for: Environmental, socioeconomic, and health factors associated with gut microbiome species and strains in isolated Honduras villages
Source: Cell Rep. 2024 Jul 4;43(7):114442. doi: 10.1016/j.celrep.2024.114442 (PMC11290354; doi:10.1016/j.celrep.2024.114442)
Supplement: Table S11. Summary statistics from meta-analysis of BMI for every species — Species-level meta-analysis coefficients. A meta-analysis on BMI was performed on 5 non-western and 4 western cohorts apart from this Honduran cohort (5,001 samples in total) accounting for 3,444 species. We also report meta-analysis statistics (standard error, confidence interval, Z-score, I2, tau and p-value) as well as dataset-level correlation coefficients. [file mmc12.xlsx]

## Sheet: Sheet1
Species	RE_Correlation (Random effects)	SE_RE (Random effects)	CI_RE (Random effects)	Zscore (Random effects)	p-value (Random effects)	tau2 (Random effects)	I^2 (Random effects)	FDR_Qvalue (Random effects)	This study (N=1871,Honduras) (Correlation coefficient)	This study (N=1871,Honduras) (FDR Q-value)	AsnicarF,2021 (N=1097,GBR/USA) (Correlation coefficient)	AsnicarF,2021 (N=1097,GBR/USA) (FDR Q-value)	HMP,2012 (N=147,USA) (Correlation coefficient)	HMP,2012 (N=147,USA) (FDR Q-value)	HMP,2019 (N=1274,USA) (Correlation coefficient)	HMP,2019 (N=1274,USA) (FDR Q-value)	Kaurk,2020 (N=31,India) (Correlation coefficient)	Kaurk,2020 (N=31,India) (FDR Q-value)	LokmerA,2019 (N=56,Cameroon) (Correlation coefficient)	LokmerA,2019 (N=56,Cameroon) (FDR Q-value)	Obregon-TitoAJ,2015 (N=14,Peru) (Correlation coefficient)	Obregon-TitoAJ,2015 (N=14,Peru) (FDR Q-value)	PasolliE,2019 (N=112,Madagascar) (Correlation coefficient)	PasolliE,2019 (N=112,Madagascar) (FDR Q-value)	QinN,2014 (N=237,China) (Correlation coefficient)	QinN,2014 (N=237,China) (FDR Q-value)	RubelMA,2020 (N=162,Cameroon) (Correlation coefficient)	RubelMA,2020 (N=162,Cameroon) (FDR Q-value)
k__Bacteria|p__Bacteroidetes|c__Bacteroidia|o__Bacteroidales|f__Bacteroidaceae|g__Bacteroides|s__Bacteroides_cellulosilyticus|t__SGB1844	0.0458134	0.0151645	0.0160914174740073;0.0755353021725252	3.02109	0.0025187	0.000124559	0.0890737	0.157716	0.0167563	0.468726	0.068422	0.0233718	0.0602621	0.466904	0.10047	0.000326858	-0.0514409	0.779998	-0.115597	0.39206	0.00221166	0.98759	0.0598494	0.52894	-0.0268336	0.680444	-0.024952	0.742379
k__Bacteria|p__Bacteroidetes|c__Bacteroidia|o__Bacteroidales|f__Bacteroidales_unclassified|g__Phocaeicola|s__Phocaeicola_vulgatus|t__SGB1814	0.0411059	0.0170618	0.00766537428055832;0.0745464297337917	2.40923	0.015986	0.000392081	0.236863	0.393256	0.0871251	0.000160499	0.0345202	0.25308	0.042029	0.612035	-0.00993254	0.723097	-0.253261	0.163076	0.015048	0.911561	0.202881	0.149708	0.0221132	0.81618	0.0791994	0.223502	0.00403984	0.957564
k__Bacteria|p__Firmicutes|c__Clostridia|o__Clostridiales|f__Ruminococcaceae|g__Ruminococcaceae_unclassified|s__Ruminococcaceae_bacterium|t__SGB4247	-0.0337764	0.0219143	-0.0767275517503044;0.0091748440160471	-1.54129	0.123245	0.00136596	0.54065	0.700423	-0.121936	1.21044e-07	-0.00936818	0.756502	0.140744	0.0880142	-0.0161596	0.564289	-0.0492971	0.788955	0.0661629	0.624962	-0.0413179	0.771287	-0.0203928	0.830257	-0.00926564	0.886929	-0.0560569	0.459954
k__Bacteria|p__Bacteroidetes|c__Bacteroidia|o__Bacteroidales|f__Tannerellaceae|g__Parabacteroides|s__Parabacteroides_merdae|t__SGB1949	0.0551064	0.0141125	0.0274463261406434;0.0827664286247506	3.90478	9.43097e-05	0	0	0.0295275	0.0727536	0.00163353	0.0589449	0.0508586	0.0129269	0.876088	0.0542229	0.0529086	-0.0935711	0.610903	0.0223538	0.868941	0.0166316	0.906881	0.0801481	0.398809	0.0309152	0.635121	-0.0592868	0.434468
k__Bacteria|p__Bacteroidetes|c__Bacteroidia|o__Bacteroidales|f__Bacteroidales_unclassified|g__Bacteroidales_unclassified|s__Bacteroidales_bacterium|t__SGB2118	-0.00584952	0.0141125	-0.0335095741602751;0.021810528323832	-0.414491	0.678514	0	0	0.923445	0.00428084	0.853155	-0.0332438	0.271063	-0.0449617	0.58741	0.0147927	0.597697	-0.0514409	0.779998	-0.0591324	0.66226	-0.125007	0.377606	0.106661	0.260925	-0.0415263	0.523782	-0.027002	0.722049
k__Bacteria|p__Bacteroidetes|c__Bacteroidia|o__Bacteroidales|f__Tannerellaceae|g__Parabacteroides|s__Parabacteroides_distasonis|t__SGB1934	0.0446694	0.0141125	0.0170093960856594;0.0723294985697666	3.16523	0.00154959	0	0	0.116813	0.0629654	0.00642685	0.0350342	0.246078	0.0708906	0.391924	0.0175025	0.532367	-0.0124467	0.946146	-0.0996205	0.461126	0.0380345	0.789026	0.0977904	0.302887	0.104808	0.106798	0.0244394	0.747489
k__Bacteria|p__Bacteroidetes|c__Bacteroidia|o__Bacteroidales|f__Muribaculaceae|g__GGB1511|s__GGB1511_SGB2091|t__SGB2091	0.0120266	0.0142566	-0.0159159292147122;0.0399691068199621	0.843578	0.398906	0	0	0.853107	0.035768	0.121859	0.0244575	0.418158	0.0307142	0.710967	-0.0147927	0.597697	-0.0514409	0.779998	0	1	0	1	-0.106661	0.260925	-0.00982019	0.880211	-0.027002	0.722049
k__Bacteria|p__Bacteroidetes|c__Bacteroidia|o__Bacteroidales|f__Bacteroidaceae|g__Bacteroides|s__Bacteroides_ovatus|t__SGB1871	-0.0363487	0.0291938	-0.0935676215213766;0.0208701529635812	-1.24508	0.213102	0.00377667	0.636388	0.742924	0.0702083	0.00237064	-0.00700175	0.816733	-0.0112451	0.892105	-0.0427327	0.127244	-0.364344	0.0412917	-0.0767414	0.570585	0.0743984	0.600356	-0.0693726	0.465373	-0.148703	0.0217574	-0.124357	0.100133
k__Bacteria|p__Bacteroidetes|c__Bacteroidia|o__Bacteroidales|f__Bacteroidaceae|g__Bacteroides|s__Bacteroides_caccae|t__SGB1877	0.0204348	0.0141125	-0.00722523301488182;0.0480948694692253	1.44799	0.14762	0	0	0.721796	0.0601784	0.00920555	-0.00908582	0.763619	0.0453352	0.584306	-0.00731088	0.794248	-0.147382	0.421554	0.0531002	0.69493	0.169121	0.231192	-0.024483	0.796886	0.00347167	0.957512	-0.0130576	0.863441
k__Bacteria|p__Bacteroidetes|c__Bacteroidia|o__Bacteroidales|f__Rikenellaceae|g__Alistipes|s__Alistipes_putredinis|t__SGB2318	0.0255227	0.0209648	-0.0155675550250711;0.066612864280807	1.21741	0.22345	0.00113929	0.357747	0.745633	0.0862144	0.000187986	0.0208635	0.489802	0.0205082	0.804603	0.0525698	0.0605774	0.123562	0.501047	-0.131218	0.330829	0.0579687	0.683279	-0.0283735	0.765479	-0.0887787	0.172239	-0.0955097	0.207372
k__Bacteria|p__Firmicutes|c__Clostridia|o__Clostridia_unclassified|f__Clostridia_unclassified|g__GGB4569|s__GGB4569_SGB6310|t__SGB6310	-0.0162027	0.0262125	-0.0675781648818566;0.035172809014544	-0.618129	0.53649	0.00263934	0.716528	0.894458	-0.11118	1.42078e-06	0.00797884	0.79171	0.0906363	0.273315	0.0701758	0.0121968	0.148001	0.419586	-0.0270457	0.841755	-0.0775881	0.584783	-0.0690839	0.467237	0.0035478	0.956581	-0.123076	0.103707
k__Bacteria|p__Proteobacteria|c__Betaproteobacteria|o__Burkholderiales|f__Sutterellaceae|g__Parasutterella|s__Parasutterella_excrementihominis|t__SGB9262	0.0312291	0.0141125	0.00356902509755744;0.0588891275816646	2.21286	0.0269072	0	0	0.458754	0.0212996	0.357025	0.0257907	0.393231	-0.043856	0.596641	0.0657432	0.0188882	0.212247	0.24455	-0.054038	0.689812	0.0861871	0.543741	-0.156187	0.0986431	0.0310397	0.633759	0.0812702	0.283637
k__Bacteria|p__Bacteroidetes|c__Bacteroidia|o__Bacteroidales|f__Rikenellaceae|g__Alistipes|s__Alistipes_finegoldii|t__SGB2301	0.0110836	0.0141125	-0.0165764410902126;0.0387436613938946	0.785374	0.432234	0	0	0.858088	0.0402426	0.0817367	-0.0138864	0.645776	0.0238888	0.773205	0.0133604	0.633636	0.0922457	0.615984	-0.00714726	0.95793	0.0770947	0.58718	0.00558992	0.953146	-0.0791452	0.22382	-0.0740665	0.328629
k__Bacteria|p__Bacteroidetes|c__Bacteroidia|o__Bacteroidales|f__Rikenellaceae|g__Alistipes|s__Alistipes_shahii|t__SGB2295	0.00704144	0.0141125	-0.020618607120175;0.0347014953639322	0.49895	0.617815	0	0.0126055	0.915731	0.0310231	0.179696	-0.0260672	0.388177	0.0947195	0.252199	0.0129543	0.64399	-0.232387	0.201678	-0.0907412	0.502198	-0.0948684	0.503773	0.0786961	0.407434	-0.0931106	0.152163	0.0292718	0.699767
k__Bacteria|p__Bacteroidetes|c__Bacteroidia|o__Bacteroidales|f__Bacteroidales_unclassified|g__Bacteroidales_unclassified|s__Bacteroidales_bacterium|t__SGB1964	-0.0361397	0.0142974	-0.0641620458125465;-0.00811730532807014	-2.52771	0.0114809	0	0	0.33795	-0.0149699	0.517438	-0.0190385	0.528564	-0.12712	0.123697	-0.0748793	0.00747633	0	1	0	1	0	1	-0.106661	0.260925	-0.0415263	0.523782	0.0415422	0.584101
k__Bacteria|p__Firmicutes|c__Clostridia|o__Clostridiales|f__Ruminococcaceae|g__Ruminococcaceae_unclassified|s__Ruminococcaceae_bacterium|t__SGB15356	-0.0302428	0.0286207	-0.0863383858724053;0.0258528059183761	-1.05667	0.29066	0.00354132	0.627371	0.799772	-0.135451	4.01381e-09	-0.0516225	0.0873113	0.0885374	0.284623	-0.0114634	0.682585	0.261417	0.149542	0.126061	0.350341	0.0548003	0.699747	0.0577907	0.543233	-0.0644981	0.321786	-0.0813717	0.283034
k__Bacteria|p__Firmicutes|c__Negativicutes|o__Acidaminococcales|f__Acidaminococcaceae|g__GGB4239|s__GGB4239_SGB5731|t__SGB5731	0.0118652	0.0141805	-0.0159280564678691;0.0396583830543072	0.836725	0.402747	0	0	0.853107	0.0411581	0.0750218	-0.00193715	0.948878	0.00487495	0.95311	-0.00796904	0.776198	-0.0514409	0.779998	-0.0591324	0.66226	0	1	0.106661	0.260925	-0.0415263	0.523782	-0.0217611	0.774372
k__Bacteria|p__Bacteroidetes|c__Bacteroidia|o__Bacteroidales|f__Bacteroidales_unclassified|g__Bacteroidales_unclassified|s__Bacteroidales_bacterium|t__SGB2120	-0.0104456	0.0178089	-0.0453504892989977;0.0244592636875626	-0.586538	0.557514	0	0	0.903435	0	1	-0.0100477	0.739458	0.0449617	0.58741	-0.0147927	0.597697	-0.0514409	0.779998	-0.0591324	0.66226	-0.125007	0.377606	0.106661	0.260925	-0.0653897	0.315128	0.027002	0.722049
k__Bacteria|p__Firmicutes|c__Clostridia|o__Clostridiales|f__Oscillospiraceae|g__Oscillibacter|s__Oscillibacter_sp_ER4|t__SGB15254	-0.0018344	0.0280388	-0.0567893433417508;0.0531205462510473	-0.0654237	0.947837	0.00331052	0.670803	0.989146	-0.0971235	2.56156e-05	-0.0257164	0.394597	0.157934	0.0552655	0.0571397	0.0413549	-0.0422553	0.818557	0.226821	0.0900745	0.00819623	0.954033	0.022428	0.813611	-0.0583362	0.370269	-0.0379621	0.616938
k__Bacteria|p__Bacteroidetes|c__Bacteroidia|o__Bacteroidales|f__Bacteroidales_unclassified|g__Bacteroidales_unclassified|s__Bacteroidales_bacterium|t__SGB2093	-0.00923972	0.0145989	-0.0378530979793713;0.0193736523687697	-0.632904	0.526796	0	0	0.892748	0.00531235	0.818329	-0.0583106	0.053406	0	1	0.0147927	0.597697	0	1	-0.0591324	0.66226	0	1	0	1	-0.0415263	0.523782	0.027002	0.722049
k__Bacteria|p__Firmicutes|c__Clostridia|o__Clostridiales|f__Ruminococcaceae|g__Ruminococcaceae_unclassified|s__Ruminococcaceae_unclassified_SGB4191|t__SGB4191	0.0124168	0.0292125	-0.04483864803866;0.0696722280196825	0.425051	0.6708	0.00378447	0.383644	0.923445	-0.0163397	0.479853	-0.018488	0.540555	0.0200313	0.809059	-0.0107086	0.702455	-0.26769	0.139702	-0.0197155	0.884295	-0.0239349	0.866308	0.0869136	0.360074	-0.0086301	0.894638	0.243423	0.00113704
k__Bacteria|p__Bacteroidetes|c__Bacteroidia|o__Bacteroidales|f__Bacteroidales_unclassified|g__Bacteroidales_unclassified|s__Bacteroidales_bacterium|t__SGB2161	-0.00495411	0.0143606	-0.0331004583162244;0.0231922306848478	-0.344979	0.730111	0	0	0.935142	0.00428084	0.853155	-0.0440716	0.144454	0	1	0.0147927	0.597697	0	1	-0.0591324	0.66226	-0.125007	0.377606	0.106661	0.260925	-0.0415263	0.523782	0.027002	0.722049
k__Bacteria|p__Bacteroidetes|c__Bacteroidia|o__Bacteroidales|f__Bacteroidales_unclassified|g__Bacteroidales_unclassified|s__Bacteroidales_bacterium|t__SGB48240	-0.0149603	0.0171675	-0.0486080728206408;0.0186874477286028	-0.87143	0.383519	0	0	0.845151	-0.00428084	0.853155	-0.0332438	0.271063	0.0449617	0.58741	0	1	0	1	-0.0591324	0.66226	0	1	0	1	-0.0415263	0.523782	0	1
k__Bacteria|p__Firmicutes|c__Clostridia|o__Clostridiales|f__Ruminococcaceae|g__Ruminococcaceae_unclassified|s__Ruminococcaceae_bacterium|t__SGB15249	-0.0137316	0.0317605	-0.075981115713913;0.0485178249495262	-0.43235	0.665487	0.00492959	0.759403	0.922309	-0.157063	8.29868e-12	-0.0167866	0.578452	0.10984	0.183907	-0.00283218	0.919527	0.00474028	0.979477	0.101663	0.451945	-0.0692287	0.625973	0.192921	0.0407207	-0.0299028	0.646245	-0.0307843	0.685059
k__Bacteria|p__Firmicutes|c__Clostridia|o__Clostridia_unclassified|f__Clostridia_unclassified|g__Clostridia_unclassified|s__Clostridia_bacterium|t__SGB4406	-0.0350502	0.0210056	-0.0762204679183092;0.0061200264749031	-1.66861	0.0951943	0.00114866	0.393664	0.666399	-0.0925478	6.06863e-05	-0.00258399	0.931843	0.128191	0.120539	-0.0147927	0.597697	-0.0165586	0.928395	-0.0733468	0.587794	0.00304485	0.982916	-0.198016	0.0356016	-0.00858942	0.895131	-0.0441671	0.56055
k__Bacteria|p__Firmicutes|c__Clostridia|o__Clostridiales|f__Ruminococcaceae|g__Ruminococcus|s__Ruminococcus_bicirculans|t__SGB4262	-0.00429382	0.0141125	-0.0319538732460518;0.0233662292380554	-0.304256	0.760933	0	0	0.943282	0.00458574	0.842828	-0.0124894	0.679317	0.0597107	0.470997	-0.0481758	0.0855187	-0.0963154	0.60044	0.0898617	0.506366	0.0610594	0.667354	0.1041	0.272608	0.0437101	0.502167	0.0556471	0.463246
k__Bacteria|p__Firmicutes|c__Clostridia|o__Clostridiales|f__Clostridiaceae|g__Clostridium|s__Clostridium_sp_AF36_4|t__SGB4644	-0.0331048	0.0413676	-0.114183842159766;0.0479743209312122	-0.800257	0.423562	0.0106801	0.732543	0.857078	-0.118572	2.67704e-07	-0.0062376	0.836435	0.191752	0.0195875	0.0220338	0.431816	-0.313221	0.0820018	-0.0531999	0.694385	-0.281488	0.0436755	0.10795	0.255172	-0.0646336	0.320768	-0.0705526	0.352155
k__Bacteria|p__Bacteroidetes|c__Bacteroidia|o__Bacteroidales|f__Bacteroidales_unclassified|g__Bacteroidales_unclassified|s__Bacteroidales_bacterium|t__SGB48242	-0.00378142	0.0144821	-0.0321658324490324;0.024603000134801	-0.261109	0.794008	0	0	0.953142	-0.00428084	0.853155	-0.0137829	0.648237	0.0449617	0.58741	-0.0147927	0.597697	0	1	0	1	-0.0836122	0.555883	0.106661	0.260925	0.0415263	0.523782	0	1
k__Bacteria|p__Firmicutes|c__Clostridia|o__Clostridia_unclassified|f__Clostridia_unclassified|g__Clostridia_unclassified|s__Clostridia_bacterium|t__SGB14109	-0.0580152	0.0356508	-0.127889492655118;0.0118591438100317	-1.62732	0.10367	0.0052414	0.694045	0.677409	-0.155774	1.23073e-11	0.000311517	0.991773	-0.0286948	0.729204	0	1	0.125723	0.493535	0.192182	0.152417	-0.274933	0.0490157	-0.0350926	0.71215	-0.0415263	0.523782	-0.106687	0.158789
k__Bacteria|p__Bacteroidetes|c__Bacteroidia|o__Bacteroidales|f__Bacteroidales_unclassified|g__Bacteroidales_unclassified|s__Bacteroidales_bacterium|t__SGB2111	-0.0044429	0.014152	-0.0321803989367801;0.023294600137456	-0.31394	0.753566	0	0	0.941981	-0.00437012	0.850128	0.00752678	0.803262	-0.0735339	0.374466	-0.0147927	0.597697	0	1	-0.0591324	0.66226	-0.125007	0.377606	0.106661	0.260925	0.0397277	0.541933	-0.027002	0.722049
k__Bacteria|p__Bacteroidetes|c__Bacteroidia|o__Bacteroidales|f__Bacteroidales_unclassified|g__Bacteroidales_unclassified|s__Bacteroidales_bacterium|t__SGB48260	-0.0116222	0.0145126	-0.0400663653330617;0.0168219052801013	-0.800838	0.423225	0	0	0.856901	0.00428084	0.853155	-0.0465561	0.123131	0	1	-0.0147927	0.597697	0	1	0	1	0	1	0.106661	0.260925	-0.0415263	0.523782	0.027002	0.722049
k__Bacteria|p__Firmicutes|c__Clostridia|o__Clostridia_unclassified|f__Clostridia_unclassified|g__Clostridia_unclassified|s__Clostridia_bacterium|t__SGB14005	-0.0390522	0.0344718	-0.106615679904801;0.0285113397032414	-1.13287	0.257268	0.00632384	0.833419	0.768595	-0.196164	1.08409e-17	0.0212236	0.482341	0.107875	0.191921	-0.0147927	0.597697	-0.0251019	0.891631	0.042182	0.75545	-0.170811	0.226502	0.106182	0.263082	-0.0352483	0.588452	-0.134869	0.0743576
k__Bacteria|p__Firmicutes|c__Clostridia|o__Clostridia_unclassified|f__Clostridia_unclassified|g__GGB4596|s__GGB4596_SGB6358|t__SGB6358	-0.0141187	0.0221868	-0.0576041493349104;0.0293666807822118	-0.636356	0.524544	0.00143452	0.174976	0.892748	-0.0383538	0.0971281	-0.0303863	0.314432	0.0434331	0.600188	0.000849712	0.975819	-0.0317787	0.863049	0.323054	0.0144167	-0.150302	0.287976	0.0545353	0.566214	-0.0816066	0.209702	-0.0108159	0.886712
k__Bacteria|p__Bacteroidetes|c__Bacteroidia|o__Bacteroidales|f__Bacteroidales_unclassified|g__Bacteroidales_unclassified|s__Bacteroidales_bacterium|t__SGB2103	-0.0103607	0.0144172	-0.0386179755239125;0.0178965919621515	-0.718632	0.472368	0	0	0.867133	-0.00428084	0.853155	-0.0327556	0.278167	0.0449617	0.58741	0.0147927	0.597697	-0.0514409	0.779998	0	1	0	1	0	1	-0.10726	0.0987995	-0.027002	0.722049
k__Bacteria|p__Firmicutes|c__Clostridia|o__Clostridia_unclassified|f__Clostridia_unclassified|g__GGB4585|s__GGB4585_SGB6340|t__SGB6340	-0.0219657	0.019	-0.0592050486544648;0.0152737444437184	-1.15608	0.247647	0.000727742	0.318409	0.763822	-0.0773357	0.000811586	0.00995254	0.741838	0.0839247	0.31056	-0.0519551	0.0636537	-0.178559	0.329058	0.126099	0.350193	0.123195	0.384609	0.0166187	0.861322	0.0468088	0.47232	-0.00321352	0.966238
k__Bacteria|p__Firmicutes|c__Clostridia|o__Clostridia_unclassified|f__Clostridia_unclassified|g__Clostridia_unclassified|s__Clostridia_unclassified_SGB6293|t__SGB6293	-0.0215313	0.0263347	-0.073146268637977;0.0300836633971365	-0.817604	0.413584	0.00268175	0.607255	0.853772	-0.112761	1.00293e-06	0.0161969	0.591872	0.166891	0.0426655	-0.0256362	0.360376	0.0479255	0.794699	0.0597753	0.658814	-0.0573471	0.686498	0.0869009	0.360145	-0.0762861	0.241053	-0.0712666	0.347291
k__Bacteria|p__Firmicutes|c__Clostridia|o__Clostridia_unclassified|f__Clostridia_unclassified|g__GGB9176|s__GGB9176_SGB14114|t__SGB14114	-0.00354711	0.0143606	-0.0316934593962965;0.0245992296047757	-0.247002	0.804906	0	0	0.957877	-0.0231813	0.316132	0.0199246	0.509551	0.027806	0.73728	0.00821607	0.769454	0.0514409	0.779998	-0.0591324	0.66226	0.0896953	0.527406	-0.106661	0.260925	-0.00465179	0.943091	0	1
k__Bacteria|p__Firmicutes|c__Clostridia|o__Clostridiales|f__Ruminococcaceae|g__Faecalibacterium|s__Faecalibacterium_prausnitzii|t__SGB15322	-0.0265701	0.0205427	-0.0668330150798978;0.0136928375154881	-1.29341	0.19587	0.00104447	0.370004	0.734032	-0.0777019	0.000766228	0.0263032	0.383895	0.0643137	0.437433	-0.0320642	0.252586	0.0111212	0.951874	0.0456477	0.736061	0.097381	0.492493	-0.195723	0.0378342	-0.0604378	0.353249	0.0415594	0.583945
k__Bacteria|p__Firmicutes|c__Clostridia|o__Clostridiales|f__Lachnospiraceae|g__GGB3746|s__GGB3746_SGB5089|t__SGB5089	-0.0139666	0.0141125	-0.0416266112328474;0.0136934912512597	-0.989657	0.322342	0	0	0.816166	-0.0147026	0.524945	0.0107408	0.722205	-0.032666	0.693493	-0.03241	0.247503	-0.282153	0.11884	-0.0126257	0.925754	0.0161332	0.90966	0.0353331	0.710265	0.0564035	0.38636	-0.101668	0.179428
k__Bacteria|p__Firmicutes|c__Clostridia|o__Clostridiales|f__Lachnospiraceae|g__Roseburia|s__Roseburia_intestinalis|t__SGB4951	0.0354491	0.02738	-0.0182146213906404;0.0891128508523419	1.29471	0.19542	0.00305917	0.635596	0.733424	0.134284	5.4626e-09	0.0230826	0.444809	0.00571798	0.945013	0.0157971	0.57306	-0.272788	0.132063	0.103521	0.443681	0.18502	0.189659	0.0209587	0.825621	-0.0922733	0.155899	0.0422465	0.577737
k__Bacteria|p__Bacteroidetes|c__Bacteroidia|o__Bacteroidales|f__Bacteroidales_unclassified|g__GGB1548|s__GGB1548_SGB2132|t__SGB2132	0.00731254	0.0144958	-0.0210986992569892;0.0357237872630267	0.50446	0.613938	0	0	0.915731	-0.00610104	0.791936	0.0176162	0.559817	-0.0706473	0.393555	0.0147927	0.597697	0	1	-0.0591324	0.66226	0.125007	0.377606	0.106661	0.260925	0	1	0.0217745	0.774237
k__Bacteria|p__Firmicutes|c__Clostridia|o__Clostridiales|f__Ruminococcaceae|g__Faecalibacterium|s__Faecalibacterium_prausnitzii|t__SGB15332_group	0.000301052	0.0141125	-0.0273589990138621;0.0279611034702451	0.0213323	0.982981	0	0	0.997376	0.0227156	0.325955	-0.017792	0.555907	0.0930942	0.260466	-0.0313768	0.262905	0.00726183	0.968565	0.0195678	0.885156	0.0867264	0.541214	-0.00712395	0.940309	0.0166314	0.798538	-0.0205948	0.786166
k__Bacteria|p__Firmicutes|c__Clostridia|o__Clostridiales|f__Lachnospiraceae|g__Lachnospira|s__Lachnospira_pectinoschiza|t__SGB5075_group	0.0196918	0.0173059	-0.0142272392621031;0.0536107642036801	1.13786	0.255178	0.000430751	0.121931	0.767301	0.0201991	0.382417	-0.0112718	0.709083	0.101476	0.219784	-0.0155607	0.578815	-0.00933695	0.959588	0.188889	0.159696	0.167619	0.235418	0.0898089	0.344236	0.136204	0.0357434	-0.0244767	0.747118
k__Bacteria|p__Bacteroidetes|c__Bacteroidia|o__Bacteroidales|f__Bacteroidales_unclassified|g__Bacteroidales_unclassified|s__Bacteroidales_bacterium|t__SGB2122	-0.00393274	0.0142683	-0.0318980016620383;0.0240325248449911	-0.275629	0.782833	0	0	0.950152	0.00428084	0.853155	-0.0300507	0.319809	-0.0449617	0.58741	0.0147927	0.597697	0.0514409	0.779998	-0.0591324	0.66226	0.125007	0.377606	0	1	-0.0275286	0.67264	-0.027002	0.722049
k__Bacteria|p__Bacteroidetes|c__CFGB640|o__OFGB640|f__FGB640|g__GGB1566|s__GGB1566_SGB2153|t__SGB2153	-0.00654358	0.0141805	-0.0343368035931395;0.0212496359290368	-0.46145	0.644476	0	0	0.918014	0.00428084	0.853155	-0.0317094	0.293814	0.0449617	0.58741	0.0147927	0.597697	-0.0514409	0.779998	-0.0591324	0.66226	0	1	-0.106661	0.260925	-0.0831992	0.200915	0.027002	0.722049
k__Bacteria|p__Bacteroidetes|c__Bacteroidia|o__Bacteroidales|f__Rikenellaceae|g__Alistipes|s__Alistipes_communis|t__SGB2290	0.0303583	0.0235898	-0.0158767573167384;0.0765934323717981	1.28693	0.198119	0.00181287	0.328187	0.738099	0.0669991	0.00373005	-0.0158301	0.60029	0.0854659	0.301727	0.0160015	0.568106	-0.330708	0.0655655	0.231811	0.0830465	0.159502	0.259167	-0.0288052	0.762017	-0.000407336	0.995013	0.0698371	0.357072
k__Bacteria|p__Bacteroidetes|c__Bacteroidia|o__Bacteroidales|f__Bacteroidales_unclassified|g__GGB1573|s__GGB1573_SGB2160|t__SGB2160	-0.00750422	0.014152	-0.0352417212909919;0.0202332777832443	-0.530257	0.595934	0	0	0.909101	0.00428084	0.853155	-0.0225296	0.455797	-0.0306043	0.711955	0.0147927	0.597697	0	1	-0.0591324	0.66226	-0.125007	0.377606	-0.106661	0.260925	-0.0415263	0.523782	-0.027002	0.722049
k__Bacteria|p__Bacteroidetes|c__Bacteroidia|o__Bacteroidales|f__Odoribacteraceae|g__Butyricimonas|s__Butyricimonas_paravirosa|t__SGB1785	-0.0139127	0.0295344	-0.0717991519741405;0.0439736525311476	-0.471069	0.637591	0.00392034	0.446206	0.918014	0.0469107	0.0424153	0.0045704	0.87976	-0.122683	0.137466	0.00896318	0.749164	-0.0511855	0.781063	0.00472594	0.972175	0.311941	0.0247374	-0.106661	0.260925	-0.110441	0.0891417	-0.0799171	0.291756
k__Bacteria|p__Bacteroidetes|c__Bacteroidia|o__Bacteroidales|f__Bacteroidales_unclassified|g__Bacteroidales_unclassified|s__Bacteroidales_bacterium|t__SGB2133	0.0192272	0.0243577	-0.0285130209723329;0.0669673301619471	0.789367	0.429897	0.00176071	0.623836	0.858088	0.00531235	0.818329	-0.0501038	0.097037	-0.00283903	0.972682	0.112328	5.82834e-05	-0.0514409	0.779998	0	1	-0.147683	0.296547	0	1	0.0559373	0.390303	0.027002	0.722049
k__Bacteria|p__Firmicutes|c__Firmicutes_unclassified|o__Firmicutes_unclassified|f__Firmicutes_unclassified|g__Firmicutes_unclassified|s__Firmicutes_bacterium_AF16_15|t__SGB4993	0.00853121	0.0141125	-0.0191288451019789;0.0361912573821283	0.604513	0.545503	0	0	0.898955	-0.00923878	0.689545	-0.00165931	0.956202	0.0236211	0.775679	0.0301666	0.28177	-0.0539713	0.769461	0.140591	0.297161	0.0627171	0.658872	0.0405236	0.670024	-0.0304091	0.640673	0.0803453	0.28917
k__Bacteria|p__Firmicutes|c__Bacilli|o__Bacilli_unclassified|f__Bacilli_unclassified|g__Bacilli_unclassified|s__Bacilli_unclassified_SGB6473|t__SGB6473	-0.0208798	0.0245335	-0.0689646241767378;0.0272049943839772	-0.851073	0.394729	0.00209202	0.398068	0.852451	-0.0730684	0.00155873	0.00985207	0.744353	0.00235467	0.977342	-0.0235003	0.401795	-0.0317787	0.863049	0.11584	0.391059	-0.106142	0.454216	0.209951	0.0256927	-0.0309117	0.635159	-0.128357	0.0895986
k__Bacteria|p__Bacteroidetes|c__Bacteroidia|o__Bacteroidales|f__Bacteroidales_unclassified|g__Bacteroidales_unclassified|s__Bacteroidales_bacterium|t__SGB2128	-0.0260358	0.0141125	-0.0536958058846873;0.00162429659941988	-1.84487	0.0650568	0	0	0.630681	-0.0155839	0.500406	-0.0231835	0.442821	-0.143397	0.0821307	-0.0147927	0.597697	-0.0514409	0.779998	-0.0591324	0.66226	-0.125007	0.377606	-0.106661	0.260925	-0.0415263	0.523782	-0.027002	0.722049
k__Bacteria|p__Bacteroidetes|c__Bacteroidia|o__Bacteroidales|f__Odoribacteraceae|g__Odoribacter|s__Odoribacter_splanchnicus|t__SGB1790	0.0125226	0.0141125	-0.01513740461196;0.0401826978721471	0.887342	0.374895	0	0	0.842285	0.0224758	0.331088	0.0163726	0.587858	0.037407	0.651733	0.01444	0.606462	0.08822	0.631524	-0.160967	0.231926	0.0621817	0.661607	0.0276423	0.771354	-0.0759559	0.243101	-0.0164948	0.827993
k__Bacteria|p__Firmicutes|c__CFGB1677|o__OFGB1677|f__FGB1677|g__GGB4197|s__GGB4197_SGB5684|t__SGB5684	-0.00593177	0.0143385	-0.0340346837382561;0.0221711382458848	-0.413696	0.679097	0	0	0.923445	-0.00428084	0.853155	-0.0307741	0.308292	-0.0449617	0.58741	0.0147927	0.597697	-0.0514409	0.779998	-0.0591324	0.66226	0	1	0	1	0.0415263	0.523782	-0.027002	0.722049
k__Bacteria|p__Bacteroidetes|c__Bacteroidia|o__Bacteroidales|f__Bacteroidales_unclassified|g__Bacteroidales_unclassified|s__Bacteroidales_bacterium|t__SGB2124	-0.00464521	0.0143385	-0.0327481164528764;0.0234577055312645	-0.323968	0.745962	0	0	0.940111	0.00428084	0.853155	-0.0280253	0.353525	0.00136554	0.986859	0.0147927	0.597697	-0.0514409	0.779998	-0.0591324	0.66226	0	1	0	1	-0.0753592	0.246833	0.0193239	0.799072
k__Bacteria|p__Bacteroidetes|c__Bacteroidia|o__Bacteroidales|f__Rikenellaceae|g__Alistipes|s__Alistipes_ihumii|t__SGB2328	0.0245074	0.0285785	-0.0315055356634086;0.0805203124176673	0.857545	0.391144	0.00317147	0.454799	0.851891	0.0300809	0.193286	-0.043489	0.149841	0.114827	0.164669	0.0587907	0.0358171	-0.167284	0.360944	-0.00307005	0.981922	0.327209	0.0182174	0	1	-0.0426111	0.512986	0.0209047	0.783027
k__Bacteria|p__Firmicutes|c__Clostridia|o__Clostridia_unclassified|f__Clostridia_unclassified|g__Clostridia_unclassified|s__Clostridia_bacterium|t__SGB13981	-0.011259	0.0186152	-0.0477441656331438;0.0252262385796702	-0.604825	0.545295	0.000628716	0.280869	0.898955	0.0351671	0.128257	-0.0475792	0.115099	0.0095432	0.908356	-0.00319617	0.909226	0.0514409	0.779998	-0.128517	0.340961	0	1	0.106661	0.260925	-0.0960345	0.139649	-0.108537	0.151647
k__Bacteria|p__Firmicutes|c__Bacilli|o__Bacilli_unclassified|f__Bacilli_unclassified|g__Bacilli_unclassified|s__Bacilli_unclassified_SGB6540|t__SGB6540	-0.0200824	0.0221594	-0.0635141073772428;0.0233492378007567	-0.906271	0.364793	0.00142756	0.448655	0.840394	-0.0826518	0.000343892	-0.0188485	0.532688	-0.140655	0.0882165	0.0216734	0.439389	0.126284	0.491597	0.118778	0.379077	0.0181391	0.898483	0.103127	0.277138	-0.0691241	0.288226	0.0632662	0.404209
k__Bacteria|p__Firmicutes|c__Clostridia|o__Clostridiales|f__Clostridiales_unclassified|g__Clostridiales_unclassified|s__Clostridiales_bacterium_KLE1615|t__SGB5090_group	-0.0330069	0.0150978	-0.0625980445425509;-0.00341572043339642	-2.1862	0.0288007	0.000116173	0.0248433	0.474372	-0.0528312	0.0222608	-0.0497243	0.0995979	0.0736222	0.373891	-0.0316801	0.258317	-0.188772	0.30173	0.230893	0.0843063	-0.0389627	0.784	0.0858545	0.365979	0.0116046	0.858654	-0.0461128	0.543392
k__Bacteria|p__Bacteroidetes|c__CFGB636|o__OFGB636|f__FGB636|g__GGB1554|s__GGB1554_SGB2141|t__SGB2141	0.00938331	0.0143874	-0.0188154191549911;0.0375820438382996	0.652191	0.514278	0	0	0.889591	0.0322186	0.163493	-0.0277712	0.357909	-0.0449617	0.58741	0.0147927	0.597697	0	1	0	1	0.125007	0.377606	0	1	-0.0299519	0.645704	0.0242396	0.749486
k__Bacteria|p__Firmicutes|c__Clostridia|o__Clostridiales|f__Ruminococcaceae|g__GGB9707|s__GGB9707_SGB15229|t__SGB15229	0.0165002	0.0344404	-0.0510017035916288;0.0840021810655849	0.479095	0.631871	0.00630665	0.804192	0.917177	-0.138566	1.74195e-09	-0.0115078	0.703276	0.157872	0.0553619	0.0598862	0.032502	0.166075	0.364469	0.174634	0.194169	0.138337	0.328475	0.0660988	0.486741	-0.0947303	0.14513	0.0484175	0.52341
k__Bacteria|p__Firmicutes|c__Clostridia|o__Clostridiales|f__Ruminococcaceae|g__GGB9635|s__GGB9635_SGB15103|t__SGB15103	-0.0340893	0.0311275	-0.0950980896125782;0.0269194770872026	-1.09515	0.273451	0.00463018	0.720818	0.786273	-0.15393	2.15137e-11	-0.00356155	0.906162	0.108688	0.188574	-0.0288222	0.30378	-0.177764	0.331247	0.146196	0.27813	-0.0782382	0.581632	0.108142	0.254323	-0.114098	0.078987	-0.0243852	0.748031
k__Bacteria|p__Firmicutes|c__Clostridia|o__Clostridia_unclassified|f__Clostridia_unclassified|g__Clostridia_unclassified|s__Clostridia_unclassified_SGB4367|t__SGB4367	-0.0207428	0.0240789	-0.0679365434033594;0.0264509306081762	-0.861452	0.388989	0.00195502	0.386408	0.850589	-0.0870435	0.000162798	-0.0196312	0.515807	0.103369	0.211258	-0.0342557	0.221583	-0.0371803	0.840049	0.260335	0.0507753	0.111412	0.432001	0.024639	0.79562	-0.0727208	0.263815	-0.00223141	0.976553
k__Bacteria|p__Firmicutes|c__Clostridia|o__Clostridiales|f__Clostridiales_unclassified|g__Clostridiales_unclassified|s__Clostridiales_bacterium|t__SGB15143	0.0151093	0.0141125	-0.0125507630972335;0.0427693393868736	1.07063	0.284336	0	0	0.796772	0.000340159	0.988265	-0.0148918	0.622069	-0.0307145	0.710964	0.0633628	0.0236635	0.171438	0.348986	-0.0111301	0.934528	0.07671	0.589052	0.106661	0.260925	0.00540286	0.933922	-0.0324243	0.669243
k__Bacteria|p__Firmicutes|c__Clostridia|o__Clostridia_unclassified|f__Clostridia_unclassified|g__Clostridia_unclassified|s__Clostridia_bacterium|t__SGB5184	-0.0019164	0.0169138	-0.0350669361967328;0.0312341306402425	-0.113304	0.90979	0.00033134	0.176535	0.981899	0.0217921	0.346012	0.0224641	0.457108	-0.0352472	0.670633	-0.0515471	0.0657662	-0.0514409	0.779998	-0.0591324	0.66226	0.183896	0.192406	0	1	0.0631906	0.331713	-0.103586	0.171316
k__Bacteria|p__Verrucomicrobia|c__Verrucomicrobiae|o__Verrucomicrobiales|f__Akkermansiaceae|g__Akkermansia|s__Akkermansia_muciniphila|t__SGB9226	0.00708537	0.0176903	-0.027586894140222;0.0417576261237621	0.400524	0.688771	0.000493686	0.158026	0.924734	-0.0174536	0.450423	0.0337489	0.263845	0.122902	0.136761	0.0382643	0.172107	0.0479466	0.794611	-0.240322	0.0720652	-0.108154	0.445661	0.043501	0.647348	-0.051138	0.4323	-0.0518234	0.49458
k__Bacteria|p__Proteobacteria|c__Alphaproteobacteria|o__Alphaproteobacteria_unclassified|f__Alphaproteobacteria_unclassified|g__Alphaproteobacteria_unclassified|s__Alphaproteobacteria_bacterium|t__SGB9305	-0.00277967	0.014152	-0.0305171650909103;0.0249578339833258	-0.196414	0.844286	0	0	0.968523	-0.00428084	0.853155	-0.0283042	0.348754	-0.0449617	0.58741	0.0147927	0.597697	0	1	-0.0591324	0.66226	0.125007	0.377606	0.106661	0.260925	-0.0275286	0.67264	0.027002	0.722049
k__Bacteria|p__Firmicutes|c__Clostridia|o__Clostridiales|f__Oscillospiraceae|g__Dysosmobacter|s__Dysosmobacter_welbionis|t__SGB15078	-0.00272799	0.0284976	-0.0585823426726529;0.0531263578190072	-0.095727	0.923737	0.00349182	0.745344	0.986669	0.112795	9.95314e-07	-0.0746784	0.013317	0.0108733	0.895651	-0.00586006	0.834415	-0.0701498	0.703125	-0.0232098	0.863968	0.135037	0.340245	0.106661	0.260925	-0.107453	0.098193	-0.106569	0.159253
k__Bacteria|p__Firmicutes|c__Clostridia|o__Clostridiales|f__Ruminococcaceae|g__GGB9615|s__GGB9615_SGB15053|t__SGB15053_group	-0.0103497	0.0282095	-0.0656393284317441;0.0449399002570845	-0.366887	0.713703	0.00337738	0.673384	0.928947	-0.123447	8.41473e-08	-0.0244061	0.419136	0.134654	0.102791	0.0191215	0.495134	0.234768	0.196982	0.113234	0.401871	0.0612209	0.666526	0.0648082	0.495306	-0.0398275	0.540919	-0.0647001	0.393619
k__Bacteria|p__Firmicutes|c__Clostridia|o__Clostridiales|f__Lachnospiraceae|g__Anaerotignum|s__Anaerotignum_faecicola|t__SGB5190	-0.0153293	0.0254697	-0.0652489739242802;0.0345903369153743	-0.601865	0.547264	0.00238908	0.420659	0.898955	0.0337791	0.14403	-0.0356368	0.238044	0.0874956	0.29035	-0.0439021	0.117154	-0.00550142	0.976183	-0.0276671	0.838168	-0.297014	0.0329097	0.0728816	0.443054	0.0363886	0.576438	-0.139381	0.0650856
k__Bacteria|p__Firmicutes|c__Clostridia|o__Clostridiales|f__Ruminococcaceae|g__Gemmiger|s__Gemmiger_formicilis|t__SGB15300	0.0294876	0.0190877	-0.007923651690845;0.0668987802961342	1.54485	0.122384	0.000744523	0.31074	0.700423	0.0318862	0.167884	-0.0389856	0.196757	0.13285	0.107524	0.0722075	0.00990441	-0.0652127	0.723166	0.160982	0.231884	0.0664099	0.640131	0.0259435	0.785054	0.0778067	0.231776	-0.0838339	0.268674
k__Bacteria|p__Firmicutes|c__Clostridia|o__Clostridiales|f__Lachnospiraceae|g__Roseburia|s__Roseburia_hominis|t__SGB4936	0.01052	0.0141125	-0.0171400476406317;0.0381800548434754	0.745437	0.456008	0	0	0.86616	0.012747	0.581514	-0.00769165	0.799044	0.0824171	0.319362	0.00315779	0.910312	-0.00910512	0.960591	0.135475	0.315249	-0.0444507	0.754469	-0.0118584	0.900801	-0.01546	0.812455	0.12487	0.0987287
k__Bacteria|p__Firmicutes|c__Clostridia|o__Clostridia_unclassified|f__Clostridia_unclassified|g__Clostridia_unclassified|s__Clostridia_bacterium|t__SGB3952	0.00944715	0.0251515	-0.0398489128133016;0.0587432126515821	0.37561	0.707207	0.00221989	0.582046	0.928612	0.0306783	0.184585	-0.0418816	0.165497	0.0982261	0.234986	0.104045	0.000197976	0	1	-0.141735	0.293209	-0.00952259	0.946605	-0.106661	0.260925	-0.0543459	0.403948	-0.027002	0.722049
k__Bacteria|p__Bacteroidetes|c__Bacteroidia|o__Bacteroidales|f__Bacteroidales_unclassified|g__Bacteroidales_unclassified|s__Bacteroidales_bacterium|t__SGB2127	-0.00635754	0.0141876	-0.0341647432003884;0.0214496615293336	-0.448105	0.654077	0	0	0.920709	-0.00458962	0.842696	0.000699726	0.981523	0.0449617	0.58741	-0.0147927	0.597697	-0.0514409	0.779998	0	1	-0.125007	0.377606	-0.106661	0.260925	-0.0415263	0.523782	0.100902	0.182743
k__Bacteria|p__Firmicutes|c__Clostridia|o__Clostridiales|f__Lachnospiraceae|g__Coprococcus|s__Coprococcus_eutactus|t__SGB5117	-0.034837	0.0221133	-0.0781782238552594;0.00850412387878947	-1.57539	0.115166	0.00141586	0.277595	0.696862	-0.0451475	0.0508118	0.00673703	0.823546	0.0239576	0.772569	-0.0669953	0.016732	-0.199296	0.275125	0.0631894	0.64063	-0.190395	0.176908	-0.166544	0.0779962	-0.0703826	0.279518	0.114205	0.131279
k__Bacteria|p__Firmicutes|c__Clostridia|o__Clostridiales|f__Lachnospiraceae|g__Lachnospiraceae_unclassified|s__Eubacterium_rectale|t__SGB4933_group	0.0233391	0.0221817	-0.0201361756218439;0.0668144698000338	1.05218	0.292717	0.00143321	0.494993	0.799772	0.081446	0.000419705	-0.0465937	0.122828	-0.0897525	0.278039	0.0065705	0.814685	-0.0894387	0.626803	0.0525431	0.697976	0.253246	0.0705872	0.00793004	0.93357	0.0813442	0.211175	0.0490956	0.517603
k__Bacteria|p__Firmicutes|c__Clostridia|o__Clostridiales|f__Lachnospiraceae|g__Lachnospiraceae_unclassified|s__Lachnospiraceae_bacterium|t__SGB4963	0.0110064	0.0259964	-0.039945525275204;0.0619583377676937	0.423383	0.672016	0.00256519	0.411039	0.923445	-0.0414218	0.0731735	-0.0111902	0.711094	-0.0242729	0.769659	0.0342077	0.222232	-0.1211	0.509672	-0.119269	0.377095	-0.0340273	0.81082	0.262039	0.00508409	0.0162698	0.802827	0.0853053	0.260333
k__Bacteria|p__Firmicutes|c__Clostridia|o__Clostridia_unclassified|f__Clostridia_unclassified|g__Candidatus_Heteroclostridium|s__Candidatus_Heteroclostridium_caecigallinarum|t__SGB61601	-0.0190808	0.0175374	-0.0534535758007701;0.0152919554848846	-1.088	0.276593	0.00043614	0.214672	0.788566	-0.0394686	0.087786	-0.0602789	0.0458317	0.0768894	0.353001	0.0173341	0.536317	0	1	-0.0591324	0.66226	0	1	-0.106661	0.260925	0.0809348	0.21349	-0.027002	0.722049
k__Bacteria|p__Firmicutes|c__Clostridia|o__Clostridia_unclassified|f__Clostridia_unclassified|g__Clostridia_unclassified|s__Clostridia_bacterium|t__SGB15385	-0.0141993	0.0278238	-0.068732912997848;0.040334239747098	-0.510331	0.609819	0.00322734	0.750571	0.915731	-0.153288	2.60908e-11	0.00779167	0.796488	0.11063	0.180754	-0.00171285	0.951279	0.064741	0.725091	0.0762434	0.573095	0.0134507	0.924633	0.0441277	0.642614	-0.0585809	0.368262	0.0804988	0.288247
k__Bacteria|p__Firmicutes|c__Clostridia|o__Clostridia_unclassified|f__Clostridia_unclassified|g__Clostridia_unclassified|s__Clostridia_bacterium|t__SGB14182	-0.00634314	0.0162025	-0.0380993626320354;0.0254130875658723	-0.391492	0.695433	0.00021804	0.142188	0.924734	0.0155478	0.501397	0.00539386	0.858307	-0.00926318	0.911034	-0.0607158	0.0301697	-0.0514409	0.779998	0	1	0.242472	0.0838152	0	1	-0.011547	0.859348	0.027002	0.722049
k__Bacteria|p__Bacteroidetes|c__Bacteroidia|o__Bacteroidales|f__Bacteroidaceae|g__Bacteroides|s__Bacteroides_fragilis|t__SGB1855_group	0.00227211	0.0255503	-0.0478055998215531;0.0523498291346714	0.088927	0.92914	0.00241562	0.38059	0.988251	-0.0253181	0.273574	0.0233656	0.439246	-0.111228	0.178392	-0.0197881	0.480217	-0.121638	0.507781	-0.1472	0.274812	-0.00594953	0.966625	0.0253232	0.790073	0.191796	0.00297277	0.0194756	0.797529
k__Bacteria|p__Firmicutes|c__Clostridia|o__Clostridia_unclassified|f__Clostridia_unclassified|g__Clostridia_unclassified|s__Clostridia_bacterium|t__SGB14042	0.00514463	0.0279975	-0.0497294100266;0.0600186682927958	0.183753	0.854207	0.0029685	0.633541	0.971858	-0.010445	0.651536	-0.0507356	0.0928909	-0.0124391	0.880729	0.10169	0.000275956	-0.0514409	0.779998	-0.0591324	0.66226	0.224673	0.109855	0	1	0.0415263	0.523782	-0.127469	0.0918564
k__Bacteria|p__Firmicutes|c__Clostridia|o__Clostridiales|f__Lachnospiraceae|g__Lachnospiraceae_unclassified|s__Lachnospiraceae_bacterium|t__SGB4638	0.0302073	0.0226291	-0.0141449738458318;0.0745596304089422	1.33489	0.181914	0.00134646	0.465524	0.725878	0.00428084	0.853155	-0.0134857	0.655326	0.0950234	0.250674	0.0957897	0.00061509	-0.0514409	0.779998	0	1	0.242472	0.0838152	0	1	-0.0415263	0.523782	0.027002	0.722049
k__Bacteria|p__Firmicutes|c__Clostridia|o__Clostridia_unclassified|f__Clostridia_unclassified|g__Clostridia_unclassified|s__Clostridia_bacterium|t__SGB14311	-0.0490082	0.0314665	-0.11068141489838;0.0126650390025248	-1.55747	0.119359	0.0047893	0.719189	0.700423	-0.146913	1.69512e-10	-0.0240688	0.425595	0.0825779	0.318415	0.00721677	0.796839	0.047581	0.796144	-0.0797683	0.55544	-0.192707	0.171621	0.112446	0.235797	-0.0516354	0.42783	-0.192619	0.0104505
k__Bacteria|p__Firmicutes|c__Clostridia|o__Clostridia_unclassified|f__Clostridia_unclassified|g__Clostridia_unclassified|s__Clostridia_bacterium|t__SGB14259	-0.0195619	0.0141125	-0.0472219065331758;0.00809819595093132	-1.38613	0.165706	0	0	0.722686	-0.032214	0.163554	-0.0362479	0.230086	0.0275771	0.739365	0.00929516	0.740203	-0.0514409	0.779998	-0.0591324	0.66226	-0.125007	0.377606	-0.106661	0.260925	0.0035478	0.956581	0.0424966	0.575485
k__Bacteria|p__Firmicutes|c__Clostridia|o__Clostridia_unclassified|f__Clostridia_unclassified|g__Clostridia_unclassified|s__Clostridia_bacterium|t__SGB14937	-0.00403278	0.0141125	-0.0316928348209198;0.0236272676631873	-0.285759	0.775063	0	0	0.948883	-0.0246126	0.287169	0.00202555	0.946548	-0.0485219	0.55814	0.0166672	0.552114	-0.0165234	0.928546	0.186005	0.166277	-0.0340945	0.810453	0.130782	0.16747	-0.0882014	0.175057	0.0453679	0.54993
k__Bacteria|p__Firmicutes|c__Clostridia|o__Clostridiales|f__Ruminococcaceae|g__Faecalibacterium|s__Faecalibacterium_prausnitzii|t__SGB15316_group	0.013645	0.0216067	-0.0287034067381313;0.0559934862212259	0.631518	0.527702	0.00129049	0.558647	0.892748	0.0885648	0.000124624	-0.0641066	0.03367	-0.0820487	0.321537	0.0157362	0.574539	-0.175171	0.338449	0.0424994	0.753668	0.0891235	0.530052	0.00347012	0.970904	0.0739271	0.255954	-0.0204988	0.787139
k__Bacteria|p__Firmicutes|c__Bacilli|o__Bacilli_unclassified|f__Bacilli_unclassified|g__Bacilli_unclassified|s__Bacilli_bacterium|t__SGB6447	-0.0163719	0.0185912	-0.0528100697289436;0.0200662560229869	-0.880625	0.378521	0.000651367	0.408142	0.845151	-0.0898118	9.97956e-05	0.0296681	0.326012	0.0780868	0.345533	-0.0178882	0.52337	0.0198485	0.914216	0.0326654	0.809437	0.00314696	0.982343	0.0632196	0.505956	-0.0332396	0.609892	0.0622615	0.411728
k__Bacteria|p__Actinobacteria|c__Coriobacteriia|o__Eggerthellales|f__Eggerthellaceae|g__Slackia|s__Slackia_SGB14778|t__SGB14778	-0.00102477	0.0143606	-0.0291711169208723;0.0271215720802	-0.0713598	0.943111	0	0	0.98881	0.000301163	0.989611	-0.00482592	0.873093	-0.141676	0.0859086	0.0122558	0.661962	-0.0514409	0.779998	-0.0591324	0.66226	0.151762	0.283273	0.106661	0.260925	-0.0415263	0.523782	0	1
k__Bacteria|p__Firmicutes|c__Clostridia|o__Clostridia_unclassified|f__Clostridia_unclassified|g__Clostridia_unclassified|s__Clostridia_bacterium|t__SGB47298	-0.00852051	0.0142566	-0.0364630241445787;0.0194220118900956	-0.597651	0.550073	0	0	0.901067	-0.00428084	0.853155	-0.0552109	0.0674327	0.0449617	0.58741	0.0147927	0.597697	-0.0514409	0.779998	0	1	0	1	-0.106661	0.260925	0.0415263	0.523782	0.027002	0.722049
k__Bacteria|p__Firmicutes|c__Clostridia|o__Clostridiales|f__Lachnospiraceae|g__Lacrimispora|s__Lacrimispora_amygdalina|t__SGB4716	0.00250054	0.0304643	-0.0572084569825789;0.0622095321852211	0.0820808	0.934582	0.0043271	0.757406	0.988552	0.142812	5.41567e-10	0.0205781	0.495761	-0.0348844	0.673828	-0.0151665	0.588472	-0.244695	0.178217	0.0182899	0.89261	-0.0293939	0.836197	-0.0465696	0.624309	-0.149995	0.0206273	0.0293903	0.69861
k__Bacteria|p__Firmicutes|c__CFGB2897|o__OFGB2897|f__FGB2897|g__GGB9209|s__GGB9209_SGB14148|t__SGB14148	-0.00844447	0.0144958	-0.0368557112243214;0.0199667752956946	-0.582546	0.560199	0	0	0.903435	0.00428084	0.853155	-0.0110975	0.713381	-0.0887575	0.283423	-0.0260736	0.352237	0	1	-0.0591324	0.66226	0.125007	0.377606	0.106661	0.260925	0	1	-0.027002	0.722049
k__Bacteria|p__Firmicutes|c__Clostridia|o__Clostridiales|f__Ruminococcaceae|g__Ruminococcaceae_unclassified|s__Ruminococcaceae_unclassified_SGB15265|t__SGB15265_group	-0.0430442	0.0202499	-0.0827333348010257;-0.00335511921772736	-2.12565	0.0335324	0.000980802	0.229518	0.490812	-0.0720901	0.00180205	-0.0594974	0.0487233	-0.0596619	0.471361	-0.0103499	0.711969	-0.313247	0.0819756	-0.0180428	0.894053	0.141598	0.317096	-0.107536	0.25701	-0.0755316	0.245751	0.106475	0.159621
k__Bacteria|p__Firmicutes|c__Clostridia|o__Clostridiales|f__Eubacteriaceae|g__Eubacterium|s__Eubacterium_ventriosum|t__SGB5045	-0.0108436	0.0141125	-0.0385036093096315;0.0168164931744757	-0.768364	0.442271	0	0	0.861257	0.0166857	0.470601	-0.057117	0.0584885	0.00124708	0.987999	0.00479216	0.864265	-0.182385	0.318645	-0.150899	0.262801	0.0538859	0.704526	0.00690544	0.942137	-0.00371315	0.95456	-0.107621	0.155154
k__Bacteria|p__Firmicutes|c__Clostridia|o__Clostridia_unclassified|f__Clostridia_unclassified|g__Clostridia_unclassified|s__Clostridia_bacterium|t__SGB14150	-0.00791324	0.0141125	-0.0355732905879551;0.019746811896152	-0.560724	0.574985	0	0	0.903548	-0.0158437	0.493288	0.0206465	0.494331	-0.0164562	0.842649	-0.0312942	0.264164	-0.0514409	0.779998	-0.0591324	0.66226	0.265705	0.0574243	0.106661	0.260925	-0.0259748	0.690136	-0.027002	0.722049
k__Bacteria|p__Bacteroidetes|c__Bacteroidia|o__Bacteroidales|f__Bacteroidales_unclassified|g__Bacteroidales_unclassified|s__Bacteroidales_unclassified_SGB2166|t__SGB2166	0.00888933	0.0244616	-0.0390545088747059;0.0568331687304633	0.363399	0.716306	0.00191193	0.285521	0.92978	0.013128	0.570274	-0.0221328	0.463774	0.0214722	0.795616	-0.0147927	0.597697	0	1	0	1	-0.147683	0.296547	0.106661	0.260925	-0.0415263	0.523782	0.183189	0.0149733
k__Bacteria|p__Bacteroidetes|c__Bacteroidia|o__Bacteroidales|f__Rikenellaceae|g__Alistipes|s__Alistipes_indistinctus|t__SGB2325	0.00927891	0.0141125	-0.0183811462147756;0.0369389562693315	0.657494	0.510863	0	0	0.888417	-0.0051737	0.82299	0.00666805	0.825323	0.073134	0.377076	0.0520458	0.0631921	-0.156301	0.393717	0.107172	0.427688	0.0251414	0.859635	-0.0426904	0.65349	-0.097407	0.134053	-0.0161369	0.831669
k__Bacteria|p__Bacteroidetes|c__Bacteroidia|o__Bacteroidales|f__Bacteroidales_unclassified|g__Bacteroidales_unclassified|s__Bacteroidales_unclassified_SGB2164|t__SGB2164	0.0035412	0.0271723	-0.0497155002080664;0.0567978967712035	0.130324	0.89631	0.00281828	0.416615	0.98102	0.0342624	0.138377	-0.0293042	0.331983	0.0233055	0.778598	-0.0147927	0.597697	-0.0514409	0.779998	0	1	-0.147683	0.296547	-0.106661	0.260925	-0.028047	0.66684	0.209674	0.00523653
k__Bacteria|p__Candidatus_Melainabacteria|c__Candidatus_Melainabacteria_unclassified|o__Candidatus_Gastranaerophilales|f__Candidatus_Gastranaerophilales_unclassified|g__GGB6007|s__GGB6007_SGB8633|t__SGB8633	0.0075507	0.0142278	-0.0203351979049595;0.0354365957924102	0.530702	0.595625	0	0	0.909101	-0.00428084	0.853155	0.0131894	0.662426	0.0327634	0.692626	0.00264977	0.924694	0	1	0	1	0.125007	0.377606	0.106661	0.260925	0.0415263	0.523782	-0.027002	0.722049
k__Bacteria|p__Firmicutes|c__Clostridia|o__Clostridiales|f__Clostridiaceae|g__Clostridium|s__Clostridium_sp_AF34_10BH|t__SGB4914	0.0346308	0.019384	-0.0033611655372593;0.0726226707682934	1.78656	0.0740078	0.000802303	0.425848	0.639296	0.0984864	1.9665e-05	-0.0252658	0.402937	0.0456175	0.581965	0.0399433	0.154034	-0.10511	0.567444	0.130185	0.334683	-0.0592438	0.676692	0.0582552	0.539991	-0.0724664	0.265493	0.0621938	0.412237
k__Bacteria|p__Firmicutes|c__Clostridia|o__Clostridiales|f__Clostridiales_unclassified|g__Intestinimonas|s__Intestinimonas_massiliensis|t__SGB15127	-0.0340076	0.0183413	-0.0699558618055298;0.00194068633094346	-1.85415	0.0637171	0.000606172	0.351913	0.625683	-0.0780473	0.000725595	-0.00833877	0.782545	-0.0344146	0.677975	0.0345021	0.218275	0.0514409	0.779998	-0.0829843	0.539562	-0.186939	0.185034	-0.135735	0.151826	-0.0250052	0.701139	-0.10584	0.162139
k__Bacteria|p__Firmicutes|c__Clostridia|o__Clostridiales|f__Ruminococcaceae|g__Ruminococcus|s__Ruminococcus_sp_NSJ_71|t__SGB4290	-0.0330192	0.0211419	-0.0744566370075725;0.00841817112649042	-1.56179	0.118338	0.00118017	0.27922	0.700423	-0.0603628	0.00899302	0.00474031	0.875326	-0.0854599	0.301762	-0.0377948	0.177434	0.0859956	0.640178	-0.0917483	0.497447	-0.00932971	0.947685	-0.0366724	0.6998	-0.142125	0.0283778	0.148024	0.0499655
k__Bacteria|p__Bacteroidetes|c__Bacteroidia|o__Bacteroidales|f__Bacteroidales_unclassified|g__Bacteroidales_unclassified|s__Bacteroidales_bacterium|t__SGB2169	-0.00679383	0.0141876	-0.0346010314996377;0.0210133732300843	-0.478857	0.632041	0	0	0.917177	-0.00428084	0.853155	-0.0236901	0.432916	-0.0449617	0.58741	0.0147927	0.597697	-0.0514409	0.779998	0	1	0.125007	0.377606	-0.106661	0.260925	-0.0415263	0.523782	0.027002	0.722049
k__Bacteria|p__Firmicutes|c__Clostridia|o__Clostridiales|f__Ruminococcaceae|g__Ruthenibacterium|s__Ruthenibacterium_lactatiformans|t__SGB15271	-0.00134397	0.0141125	-0.029004022255486;0.0263160802286211	-0.0952325	0.92413	0	0	0.986669	-0.0173466	0.453204	-0.00392338	0.896679	-0.0455374	0.582629	0.022405	0.424097	-0.0188961	0.918318	-0.0391825	0.772355	-0.0262525	0.853499	0.0761191	0.423008	0.00956793	0.883265	0.0078285	0.917872
k__Bacteria|p__Bacteroidetes|c__Bacteroidia|o__Bacteroidales|f__Rikenellaceae|g__GGB27782|s__GGB27782_SGB40196|t__SGB40196	-0.0175707	0.0144023	-0.0457986882789223;0.0106572358713451	-1.22	0.222467	0	0	0.745633	-0.019339	0.403013	-0.018058	0.550015	-0.10283	0.213659	-0.0147927	0.597697	0	1	-0.0591324	0.66226	0.125007	0.377606	0.106661	0.260925	-0.0415263	0.523782	0	1
k__Bacteria|p__Firmicutes|c__Clostridia|o__Clostridiales|f__Lachnospiraceae|g__Lachnospiraceae_unclassified|s__Lachnospiraceae_bacterium|t__SGB4767	0.0110275	0.0196715	-0.0275279750515299;0.049583030319562	0.560583	0.575082	0.000859971	0.461175	0.903548	0.0865904	0.00017614	-0.00913868	0.762285	0.0281492	0.734158	-0.0274549	0.327305	-0.247105	0.173861	0.1166	0.387939	-0.00418631	0.976513	-0.0629237	0.507954	-0.0516511	0.42769	0.0133952	0.859946
k__Bacteria|p__Firmicutes|c__Negativicutes|o__Veillonellales|f__Veillonellaceae|g__Dialister|s__Dialister_invisus|t__SGB5825_group	0.002708	0.0141125	-0.0249520510991518;0.0303680513849553	0.191886	0.847831	0	0	0.970627	0.0386888	0.0942407	-0.0384234	0.203295	-0.125339	0.129091	-0.0216037	0.440861	0.103422	0.573711	0.0944375	0.484876	0.0174125	0.90253	0.00879195	0.926369	0.0474452	0.466313	0.0471838	0.534059
k__Bacteria|p__Firmicutes|c__Clostridia|o__Clostridiales|f__Ruminococcaceae|g__GGB9633|s__GGB9633_SGB15091|t__SGB15091	-0.0124167	0.0264899	-0.0643360318043967;0.0395026505553233	-0.468732	0.639261	0.00273617	0.717059	0.918014	-0.138296	1.87391e-09	-0.0524949	0.0820895	0.0598398	0.470037	0.026614	0.342343	0.0630144	0.73215	0.00506523	0.970178	0.0765312	0.589923	0.107471	0.2573	0.0599363	0.357265	0.0235292	0.756594
k__Bacteria|p__Firmicutes|c__Clostridia|o__Clostridiales|f__Clostridiaceae|g__Clostridiaceae_unclassified|s__Clostridiaceae_bacterium|t__SGB4269	0.0300652	0.0141125	0.00240517260445978;0.0577252750885669	2.13039	0.0331393	0	0	0.490812	0.0480247	0.0377398	0.00157511	0.958422	0.00786299	0.924438	0.0577619	0.0391882	-0.0873095	0.63506	0.0154266	0.909345	-0.0835681	0.556092	-0.118796	0.210225	0.0146346	0.822297	0.000377803	0.99603
k__Bacteria|p__Firmicutes|c__Clostridia|o__Clostridiales|f__Christensenellaceae|g__Christensenellaceae_unclassified|s__Christensenellaceae_bacterium|t__SGB14123	-0.0126674	0.020264	-0.052384023003846;0.0270493171154717	-0.625117	0.531894	0.000983822	0.114384	0.892748	0.00428084	0.853155	-0.0257615	0.393768	-0.13481	0.10239	-0.0121091	0.665761	-0.0514409	0.779998	-0.0591324	0.66226	0.313152	0.0241573	-0.106661	0.260925	0.0415263	0.523782	-0.027002	0.722049
k__Bacteria|p__Firmicutes|c__Clostridia|o__Clostridiales|f__Oscillospiraceae|g__Dysosmobacter|s__Dysosmobacter_sp_NSJ_60|t__SGB15124	0.012447	0.0181642	-0.0231540992716057;0.0480481313750919	0.685251	0.493185	0.000522776	0.242337	0.879635	0.0630986	0.00631523	-0.00757803	0.80195	-0.00236125	0.977278	0.00573298	0.837956	-0.179227	0.327224	-0.115561	0.392206	0.124654	0.378966	0	1	0.0139753	0.830179	-0.117132	0.121617
k__Bacteria|p__Firmicutes|c__Clostridia|o__Clostridiales|f__Eubacteriaceae|g__Eubacterium|s__Eubacterium_ramulus|t__SGB4959	-0.00742635	0.0194405	-0.0455290917207589;0.0306763828908069	-0.382004	0.702459	0.000813518	0.173232	0.927528	-0.00158426	0.945388	0.00960016	0.75067	0.150837	0.0673029	-0.0452152	0.106583	-0.0405046	0.825957	0.173794	0.196354	-0.15566	0.270954	-0.0284333	0.764999	0.0205381	0.752605	-0.112868	0.135882
k__Bacteria|p__Firmicutes|c__Clostridia|o__Clostridiales|f__Ruminococcaceae|g__GGB9634|s__GGB9634_SGB15095|t__SGB15095_group	-0.0395188	0.026272	-0.0910109961469494;0.0119734454021563	-1.50422	0.132526	0.00265997	0.552322	0.711813	-0.0987737	1.85908e-05	0.0202932	0.501749	-0.219807	0.00728513	-0.0147927	0.597697	0.0514409	0.779998	0.00727127	0.9572	0.0872304	0.538857	0.106657	0.260941	-0.0517801	0.426536	-0.0957751	0.206107
k__Bacteria|p__Firmicutes|c__Clostridia|o__Clostridiales|f__Ruminococcaceae|g__Ruminococcaceae_unclassified|s__Ruminococcaceae_unclassified_SGB15236|t__SGB15236	-0.017928	0.036168	-0.088815919158848;0.0529599791326757	-0.495686	0.620116	0.00728805	0.729845	0.915731	-0.154296	1.92687e-11	-0.0412019	0.172476	0.080602	0.330171	-0.0279003	0.319515	0.0830055	0.651884	0.199754	0.136618	-0.144246	0.308044	0.200262	0.0335233	-0.0590872	0.364129	-0.0359156	0.636061
k__Bacteria|p__Firmicutes|c__Clostridia|o__Clostridia_unclassified|f__Clostridia_unclassified|g__Clostridia_unclassified|s__Clostridia_bacterium|t__SGB6388	-0.00590738	0.0142566	-0.0338499025960846;0.0220351334385897	-0.41436	0.67861	0	0	0.923445	-0.00428084	0.853155	-0.00172314	0.954519	-0.1085	0.189346	-0.0147927	0.597697	-0.0514409	0.779998	0	1	0	1	0.106661	0.260925	0.0415263	0.523782	-0.027002	0.722049
k__Bacteria|p__Proteobacteria|c__Gammaproteobacteria|o__Pasteurellales|f__Pasteurellaceae|g__Haemophilus|s__Haemophilus_parainfluenzae|t__SGB9712_group	-0.0131109	0.025441	-0.0629743647866112;0.0367525856000759	-0.515345	0.606312	0.00237968	0.502591	0.915731	0.0483141	0.0365992	-0.0593754	0.0491882	-0.0417548	0.614361	-0.0157536	0.574117	-0.0669678	0.71602	-0.171375	0.202747	-0.213727	0.12871	-0.105825	0.264701	0.131364	0.0429129	-0.00612216	0.935729
k__Bacteria|p__Firmicutes|c__Clostridia|o__Clostridia_unclassified|f__Clostridia_unclassified|g__Clostridia_unclassified|s__Clostridia_bacterium|t__SGB15382	-0.0245034	0.0142683	-0.052468614668231;0.00346191183879844	-1.71733	0.0859182	0	0	0.650335	-0.00267452	0.907938	-0.0556867	0.0651012	-0.0844288	0.307652	-0.0473779	0.090834	-0.0514409	0.779998	-0.0591324	0.66226	0.131145	0.354458	0	1	0.0498363	0.444123	0.027002	0.722049
k__Bacteria|p__Firmicutes|c__Clostridia|o__Clostridiales|f__Ruminococcaceae|g__Candidatus_Cibiobacter|s__Candidatus_Cibiobacter_qucibialis|t__SGB15286	0.000472487	0.03072	-0.0597376607433959;0.0606826353580458	0.0153804	0.987729	0.00444267	0.571238	0.997376	-0.00731888	0.751657	-0.00307377	0.918965	0.0938191	0.256756	-0.108195	0.00010844	-0.124497	0.49779	0.330396	0.0122299	0.0460741	0.745798	-0.0226053	0.812164	-0.0223111	0.732032	0.0598176	0.430358
k__Bacteria|p__Firmicutes|c__Clostridia|o__Clostridiales|f__Ruminococcaceae|g__Faecalibacterium|s__Faecalibacterium_prausnitzii|t__SGB15342	0.0261236	0.021754	-0.0165135772668661;0.0687607106731114	1.20086	0.229805	0.00132639	0.394584	0.745633	0.0678099	0.00333216	-0.0394131	0.191889	-0.0348741	0.673919	0.0193443	0.490122	-0.225389	0.215937	0.182274	0.175085	-0.0464151	0.74398	0.0453549	0.633387	0.0248185	0.703264	0.154346	0.0408586
k__Bacteria|p__Firmicutes|c__Clostridia|o__Clostridia_unclassified|f__Clostridia_unclassified|g__GGB3005|s__GGB3005_SGB3996|t__SGB3996	0.0132025	0.0216462	-0.0292232647896028;0.0556281978948006	0.609921	0.541914	0.00113296	0.241632	0.897387	-0.00428084	0.853155	0.0131961	0.662266	-0.132421	0.108675	0.0538967	0.0543544	0.171438	0.348986	0	1	0.235007	0.0940735	0	1	0.00525046	0.935781	-0.027002	0.722049
k__Bacteria|p__Firmicutes|c__Clostridia|o__Clostridia_unclassified|f__Clostridia_unclassified|g__Clostridia_unclassified|s__Clostridia_bacterium|t__SGB14020	-0.014864	0.0164184	-0.0470435564259366;0.017315538432214	-0.905324	0.365294	0.000238236	0.230034	0.840394	-0.0586284	0.0111765	-0.0101794	0.736169	0.0571431	0.490314	0.0315556	0.260193	0	1	0	1	-0.125007	0.377606	0	1	0.00557863	0.931777	-0.027002	0.722049
k__Bacteria|p__Firmicutes|c__Clostridia|o__Clostridiales|f__Lachnospiraceae|g__Fusicatenibacter|s__Fusicatenibacter_saccharivorans|t__SGB4874	0.0151844	0.0141125	-0.0124756338157909;0.0428444686683163	1.07595	0.281948	0	0	0.79348	0.0221903	0.33727	0.00157448	0.958439	0.0206016	0.803731	0.0176535	0.528835	-0.168995	0.355989	0.149959	0.26582	0.0101257	0.943228	0.00160168	0.986568	-0.0258719	0.691301	0.0570169	0.452294
k__Bacteria|p__Firmicutes|c__Clostridia|o__Clostridiales|f__Clostridiaceae|g__Clostridiaceae_unclassified|s__Clostridiaceae_bacterium|t__SGB4770	0.00157983	0.0141125	-0.0260802190787454;0.0292398834053618	0.111945	0.910867	0	0	0.981899	0.0153883	0.505797	-0.0415091	0.169295	0.0585659	0.479558	0.0244625	0.382794	-0.171775	0.348029	-0.0994739	0.461789	-0.0331594	0.815559	-0.0293804	0.75741	-0.00360515	0.95588	0.0050417	0.947054
k__Bacteria|p__Firmicutes|c__Clostridia|o__Clostridia_unclassified|f__Clostridia_unclassified|g__Candidatus_Pseudoscilispira|s__Candidatus_Pseudoscilispira_faecavium|t__SGB63239	0.0113678	0.0166906	-0.0213451816609568;0.0440808671350514	0.681091	0.495814	0.000335193	0.109525	0.880651	0.0225905	0.328625	-0.0002492	0.993419	0.0209304	0.800664	-0.0251183	0.370166	0.0514409	0.779998	-0.0591324	0.66226	-0.132118	0.350871	0.106661	0.260925	0.162765	0.0119254	-0.027002	0.722049
k__Bacteria|p__Firmicutes|c__Clostridia|o__Clostridiales|f__Lachnospiraceae|g__Blautia|s__Blautia_faecis|t__SGB4820	-0.0157866	0.0312863	-0.0771065544557088;0.0455333038658798	-0.504587	0.613849	0.00470434	0.377172	0.915731	0.0403675	0.0807927	-0.0175949	0.560293	-0.0147656	0.858636	-0.0213166	0.446959	-0.439338	0.012428	0.21129	0.114956	-0.159314	0.259736	-0.0337724	0.722529	0.00452063	0.944693	-0.0501179	0.508911
k__Bacteria|p__Firmicutes|c__Clostridia|o__Clostridia_unclassified|f__Clostridia_unclassified|g__Candidatus_Woodwardibium|s__Candidatus_Woodwardibium_gallinarum|t__SGB14953	-0.0157766	0.0143091	-0.0438218987699048;0.0122687236219568	-1.10256	0.27022	0	0	0.784774	0.00428084	0.853155	-0.0214454	0.477774	-0.0424542	0.608436	-0.0351971	0.209137	0	1	-0.0591324	0.66226	-0.147683	0.296547	0	1	-0.0217074	0.739016	0.027002	0.722049
k__Bacteria|p__Firmicutes|c__Clostridia|o__Clostridiales|f__Ruminococcaceae|g__GGB9730|s__GGB9730_SGB15291|t__SGB15291	-0.00587432	0.0198831	-0.0448444865421908;0.0330958402508151	-0.295443	0.767655	0.000903415	0.230502	0.945568	0.0157491	0.495872	0.000850127	0.977552	0.0813844	0.325484	-0.0476838	0.0887657	-0.242733	0.181822	0.164145	0.222726	-0.0689106	0.627564	0.039922	0.674643	-0.113116	0.081618	0.0744757	0.325957
k__Bacteria|p__Firmicutes|c__Clostridia|o__Clostridiales|f__Ruminococcaceae|g__Ruminococcaceae_unclassified|s__Ruminococcaceae_bacterium|t__SGB4184	0.00604288	0.0143874	-0.0221558479874857;0.034241615005805	0.420013	0.674476	0	0	0.923445	0.0079686	0.730433	0.0210534	0.48586	0.0812152	0.326493	-0.0120244	0.667958	0	1	0	1	0.0332625	0.814996	0	1	-0.0430786	0.508369	0.0193239	0.799072
k__Bacteria|p__Bacteroidetes|c__Bacteroidia|o__Bacteroidales|f__Bacteroidales_unclassified|g__GGB1530|s__GGB1530_SGB2113|t__SGB2113	0.00238511	0.0141805	-0.0254081105494496;0.0301783289727267	0.168197	0.866429	0	0	0.973329	0.00428084	0.853155	-0.0133118	0.65949	-0.0449617	0.58741	0.00553833	0.843385	-0.0514409	0.779998	-0.0591324	0.66226	0	1	0.106661	0.260925	0.0415263	0.523782	0.00612889	0.935659
k__Bacteria|p__Firmicutes|c__Erysipelotrichia|o__Erysipelotrichales|f__Erysipelotrichaceae|g__Erysipelatoclostridium|s__Clostridium_saccharogumia|t__SGB6749	-0.0355945	0.0147071	-0.0644198222285106;-0.00676917337936629	-2.42023	0.0155107	6.83977e-05	0.0241034	0.389918	-0.045812	0.0474973	0.00269692	0.928872	0.0118297	0.886531	-0.0384773	0.16973	-0.0317787	0.863049	-0.0591324	0.66226	-0.204207	0.147013	-0.106661	0.260925	-0.14968	0.0208978	0.0716304	0.344829
k__Bacteria|p__Firmicutes|c__Clostridia|o__Clostridia_unclassified|f__Clostridia_unclassified|g__Clostridia_unclassified|s__Clostridia_bacterium|t__SGB14048	0.0181385	0.016004	-0.0132286701859019;0.049505767830813	1.13338	0.257056	0.000165458	0.145981	0.768595	-0.00639119	0.782285	0.0119029	0.693595	-0.0421926	0.61065	0.0705215	0.0117764	-0.0514409	0.779998	0	1	0	1	0.106661	0.260925	-0.0415263	0.523782	0	1
k__Bacteria|p__Firmicutes|c__Clostridia|o__Clostridiales|f__Lachnospiraceae|g__Lachnospira|s__Lachnospira_eligens|t__SGB5082_group	-0.0225524	0.0141125	-0.0502124401253038;0.00510766235880333	-1.59804	0.110034	0	0	0.683649	-0.0385748	0.0952158	-0.0235108	0.436407	0.0957414	0.247096	-0.0144222	0.606904	-0.0266724	0.884895	0.115381	0.392949	-0.0502127	0.723836	-0.0742763	0.434353	-0.010996	0.865996	-0.018677	0.805662
k__Bacteria|p__Firmicutes|c__Clostridia|o__Clostridiales|f__Lachnospiraceae|g__Anaerostipes|s__Anaerostipes_hadrus|t__SGB4540_group	-0.0209468	0.0141125	-0.0486068466563406;0.00671325582776653	-1.48427	0.137737	0	0	0.716973	-0.0156123	0.499625	0.00179223	0.952697	-0.0121706	0.883285	-0.0588069	0.035766	-0.0526357	0.775018	0.222249	0.0969141	-0.0196765	0.889931	-0.030984	0.744613	0.0118283	0.855958	-0.0600143	0.428841
k__Bacteria|p__Firmicutes|c__Clostridia|o__Clostridiales|f__Eubacteriaceae|g__Eubacterium|s__Eubacterium_sp_AM28_29|t__SGB6796_group	0.00695266	0.0149486	-0.0223460144595055;0.0362513311767656	0.465105	0.641856	9.76584e-05	0.0607985	0.918014	-0.0357557	0.121987	0.0366578	0.224855	0.062402	0.451204	0.0196855	0.482499	0.190669	0.296816	0.11677	0.387241	-0.121105	0.392784	-0.0376298	0.692352	-0.00221952	0.972829	0.112142	0.138433
k__Bacteria|p__Firmicutes|c__Clostridia|o__Clostridiales|f__Ruminococcaceae|g__Agathobaculum|s__Agathobaculum_butyriciproducens|t__SGB14993_group	-0.0271237	0.0157136	-0.0579217954935488;0.00367449154149588	-1.72612	0.0843253	0.000196144	0.139903	0.650335	-0.0709577	0.002127	0.00223674	0.940985	0.0142766	0.86327	-0.0396375	0.157213	-0.0413304	0.822465	0.0394811	0.770667	0.111462	0.431794	-0.0531951	0.575808	0.106451	0.101387	-0.00489076	0.948636
k__Bacteria|p__Firmicutes|c__Clostridia|o__Clostridiales|f__Ruminococcaceae|g__Pseudoruminococcus|s__Pseudoruminococcus_massiliensis|t__SGB4280	-0.0077525	0.0265451	-0.0597800041379552;0.0442750093570678	-0.29205	0.770249	0.00275565	0.719922	0.946135	-0.129718	1.77689e-08	0.0221507	0.463411	0.0811549	0.326854	0.0228434	0.415085	-0.0514409	0.779998	-0.0795105	0.556723	0.0413408	0.771164	0.164075	0.0825719	-0.0382782	0.556786	0.0223232	0.768707
k__Bacteria|p__Firmicutes|c__Clostridia|o__Clostridiales|f__Lachnospiraceae|g__Dorea|s__Dorea_formicigenerans|t__SGB4575	0.00790393	0.0315856	-0.0540026651798284;0.069810528680295	0.250239	0.802403	0.00484586	0.857572	0.956834	0.158306	5.65483e-12	0.00829329	0.783702	0.0223119	0.787809	-0.116394	3.09777e-05	-0.078421	0.669993	0.165267	0.219536	-0.031061	0.827045	0.0148829	0.875683	-0.0393569	0.545714	-0.0527128	0.487194
k__Bacteria|p__Firmicutes|c__Clostridia|o__Clostridiales|f__Clostridiales_unclassified|g__Intestinimonas|s__Intestinimonas_gabonensis|t__SGB79840	0.00036273	0.0141125	-0.0272973208144973;0.0280227816696099	0.0257027	0.979494	0	0	0.997376	-0.00490062	0.832191	-0.0309332	0.305796	-0.0667976	0.419902	0.0253407	0.365942	0.171438	0.348986	0.0403076	0.766001	0.0431063	0.761673	0.18498	0.0499172	-0.0370537	0.569483	0.00852678	0.910575
k__Bacteria|p__Firmicutes|c__CFGB9830|o__OFGB9830|f__FGB9830|g__GGB29535|s__GGB29535_SGB42321|t__SGB42321	0.00200886	0.014152	-0.0257286433765123;0.0297463556977239	0.141948	0.887121	0	0	0.978132	-0.00525191	0.82036	-0.0074823	0.804401	0.01613	0.845729	0.033512	0.231784	0	1	-0.0591324	0.66226	0.116528	0.411032	-0.106661	0.260925	-0.0983539	0.130294	0.0891391	0.239441
k__Bacteria|p__Firmicutes|c__Bacilli|o__Lactobacillales|f__Streptococcaceae|g__Streptococcus|s__Streptococcus_parasanguinis|t__SGB8071	0.0112917	0.0456809	-0.0782412623929967;0.100824611791195	0.247186	0.804764	0.0139844	0.829395	0.957877	0.146841	1.73039e-10	-0.0423806	0.160511	-0.106834	0.196269	-0.0182174	0.515753	0.0390513	0.832112	-0.268342	0.0438421	-0.170633	0.226993	-0.0486705	0.608741	0.147608	0.0227569	0.212959	0.004556
k__Bacteria|p__Firmicutes|c__Clostridia|o__Clostridia_unclassified|f__Clostridia_unclassified|g__GGB9532|s__GGB9532_SGB14933|t__SGB14933	0.00410363	0.0228355	-0.040653156207392;0.0488604159985739	0.179704	0.857385	0.00148821	0.322361	0.971858	-0.00208759	0.928078	0.0534663	0.0765759	-0.189871	0.0208414	-0.0187735	0.503019	0	1	0	1	0.0606776	0.669314	0.106661	0.260925	0.0199786	0.759134	0.0105018	0.889981
k__Bacteria|p__Firmicutes|c__Clostridia|o__Clostridiales|f__Lachnospiraceae|g__Lachnospiraceae_unclassified|s__Lachnospiraceae_bacterium|t__SGB4706	0.0556503	0.0204507	0.0155676339470563;0.0957329628035076	2.72119	0.00650472	0.00102429	0.5335	0.252512	0.139037	1.53271e-09	-0.00178004	0.953019	0.122936	0.136651	0.0408487	0.144906	-0.137014	0.455253	-0.0434519	0.748328	0.0204592	0.885581	0.0195629	0.837067	0.0383338	0.556212	0.0138222	0.855529
k__Bacteria|p__Firmicutes|c__Clostridia|o__Clostridiales|f__Lachnospiraceae|g__Lachnospiraceae_unclassified|s__Lachnospiraceae_bacterium_WCA3_601_WT_6H|t__SGB4910	0.0131153	0.0229	-0.0317678317257398;0.0579984845555328	0.572722	0.566833	0.00162146	0.395795	0.903548	0.0398051	0.0851134	-0.0150112	0.619278	0.0524359	0.526796	-0.0451788	0.106865	-0.089489	0.626608	0.15917	0.237245	0.0420799	0.767186	-0.0705891	0.457567	-0.0133357	0.83784	0.195356	0.00938683
k__Bacteria|p__Firmicutes|c__Clostridia|o__Clostridia_unclassified|f__Clostridia_unclassified|g__Clostridia_unclassified|s__Clostridia_unclassified_SGB6276|t__SGB6276	-0.0355539	0.0236804	-0.0819665730846597;0.0108588519270484	-1.50141	0.133251	0.0018388	0.547431	0.711813	-0.126156	4.33886e-08	-0.0213951	0.478807	0.133222	0.106535	-0.0362833	0.195415	0.048599	0.791877	-0.0587469	0.66433	0.0940117	0.507649	-0.0205471	0.828993	-0.0677363	0.298038	0.0513085	0.498884
k__Bacteria|p__Firmicutes|c__Clostridia|o__Clostridiales|f__Clostridiales_unclassified|g__Intestinimonas|s__Intestinimonas_butyriciproducens|t__SGB15126	0.00813699	0.0231124	-0.0371624749895729;0.0534364564540112	0.352062	0.724792	0.00167928	0.449939	0.933502	-0.00192561	0.933645	-0.00436194	0.885205	-0.0717458	0.386223	0.0948999	0.000691534	-0.0514409	0.779998	-0.0280612	0.835894	0.203183	0.149092	-0.15892	0.0928167	0.0195817	0.763776	-0.055489	0.464519
k__Bacteria|p__Firmicutes|c__Negativicutes|o__Veillonellales|f__Veillonellaceae|g__Veillonella|s__Veillonella_atypica|t__SGB6936	0.0100636	0.0344333	-0.0574244546907168;0.0775515992171178	0.292263	0.770086	0.00630277	0.689594	0.946135	0.0707078	0.00220556	-0.0353094	0.242385	-0.119861	0.146811	-0.0502314	0.0729752	0.121014	0.509974	-0.115015	0.39446	0.0543076	0.702321	-0.141065	0.136242	0.160134	0.0133924	0.153903	0.0414488
k__Bacteria|p__Firmicutes|c__Clostridia|o__Clostridiales|f__Lachnospiraceae|g__Lachnospiraceae_unclassified|s__Lachnospiraceae_bacterium|t__SGB4780	-0.000528334	0.0141125	-0.028188384858165;0.0271317176259421	-0.0374372	0.970136	0	0	0.996154	0.017542	0.448131	-0.0144253	0.633022	0.0436359	0.598485	-0.0234485	0.402833	-0.173306	0.34369	0.080958	0.549541	-0.0168885	0.905449	-0.0547789	0.564479	-0.0142966	0.826335	0.0847602	0.263402
k__Bacteria|p__Firmicutes|c__Clostridia|o__Clostridia_unclassified|f__Clostridia_unclassified|g__Clostridia_unclassified|s__Clostridia_bacterium|t__SGB6320	0.00416975	0.014152	-0.0235677529386951;0.0319072461355411	0.294639	0.76827	0	0	0.945568	0.0144049	0.533372	-0.0154039	0.610141	0.0568198	0.492776	-0.0117131	0.67606	0	1	-0.0591324	0.66226	0.283748	0.0419486	0.106661	0.260925	-0.0415263	0.523782	0.027002	0.722049
k__Bacteria|p__Firmicutes|c__Clostridia|o__Clostridiales|f__Lachnospiraceae|g__Blautia|s__Blautia_obeum|t__SGB4811_group	-0.00679413	0.0155532	-0.0372778280269321;0.0236895649903557	-0.436832	0.662233	0.00017475	0.0673769	0.920764	-0.0233222	0.313197	0.00978334	0.746074	0.0400116	0.629233	-0.0421445	0.132569	-0.158972	0.385592	0.189641	0.158011	0.162711	0.249592	-0.0638588	0.501657	0.0792852	0.222999	0.057203	0.450817
k__Bacteria|p__Firmicutes|c__Clostridia|o__Clostridiales|f__Clostridiaceae|g__Clostridiaceae_unclassified|s__Clostridiaceae_bacterium_NSJ_31|t__SGB14839	-0.0364302	0.0142683	-0.0643954269247115;-0.00846490041768211	-2.55323	0.0106728	0	0	0.333505	-0.0373353	0.106342	-0.0525729	0.0816351	0.0618168	0.455468	-0.0330597	0.238147	0.103422	0.573711	-0.0591324	0.66226	0.0451373	0.750798	0	1	-0.01084	0.867878	-0.103586	0.171316
k__Bacteria|p__Firmicutes|c__Clostridia|o__Clostridia_unclassified|f__Clostridia_unclassified|g__Clostridia_unclassified|s__Clostridia_bacterium|t__SGB54299	0.0170212	0.0144958	-0.0113900029216226;0.0454324835983933	1.17422	0.240307	0	0	0.758587	0.0244151	0.291056	-0.0289367	0.338084	0.0992375	0.230178	0.0263556	0.347052	0	1	-0.0591324	0.66226	0.125007	0.377606	0.106661	0.260925	0	1	0.027002	0.722049
k__Bacteria|p__Firmicutes|c__Negativicutes|o__Veillonellales|f__Veillonellaceae|g__Veillonella|s__Veillonella_dispar|t__SGB6952	0.0118938	0.0318978	-0.0506248651178443;0.074412401297539	0.372871	0.709245	0.00499585	0.5979	0.928612	0.0649573	0.00493015	-0.0108686	0.71904	-0.0820619	0.321459	-0.0387522	0.166699	0.137242	0.454495	-0.16379	0.22374	-0.113249	0.424405	-0.0986148	0.298811	0.123979	0.0561535	0.180007	0.016845
k__Bacteria|p__Firmicutes|c__Clostridia|o__Clostridiales|f__Ruminococcaceae|g__Gemmiger|s__Gemmiger_SGB15299|t__SGB15299	-0.00657629	0.0237474	-0.0531203475634682;0.0399677661388328	-0.276927	0.781836	0.00185809	0.588831	0.950152	-0.0825117	0.000351991	0.0728092	0.0158194	-0.0383805	0.643285	-0.00406043	0.884834	-0.16678	0.362412	0.244944	0.0666066	0.0581955	0.682106	-0.017881	0.850906	-0.0200326	0.758503	-0.0213522	0.778501
k__Bacteria|p__Firmicutes|c__Clostridia|o__Clostridia_unclassified|f__Clostridia_unclassified|g__Clostridia_unclassified|s__Clostridia_bacterium|t__SGB15390	-0.0249917	0.014152	-0.0527291671378702;0.00274583193636594	-1.76594	0.0774059	0	0	0.647816	-0.0184232	0.425657	-0.0135555	0.653659	0.0160754	0.846244	-0.0459727	0.100838	0	1	-0.0829843	0.539562	0.136265	0.335833	0.106661	0.260925	-0.121513	0.0612674	-0.027002	0.722049
k__Bacteria|p__Firmicutes|c__Clostridia|o__Clostridia_unclassified|f__Clostridia_unclassified|g__Candidatus_Geddesella|s__Candidatus_Geddesella_stercoravicola|t__SGB14262	-0.00294615	0.0144398	-0.0312475893696495;0.0253552867813811	-0.20403	0.83833	0	0	0.966915	0.00979024	0.672064	0.0106387	0.724737	-0.0604029	0.465862	-0.0417275	0.136446	-0.0514409	0.779998	0	1	0.0241636	0.865042	0.106661	0.260925	0.0270385	0.678139	0	1
k__Bacteria|p__Firmicutes|c__Clostridia|o__Clostridiales|f__Ruminococcaceae|g__Faecalibacterium|s__Faecalibacterium_prausnitzii|t__SGB15318_group	-0.00487937	0.0177314	-0.0396323148815335;0.0298735674394028	-0.275182	0.783176	0.000500578	0.313737	0.950152	0.0478058	0.0386224	-0.0403097	0.181967	0.0779403	0.346441	-0.0431227	0.123807	-0.131296	0.474438	0.109006	0.41978	0.103372	0.46614	-0.0306761	0.747065	-0.0902295	0.165307	0.0321338	0.672034
k__Bacteria|p__Firmicutes|c__Clostridia|o__Clostridia_unclassified|f__Clostridia_unclassified|g__Clostridia_unclassified|s__Clostridia_bacterium|t__SGB4314	0.00166602	0.0141876	-0.0261411817338486;0.0294732229958734	0.117428	0.906521	0	0	0.981471	0.00428084	0.853155	-0.0132509	0.660951	-0.051657	0.532961	0.0147927	0.597697	0.0514409	0.779998	0	1	-0.125007	0.377606	0.106661	0.260925	-0.03548	0.586002	0.027002	0.722049
k__Bacteria|p__Firmicutes|c__Erysipelotrichia|o__Erysipelotrichales|f__Erysipelotrichaceae|g__Catenibacterium|s__Catenibacterium_sp_AM22_15|t__SGB6783_group	-0.00105214	0.0141125	-0.0287121881726295;0.0266079143114776	-0.0745534	0.94057	0	0	0.988552	-0.0289246	0.210974	-0.0013369	0.964706	-0.00563397	0.94582	0.0131036	0.640176	0.265964	0.142361	0.150993	0.262503	-0.0789835	0.578029	0.0413697	0.663549	0.0740764	0.254992	0.00353764	0.962835
k__Bacteria|p__Firmicutes|c__Clostridia|o__Clostridiales|f__Clostridiaceae|g__Clostridium|s__Clostridium_sp_AF20_17LB|t__SGB4714	0.0253866	0.0308886	-0.0351539407366114;0.0859271227413076	0.821876	0.411148	0.00451975	0.841463	0.853107	0.172086	6.56145e-14	-0.0079968	0.791252	0.0599642	0.469113	-0.0763786	0.0063612	-0.0635296	0.730041	0.0216186	0.873215	-0.153387	0.278092	-0.00935977	0.921628	-0.00410798	0.949734	0.110991	0.142553
k__Bacteria|p__Firmicutes|c__Clostridia|o__Clostridiales|f__Ruminococcaceae|g__GGB9644|s__GGB9644_SGB15121|t__SGB15121	0.0175306	0.014152	-0.0102069080651334;0.0452680910091027	1.23873	0.215445	0	0	0.744191	0.0261988	0.257228	-0.00491559	0.870756	0.0686918	0.406812	0.0337458	0.228541	0	1	-0.0591324	0.66226	0.0742723	0.600975	0.106661	0.260925	-0.0749696	0.249292	-0.0196806	0.795444
k__Bacteria|p__Firmicutes|c__Clostridia|o__Clostridiales|f__Lachnospiraceae|g__Lachnospiraceae_unclassified|s__Lachnospiraceae_bacterium|t__SGB4782	-0.00091943	0.0370916	-0.0736175787924015;0.0717787183531214	-0.0247881	0.980224	0.00784269	0.6112	0.997376	-0.0653657	0.00466537	-0.0276512	0.359991	0.210862	0.0101175	-0.0309456	0.269524	-0.234766	0.196984	0.0399049	0.768274	-0.186813	0.185335	-0.0393963	0.678689	0.169957	0.00861338	-0.0251947	0.739962
k__Bacteria|p__Firmicutes|c__Clostridia|o__Candidatus_Borkfalkiales|f__Candidatus_Borkfalkiaceae|g__Candidatus_Borkfalkia|s__Candidatus_Borkfalkia_ceftriaxoniphila|t__SGB14027	-0.003222	0.0145679	-0.0317745822253335;0.0253305900157544	-0.221171	0.824959	0	0	0.963401	0.0149262	0.518662	-0.0101496	0.736915	0.0359885	0.664122	-0.0103494	0.711982	0	1	-0.0591324	0.66226	0.0809307	0.568663	0	1	-0.105367	0.104931	0	1
k__Bacteria|p__Firmicutes|c__CFGB1302|o__OFGB1302|f__FGB1302|g__GGB3123|s__GGB3123_SGB4135|t__SGB4135	-0.000656559	0.0155981	-0.031228346324659;0.0299152273806748	-0.0420922	0.966425	0.000180703	0.0892017	0.995028	0.00428084	0.853155	0.0225199	0.455991	-0.0108425	0.895945	-0.058214	0.0376751	-0.0514409	0.779998	-0.0591324	0.66226	0.242472	0.0838152	0.106661	0.260925	0.0415263	0.523782	0.027002	0.722049
k__Bacteria|p__Bacteroidetes|c__Bacteroidia|o__Bacteroidales|f__Bacteroidaceae|g__Bacteroides|s__Bacteroides_intestinalis|t__SGB1846	0.0280267	0.0211856	-0.0134963283321314;0.0695497408984817	1.32291	0.185865	0.00119035	0.479905	0.725878	-0.0078069	0.735697	0.0289367	0.338085	0.0730521	0.377612	0.115658	3.47891e-05	-0.0949312	0.605708	0.10268	0.447409	-0.0209153	0.883048	-0.0429727	0.651348	0.0222267	0.733007	-0.112091	0.138615
k__Bacteria|p__Firmicutes|c__Clostridia|o__Clostridiales|f__Ruminococcaceae|g__GGB9705|s__GGB9705_SGB15225|t__SGB15225	0.00829598	0.0323316	-0.0550728079595647;0.0716647680181163	0.25659	0.797495	0.0052082	0.644223	0.955662	-0.100748	1.25856e-05	-0.0419276	0.165033	0.227731	0.00538939	-0.013885	0.620367	9.01075e-05	0.99961	0.113482	0.400834	-0.0522318	0.713199	0.154971	0.101325	-0.018287	0.778977	0.0437294	0.564444
k__Bacteria|p__Bacteroidetes|c__Bacteroidia|o__Bacteroidales|f__Rikenellaceae|g__Alistipes|s__Alistipes_inops|t__SGB2286	-0.00367671	0.0157882	-0.0346210396387511;0.0272676115576417	-0.232877	0.815857	0.00018527	0.0632555	0.959963	-0.0271652	0.240084	-0.00432566	0.886154	0.142387	0.0843314	0.0192683	0.491829	0	1	0	1	-0.0610365	0.667471	0.0590695	0.534332	0.0101555	0.876153	-0.111889	0.139331
k__Bacteria|p__Firmicutes|c__Negativicutes|o__Veillonellales|f__Veillonellaceae|g__Veillonella|s__Veillonella_parvula|t__SGB6939	-0.0270585	0.0342721	-0.0942306633819548;0.0401136001832404	-0.78952	0.429808	0.00621498	0.633137	0.858088	0.0437599	0.0583606	-0.0249674	0.408516	-0.169393	0.0396103	-0.0590758	0.0349277	0.0674172	0.714194	0.000321249	0.998108	-0.0753463	0.595709	-0.262053	0.00508169	0.123487	0.0571446	0.0263711	0.728286
k__Bacteria|p__Firmicutes|c__Clostridia|o__Clostridiales|f__Lachnospiraceae|g__Blautia|s__Blautia_wexlerae|t__SGB4837_group	-0.00245838	0.0163358	-0.0344758645607251;0.0295591102266198	-0.150491	0.880378	0.00028292	0.199041	0.977354	0.0313862	0.174654	0.011228	0.710161	-0.063953	0.440013	-0.0638168	0.0226793	-0.0981248	0.593584	0.17744	0.186994	0.16476	0.243606	-0.00708127	0.940666	0.0120874	0.852838	-0.0290794	0.701647
k__Bacteria|p__Firmicutes|c__Firmicutes_unclassified|o__Firmicutes_unclassified|f__Firmicutes_unclassified|g__Firmicutes_unclassified|s__Firmicutes_bacterium|t__SGB49188	-0.0407416	0.0157373	-0.0715861364185852;-0.00989700524508525	-2.58885	0.00962965	0.000192072	0.202994	0.31889	-0.0888373	0.000118746	-0.00478331	0.874204	-0.0126085	0.879117	0.00597303	0.831271	0	1	-0.0948791	0.482827	-0.00509561	0.971413	-0.0107564	0.909979	-0.084576	0.193536	-0.0999311	0.187011
k__Bacteria|p__Lentisphaerae|c__Lentisphaeria|o__Victivallales|f__Victivallaceae|g__Victivallis|s__Victivallis_vadensis|t__SGB9202	-0.00706158	0.0274006	-0.0607658643130315;0.04664270905529	-0.257716	0.796626	0.0030669	0.730898	0.955286	-0.127166	3.37682e-08	-0.032405	0.283346	0.102206	0.216468	0.0526251	0.0603068	-0.0554451	0.763343	0.0808648	0.550001	0.0821193	0.562982	0.14107	0.13623	-0.0217821	0.738151	-0.0357084	0.638011
k__Bacteria|p__Bacteria_unclassified|c__Bacteria_unclassified|o__Bacteria_unclassified|f__Bacteria_unclassified|g__Bacteria_unclassified|s__bacterium_0_1xD8_71|t__SGB29428	-0.00621625	0.0142566	-0.0341587676749216;0.0217262683597527	-0.436025	0.662819	0	0	0.920834	0.00428084	0.853155	-0.0332438	0.271063	0.0449617	0.58741	0.0147927	0.597697	-0.0514409	0.779998	0	1	0	1	-0.106661	0.260925	-0.0415263	0.523782	-0.027002	0.722049
k__Bacteria|p__Firmicutes|c__Clostridia|o__Clostridiales|f__Clostridiaceae|g__Clostridium|s__Clostridium_phoceensis|t__SGB15154	0.024245	0.02	-0.0149542671664207;0.0634441737376212	1.21225	0.225417	0.000886352	0.370938	0.745633	0.0807432	0.000470812	-0.00978721	0.745977	-0.0189048	0.819609	0.0329185	0.240159	0.182171	0.319222	0	1	0.0963227	0.497228	0.087209	0.358438	-0.074353	0.253217	-0.0793821	0.295008
k__Bacteria|p__Firmicutes|c__Clostridia|o__Clostridiales|f__Clostridiaceae|g__Clostridium|s__Clostridium_sp_AF34_13|t__SGB4659	0.0484445	0.0141125	0.0207844001161671;0.0761045026002743	3.43273	0.000597545	0	0	0.0663854	0.0711912	0.0020559	0.0318005	0.292428	0.107021	0.195483	0.0513196	0.066969	-0.0838568	0.648543	-0.155742	0.247623	-0.0794328	0.575862	0.0640845	0.500143	0.0425391	0.513698	-0.0463963	0.540914
k__Bacteria|p__Firmicutes|c__Erysipelotrichia|o__Erysipelotrichales|f__Erysipelotrichaceae|g__Dielma|s__Dielma_fastidiosa|t__SGB4031	0.0204379	0.014823	-0.00861455863690431;0.0494903801731559	1.3788	0.167956	8.23312e-05	0.0466669	0.722686	0.0414787	0.0727795	0.0401895	0.183274	-0.115859	0.16088	-0.0197235	0.481653	0.171438	0.348986	-0.0591324	0.66226	0.0273093	0.84767	0.106661	0.260925	0.0795353	0.221539	-0.0480486	0.526583
k__Bacteria|p__Firmicutes|c__Clostridia|o__Clostridiales|f__Christensenellaceae|g__Christensenellaceae_unclassified|s__Christensenellaceae_bacterium|t__SGB3813	-0.0152971	0.0141125	-0.042957172908777;0.0123629295753302	-1.08394	0.278392	0	0	0.791074	0.0106124	0.646327	-0.0614834	0.0416582	-0.0667943	0.419925	0.00727495	0.795237	-0.0514409	0.779998	-0.0591324	0.66226	-0.00327382	0.981631	-0.106661	0.260925	-0.0266611	0.682386	-0.0363256	0.63221
k__Bacteria|p__Firmicutes|c__Clostridia|o__Clostridiales|f__Ruminococcaceae|g__Faecalibacterium|s__Faecalibacterium_SGB15346|t__SGB15346	-0.0191448	0.0159352	-0.0503771830836006;0.0120876309741923	-1.20141	0.22959	0.000226348	0.0962986	0.745633	0.000557256	0.980777	-0.00727691	0.809666	-0.0166722	0.840611	-0.0639679	0.0223597	-0.02291	0.901045	0.106484	0.430675	0.0338277	0.811909	-0.0406594	0.668983	-0.116497	0.0728496	0.117681	0.11987
k__Bacteria|p__Candidatus_Melainabacteria|c__Candidatus_Melainabacteria_unclassified|o__Candidatus_Gastranaerophilales|f__Candidatus_Gastranaerophilales_unclassified|g__GGB6016|s__GGB6016_SGB8648|t__SGB8648	0.00692282	0.0141805	-0.0208703986073063;0.03471604091487	0.488194	0.625413	0	0	0.915731	0.00428084	0.853155	0.0275097	0.362455	-0.043924	0.596071	-0.0147927	0.597697	-0.0514409	0.779998	-0.0591324	0.66226	0	1	0.106661	0.260925	0.0415263	0.523782	0.027002	0.722049
k__Bacteria|p__Firmicutes|c__Clostridia|o__Clostridiales|f__Clostridiaceae|g__Clostridium|s__Clostridium_sp_AM49_4BH|t__SGB4652	-0.0208403	0.0141125	-0.0485003424017381;0.00681976008236903	-1.47672	0.13975	0	0	0.716973	-0.00696136	0.763417	-0.0375865	0.21332	-0.106246	0.198757	-0.000384626	0.989053	-0.24782	0.172582	0.181398	0.177202	-0.107105	0.450112	-0.138329	0.144083	-0.034844	0.59274	-0.0510731	0.500858
k__Bacteria|p__Firmicutes|c__Clostridia|o__Clostridiales|f__Clostridiaceae|g__GGB9574|s__GGB9574_SGB14987|t__SGB14987	0.000336888	0.0403334	-0.0787151429606368;0.0793889191368412	0.00835258	0.993336	0.00880892	0.727939	0.998263	0.0186802	0.419231	0.00115192	0.969587	-0.135616	0.100334	0.135511	1.196e-06	-0.197407	0.279783	-0.0591324	0.66226	0.28861	0.038424	0	1	-0.0859484	0.18638	-0.0622336	0.411938
k__Bacteria|p__Firmicutes|c__Clostridia|o__Clostridia_unclassified|f__Clostridia_unclassified|g__Clostridia_unclassified|s__Clostridia_bacterium|t__SGB6334	0.00565568	0.0239892	-0.0413622006080531;0.0526735633375227	0.23576	0.813619	0.00192854	0.562721	0.959963	-0.079315	0.000593026	0.00258567	0.931799	0.151955	0.065275	0.045436	0.104882	0.0724502	0.693853	0.177619	0.186542	-0.161406	0.253456	0.0330511	0.728221	0.0207964	0.749596	-0.0198584	0.793637
k__Bacteria|p__Bacteroidetes|c__Bacteroidia|o__Bacteroidales|f__Prevotellaceae|g__Prevotella|s__Prevotella_disiens|t__SGB1559	-0.00667597	0.0141125	-0.0343360188358048;0.0209840836483024	-0.473052	0.636176	0	0	0.9175	-0.00543382	0.814249	0.0121644	0.687216	-0.011539	0.889302	-0.0217217	0.43837	-0.0514409	0.779998	-0.0197338	0.884189	-0.0861405	0.543959	0.0530041	0.577181	-0.0156144	0.810617	-0.0168585	0.824261
k__Bacteria|p__Firmicutes|c__Clostridia|o__Clostridiales|f__Lachnospiraceae|g__Lachnospiraceae_unclassified|s__Lachnospiraceae_bacterium|t__SGB4964	-0.00993569	0.0205092	-0.0501329059177705;0.0302615233736344	-0.484451	0.628066	0.0010371	0.491184	0.915731	-0.0938484	4.7678e-05	0.00486173	0.87216	0.0108468	0.895904	0.0128929	0.645563	-0.000191429	0.999171	-0.0627587	0.642913	0.043573	0.75917	0.105711	0.265216	-0.0056764	0.930584	0.11706	0.12185
k__Bacteria|p__Firmicutes|c__Bacilli|o__Lactobacillales|f__Streptococcaceae|g__Streptococcus|s__Streptococcus_salivarius|t__SGB8007_group	0.00705982	0.0319785	-0.0556169712739941;0.0697366139213709	0.220767	0.825274	0.00503501	0.690365	0.963401	0.103899	6.653e-06	0.0181221	0.548598	-0.0905176	0.273947	-0.0458226	0.101956	-0.185227	0.311046	-0.0152469	0.910397	-0.201672	0.152198	-0.118765	0.210343	0.0929156	0.153027	0.130723	0.0837955
k__Bacteria|p__Bacteroidetes|c__CFGB637|o__OFGB637|f__FGB637|g__GGB1562|s__GGB1562_SGB2149|t__SGB2149	-0.00423735	0.0141125	-0.0318973992820905;0.0234227032020167	-0.300254	0.763983	0	0	0.945079	0.00428084	0.853155	-0.00733321	0.808222	-0.0306043	0.711955	0.0147927	0.597697	-0.0514409	0.779998	-0.0591324	0.66226	-0.147683	0.296547	-0.106661	0.260925	-0.0325014	0.617856	-0.027002	0.722049
k__Bacteria|p__Bacteroidetes|c__Bacteroidia|o__Bacteroidales|f__Bacteroidales_unclassified|g__GGB1461|s__GGB1461_SGB2024|t__SGB2024	0.000178609	0.0142974	-0.0278437608899289;0.0282009795945474	0.0124924	0.990033	0	0	0.997856	-0.00428084	0.853155	-0.0387831	0.199094	0.0449617	0.58741	0.0147927	0.597697	0	1	0	1	0	1	0.106661	0.260925	0.0415263	0.523782	0.027002	0.722049
k__Bacteria|p__Firmicutes|c__Clostridia|o__Clostridiales|f__Lachnospiraceae|g__Faecalicatena|s__Faecalicatena_fissicatena|t__SGB4871_group	-0.0162651	0.0230617	-0.0614652399009205;0.0289350643025268	-0.705285	0.480633	0.0016654	0.252231	0.871909	-0.0525823	0.0228997	-0.0228177	0.450054	0.0457947	0.580498	-0.0151389	0.58915	-0.375395	0.0351289	-0.0296703	0.826626	0.0510789	0.719266	-0.120797	0.202592	0.096649	0.137122	0.0570608	0.451945
k__Bacteria|p__Firmicutes|c__Clostridia|o__Clostridiales|f__Lachnospiraceae|g__Lachnospiraceae_unclassified|s__Lachnospiraceae_bacterium|t__SGB5060	0.0244893	0.0141125	-0.0031707161310202;0.052149386353087	1.73529	0.0826894	0	0	0.648707	0.0409696	0.0763662	-0.0250136	0.407649	0.0151765	0.854744	0.0276105	0.32457	0.0295669	0.8725	0.264889	0.0467302	-0.0684128	0.630057	0.0974981	0.304341	0.000163696	0.997996	0.0803467	0.289161
k__Bacteria|p__Bacteroidetes|c__Bacteroidia|o__Bacteroidales|f__Tannerellaceae|g__Parabacteroides|s__Parabacteroides_goldsteinii|t__SGB1941	-0.0136695	0.0141125	-0.041329553826904;0.0139905486572032	-0.968607	0.332741	0	0	0.822229	-0.0388475	0.0928973	0.0448087	0.137853	0.0223946	0.787041	-0.0183556	0.512572	-0.0514409	0.779998	-0.0785803	0.561362	-0.026918	0.849827	0.0460635	0.628085	-0.0499613	0.442981	-0.0661451	0.383118
k__Bacteria|p__Firmicutes|c__Clostridia|o__Clostridiales|f__Lachnospiraceae|g__Lacrimispora|s__Lacrimispora_celerecrescens|t__SGB4868	-0.0322906	0.0141125	-0.0599506974221743;-0.00463059493806718	-2.28808	0.0221327	0	0	0.455119	-0.0286405	0.215493	-0.0203012	0.501582	0.120851	0.143481	-0.0664614	0.0176236	-0.241589	0.183946	-0.0344206	0.799405	0.00828994	0.953508	0.0804561	0.396993	-0.0116659	0.857915	-0.0986627	0.192696
k__Bacteria|p__Firmicutes|c__Clostridia|o__Clostridiales|f__Clostridiales_unclassified|g__Massilistercora|s__Massilistercora_timonensis|t__SGB4628	-0.00639479	0.0141125	-0.0340548404252404;0.0212652620588668	-0.453128	0.650456	0	0	0.91958	0.0175894	0.446907	-0.0228589	0.449235	0.0666052	0.421245	-0.0349403	0.21248	-0.0514409	0.779998	-0.0829843	0.539562	0.00624908	0.964945	0.106661	0.260925	-0.0282386	0.664702	-0.027002	0.722049
k__Bacteria|p__Firmicutes|c__Clostridia|o__Clostridiales|f__Clostridiales_unclassified|g__Clostridiales_unclassified|s__Clostridiales_bacterium|t__SGB59899	-0.0155207	0.0141805	-0.0433139564188483;0.012272483103328	-1.09451	0.273729	0	0	0.786273	-0.00100757	0.965251	-0.0131175	0.664154	-0.125644	0.128155	-0.0147927	0.597697	-0.0514409	0.779998	-0.0591324	0.66226	0	1	-0.106661	0.260925	-0.052751	0.417903	0.027002	0.722049
k__Bacteria|p__Firmicutes|c__Clostridia|o__Clostridia_unclassified|f__Clostridia_unclassified|g__Clostridia_unclassified|s__Clostridia_bacterium|t__SGB15409	-0.0208419	0.0316794	-0.0829322984329377;0.0412485417157503	-0.657901	0.510602	0.00489066	0.776253	0.888417	-0.158103	6.02256e-12	0.0311404	0.302568	0.135375	0.100946	-0.0161266	0.565083	0.0740531	0.687418	0.15372	0.253886	-0.205308	0.144801	-0.0185419	0.845462	-0.0293631	0.652208	-0.0122753	0.87155
k__Bacteria|p__Firmicutes|c__Clostridia|o__Clostridiales|f__Clostridiaceae|g__Clostridium|s__Clostridium_fessum|t__SGB4705	0.0621472	0.0322947	-0.00114924295540184;0.125443559455584	1.92438	0.0543072	0.00518994	0.798915	0.596149	0.200915	1.68833e-18	0.00904691	0.764602	0.0969972	0.240922	0.0388314	0.165832	-0.0550884	0.764822	0.1238	0.359114	0.0955431	0.500731	-0.13779	0.145667	-0.0284436	0.662418	0.143844	0.0568671
k__Bacteria|p__Firmicutes|c__Clostridia|o__Clostridia_unclassified|f__Clostridia_unclassified|g__Candidatus_Allochristensenella|s__Candidatus_Allochristensenella_caecavium|t__SGB63369	-0.0271138	0.0141125	-0.0547738927897166;0.000546209694390547	-1.92126	0.0546989	0	0	0.596149	-0.043293	0.0611011	-0.00230945	0.93907	-0.0250935	0.762101	-0.0447488	0.110247	0.0514409	0.779998	0.0744866	0.58199	-0.0857532	0.545778	0.141226	0.135793	-0.048236	0.458908	0.0137562	0.856211
k__Bacteria|p__Proteobacteria|c__Betaproteobacteria|o__Burkholderiales|f__Oxalobacteraceae|g__Oxalobacter|s__Oxalobacter_formigenes|t__SGB9387	0.0236478	0.0143459	-0.00446959024058859;0.0517651427181425	1.6484	0.0992697	0	0	0.668975	0.0405608	0.079349	-0.00863689	0.774976	0.0404549	0.625436	0.0475769	0.0894842	-0.0514409	0.779998	0	1	0.0896953	0.527406	0	1	-0.0683979	0.293333	-0.027002	0.722049
k__Bacteria|p__Firmicutes|c__Clostridia|o__Clostridiales|f__Lachnospiraceae|g__Lachnospiraceae_unclassified|s__Lachnospiraceae_bacterium_OM04_12BH|t__SGB4893	-0.0340762	0.0159455	-0.0653288136916051;-0.00282358954087734	-2.13704	0.0325946	0.000227772	0.0986458	0.488389	-0.0715211	0.00195914	-0.0276331	0.360306	0.134797	0.102423	-0.031659	0.258634	-0.133523	0.466915	0.112946	0.403077	-0.0899061	0.526433	0.0865394	0.362154	-0.033565	0.606396	-0.0200272	0.791923
k__Bacteria|p__Firmicutes|c__Clostridia|o__Clostridia_unclassified|f__Clostridia_unclassified|g__Candidatus_Gallimonas|s__Candidatus_Gallimonas_merdigallinarum|t__SGB59507	0.013439	0.0141125	-0.014221059667685;0.0410990428164222	0.952274	0.340958	0	0	0.827987	0.0277267	0.230501	0.0172185	0.568715	-0.0663786	0.42283	-0.0165895	0.55397	-0.0514409	0.779998	-0.0591324	0.66226	0.125007	0.377606	0.106661	0.260925	0.0415263	0.523782	0.027002	0.722049
k__Bacteria|p__Firmicutes|c__Clostridia|o__Clostridiales|f__Clostridiaceae|g__Butyricicoccus|s__Butyricicoccus_sp_AM29_23AC|t__SGB14991	-0.0334053	0.0191015	-0.070843631336301;0.0040330667701414	-1.74883	0.0803211	0.000747186	0.458788	0.647836	-0.106535	3.8477e-06	0.0168222	0.577646	0.0612061	0.459942	-0.000148647	0.995769	-0.21073	0.248008	0.0210856	0.876316	-0.0978813	0.490263	-0.0449764	0.636227	-0.039369	0.545591	-0.0291478	0.700978
k__Bacteria|p__Firmicutes|c__Clostridia|o__Clostridiales|f__Ruminococcaceae|g__Ruminococcaceae_unclassified|s__Ruminococcaceae_unclassified_SGB15233|t__SGB15233	-0.00294041	0.0297969	-0.0613412744053897;0.0554604490354843	-0.0986818	0.921391	0.004033	0.635081	0.986669	-0.0992316	1.69938e-05	-0.0467588	0.121506	0.189812	0.0208821	0.0162577	0.561926	0.0639744	0.728222	-0.00354895	0.979103	-0.0706828	0.618721	0.14345	0.129679	-0.0746573	0.251275	0.0641306	0.397805
k__Bacteria|p__Firmicutes|c__Clostridia|o__Clostridiales|f__Lachnospiraceae|g__Lachnospiraceae_unclassified|s__Lachnospiraceae_bacterium|t__SGB4781	-0.00418398	0.023061	-0.0493828056630445;0.0410148363811963	-0.181431	0.856029	0.00166521	0.595431	0.971858	-0.0858729	0.00019939	-0.00408075	0.892559	0.0375561	0.650436	0.0630186	0.024434	-0.125734	0.493497	0.23442	0.0795481	0.0214478	0.880092	0.0184937	0.845859	-0.0586093	0.368029	0.0127478	0.866651
k__Bacteria|p__Proteobacteria|c__Deltaproteobacteria|o__Desulfovibrionales|f__Desulfovibrionaceae|g__Desulfovibrio|s__Desulfovibrio_desulfuricans|t__SGB15463	-0.0167685	0.0166534	-0.0494086587190837;0.0158716348849747	-1.00691	0.313978	0.000294384	0.136948	0.8106	0.00594035	0.797295	-0.0501364	0.0968194	-0.0295828	0.721165	-0.0480361	0.0864302	-0.0514409	0.779998	0.0591324	0.66226	-0.125007	0.377606	0	1	0.0106389	0.870308	0.148019	0.0499734
k__Bacteria|p__Proteobacteria|c__Betaproteobacteria|o__Burkholderiales|f__Sutterellaceae|g__Parasutterella|s__Parasutterella_SGB9260|t__SGB9260	0.0158097	0.025056	-0.0332991575336763;0.0649186289400768	0.630976	0.528056	0.00204619	0.55053	0.892748	0.0674937	0.00348249	-0.0652807	0.0305424	-0.0285908	0.730148	0.0421356	0.13265	-0.0514409	0.779998	-0.0591324	0.66226	0.300487	0.0308313	0	1	-0.00310397	0.962009	0.00404085	0.957553
k__Bacteria|p__Firmicutes|c__Clostridia|o__Clostridiales|f__Clostridiales_unclassified|g__Clostridiales_unclassified|s__Clostridiales_unclassified_SGB15145|t__SGB15145	0.00485294	0.0141125	-0.0228071143174362;0.0325129881666709	0.343874	0.730941	0	0	0.935142	-0.000512789	0.982311	-0.00570369	0.850262	0.130973	0.112628	0.00700665	0.80263	-0.0888748	0.628985	0.187569	0.162684	-0.0417217	0.769113	0.063855	0.501682	-0.0575005	0.377175	0.0269037	0.72302
k__Bacteria|p__Firmicutes|c__Clostridia|o__Clostridia_unclassified|f__Clostridia_unclassified|g__Clostridia_unclassified|s__Clostridia_bacterium|t__SGB15395	-0.00982727	0.0142278	-0.0377131638456134;0.0180586298517562	-0.690711	0.489747	0	0	0.878484	0.0186492	0.420002	-0.0524249	0.0824988	0.0121839	0.883158	-0.00618905	0.825265	0	1	0	1	0.102161	0.471405	-0.106661	0.260925	-0.0362028	0.578388	-0.027002	0.722049
k__Bacteria|p__Firmicutes|c__Clostridia|o__Clostridiales|f__Ruminococcaceae|g__Ruminococcaceae_unclassified|s__Ruminococcaceae_bacterium_D5|t__SGB14960	-0.00466895	0.0141125	-0.0323289978628682;0.022991104621239	-0.330837	0.740768	0	0	0.938978	-0.00863895	0.70875	-0.00291318	0.923186	0.0526308	0.525258	-0.0148248	0.596901	-0.0514409	0.779998	0.00392913	0.976865	0.0233134	0.869749	0.106661	0.260925	0.0156578	0.810101	-0.0469444	0.536138
k__Bacteria|p__Firmicutes|c__Clostridia|o__Clostridia_unclassified|f__Clostridia_unclassified|g__GGB9347|s__GGB9347_SGB14313|t__SGB14313	-0.0629814	0.0360612	-0.133660116417941;0.0076973002098962	-1.74651	0.0807218	0.00722528	0.818982	0.648033	-0.189669	1.27653e-16	-0.0264932	0.380468	0.0513899	0.535085	0.0158621	0.571483	0.025534	0.889776	-0.162509	0.22743	-0.105222	0.458158	0.150848	0.110852	-0.143339	0.0270407	-0.171839	0.0226093
k__Bacteria|p__Firmicutes|c__Clostridia|o__Clostridiales|f__Lachnospiraceae|g__Lachnospiraceae_unclassified|s__Lachnospiraceae_bacterium|t__SGB4765	-0.0103053	0.0142683	-0.0382706057775851;0.0176599207294444	-0.722257	0.470137	0	0	0.867133	0.00986076	0.669841	-0.0312588	0.300731	0.0278962	0.736459	-0.0414495	0.13908	-0.0514409	0.779998	-0.0591324	0.66226	0.127697	0.367354	0	1	0.0326086	0.616697	0.027002	0.722049
k__Bacteria|p__Actinobacteria|c__Coriobacteriia|o__Coriobacteriales|f__Coriobacteriaceae|g__Collinsella|s__Collinsella_aerofaciens|t__SGB14546_group	0.0423966	0.0312509	-0.0188540620865563;0.103647317327787	1.35665	0.174892	0.00468778	0.467018	0.724823	-0.024324	0.29286	0.0207096	0.493013	0.200841	0.014405	-0.0141646	0.613344	-0.287599	0.111619	0.199208	0.137713	0.18891	0.180367	0.0818826	0.38865	0.0462415	0.477711	0.100821	0.183096
k__Bacteria|p__Proteobacteria|c__Deltaproteobacteria|o__Desulfovibrionales|f__Desulfovibrionaceae|g__Bilophila|s__Bilophila_wadsworthia|t__SGB15452	-0.0124971	0.0242958	-0.0601159795501121;0.0351217704004512	-0.514373	0.606991	0.00201979	0.633356	0.915731	-0.0340241	0.141143	-0.0880621	0.00349619	0.0379398	0.647104	0.0917525	0.00103843	0.0208103	0.910075	0.131774	0.328767	-0.12268	0.386616	0.0317091	0.73885	-0.0598659	0.357831	-0.0749572	0.32283
k__Bacteria|p__Firmicutes|c__Clostridia|o__Clostridiales|f__Ruminococcaceae|g__Anaerotruncus|s__Anaerotruncus_massiliensis|t__SGB14965	0.00951259	0.0144821	-0.0188718309215943;0.0378970016622392	0.656851	0.511277	0	0	0.888417	0.00805942	0.727482	0.0253347	0.401655	-0.0181234	0.826945	-0.0232921	0.405979	0	1	0	1	0.174105	0.217548	0.106661	0.260925	0.0626734	0.335693	0	1
k__Bacteria|p__Bacteroidetes|c__Bacteroidia|o__Bacteroidales|f__Bacteroidales_unclassified|g__Bacteroidales_unclassified|s__Bacteroidales_bacterium|t__SGB48233	0.00940292	0.0144958	-0.0190083244748161;0.0378141620451999	0.648665	0.516555	0	0	0.890844	-0.00428084	0.853155	0.0314192	0.298257	-0.0449617	0.58741	0.0147927	0.597697	0	1	-0.0591324	0.66226	-0.147683	0.296547	0.106661	0.260925	0	1	0.027002	0.722049
k__Bacteria|p__Firmicutes|c__Clostridia|o__Clostridia_unclassified|f__Clostridia_unclassified|g__GGB2980|s__GGB2980_SGB3962|t__SGB3962	0.0129245	0.0144023	-0.0153034351045664;0.041152489045701	0.897394	0.369509	0	0	0.840394	0.0326912	0.157401	0.0135418	0.653986	-0.00890831	0.914429	-0.0221536	0.429317	0	1	-0.0591324	0.66226	0.020175	0.88716	0.106661	0.260925	0.0271216	0.677206	0	1
k__Bacteria|p__Firmicutes|c__Negativicutes|o__Veillonellales|f__Veillonellaceae|g__Veillonella|s__Veillonella_rogosae|t__SGB6956	0.00292172	0.0196052	-0.0355038596486106;0.0413473078928088	0.149028	0.881532	0.000846537	0.296078	0.977354	0.0375509	0.104337	-0.0146266	0.628286	-0.118746	0.150636	-0.0391921	0.161933	-0.141567	0.440277	0.00483193	0.971551	-0.0223533	0.875069	-0.0536887	0.572265	0.124884	0.0543693	0.0901537	0.234113
k__Bacteria|p__Proteobacteria|c__Betaproteobacteria|o__Burkholderiales|f__Sutterellaceae|g__Turicimonas|s__Turicimonas_muris|t__SGB9258_group	0.018338	0.0161004	-0.0132181957058747;0.0498942648452574	1.13898	0.254712	0.000249373	0.140078	0.767301	0.0647848	0.00504607	0.00839306	0.781165	-0.0707208	0.393062	0.0147927	0.597697	-0.0514409	0.779998	-0.0829843	0.539562	0.161107	0.254347	-0.106661	0.260925	-0.0701646	0.281013	0.00846727	0.911197
k__Bacteria|p__Firmicutes|c__Clostridia|o__Clostridiales|f__Lachnospiraceae|g__Mediterraneibacter|s__Mediterraneibacter_butyricigenes|t__SGB25493	0.024848	0.0238394	-0.0218762787666292;0.0715722776622201	1.04231	0.297268	0.00188473	0.553134	0.800056	0.0818395	0.000393397	-0.0352526	0.243144	0.118828	0.15035	-0.0236261	0.399279	0.0639285	0.72841	0.1897	0.15788	0.0257387	0.856335	0.0502134	0.597418	-0.0847674	0.192527	0.114345	0.130802
k__Bacteria|p__Proteobacteria|c__Alphaproteobacteria|o__Rhodobacterales|f__Rhodobacteraceae|g__Rhodobacteraceae_unclassified|s__Rhodobacteraceae_unclassified_SGB53807|t__SGB53807	0.0195818	0.0141876	-0.00822536195455321;0.0473890427751688	1.38021	0.167523	0	0	0.722686	-0.00783607	0.734746	0.0517837	0.0863268	-0.0337504	0.683854	0.0309565	0.269356	-0.0514409	0.779998	0	1	0.187623	0.183406	0.106661	0.260925	0.0257427	0.692764	-0.027002	0.722049
k__Bacteria|p__Firmicutes|c__Clostridia|o__Clostridiales|f__Ruminococcaceae|g__GGB9691|s__GGB9691_SGB15198|t__SGB15198	-0.0260475	0.0353909	-0.0954123838616198;0.0433173773596327	-0.735994	0.461734	0.00683755	0.794556	0.86616	-0.165275	6.22538e-13	0.0264233	0.381727	0.0960102	0.245765	-0.0279215	0.319148	-0.059967	0.74466	0.14463	0.283365	-0.0342829	0.809425	0.161972	0.0866368	-0.149485	0.0210672	-0.0577826	0.446235
k__Bacteria|p__Firmicutes|c__CFGB2916|o__OFGB2916|f__FGB2916|g__GGB9237|s__GGB9237_SGB14179|t__SGB14179	-0.00293649	0.0141125	-0.0305965388873788;0.0247235635967284	-0.208077	0.835169	0	0	0.965581	-0.00611219	0.791564	-0.0182351	0.54611	0.0158546	0.84833	0.0300109	0.284262	0.103422	0.573711	-0.0591324	0.66226	-0.0167561	0.906187	-0.0538969	0.570775	-0.0803215	0.216991	0.0112696	0.881994
k__Bacteria|p__Bacteroidetes|c__Bacteroidia|o__Bacteroidales|f__Bacteroidaceae|g__Bacteroides|s__Bacteroides_oleiciplenus|t__SGB1850	-0.00138532	0.0141876	-0.0291925204637126;0.0264218842660094	-0.0976428	0.922216	0	0	0.986669	-0.0167782	0.468144	-0.0119687	0.691988	-0.0628709	0.447804	0.039558	0.158047	-0.0514409	0.779998	0	1	-0.125007	0.377606	0.106661	0.260925	-0.0534732	0.41155	0.027002	0.722049
k__Bacteria|p__Bacteroidetes|c__Bacteroidia|o__Bacteroidales|f__Tannerellaceae|g__Parabacteroides|s__Parabacteroides_massiliensis|t__SGB1945	-0.0271383	0.0141125	-0.0547983937459255;0.000521708738181619	-1.923	0.0544805	0	0	0.596149	-0.0374587	0.105191	-0.0352648	0.242981	0.0157246	0.849559	-0.0179722	0.52142	0.0722443	0.694682	-0.0526127	0.697595	-0.00387757	0.978244	0.00946402	0.920758	-0.0839274	0.196987	0.0726901	0.337721
k__Bacteria|p__Bacteroidetes|c__Bacteroidia|o__Bacteroidales|f__Bacteroidaceae|g__Bacteroides|s__Bacteroides_stercoris|t__SGB1830_group	-0.000679437	0.0249381	-0.0495572352044627;0.0481983613508551	-0.0272449	0.978264	0.00221791	0.576525	0.997376	0.0923025	6.34899e-05	-0.0377796	0.210976	-0.0344995	0.677226	0.034527	0.217943	-0.348008	0.0519691	-0.0635672	0.63863	-0.0962673	0.497476	0.0103502	0.913366	-0.0422124	0.51694	-0.064113	0.397934
k__Bacteria|p__Bacteroidetes|c__Bacteroidia|o__Bacteroidales|f__Bacteroidaceae|g__Bacteroides|s__Bacteroides_uniformis|t__SGB1836_group	0.00763091	0.0264598	-0.0442292495395142;0.0594910741370522	0.288397	0.773043	0.00272555	0.441584	0.947774	0.0697002	0.00255012	0.0481673	0.110672	-0.00444697	0.957223	0.0357473	0.202101	-0.27617	0.127168	-0.0887772	0.511531	0.00897446	0.949674	0.0733883	0.439882	-0.148992	0.0214996	-0.0604746	0.425303
k__Bacteria|p__Bacteroidetes|c__Bacteroidia|o__Bacteroidales|f__Barnesiellaceae|g__Barnesiella|s__Barnesiella_intestinihominis|t__SGB1965	0.00610755	0.0152752	-0.0238313270513487;0.0360464355315707	0.399834	0.689279	0.000138619	0.0927491	0.924734	0.0236386	0.306677	-0.0530936	0.0786546	0.0396265	0.632539	0.0476831	0.0887702	0.00112403	0.995133	-0.0188943	0.889084	0.187101	0.184648	-0.0499348	0.599456	-0.0550427	0.397938	-0.0344913	0.649516
k__Bacteria|p__Firmicutes|c__Bacilli|o__Bacilli_unclassified|f__Bacilli_unclassified|g__Bacilli_unclassified|s__Bacilli_unclassified_SGB6478|t__SGB6478	-0.00812718	0.0443669	-0.0950847523752184;0.0788303830669902	-0.183181	0.854656	0.0129313	0.691617	0.971858	-0.123031	9.30607e-08	-0.0575214	0.0567235	0.132327	0.108929	-0.0401712	0.151696	0.108461	0.555093	0.266763	0.0451437	0.17821	0.206742	0.10932	0.249159	-0.0875243	0.178405	-0.195935	0.00917441
k__Bacteria|p__Firmicutes|c__Clostridia|o__Clostridia_unclassified|f__Clostridia_unclassified|g__Clostridia_unclassified|s__Clostridia_unclassified_SGB6385|t__SGB6385	-0.0444545	0.0245003	-0.0924742954762197;0.00356530809359325	-1.81444	0.0696095	0.00208186	0.533433	0.634064	-0.115323	5.64664e-07	-0.0652344	0.0306608	-0.0527236	0.524527	0.00956361	0.732982	0.225541	0.215619	0.204824	0.126747	-0.0847327	0.550583	-0.122303	0.19698	-0.00762211	0.906884	-0.0445219	0.557402
k__Bacteria|p__Candidatus_Melainabacteria|c__Candidatus_Melainabacteria_unclassified|o__Candidatus_Gastranaerophilales|f__Candidatus_Gastranaerophilales_unclassified|g__GGB5980|s__GGB5980_SGB8599|t__SGB8599	-0.00470419	0.017149	-0.0383156247966337;0.0289072516075867	-0.274312	0.783845	0.00034658	0.070455	0.950152	0.0161752	0.484286	0.0033934	0.910573	0.0169222	0.838253	0.00410873	0.883473	-0.0514409	0.779998	0	1	-0.285149	0.0409065	0	1	-0.039297	0.546326	-0.117685	0.119858
k__Bacteria|p__Firmicutes|c__Clostridia|o__Clostridiales|f__Ruminococcaceae|g__Ruminococcus|s__Ruminococcus_bromii|t__SGB4285_group	0.000553684	0.0286953	-0.0556880343979708;0.0567954018842696	0.0192953	0.984606	0.00357148	0.413564	0.997376	-0.0568449	0.0139006	-0.0182151	0.54655	0.0987528	0.232474	-0.00867847	0.756876	-0.268802	0.138009	0.200273	0.135582	0.0954643	0.501085	-0.147463	0.119182	0.0896753	0.16793	0.0506051	0.504795
k__Bacteria|p__Bacteroidetes|c__Bacteroidia|o__Bacteroidales|f__Bacteroidaceae|g__Bacteroides|s__Bacteroides_thetaiotaomicron|t__SGB1861	0.011294	0.0200651	-0.028032846447147;0.0506209109018796	0.562869	0.573524	0.000941482	0.44732	0.903548	0.0645586	0.00520177	-0.0697417	0.0208252	0.12208	0.139425	0.0111669	0.690367	-0.203878	0.264035	-0.041196	0.760995	-0.0254133	0.858132	0.0118585	0.900801	0.052157	0.423172	-0.0161483	0.831552
k__Bacteria|p__Firmicutes|c__Negativicutes|o__Acidaminococcales|f__Acidaminococcaceae|g__Phascolarctobacterium|s__Phascolarctobacterium_faecium|t__SGB5792	0.0210881	0.0141125	-0.00657190139767785;0.0487482010864293	1.49429	0.135101	0	0	0.712014	0.0170598	0.46071	0.0209437	0.488135	-0.0120555	0.884381	0.0399549	0.153914	0.0427124	0.816628	-0.0603945	0.655501	-0.0233196	0.869715	0.115143	0.224685	-0.0870338	0.180859	0.0752192	0.321137
k__Bacteria|p__Bacteroidetes|c__Bacteroidia|o__Bacteroidales|f__Tannerellaceae|g__Parabacteroides|s__Parabacteroides_johnsonii|t__SGB1948	0.0298048	0.0201679	-0.00972354419770607;0.0693330775222045	1.47783	0.139452	0.000963265	0.244179	0.716973	0.0573492	0.0130764	0.0186521	0.536967	0.00859646	0.917414	0.0791917	0.00466407	-0.197407	0.279783	-0.0591324	0.66226	0.202356	0.150786	-0.106661	0.260925	-0.0686077	0.291852	0.0088426	0.907278
k__Bacteria|p__Firmicutes|c__Clostridia|o__Clostridiales|f__Ruminococcaceae|g__GGB9634|s__GGB9634_SGB15093|t__SGB15093	-0.00297277	0.0340244	-0.0696593143534655;0.0637137713440868	-0.0873718	0.930376	0.00608127	0.667995	0.988552	-0.104488	5.89361e-06	0.0141015	0.640671	0.197661	0.0160625	-0.0321272	0.251655	-0.285078	0.114919	-0.0373567	0.782696	-0.01619	0.909343	0.146451	0.121767	0.0518921	0.425534	-0.0594359	0.433311
k__Bacteria|p__Firmicutes|c__Clostridia|o__Clostridia_unclassified|f__Clostridia_unclassified|g__Clostridia_unclassified|s__Clostridia_bacterium|t__SGB14247	-0.00105421	0.0357561	-0.0711349659853905;0.0690265406503496	-0.0294834	0.976479	0.00704745	0.582278	0.997376	-0.0600679	0.00933502	0.0170657	0.57215	0.212093	0.0096773	0.0132277	0.637012	-0.198598	0.276842	0.199606	0.136914	-0.17217	0.222777	0.054009	0.569973	-0.122814	0.0585225	-0.0181282	0.811264
k__Bacteria|p__Bacteroidetes|c__Bacteroidia|o__Bacteroidales|f__Bacteroidales_unclassified|g__Bacteroidales_unclassified|s__Bacteroidales_bacterium|t__SGB2168	-0.00221033	0.0141125	-0.0298703829765511;0.025449719507556	-0.156622	0.875543	0	0	0.97648	-0.00428084	0.853155	0.00592785	0.844451	0.00136554	0.986859	-0.0147927	0.597697	0.0514409	0.779998	-0.0591324	0.66226	-0.125007	0.377606	0.106661	0.260925	0.0415263	0.523782	-0.027002	0.722049
k__Bacteria|p__Firmicutes|c__Clostridia|o__Clostridiales|f__Lachnospiraceae|g__Blautia|s__Blautia_obeum|t__SGB4809	-0.0162982	0.0175209	-0.0506386062153514;0.0180421926118687	-0.930213	0.352261	0.000465647	0.325008	0.839432	-0.0751894	0.00113151	0.0339469	0.261051	0.0172315	0.835338	0.0137503	0.623761	-0.255622	0.159072	-0.123677	0.359595	-0.049689	0.726603	0.0466752	0.623523	-0.00606816	0.925807	-0.0208901	0.783175
k__Bacteria|p__Firmicutes|c__Clostridia|o__Clostridiales|f__Ruminococcaceae|g__GGB9593|s__GGB9593_SGB15015|t__SGB15015	-0.0179612	0.0262273	-0.0693658189965097;0.0334434798123447	-0.684826	0.493454	0.00264448	0.53311	0.879635	-0.0928942	5.69268e-05	0.0195757	0.516995	-0.0418462	0.613585	-0.0264951	0.344506	-0.122139	0.506023	-0.00788528	0.95359	-0.0426966	0.763872	0.246822	0.00844473	-0.049248	0.449527	0.00813825	0.914634
k__Bacteria|p__Bacteroidetes|c__Bacteroidia|o__Bacteroidales|f__Rikenellaceae|g__Alistipes|s__Alistipes_sp_AF17_16|t__SGB2326	0.0218137	0.018225	-0.0139066216591584;0.0575340779723999	1.19691	0.231341	0.000585528	0.269654	0.745633	0.0512282	0.0266615	-0.0359292	0.234212	0.0828321	0.316923	0.0613423	0.028505	-0.0822045	0.655035	-0.0591324	0.66226	-0.0288495	0.83919	0.106661	0.260925	0.00504219	0.938324	-0.10982	0.146839
k__Bacteria|p__Firmicutes|c__Clostridia|o__Clostridiales|f__Lachnospiraceae|g__Roseburia|s__Roseburia_inulinivorans|t__SGB4940	0.0124875	0.0239853	-0.0345227933204126;0.0594978295909329	0.520632	0.602623	0.0019274	0.431654	0.913081	0.0716768	0.00191497	0.00898755	0.766101	-0.00803858	0.922756	-0.0223417	0.425407	-0.337492	0.0599349	0.039836	0.768662	0.19494	0.166622	-0.0401761	0.672691	-0.0656274	0.313368	0.0886876	0.241838
k__Bacteria|p__Firmicutes|c__Clostridia|o__Clostridiales|f__Ruminococcaceae|g__GGB9602|s__GGB9602_SGB15031|t__SGB15031	-0.00452183	0.0394714	-0.0818843480841688;0.0728406801105129	-0.11456	0.908794	0.00936742	0.775978	0.981899	-0.154481	1.82196e-11	-0.0265005	0.380336	0.104308	0.20712	-0.00723501	0.796337	0.149616	0.414481	0.186167	0.165904	-0.0244829	0.863276	0.229351	0.014599	-0.0662759	0.3086	-0.10941	0.148363
k__Bacteria|p__Bacteroidetes|c__Bacteroidia|o__Bacteroidales|f__Bacteroidaceae|g__Bacteroides|s__Bacteroides_clarus|t__SGB1832	0.00724914	0.0156391	-0.0234029432727046;0.0379012270057678	0.463527	0.642987	0.000186157	0.136632	0.918014	0.0522795	0.0236984	0.0157425	0.602309	0.03729	0.652752	-0.0272185	0.331488	-0.051403	0.780156	-0.0514525	0.703953	-0.208287	0.138946	-0.128249	0.175919	-0.031447	0.62931	0.00345767	0.963675
k__Bacteria|p__Bacteroidetes|c__Bacteroidia|o__Bacteroidales|f__Bacteroidaceae|g__Bacteroides|s__Bacteroides_xylanisolvens|t__SGB1867	0.0540215	0.0214535	0.0119733722871089;0.0960695464920772	2.51807	0.0117999	0.00125362	0.282705	0.34024	0.0752601	0.00111933	-0.00267343	0.92949	0.162852	0.0480123	0.0620732	0.0266633	-0.074753	0.684615	-0.209438	0.118244	-0.00872337	0.95108	0.00950259	0.920436	0.105984	0.102903	0.131959	0.0808867
k__Bacteria|p__Firmicutes|c__Clostridia|o__Clostridia_unclassified|f__Clostridia_unclassified|g__Clostridia_unclassified|s__Clostridia_bacterium|t__SGB13982	-0.0125262	0.0143606	-0.0406725152615296;0.0156201737395426	-0.872257	0.383068	0	0	0.845151	-0.016143	0.485158	-0.0406233	0.178587	0.0905653	0.273693	-0.0155587	0.578863	-0.0514409	0.779998	0.0591324	0.66226	0.125007	0.377606	0.106661	0.260925	0.0050677	0.938012	0	1
k__Bacteria|p__Firmicutes|c__Clostridia|o__Clostridiales|f__Lachnospiraceae|g__Lachnospiraceae_unclassified|s__Lachnospiraceae_unclassified_SGB4894|t__SGB4894	-0.0268891	0.0288513	-0.0834366177265063;0.0296584476523476	-0.931988	0.351343	0.00363505	0.699499	0.839129	-0.142171	6.47449e-10	-0.0365738	0.225921	0.155923	0.0584796	0.00411075	0.883416	-0.06128	0.739262	0.0465921	0.730805	-0.0840709	0.553711	0.110544	0.243865	-0.0843731	0.194611	-0.00723562	0.924072
k__Bacteria|p__Bacteroidetes|c__Flavobacteriia|o__Flavobacteriales|f__Flavobacteriales_unclassified|g__Flavobacteriales_unclassified|s__Flavobacteriales_bacterium|t__SGB2275	-0.00759234	0.014152	-0.0353298417801981;0.0201451572940381	-0.536484	0.591624	0	0.0058505	0.9082	-0.00368084	0.873549	-0.00368081	0.903034	0.0607912	0.462994	-0.0337247	0.228833	0	1	-0.0591324	0.66226	0.271015	0.0524545	0.0590695	0.534332	0.0338097	0.603772	-0.101137	0.181721
k__Bacteria|p__Firmicutes|c__Clostridia|o__Clostridia_unclassified|f__Clostridia_unclassified|g__Candidatus_Avimicrobium|s__Candidatus_Avimicrobium_caecorum|t__SGB15350	-0.000713704	0.0141125	-0.0283737551984563;0.0269463472856509	-0.0505724	0.959666	0	0	0.991924	0.0242878	0.29358	-0.0386989	0.200072	-0.0287312	0.728873	-0.00715744	0.798473	0.174187	0.341209	0.0884512	0.513088	0.0482131	0.734421	0.0574263	0.545783	-0.0187941	0.773013	-0.0417214	0.582479
k__Bacteria|p__Firmicutes|c__Clostridia|o__Clostridiales|f__Ruminococcaceae|g__GGB9614|s__GGB9614_SGB15049|t__SGB15049	0.0263519	0.0266082	-0.0257993054348003;0.0785031131224034	0.990366	0.321995	0.00277801	0.593673	0.816166	0.0679249	0.00327895	-0.00982314	0.745077	0.158401	0.0545399	-0.0599657	0.0322721	-0.0507071	0.78306	-0.0964934	0.475379	-0.0390203	0.783688	0.12152	0.199884	-0.0136018	0.834651	0.161104	0.0327099
k__Bacteria|p__Firmicutes|c__Clostridia|o__Clostridiales|f__Ruminococcaceae|g__Ruminococcaceae_unclassified|s__Ruminococcaceae_unclassified_SGB15234|t__SGB15234	-0.0147869	0.0286499	-0.0709397333416272;0.0413659259349849	-0.516124	0.605768	0.00355312	0.653815	0.91543	-0.111721	1.26184e-06	-0.0319371	0.290359	0.0578408	0.485024	0.0269321	0.336604	0.140205	0.444728	0.148984	0.268975	-0.0296917	0.83456	0.13447	0.155711	-0.136217	0.0357265	0.0249727	0.742172
k__Bacteria|p__Firmicutes|c__Clostridia|o__Clostridiales|f__Lachnospiraceae|g__Roseburia|s__Roseburia_faecis|t__SGB4925	0.00590096	0.0317842	-0.0563948594409392;0.0681967822223527	0.185657	0.852714	0.00494097	0.525007	0.971858	0.0594518	0.0100872	-0.0294182	0.330104	0.0720546	0.384177	-0.0313353	0.263537	-0.349298	0.0510534	0.236833	0.0764184	0.0873289	0.538398	-0.122449	0.196441	-0.0274008	0.674072	0.0700431	0.355652
k__Bacteria|p__Bacteroidetes|c__Bacteroidia|o__Bacteroidales|f__Rikenellaceae|g__Alistipes|s__Alistipes_timonensis|t__SGB2299	-0.00016344	0.0284954	-0.056013437136881;0.0556865569684021	-0.00573566	0.995424	0.00349093	0.440803	0.998904	0.0440552	0.0566806	0.0561216	0.0630283	-0.152283	0.0646894	-0.0210154	0.453407	-0.197407	0.279783	0.0591324	0.66226	0.272281	0.0513224	-0.106661	0.260925	-0.00739876	0.909601	-0.0363256	0.63221
k__Bacteria|p__Firmicutes|c__Clostridia|o__Clostridiales|f__Ruminococcaceae|g__GGB9635|s__GGB9635_SGB15106|t__SGB15106	-0.0353789	0.0358349	-0.10561392455031;0.0348561088215942	-0.987277	0.323507	0.00709311	0.786525	0.816479	-0.166854	3.72646e-13	-0.0200685	0.506498	0.141164	0.0870598	0.00719679	0.797389	-0.0753167	0.68236	-0.0927662	0.492669	-0.266829	0.0563418	0.129187	0.172754	-0.081726	0.209033	0.00459284	0.951761
k__Bacteria|p__Firmicutes|c__Clostridia|o__Clostridiales|f__Lachnospiraceae|g__Lachnospiraceae_unclassified|s__Lachnospiraceae_bacterium|t__SGB4905	-0.0195157	0.0188735	-0.0565070232007089;0.017475556904434	-1.03403	0.301122	0.000703763	0.133659	0.800056	-0.0103331	0.655027	-0.0373807	0.215839	0.203079	0.0133297	-0.0429821	0.125037	0.0426648	0.816829	0.0422452	0.755095	-0.0829138	0.559199	-0.0170141	0.858056	-0.0123422	0.849772	-0.10826	0.152701
k__Bacteria|p__Firmicutes|c__Clostridia|o__Clostridia_unclassified|f__Clostridia_unclassified|g__Clostridia_unclassified|s__Clostridia_bacterium|t__SGB14263	-0.0352848	0.0427336	-0.119041151878824;0.0484715480462981	-0.825692	0.408979	0.011679	0.829077	0.853107	-0.196421	9.812e-18	-0.0156973	0.603352	0.219356	0.00740896	-0.0292108	0.297305	0.214029	0.240526	-8.48386e-06	0.99995	-0.264412	0.0586914	-0.0151578	0.873406	-0.047096	0.469604	-0.0696148	0.358608
k__Bacteria|p__Firmicutes|c__Clostridia|o__Clostridiales|f__Clostridiales_unclassified|g__Monoglobus|s__Monoglobus_pectinilyticus|t__SGB4166	-0.0128541	0.0143091	-0.0408994396623485;0.0151911827295131	-0.898319	0.369016	0	0	0.840394	-0.00428084	0.853155	-0.0237129	0.432473	-0.0524931	0.526344	-0.00733284	0.793644	0	1	-0.0591324	0.66226	0.0446941	0.753167	0	1	0.0295724	0.649893	-0.103586	0.171316
k__Bacteria|p__Firmicutes|c__Clostridia|o__Clostridia_unclassified|f__Clostridia_unclassified|g__Clostridia_unclassified|s__Clostridia_bacterium|t__SGB14043	-0.020098	0.014152	-0.0478354793998106;0.00763951967442558	-1.42015	0.155565	0	0	0.722686	-0.00428084	0.853155	-0.0349063	0.247808	-0.00191386	0.981583	-0.019344	0.490127	0	1	-0.0591324	0.66226	0.0809307	0.568663	-0.106661	0.260925	-0.0980399	0.131531	0.027002	0.722049
k__Bacteria|p__Bacteroidetes|c__Bacteroidia|o__Bacteroidales|f__Bacteroidales_unclassified|g__Phocaeicola|s__Phocaeicola_dorei|t__SGB1815	0.0129632	0.0178996	-0.0221193286262168;0.0480457766222654	0.724219	0.468931	0.00052904	0.329606	0.867133	0.0689357	0.00284363	0.0210493	0.485946	-0.0336401	0.684833	-0.0351957	0.209155	0.0993815	0.588842	-0.0778448	0.565042	-0.0690288	0.626972	-0.00543084	0.954478	0.0704291	0.279199	-0.10966	0.147431
k__Bacteria|p__Firmicutes|c__Clostridia|o__Clostridiales|f__Lachnospiraceae|g__Lachnospiraceae_unclassified|s__Lachnospiraceae_bacterium|t__SGB4803	0.0150607	0.014152	-0.0126767692927805;0.0427982297814556	1.06421	0.287234	0	0	0.799772	-0.0173343	0.453524	0.0211036	0.48482	0.0679877	0.41165	0.0483212	0.0845772	0	1	-0.0591324	0.66226	0.125007	0.377606	0.106661	0.260925	0.0141127	0.828535	-0.027002	0.722049
k__Bacteria|p__Firmicutes|c__Clostridia|o__Clostridiales|f__Clostridiaceae|g__Clostridiaceae_unclassified|s__Clostridiaceae_bacterium|t__SGB4721	0.03156	0.0141125	0.00389998450534918;0.0592200869894563	2.23631	0.0253313	0	0	0.455119	0.074743	0.00121122	-0.0151863	0.615197	-0.0340437	0.681256	0.0261014	0.351725	-0.0514409	0.779998	-0.0591324	0.66226	0.0189082	0.894203	0.106661	0.260925	-0.031267	0.631274	0.0362573	0.632852
k__Bacteria|p__Firmicutes|c__Clostridia|o__Clostridiales|f__Lachnospiraceae|g__Mediterraneibacter|s__Ruminococcus_torques|t__SGB4563_group	0.0136192	0.0141125	-0.014040866167666;0.0412792363164412	0.965042	0.334524	0	0	0.823252	0.0114742	0.619801	0.0174626	0.563247	-0.00305626	0.970593	0.0148044	0.597408	-0.13791	0.452283	0.150399	0.264405	0.177947	0.207423	-0.0433521	0.648474	0.0686333	0.291671	-0.0850998	0.261486
k__Bacteria|p__Firmicutes|c__Clostridia|o__Clostridiales|f__Eubacteriaceae|g__Eubacteriaceae_unclassified|s__Eubacteriaceae_bacterium|t__SGB5043	-0.0123078	0.0240963	-0.0595355963086649;0.0349200564992282	-0.510775	0.609509	0.00190604	0.534023	0.915731	-0.0890989	0.00011335	0.0189611	0.530241	0.139417	0.0910799	-0.0387587	0.166628	0	1	-0.00497191	0.970727	-0.0539478	0.704202	0.11545	0.223441	0.0423445	0.515629	-0.0577797	0.446258
k__Bacteria|p__Firmicutes|c__Clostridia|o__Clostridiales|f__Lachnospiraceae|g__Blautia|s__Blautia_SGB4805|t__SGB4805	0.0101684	0.0173763	-0.0238886534149255;0.0442253604015659	0.585184	0.558424	0.000442092	0.145222	0.903435	-0.0304275	0.188201	0.0183316	0.543987	0.140268	0.0891037	-0.00305568	0.9132	0.227279	0.212019	0.219067	0.10191	0.0387238	0.785293	0.108157	0.254259	0.0214493	0.742009	-0.00576654	0.939455
k__Bacteria|p__Firmicutes|c__CFGB1340|o__OFGB1340|f__FGB1340|g__GGB3256|s__GGB3256_SGB4303|t__SGB4303	-0.00817296	0.0366706	-0.0800459220470886;0.0637000051597405	-0.222875	0.823633	0.00758728	0.522636	0.963385	-0.0585444	0.0112933	-0.0269611	0.372109	0.0471911	0.568999	-0.0378879	0.176368	-0.362331	0.0425023	0.0893734	0.508689	-0.115084	0.41689	0.0555443	0.559043	-0.0571694	0.379933	0.218106	0.0036485
k__Bacteria|p__Firmicutes|c__Clostridia|o__Clostridiales|f__Ruminococcaceae|g__GGB9632|s__GGB9632_SGB15089|t__SGB15089	0.038191	0.0307715	-0.0221200727446026;0.0985020916301515	1.24112	0.214563	0.00446615	0.594297	0.744191	-0.0562104	0.0150023	0.0367364	0.223862	0.0980424	0.235867	-0.0162653	0.561743	-0.0848983	0.644464	0.251735	0.0591916	0.0999949	0.4809	0.172244	0.0682092	-0.0313817	0.630022	0.174937	0.0202492
k__Bacteria|p__Firmicutes|c__Clostridia|o__Clostridia_unclassified|f__Clostridia_unclassified|g__Clostridia_unclassified|s__Clostridia_unclassified_SGB4121|t__SGB4121	0.0104136	0.0219607	-0.0326286347376839;0.0534558010219972	0.474191	0.635363	0.00137753	0.596864	0.917339	0.0938405	4.77479e-05	0.0405149	0.17975	-0.0181942	0.82628	-0.0593524	0.0340832	-0.109095	0.552768	-0.0684405	0.613072	0.0437811	0.758054	-0.119175	0.208764	0.0246503	0.705181	-0.0309531	0.683425
k__Bacteria|p__Proteobacteria|c__Deltaproteobacteria|o__Desulfovibrionales|f__Desulfovibrionaceae|g__GGB9818|s__GGB9818_SGB15459|t__SGB15459	0.0545968	0.0187646	0.0178189652956968;0.0913747180160981	2.90957	0.00361925	0.000683374	0.381688	0.197852	0.0202512	0.38119	0.0146389	0.627997	0.0143737	0.86235	0.129185	3.69873e-06	-0.0514409	0.779998	-0.0591324	0.66226	0.242472	0.0838152	0.106661	0.260925	0.0720558	0.268218	0.0424966	0.575485
k__Bacteria|p__Firmicutes|c__Clostridia|o__Clostridia_unclassified|f__Clostridia_unclassified|g__Clostridia_unclassified|s__Clostridia_bacterium|t__SGB3957	-0.0259579	0.0315617	-0.0878177514669921;0.0359019637764557	-0.822448	0.410822	0.0048345	0.682184	0.853107	-0.131268	1.19604e-08	0.0226918	0.452557	0.0682305	0.409977	-0.0473919	0.0907386	0.00557573	0.975861	0.298734	0.0242141	-0.0263089	0.853187	0.0106368	0.910977	-0.110699	0.0883909	-0.0367322	0.628401
k__Bacteria|p__Firmicutes|c__Clostridia|o__Clostridiales|f__Lachnospiraceae|g__Mediterraneibacter|s__Ruminococcus_torques|t__SGB4608	0.0325501	0.0287352	-0.0237697688324005;0.088869963938953	1.13276	0.257314	0.00338006	0.563761	0.768595	0.115003	6.07083e-07	0.0345358	0.252866	-0.154827	0.0602958	0.0507873	0.069854	0.201966	0.268627	0	1	0.111812	0.430339	-0.0222046	0.815434	0.0438822	0.500484	-0.0830354	0.273275
k__Bacteria|p__Firmicutes|c__Erysipelotrichia|o__Erysipelotrichales|f__Erysipelotrichaceae|g__Faecalibacillus|s__Faecalibacillus_intestinalis|t__SGB6754	-0.0065199	0.0198481	-0.0454214392182642;0.0323816298061811	-0.32849	0.742541	0.000896165	0.371842	0.940111	0.0346696	0.133749	0.00556954	0.853744	0.040814	0.622368	-0.071923	0.0102004	-0.29121	0.107018	0.0787464	0.560532	0.020878	0.883255	-0.124621	0.188562	0.0546493	0.401325	-0.00777136	0.918469
k__Bacteria|p__Firmicutes|c__Clostridia|o__Clostridia_unclassified|f__Clostridia_unclassified|g__Clostridia_unclassified|s__Clostridia_bacterium|t__SGB15383	-0.0290275	0.0269976	-0.081941818480662;0.0238867309875687	-1.07519	0.282289	0.00291807	0.742629	0.79348	-0.156781	9.04692e-12	0.0283367	0.3482	0.0742538	0.369795	-0.0269775	0.335789	0.106144	0.563619	0.0506604	0.708306	-0.115824	0.413884	0.0104108	0.91286	-0.0667194	0.305367	0.0570356	0.452145
k__Bacteria|p__Firmicutes|c__Clostridia|o__Clostridiales|f__Lachnospiraceae|g__Frisingicoccus|s__Frisingicoccus_SGB4674|t__SGB4674	-0.0212645	0.0177326	-0.0560196754130256;0.0134906779270486	-1.19918	0.230459	0.000487981	0.176692	0.745633	-0.00428084	0.853155	-0.0383064	0.204676	-0.02856	0.730426	-0.0705381	0.0117564	0	1	-0.0591324	0.66226	0.224251	0.11054	0.106661	0.260925	0.0415263	0.523782	-0.027002	0.722049
k__Bacteria|p__Firmicutes|c__Clostridia|o__Clostridia_unclassified|f__Clostridia_unclassified|g__Clostridia_unclassified|s__Clostridia_bacterium|t__SGB14198	0.00763624	0.024701	-0.0407768828667529;0.0560493726177961	0.309147	0.75721	0.00214368	0.514327	0.942236	-0.0123791	0.592467	-0.0414301	0.170109	0.154208	0.0613413	0.083497	0.0028478	-0.171966	0.347484	-0.0338347	0.802751	0.157516	0.265215	0.0245068	0.796693	-0.0906792	0.163202	-0.0292797	0.69969
k__Bacteria|p__Firmicutes|c__Clostridia|o__Clostridiales|f__Lachnospiraceae|g__Dorea|s__Dorea_longicatena|t__SGB4582_group	0.0172044	0.0174744	-0.0170447760283049;0.0514535957872587	0.98455	0.324845	0.000458026	0.302916	0.816479	0.0582765	0.0116732	0.0168499	0.57702	0.137073	0.0967017	-0.0535123	0.0560996	-0.0131951	0.942913	0.102559	0.447949	0.0788438	0.578703	0.0327679	0.730459	0.0224508	0.730419	-0.0444835	0.557742
k__Bacteria|p__Firmicutes|c__Clostridia|o__Clostridia_unclassified|f__Clostridia_unclassified|g__GGB9522|s__GGB9522_SGB14921|t__SGB14921	-0.0240009	0.0294852	-0.0817908633474471;0.0337890142295859	-0.813999	0.415646	0.0038994	0.679385	0.854302	-0.112907	9.7104e-07	-0.0352606	0.243038	0.173983	0.0344816	0.0389946	0.16406	-0.0855934	0.641748	-0.177711	0.18631	-0.0973875	0.492464	0.0780804	0.411124	-0.0158008	0.8084	-0.0899959	0.234937
k__Bacteria|p__Firmicutes|c__Clostridia|o__Clostridiales|f__Lachnospiraceae|g__Anaerobutyricum|s__Anaerobutyricum_hallii|t__SGB4532	-0.0206246	0.0213815	-0.0625316668607044;0.0212824484294182	-0.964599	0.334746	0.00123648	0.303013	0.823252	0.00525256	0.820338	-0.00541515	0.857754	-0.0156476	0.850287	-0.0740135	0.00819731	-0.0121467	0.947442	0.277003	0.0372395	-0.110817	0.434479	-0.136991	0.148039	-0.0492551	0.449461	0.0451777	0.551605
k__Bacteria|p__Firmicutes|c__Clostridia|o__Clostridia_unclassified|f__Clostridia_unclassified|g__Clostridia_unclassified|s__Clostridia_bacterium|t__SGB4394	-0.0357276	0.0247113	-0.0841608000845948;0.0127056442105608	-1.4458	0.148233	0.00214687	0.580375	0.721796	-0.128592	2.36234e-08	-0.00435807	0.885307	0.0472205	0.568758	-0.0634898	0.0233845	0.0706025	0.701297	0.0396121	0.769927	-0.175737	0.213206	0.117644	0.214711	0.0371363	0.568623	-0.0370318	0.625601
k__Bacteria|p__Firmicutes|c__Clostridia|o__Clostridiales|f__Clostridiaceae|g__Clostridium|s__Clostridium_SGB6179|t__SGB6179	-0.0214829	0.0141125	-0.0491429458638538;0.00617715662025335	-1.52226	0.127945	0	0	0.707426	-0.0273531	0.236847	0.0242187	0.422717	-0.0206597	0.803189	-0.0434314	0.121137	0.074759	0.684591	-0.135125	0.316513	-0.128107	0.365805	-0.0620219	0.514065	-0.0244754	0.707176	-0.00730916	0.923303
k__Bacteria|p__Firmicutes|c__Clostridia|o__Clostridiales|f__Ruminococcaceae|g__Ruminococcaceae_unclassified|s__Ruminococcaceae_bacterium|t__SGB14177	-0.00253972	0.0141125	-0.0301997705767306;0.0251203319073766	-0.179962	0.857182	0	0	0.971858	-0.00457726	0.843115	-0.00621743	0.836956	-0.0603976	0.465901	-0.00248342	0.929409	-0.0514409	0.779998	-0.0591324	0.66226	0.188062	0.182364	0.106661	0.260925	0.00182796	0.977621	-0.0127312	0.866823
k__Bacteria|p__Actinobacteria|c__Coriobacteriia|o__Eggerthellales|f__Eggerthellaceae|g__Gordonibacter|s__Gordonibacter_urolithinfaciens|t__SGB14808	-0.00249853	0.0143459	-0.0306158981363321;0.025618834822399	-0.174164	0.861737	0	0	0.971882	0.0217186	0.347641	0.0123598	0.682464	-0.0345793	0.676521	-0.0495416	0.0770051	-0.0852875	0.642942	0	1	-0.113265	0.424338	0	1	0.0608664	0.34984	-0.027002	0.722049
k__Bacteria|p__Firmicutes|c__Erysipelotrichia|o__Erysipelotrichales|f__Erysipelotrichaceae|g__Erysipelatoclostridium|s__Clostridium_spiroforme|t__SGB6747	-0.00677507	0.0305643	-0.0666799682175054;0.0531298356619439	-0.221666	0.824574	0.00437209	0.517695	0.963401	0.0456546	0.0482654	0.0524397	0.082412	-0.174709	0.0337247	-0.034591	0.217091	-0.0514409	0.779998	-0.0591324	0.66226	0.31308	0.0241911	-0.0785941	0.408044	-0.0409633	0.529431	-0.027002	0.722049
k__Bacteria|p__Firmicutes|c__Clostridia|o__Clostridiales|f__Lachnospiraceae|g__Blautia|s__Blautia_SGB4815|t__SGB4815_group	-0.0109906	0.0190051	-0.0482398940871033;0.0262586831827924	-0.578298	0.563063	0.000728705	0.242775	0.903548	-0.061768	0.00751207	0.00335206	0.911658	0.0643052	0.437494	-0.0161795	0.563808	-0.226561	0.213502	0.256018	0.0548692	-0.0497671	0.72619	0.035711	0.707306	0.0452945	0.486784	0.00883324	0.907376
k__Bacteria|p__Firmicutes|c__CFGB3053|o__OFGB3053|f__FGB3053|g__GGB9581|s__GGB9581_SGB14999|t__SGB14999	0.0235692	0.0195083	-0.0146662596601551;0.0618047185338121	1.20817	0.226983	0.000755536	0.37848	0.745633	0.090014	9.62387e-05	0.000757904	0.979987	0.00372808	0.964133	0.0301513	0.282016	-0.0514409	0.779998	-0.0824045	0.542408	0.0223636	0.875012	0	1	-0.0368207	0.571915	-0.108451	0.151973
k__Bacteria|p__Firmicutes|c__Clostridia|o__Clostridiales|f__Ruminococcaceae|g__GGB9699|s__GGB9699_SGB15216|t__SGB15216	-0.0323058	0.0147886	-0.0612910010935359;-0.00332065985955203	-2.18451	0.0289251	7.81823e-05	0.0533713	0.474372	-0.0767346	0.000891492	-0.0116054	0.700881	0.0797715	0.335194	-0.0319602	0.254129	0.00807728	0.965037	0.0917912	0.497245	-0.032419	0.819608	0.111601	0.23936	-0.0068705	0.916031	0.00479355	0.949656
k__Bacteria|p__Actinobacteria|c__Coriobacteriia|o__Eggerthellales|f__Eggerthellaceae|g__Eggerthellaceae_unclassified|s__Eggerthellaceae_unclassified_SGB14341|t__SGB14341	-0.00524688	0.0141125	-0.0329069352266558;0.0224131672574514	-0.371789	0.71005	0	0	0.928612	-0.0153291	0.507438	-0.00799478	0.791304	0.0569151	0.49205	0.00633658	0.821169	0.183858	0.314692	-0.0476767	0.724784	-0.0654419	0.645022	0.091509	0.335143	-0.0290085	0.656138	-0.0462756	0.541968
k__Bacteria|p__Actinobacteria|c__Coriobacteriia|o__Eggerthellales|f__Eggerthellaceae|g__Adlercreutzia|s__Adlercreutzia_equolifaciens|t__SGB14797_group	0.00029781	0.0141125	-0.027362241734944;0.0279578607491631	0.0211025	0.983164	0	0	0.997376	0.028355	0.220105	0.00935662	0.756793	-0.042125	0.611221	-0.0224856	0.422431	-0.124286	0.498523	-0.0829843	0.539562	-0.0950799	0.502818	-0.0266394	0.779434	-0.0212906	0.74385	-0.0389196	0.608077
k__Bacteria|p__Firmicutes|c__Clostridia|o__Clostridiales|f__Oscillospiraceae|g__Oscillibacter|s__Oscillibacter_sp_PC13|t__SGB7258	-0.0234487	0.0143091	-0.0514940372834937;0.00459658510836787	-1.63873	0.10127	0	0	0.67201	-0.0219346	0.342867	-0.0326209	0.28015	0.14319	0.082578	-0.037088	0.185682	0	1	-0.202082	0.132015	-0.0380654	0.788859	0	1	-0.014539	0.823438	0.027002	0.722049
k__Bacteria|p__Firmicutes|c__Clostridia|o__Clostridiales|f__Lachnospiraceae|g__Blautia|s__Blautia_sp_MSK_21_1|t__SGB4829	-0.042235	0.0147046	-0.0710555855688617;-0.0134144752896621	-2.87223	0.00407592	6.81073e-05	0.0593845	0.209514	-0.0826175	0.00034586	0.0148502	0.623042	0.0585327	0.479808	-0.0564423	0.0439028	0.00825979	0.964247	0.0843228	0.533019	-0.00217923	0.987772	-0.000824035	0.993089	-0.0489591	0.452194	-0.0511485	0.500226
k__Bacteria|p__Firmicutes|c__Clostridia|o__Clostridiales|f__Clostridiaceae|g__Clostridiaceae_unclassified|s__Clostridiaceae_bacterium_NSJ_33|t__SGB25547	-0.00600535	0.0177572	-0.0408087923276293;0.0287980972785675	-0.338193	0.735218	0.000504907	0.110379	0.936424	-0.0183797	0.42675	-0.0209285	0.488452	-0.0742181	0.370025	0.00292994	0.916759	-0.0514409	0.779998	-0.0753381	0.577671	0.0251103	0.859807	0.106661	0.260925	0.145284	0.0250098	-0.103586	0.171316
k__Bacteria|p__Firmicutes|c__Clostridia|o__Clostridiales|f__Ruminococcaceae|g__GGB9646|s__GGB9646_SGB15123|t__SGB15123	-0.0070265	0.014152	-0.034764001496725;0.0207109975775111	-0.496501	0.619541	0	0.0263353	0.915731	-0.0489172	0.0343167	-0.00455962	0.880041	0.0443758	0.592293	0.0367585	0.189623	0	1	-0.0251065	0.852971	0.0955941	0.500501	0.106661	0.260925	-0.00153441	0.981214	-0.0369779	0.626104
k__Bacteria|p__Firmicutes|c__Clostridia|o__Clostridiales|f__Ruminococcaceae|g__GGB9667|s__GGB9667_SGB15164|t__SGB15164	0.00952605	0.0143091	-0.0185192573495573;0.0375713650423044	0.665734	0.505581	0	0	0.888417	0.00844742	0.714922	-0.0337854	0.263328	0.0792122	0.338605	0.030811	0.271615	0	1	-0.0591324	0.66226	0.0344921	0.808284	0	1	0.0595564	0.360326	0.027002	0.722049
k__Bacteria|p__Firmicutes|c__Clostridia|o__Clostridiales|f__Clostridiaceae|g__Clostridium|s__Clostridium_sp_AM22_11AC|t__SGB4749	0.0572368	0.0322107	-0.00589500496378297;0.12036852875377	1.77695	0.0755765	0.00514853	0.802448	0.647816	0.196513	9.47026e-18	-0.0125463	0.677938	-0.0534123	0.519117	0.0831077	0.00298044	-0.0431873	0.814624	0.103528	0.44365	-0.0208715	0.883291	0.130573	0.168156	-0.0887985	0.172143	0.113609	0.133316
k__Bacteria|p__Firmicutes|c__Clostridia|o__Clostridia_unclassified|f__Clostridia_unclassified|g__Clostridia_unclassified|s__Clostridia_bacterium|t__SGB14253	-0.0251534	0.0311208	-0.0861489981489217;0.0358422542056493	-0.80825	0.418947	0.00462706	0.727757	0.854771	-0.145783	2.34202e-10	-0.0455876	0.131131	0.206941	0.0116384	0.00695159	0.804149	0.0114115	0.950619	0.00874868	0.948515	0.0316022	0.82408	-0.0628674	0.508334	-0.0850836	0.190867	0.0367409	0.62832
k__Bacteria|p__Firmicutes|c__Clostridia|o__Clostridiales|f__Ruminococcaceae|g__Ruminococcaceae_unclassified|s__Clostridium_leptum|t__SGB14853	-0.0227275	0.0141125	-0.0503875106568628;0.00493259182724437	-1.61045	0.107301	0	0	0.68256	-0.0535885	0.0204112	-0.0136205	0.652108	-0.0282652	0.733103	0.0307292	0.272889	0.132265	0.471158	-0.0390921	0.772865	-0.0308387	0.828265	-0.132267	0.16266	-0.0236451	0.716677	-0.0820643	0.278943
k__Bacteria|p__Firmicutes|c__Erysipelotrichia|o__Erysipelotrichales|f__Erysipelotrichaceae|g__Holdemania|s__Holdemania_filiformis|t__SGB4046	0.0152041	0.0175205	-0.0191354818287423;0.049543761307467	0.86779	0.38551	0.000465581	0.273456	0.846372	0.063076	0.00633403	-0.0313368	0.299526	0.143829	0.0812042	-0.0147853	0.597881	-0.0514409	0.779998	0.133452	0.322593	0.0325766	0.818746	-0.0785941	0.408044	0.0306087	0.638481	-0.0246876	0.745013
k__Bacteria|p__Firmicutes|c__Clostridia|o__Clostridiales|f__Lachnospiraceae|g__Coprococcus|s__Coprococcus_comes|t__SGB4577_group	0.0193027	0.0254699	-0.0306173420067606;0.0692228236041573	0.757865	0.448532	0.00238915	0.547945	0.86576	0.0708447	0.00216219	-0.00244815	0.935418	0.0750193	0.364867	-0.054464	0.051861	-0.21561	0.236997	0.210827	0.115771	-0.0804864	0.570794	-0.0733668	0.440016	0.0370137	0.5699	0.124818	0.0988702
k__Bacteria|p__Firmicutes|c__Clostridia|o__Clostridiales|f__Ruminococcaceae|g__GGB9705|s__GGB9705_SGB15224|t__SGB15224	-0.0332401	0.0255446	-0.0833065073916431;0.016826301199258	-1.30126	0.19317	0.00241372	0.613767	0.731877	-0.132019	9.85533e-09	-0.0326589	0.279589	0.104487	0.206335	-0.00926879	0.740913	-0.0782387	0.670717	0.0282614	0.83474	-0.0275441	0.846376	0.149098	0.115102	-0.0735088	0.258661	-0.0365295	0.630299
k__Bacteria|p__Candidatus_Saccharibacteria|c__Candidatus_Saccharibacteria_unclassified|o__Candidatus_Saccharibacteria_unclassified|f__Candidatus_Saccharibacteria_unclassified|g__Candidatus_Saccharibacteria_unclassified|s__Candidatus_Saccharibacteria_unclassified_SGB19850|t__SGB19850_group	0.0184318	0.0267815	-0.0340590215900284;0.0709225453185988	0.688227	0.49131	0.00283989	0.553677	0.879635	0.105312	4.96921e-06	0.00460288	0.878912	-0.177512	0.0309318	0.0288672	0.303025	0.233024	0.200414	0.0165649	0.902687	-0.120247	0.396167	-0.00522152	0.956231	0.0482337	0.45893	-0.0401196	0.597052
k__Bacteria|p__Firmicutes|c__Clostridia|o__Clostridiales|f__Ruminococcaceae|g__Ruminococcaceae_unclassified|s__Ruminococcaceae_bacterium|t__SGB15273	-0.0118971	0.0321	-0.074811862903757;0.0510176810983681	-0.370626	0.710916	0.00476841	0.447564	0.928612	0.00683413	0.767616	-0.00212658	0.943886	-0.179966	0.0286499	-0.0578153	0.0390069	0.0514409	0.779998	0	1	0.288238	0.0386845	-0.106661	0.260925	0.0520429	0.424188	0.027002	0.722049
k__Bacteria|p__Firmicutes|c__Clostridia|o__Clostridia_unclassified|f__Clostridia_unclassified|g__GGB4603|s__GGB4603_SGB6367|t__SGB6367	0.0068884	0.0141125	-0.0207716469477082;0.0345484555363989	0.488106	0.625475	0	0	0.915731	-0.015967	0.489929	0.00452534	0.880937	-0.0900822	0.276271	0.046334	0.0981855	0.0542921	0.768128	-0.0520804	0.70051	-0.0625026	0.659967	0.0671985	0.479505	0.0249231	0.702073	0.0268282	0.723766
k__Bacteria|p__Firmicutes|c__Clostridia|o__Clostridia_unclassified|f__Clostridia_unclassified|g__Clostridia_unclassified|s__Clostridia_bacterium|t__SGB14952	-0.0169091	0.0141125	-0.0445691587736686;0.0107509437104386	-1.19816	0.230854	0	0	0.745633	-0.0220456	0.340429	0.00371049	0.902256	-0.0899956	0.276734	-0.0162508	0.562091	-0.0514409	0.779998	-0.0829843	0.539562	0.242472	0.0838152	-0.106661	0.260925	0.0415263	0.523782	-0.105412	0.163853
k__Bacteria|p__Firmicutes|c__Clostridia|o__Clostridia_unclassified|f__Clostridia_unclassified|g__Clostridia_unclassified|s__Clostridia_bacterium|t__SGB14861	-0.00110061	0.0141125	-0.0287606645362551;0.0265594379478521	-0.0779884	0.937837	0	0	0.988552	0.00216191	0.925525	-0.00136997	0.963833	0.139258	0.0914528	-0.0281617	0.315	-0.00209471	0.99093	0.134923	0.317244	0.0743429	0.600628	0.128817	0.173998	-0.0646296	0.320798	-0.0124032	0.870223
k__Bacteria|p__Actinobacteria|c__Coriobacteriia|o__Eggerthellales|f__Eggerthellaceae|g__Eggerthella|s__Eggerthella_lenta|t__SGB14809	0.00687561	0.0274446	-0.0469149066895413;0.0606661357619612	0.250527	0.80218	0.00308338	0.414836	0.956834	0.0356726	0.122858	0.0400835	0.184433	-0.204869	0.0125207	-0.0279365	0.318887	0.031856	0.862719	-0.103407	0.444183	0.0780002	0.582785	0.185707	0.0490094	-0.00966438	0.882097	0.0338089	0.656003
k__Bacteria|p__Firmicutes|c__Clostridia|o__Clostridiales|f__Ruminococcaceae|g__GGB9640|s__GGB9640_SGB15115|t__SGB15115	-0.000389739	0.0307863	-0.0607296871928075;0.0599502083159419	-0.0126595	0.989899	0.00447287	0.440113	0.997856	-0.0482727	0.0367607	-0.0279653	0.354557	0.231874	0.00458547	-0.00341819	0.902951	-0.146714	0.423681	0.107979	0.424199	-0.182597	0.195618	0.0870473	0.359333	-0.0675136	0.299633	0.0211772	0.780271
k__Bacteria|p__Firmicutes|c__Clostridia|o__Clostridiales|f__Christensenellaceae|g__Christensenella|s__Christensenella_minuta|t__SGB14142	-0.0128913	0.0141125	-0.0405513432491351;0.014768759234972	-0.913464	0.360998	0	0	0.840394	-0.00823651	0.72174	-0.0234202	0.438176	-0.0659418	0.425895	-0.0245344	0.381397	-0.0514409	0.779998	0.0591324	0.66226	0.273864	0.0499354	0.106661	0.260925	-0.0619606	0.341229	0.027002	0.722049
k__Bacteria|p__Firmicutes|c__Clostridia|o__Clostridiales|f__Clostridiaceae|g__Clostridiaceae_unclassified|s__Clostridiaceae_bacterium_OM08_6BH|t__SGB4768	0.00813071	0.0141125	-0.0195293419387161;0.035790760545391	0.576134	0.564525	0	0	0.903548	0.0387878	0.0934015	-0.0478193	0.113275	0.0970684	0.240576	0.00216334	0.938487	-0.0821682	0.655178	0.102394	0.448683	0.0230153	0.8714	0.000996523	0.991643	0.00642316	0.92148	-0.0112881	0.881802
k__Bacteria|p__Firmicutes|c__Clostridia|o__Clostridia_unclassified|f__Clostridia_unclassified|g__Clostridia_unclassified|s__Clostridia_bacterium|t__SGB3988	-0.0188854	0.0215887	-0.061198340704687;0.0234276373454356	-0.874781	0.381693	0.00128611	0.363856	0.845151	-0.0805655	0.000484619	-0.0185976	0.538157	0.104274	0.207265	-0.0203673	0.467459	0.226096	0.214465	0.0520946	0.700432	-0.0104638	0.941336	-0.0456636	0.631075	0.0960337	0.139652	-0.084418	0.265341
k__Bacteria|p__Firmicutes|c__Clostridia|o__Clostridiales|f__Lachnospiraceae|g__Lachnospiraceae_unclassified|s__Lachnospiraceae_bacterium|t__SGB4909	-0.00304177	0.0141125	-0.0307018243126676;0.0246182781714395	-0.215537	0.829349	0	0	0.963918	-0.0186153	0.420847	-0.0186209	0.537648	-0.0603186	0.466486	0.0389302	0.164758	0.203847	0.264111	-0.0591435	0.6622	0.00452974	0.974586	0.0892058	0.347498	-0.0561995	0.388082	-0.00222809	0.976588
k__Bacteria|p__Firmicutes|c__Clostridia|o__Clostridiales|f__Ruminococcaceae|g__Flavonifractor|s__Flavonifractor_plautii|t__SGB15132	-0.000608751	0.0308759	-0.0611244480217927;0.059906946735058	-0.019716	0.98427	0.00451393	0.706907	0.997376	0.120541	1.68683e-07	0.0423857	0.160461	-0.188635	0.0217028	-0.0114607	0.682656	0.0299335	0.870933	-0.106393	0.431074	0.0801642	0.572341	-0.0807274	0.395399	-0.0990457	0.127599	0.0439212	0.562737
k__Bacteria|p__Firmicutes|c__Clostridia|o__Clostridiales|f__Christensenellaceae|g__Christensenellaceae_unclassified|s__Christensenellaceae_bacterium|t__SGB14127	-0.0143456	0.0211474	-0.0557936758746824;0.0271025232282814	-0.678362	0.497542	0.00112788	0.445289	0.883126	-0.0748401	0.00119346	-0.0192877	0.523181	-0.118622	0.151066	0.0252393	0.367864	-0.0165234	0.928546	0	1	0.0235878	0.868229	0.106661	0.260925	0.0921409	0.156496	-0.0284229	0.708072
k__Bacteria|p__Firmicutes|c__Clostridia|o__Clostridiales|f__Lachnospiraceae|g__Blautia|s__Blautia_massiliensis|t__SGB4826_group	-0.0124525	0.0141125	-0.0401125153253348;0.0152075871587724	-0.882369	0.377577	0	0	0.8444	0.0182426	0.43021	-0.0142372	0.637461	-0.0270816	0.743883	-0.0544332	0.051994	0.130564	0.476924	-0.00177079	0.989572	-0.0614624	0.665288	-0.0756857	0.425661	0.00608011	0.925661	-0.0096543	0.89881
k__Bacteria|p__Firmicutes|c__Clostridia|o__Clostridiales|f__Lachnospiraceae|g__GGB3537|s__GGB3537_SGB4727|t__SGB4727	0.0121863	0.0157944	-0.0187702041873131;0.0431427156352774	0.771555	0.440378	0.000199676	0.110407	0.860179	-0.00193501	0.933323	-0.0384656	0.202799	0.0114902	0.889768	0.0364378	0.193517	0	1	-0.0591324	0.66226	0.113406	0.423759	0.106661	0.260925	0.130101	0.0449709	0.027002	0.722049
k__Bacteria|p__Actinobacteria|c__Coriobacteriia|o__Eggerthellales|f__Eggerthellaceae|g__Gordonibacter|s__Gordonibacter_pamelaeae|t__SGB14807	0.0054582	0.0141125	-0.0222018513380961;0.0331182511460111	0.386763	0.698932	0	0	0.92574	0.00545679	0.813479	-0.024744	0.412725	-0.0363212	0.661208	0.0172432	0.538459	0.0531313	0.772954	-0.0591324	0.66226	0.219233	0.118941	0.0072386	0.93935	0.000868734	0.989363	0.101748	0.179083
k__Bacteria|p__Bacteroidetes|c__Bacteroidia|o__Bacteroidales|f__Bacteroidaceae|g__Bacteroides|s__Bacteroides_eggerthii|t__SGB1829	0.0054372	0.0315431	-0.0563861861398899;0.0672605816373652	0.172373	0.863144	0.00482565	0.509946	0.971882	0.046202	0.0456376	-0.0308196	0.307578	-0.0183988	0.824358	-0.00547482	0.845158	0.0470612	0.798325	0.179545	0.181738	-0.166157	0.239581	0.216875	0.0211053	-0.144833	0.0254683	0.0292814	0.699673
k__Bacteria|p__Firmicutes|c__CFGB42691|o__OFGB42691|f__FGB42691|g__GGB51441|s__GGB51441_SGB71759|t__SGB71759	-0.00637043	0.0141125	-0.0340304833629854;0.0212896191211217	-0.451403	0.651699	0	0	0.920161	0.00656676	0.77646	-0.0477563	0.113752	0.106521	0.197591	-0.00681647	0.807881	-0.0933292	0.611829	0.208774	0.119441	-0.133015	0.347585	-0.0490948	0.605618	0.0383364	0.556185	-0.0261988	0.729992
k__Bacteria|p__Firmicutes|c__Bacilli|o__Lactobacillales|f__Streptococcaceae|g__Streptococcus|s__Streptococcus_infantis|t__SGB8095	0.0232315	0.0195151	-0.0150174179868078;0.0614804414741512	1.19044	0.233875	0.000828406	0.21289	0.747348	0.0532205	0.0212925	0.0197307	0.513682	-0.13799	0.0944711	-0.00194786	0.944604	-0.101542	0.58073	-0.044955	0.739924	0.0116275	0.934825	-0.0465963	0.62411	0.147811	0.0225682	0.0643288	0.396345
k__Bacteria|p__Firmicutes|c__Clostridia|o__Clostridia_unclassified|f__Clostridia_unclassified|g__Clostridia_unclassified|s__Clostridia_bacterium|t__SGB3961	0.00880861	0.0142683	-0.0191566515591822;0.0367738749478472	0.617357	0.536999	0	0	0.894458	0.00683413	0.767616	-0.0111551	0.711959	-0.0442839	0.59306	0.0174141	0.534438	-0.0514409	0.779998	-0.0591324	0.66226	0.30402	0.028831	0	1	0.0899557	0.166599	-0.027002	0.722049
k__Bacteria|p__Firmicutes|c__Clostridia|o__Clostridiales|f__Lachnospiraceae|g__GGB3571|s__GGB3571_SGB4778|t__SGB4778	-0.0145808	0.0220591	-0.0578159558990932;0.0286543187345343	-0.660987	0.50862	0.00140221	0.347288	0.888417	-0.0753954	0.00109638	-0.0349229	0.247583	0.116938	0.156993	-0.0172724	0.537769	-0.177666	0.331518	0.196024	0.144238	-0.0385029	0.786489	0.0276411	0.771364	-0.00609398	0.925492	0.0946476	0.211521
k__Bacteria|p__Firmicutes|c__Clostridia|o__Clostridiales|f__Lachnospiraceae|g__Lachnospiraceae_unclassified|s__Lachnospiraceae_bacterium_OF09_6|t__SGB4966	-0.0186937	0.0225284	-0.0628484732664201;0.0254610673881894	-0.829785	0.40666	0.00152267	0.280201	0.853107	-0.0618255	0.00745647	-0.0298009	0.32385	0.0564119	0.495892	-0.0288823	0.302772	-0.209599	0.250607	0.19068	0.155706	-0.129905	0.359066	0.0340506	0.720337	0.112566	0.0831217	-0.0679605	0.37017
k__Bacteria|p__Firmicutes|c__CFGB1217|o__OFGB1217|f__FGB1217|g__GGB2982|s__GGB2982_SGB3964|t__SGB3964	-0.021549	0.0143874	-0.0497477286523769;0.0066497343409137	-1.49777	0.134193	0	0	0.711813	0.00583877	0.800688	-0.0418849	0.165464	0.0125733	0.879452	-0.0593784	0.0340046	0	1	0	1	0.113072	0.425131	0	1	-0.0208423	0.749062	0.0233329	0.758561
k__Bacteria|p__Firmicutes|c__Clostridia|o__Clostridiales|f__Lachnospiraceae|g__Blautia|s__Blautia_sp_OF03_15BH|t__SGB4779	0.0117211	0.0141125	-0.0159389213872921;0.0393811810968151	0.830548	0.406229	0	0	0.853107	-0.0121642	0.598908	0.0362529	0.230022	0.0781107	0.345385	0.00932698	0.739345	-0.0679427	0.712061	0.181142	0.177823	-0.0741865	0.601396	0.00792133	0.933642	0.0879454	0.176317	-0.0404374	0.594148
k__Bacteria|p__Firmicutes|c__Bacilli|o__Lactobacillales|f__Streptococcaceae|g__Streptococcus|s__Streptococcus_sp_A12|t__SGB8059_group	-0.00255184	0.0238026	-0.0492041551141025;0.0441004748578436	-0.107208	0.914624	0.00187407	0.530786	0.983945	0.062927	0.00645933	-0.0192721	0.523517	-0.130679	0.113445	-0.0570807	0.0415656	-0.154212	0.400139	-0.172787	0.198997	0.000319049	0.99821	0.0473829	0.618263	0.0464183	0.476027	0.102085	0.177642
k__Bacteria|p__Firmicutes|c__Clostridia|o__Clostridiales|f__Lachnospiraceae|g__Lachnospiraceae_unclassified|s__Lachnospiraceae_bacterium|t__SGB4808	-0.00868117	0.0149351	-0.0379534129662407;0.0205910715846479	-0.58126	0.561065	9.60018e-05	0.0666066	0.903548	-0.0579015	0.0122236	0.0123343	0.683083	0.0415929	0.615735	0.00420858	0.880662	-0.130627	0.47671	0.137378	0.30844	0.150346	0.287834	0.0236237	0.803868	0.0564456	0.386004	0.0216609	0.775384
k__Bacteria|p__Firmicutes|c__Clostridia|o__Clostridia_unclassified|f__Clostridia_unclassified|g__GGB9342|s__GGB9342_SGB14306|t__SGB14306	-0.0246183	0.0305547	-0.0845043543349572;0.035267838604951	-0.805711	0.420409	0.00436776	0.818414	0.854974	-0.179796	4.59008e-15	-0.00224249	0.940833	0.0901324	0.276002	0.0233219	0.405378	-0.0470216	0.798491	-0.0125928	0.925946	-0.0523021	0.71283	0.0520462	0.584091	0.0755385	0.245707	-0.103466	0.171816
k__Bacteria|p__Actinobacteria|c__Coriobacteriia|o__Eggerthellales|f__Eggerthellaceae|g__Raoultibacter|s__Raoultibacter_massiliensis|t__SGB33551	0.00771328	0.0150365	-0.0217577397632713;0.0371843062893681	0.51297	0.607972	0.000108528	0.0658846	0.915731	-0.0169341	0.464019	0.0530249	0.0790425	0.135266	0.101223	0.0147927	0.597697	-0.0165234	0.928546	-0.0591324	0.66226	-0.187412	0.183907	0.044469	0.640042	-0.0281566	0.665617	-0.0770334	0.309571
k__Bacteria|p__Bacteroidetes|c__Bacteroidia|o__Bacteroidales|f__Bacteroidaceae|g__Bacteroides|s__Bacteroides_gallinarum|t__SGB1828	0.0158066	0.0220748	-0.0274591743983113;0.0590723545811581	0.716048	0.473962	0.00140614	0.566069	0.867133	-0.0186187	0.420762	-0.0302434	0.316713	-0.0449617	0.58741	0.116421	3.08464e-05	-0.0514409	0.779998	0.0591324	0.66226	0.125007	0.377606	0.106661	0.260925	-0.0365521	0.574725	-0.027002	0.722049
k__Bacteria|p__Firmicutes|c__Clostridia|o__Clostridiales|f__Lachnospiraceae|g__Enterocloster|s__Enterocloster_citroniae|t__SGB4761	0.0278901	0.0141125	0.000230003977404792;0.055550106461512	1.97626	0.0481251	0	0	0.563827	0.0212894	0.357255	0.0306548	0.310173	-0.101689	0.218813	0.0322881	0.249287	0.171438	0.348986	0.275718	0.0381635	0.0881338	0.534646	0.0372117	0.695601	0.00699021	0.914573	0.0613863	0.418345
k__Bacteria|p__Firmicutes|c__Erysipelotrichia|o__Erysipelotrichales|f__Erysipelotrichaceae|g__Turicibacter|s__Turicibacter_sanguinis|t__SGB6846	0.0297946	0.0141125	0.00213453116849976;0.0574546336526069	2.11121	0.0347539	0	0	0.497851	0.0527779	0.0223964	0.0354657	0.240306	-0.117784	0.153994	0.0231897	0.408047	-0.204051	0.263622	0.0480134	0.722918	0.202163	0.151184	0.0421439	0.657645	-0.0249954	0.70125	-0.0329813	0.663904
k__Bacteria|p__Firmicutes|c__Clostridia|o__Clostridiales|f__Oscillospiraceae|g__Oscillospiraceae_unclassified|s__Oscillospiraceae_bacterium_NSJ_64|t__SGB82503	-0.0213402	0.0141125	-0.0490002662430087;0.00631983624109848	-1.51215	0.130497	0	0	0.711718	-0.0356318	0.123286	-0.0303722	0.314655	0.00782765	0.924777	-0.0134945	0.630233	0.0514409	0.779998	-0.177745	0.186226	-0.110965	0.433862	0.106661	0.260925	0.0248431	0.702983	0.027002	0.722049
k__Bacteria|p__Firmicutes|c__Erysipelotrichia|o__Erysipelotrichales|f__Erysipelotrichaceae|g__Longicatena|s__Longicatena_caecimuris|t__SGB4041	-0.0157109	0.0143091	-0.0437561810799643;0.0123344413118973	-1.09796	0.27222	0	0	0.785678	-0.00428084	0.853155	-0.00540789	0.857943	-0.0795026	0.336831	-0.0298277	0.287214	0	1	-0.0591324	0.66226	0.0387661	0.785064	0	1	-0.0320514	0.622734	-0.027002	0.722049
k__Bacteria|p__Firmicutes|c__Clostridia|o__Clostridiales|f__Lachnospiraceae|g__Blautia|s__Blautia_SGB4831|t__SGB4831_group	-0.00305792	0.0340014	-0.0696994109195823;0.0635835663338256	-0.0899352	0.928339	0.00606894	0.712065	0.988251	-0.135002	4.5203e-09	-0.00625406	0.836009	0.0658676	0.426418	-0.0167269	0.550691	-0.128416	0.484259	0.232343	0.0823241	0.262208	0.0609009	-0.0604125	0.525064	0.0520359	0.424251	-0.0149552	0.843833
k__Bacteria|p__Firmicutes|c__Clostridia|o__Clostridiales|f__Ruminococcaceae|g__Bittarella|s__Bittarella_massiliensis|t__SGB7263	0.00111855	0.0157624	-0.0297752656128529;0.0320123558726649	0.0709627	0.943427	0.00016049	0.0716657	0.98881	-0.00164118	0.943429	0.0442516	0.14282	-0.10655	0.197467	-0.0250904	0.370697	-0.0165234	0.928546	0.0591324	0.66226	0.174923	0.215365	0.106661	0.260925	-0.0679115	0.296788	0	1
k__Bacteria|p__Firmicutes|c__Bacilli|o__Lactobacillales|f__Streptococcaceae|g__Streptococcus|s__Streptococcus_mitis|t__SGB8163	0.0008924	0.0200646	-0.0384334943870835;0.0402182939569201	0.0444763	0.964525	0.000941376	0.402829	0.993963	0.0597965	0.00965997	-0.0379755	0.208617	-0.146192	0.0762782	-0.0268213	0.338596	0.00793421	0.965656	-0.106952	0.428641	0.142765	0.313087	-0.0314329	0.741043	0.0683492	0.293678	0.0333012	0.660845
k__Bacteria|p__Firmicutes|c__Clostridia|o__Clostridiales|f__Peptostreptococcaceae|g__Romboutsia|s__Romboutsia_timonensis|t__SGB6148	0.0305064	0.0231883	-0.014941832935024;0.075954580834208	1.31559	0.18831	0.00170018	0.373537	0.725878	0.0857671	0.00020305	0.0222098	0.462218	-0.0141869	0.864122	0.0026611	0.924373	0.470875	0.0069254	0.00893019	0.947448	0.0425252	0.764793	0.00582961	0.951139	-0.0170097	0.794057	-0.0249771	0.742128
k__Bacteria|p__Bacteroidetes|c__Bacteroidia|o__Bacteroidales|f__Bacteroidaceae|g__Bacteroides|s__Bacteroides_fragilis|t__SGB1853	-0.0210524	0.0163058	-0.0530111595022007;0.0109062938570412	-1.2911	0.196668	0.000278597	0.172051	0.735953	-0.0519527	0.0245872	0.0227387	0.451625	0.00662312	0.936326	-0.061782	0.0273845	-0.216392	0.235264	0.0437188	0.746833	0.0741852	0.601403	-0.0147195	0.877037	0.0490456	0.451395	0.0842617	0.26623
k__Bacteria|p__Firmicutes|c__Clostridia|o__Clostridiales|f__Ruminococcaceae|g__Massilimaliae|s__Massilimaliae_timonensis|t__SGB7253	-0.0113239	0.0142683	-0.0392891281396796;0.0166413983673499	-0.793641	0.427405	0	0	0.858088	-0.00555325	0.810244	-0.0140353	0.642241	-0.123515	0.1348	-0.0218452	0.435769	-0.0514409	0.779998	0.00472594	0.972175	0.139358	0.324885	0	1	0.0634068	0.330058	-0.027002	0.722049
k__Bacteria|p__Firmicutes|c__Clostridia|o__Clostridiales|f__Clostridiales_unclassified|g__Evtepia|s__Evtepia_gabavorous|t__SGB15120	0.0135867	0.0226256	-0.0307585708314709;0.0579319972907711	0.600503	0.548171	0.00154822	0.433124	0.899858	0.0790416	0.000619549	-0.0137812	0.648277	-0.109112	0.186848	0.0269466	0.336343	0.171438	0.348986	0.00472594	0.972175	0.0990367	0.485133	-0.0627932	0.508836	0.0575377	0.376866	-0.130801	0.0836089
k__Bacteria|p__Firmicutes|c__Negativicutes|o__Acidaminococcales|f__Acidaminococcaceae|g__Acidaminococcaceae_unclassified|s__Acidaminococcaceae_bacterium|t__SGB5790	-0.00485884	0.0142566	-0.0328013543257872;0.0230836817088871	-0.340812	0.733245	0	0	0.935142	-0.00428084	0.853155	-0.0100461	0.739497	-0.0184383	0.823987	0.00271768	0.92277	-0.0514409	0.779998	0	1	0	1	0.165556	0.079803	-0.076104	0.242181	-0.027002	0.722049
k__Bacteria|p__Actinobacteria|c__CFGB9370|o__OFGB9370|f__FGB9370|g__GGB51959|s__GGB51959_SGB72479|t__SGB72479	-0.005648	0.0141125	-0.0333080466218337;0.0220120558622735	-0.400211	0.689001	0	0	0.924734	0.00950374	0.681124	-0.00791521	0.793334	-0.0339236	0.68232	-0.0312555	0.264756	-0.206361	0.25815	-0.0591324	0.66226	-0.124665	0.378923	0.161099	0.0883691	0.0389518	0.549859	-0.027002	0.722049
k__Bacteria|p__Firmicutes|c__Clostridia|o__Clostridiales|f__Ruminococcaceae|g__GGB9627|s__GGB9627_SGB15081|t__SGB15081	0.019427	0.0389498	-0.056913263782248;0.0957672218313537	0.498769	0.617942	0.00902152	0.75899	0.915731	-0.105454	4.8242e-06	-0.0309485	0.305558	0.239803	0.00334027	0.0492042	0.0790413	-0.170819	0.350753	0.204153	0.128021	0.0315001	0.824639	0.158974	0.0927041	-0.0570359	0.381048	-0.0368079	0.627693
k__Bacteria|p__Firmicutes|c__Clostridia|o__Clostridia_unclassified|f__Clostridia_unclassified|g__Clostridia_unclassified|s__Clostridia_bacterium|t__SGB14932	0.00464346	0.0142683	-0.0233218005464835;0.0326087259605459	0.32544	0.744848	0	0	0.940111	0.0026713	0.908048	0.043538	0.149382	-0.056326	0.496549	0.00239919	0.931797	-0.0514409	0.779998	-0.0591324	0.66226	0.0179464	0.899556	0	1	0.0232976	0.720666	-0.1529	0.0428078
k__Bacteria|p__Firmicutes|c__Bacilli|o__Lactobacillales|f__Streptococcaceae|g__Streptococcus|s__Streptococcus_rubneri|t__SGB8056	0.014325	0.0273699	-0.0393189027768508;0.067968956563607	0.523387	0.600705	0.00305539	0.545515	0.910977	0.00910751	0.693732	-0.0555865	0.0655866	-0.130171	0.114867	0.0780797	0.00527876	-0.0514409	0.779998	0.106312	0.431425	-0.145976	0.302223	0.169906	0.0720964	0.0953285	0.142596	-0.0100057	0.895147
k__Bacteria|p__Firmicutes|c__Clostridia|o__Clostridia_unclassified|f__Clostridia_unclassified|g__GGB3293|s__GGB3293_SGB4348|t__SGB4348	-0.00126973	0.0194635	-0.0394174832281547;0.0368780147112185	-0.0652367	0.947986	0.000818091	0.452415	0.989146	0.0403122	0.0812095	0.0149548	0.620595	-0.00180191	0.98266	-0.0894655	0.00138473	0.224165	0.218499	0.0855989	0.526818	0.0641078	0.651789	-0.0180997	0.849103	-0.0325084	0.617781	0.0594382	0.433294
k__Bacteria|p__Bacteroidetes|c__Bacteroidia|o__Bacteroidales|f__Bacteroidaceae|g__Bacteroides|s__Bacteroides_sp_AM10_21B|t__SGB1831	0.00216526	0.0141125	-0.0254947905768614;0.0298253119072457	0.153428	0.878061	0	0	0.976677	0.00270875	0.906765	0.00384797	0.898654	0.0449617	0.58741	-0.0075421	0.787894	-0.0514409	0.779998	-0.0591324	0.66226	-0.125007	0.377606	0.0412718	0.664297	0.0037001	0.954719	0.0578056	0.446054
k__Bacteria|p__Firmicutes|c__Clostridia|o__Clostridiales|f__Ruminococcaceae|g__Ruminococcaceae_unclassified|s__Ruminococcaceae_unclassified_SGB15257|t__SGB15257	-0.0289777	0.0167586	-0.0618238767610562;0.00386853432136105	-1.72912	0.0837867	0.000345437	0.226349	0.650335	-0.0805077	0.000489195	0.0139742	0.64369	0.0788476	0.34084	-0.0434486	0.12099	0.0397635	0.829095	0.0600502	0.657342	-0.0689645	0.627294	0.091426	0.335583	-0.0470031	0.470482	0.0275414	0.716732
k__Bacteria|p__Firmicutes|c__Clostridia|o__Clostridia_unclassified|f__Clostridia_unclassified|g__Clostridia_unclassified|s__Clostridia_bacterium|t__SGB3573	-0.0050286	0.0202351	-0.0446887626021871;0.0346315551829561	-0.248508	0.803741	0.000977635	0.44628	0.957483	-0.0731768	0.00153372	-0.0157346	0.602492	0.0376427	0.649684	0.0384174	0.170396	-0.098462	0.59231	-0.0492661	0.71599	-0.104653	0.460603	-0.00299216	0.97491	0.0322204	0.6209	0.148988	0.0484769
k__Bacteria|p__Bacteroidetes|c__Bacteroidia|o__Bacteroidales|f__Bacteroidaceae|g__Bacteroides|s__Bacteroides_fluxus|t__SGB1835	-0.00524281	0.023914	-0.052113341400268;0.041627719630767	-0.219236	0.826466	0.00161647	0.355855	0.963401	-0.0206184	0.372616	0.00448256	0.882054	-0.0449617	0.58741	0.0390542	0.163415	0	1	-0.0232098	0.863968	0.125007	0.377606	0.106661	0.260925	-0.156241	0.0158527	0	1
k__Bacteria|p__Firmicutes|c__Clostridia|o__Clostridiales|f__Ruminococcaceae|g__GGB9619|s__GGB9619_SGB15067|t__SGB15067	0.0219269	0.016863	-0.01112393971798;0.0549778270900892	1.3003	0.193499	0.000361328	0.256306	0.732318	0.078405	0.000685648	-0.0272291	0.367373	-0.00682487	0.934391	0.0193338	0.490358	-0.0514409	0.779998	0.133452	0.322593	0.107394	0.448881	-0.106661	0.260925	-0.0157247	0.809304	-0.00669555	0.929724
k__Bacteria|p__Firmicutes|c__Clostridia|o__Clostridiales|f__Lachnospiraceae|g__Dorea|s__Dorea_sp_AF36_15AT|t__SGB4552_group	-0.00258019	0.0248771	-0.0513384704912188;0.0461780967963291	-0.103717	0.917394	0.0021987	0.636244	0.984389	0.0966784	2.79047e-05	0.0110139	0.715446	0.0420943	0.611482	-0.0440484	0.115937	-0.0991959	0.589542	0.0364091	0.788079	-0.140483	0.320958	0.0395326	0.677639	-0.0794668	0.221938	-0.136637	0.0706042
k__Bacteria|p__Firmicutes|c__Clostridia|o__Clostridiales|f__Christensenellaceae|g__Christensenellaceae_unclassified|s__Christensenellaceae_bacterium_NSJ_53|t__SGB82545	0.0105419	0.0190992	-0.0268917840277152;0.0479756695849137	0.551958	0.580977	0.000664862	0.186537	0.904201	0.0195096	0.398876	0.0541744	0.0727499	-0.0654422	0.429417	-0.0154507	0.581503	0	1	-0.0591324	0.66226	0.275765	0.0483099	0	1	-0.0415263	0.523782	-0.027002	0.722049
k__Bacteria|p__Firmicutes|c__Clostridia|o__Clostridiales|f__Lachnospiraceae|g__Lachnospiraceae_unclassified|s__Lachnospiraceae_bacterium|t__SGB4771	-0.0200316	0.0194522	-0.0581572725668056;0.0180941330905868	-1.02978	0.303112	0.00081585	0.0924695	0.800645	-0.0247284	0.284906	-0.0322791	0.285223	0.1279	0.121393	-0.0354577	0.205782	-0.196764	0.281381	0.0828047	0.540443	-0.266045	0.0570958	0.0501826	0.597643	0.041429	0.524756	-0.0645226	0.394921
k__Bacteria|p__Firmicutes|c__Clostridia|o__Clostridiales|f__Lachnospiraceae|g__Mediterraneibacter|s__Mediterraneibacter_massiliensis|t__SGB4595	-0.00268755	0.0198617	-0.0416158456737888;0.0362407514862656	-0.135313	0.892365	0.000898989	0.137181	0.980008	-0.00428084	0.853155	0.0193437	0.521975	-0.187817	0.0222899	-0.0243541	0.384907	-0.0514409	0.779998	-0.0591324	0.66226	0.21892	0.11948	0.106661	0.260925	0.0191067	0.769343	0.027002	0.722049
k__Bacteria|p__Firmicutes|c__Clostridia|o__Clostridia_unclassified|f__Clostridia_unclassified|g__Clostridia_unclassified|s__Clostridia_bacterium|t__SGB14246	-0.0473297	0.0181617	-0.0829259930675993;-0.0117334179710688	-2.60602	0.0091602	0.000472347	0.351671	0.309291	-0.101493	1.08432e-05	-0.0536459	0.0755905	-0.0449617	0.58741	0.0147927	0.597697	-0.0165234	0.928546	0.0239992	0.859388	0.0329516	0.816695	0.0405479	0.669838	0	1	-0.0996918	0.188074
k__Bacteria|p__Firmicutes|c__CFGB3047|o__OFGB3047|f__FGB3047|g__GGB9557|s__GGB9557_SGB14966|t__SGB14966	0.00535215	0.0200495	-0.0339440497117734;0.0446483526861412	0.266948	0.78951	0.000938183	0.357616	0.952957	0.0672444	0.00360533	-0.0241161	0.424685	-0.0144996	0.861156	0.0138017	0.622466	-0.0705421	0.701541	0.152449	0.257877	-0.0403326	0.776599	-0.186674	0.0478236	-0.00612268	0.925142	-0.0650811	0.390834
k__Bacteria|p__Firmicutes|c__Clostridia|o__Clostridia_unclassified|f__Clostridia_unclassified|g__Candidatus_Pararuminococcus|s__Candidatus_Pararuminococcus_gallinarum|t__SGB63327	-0.0102092	0.0152246	-0.0400489338808146;0.019630559459729	-0.67057	0.502494	0.000125962	0.0341519	0.888417	0.015678	0.49782	-0.00269428	0.928942	-0.0877889	0.28873	-0.0160193	0.567675	0	1	-0.0829843	0.539562	0.225678	0.108237	-0.106661	0.260925	-0.0559324	0.390344	-0.103586	0.171316
k__Bacteria|p__Bacteroidetes|c__Bacteroidia|o__Bacteroidales|f__Rikenellaceae|g__Alistipes|s__Alistipes_onderdonkii|t__SGB2303	0.0106506	0.0141125	-0.0170094030425302;0.038310699441577	0.754694	0.450432	0	0	0.866026	0.041549	0.0722949	-0.02154	0.475833	0.0458505	0.580036	0.027508	0.326368	-0.1358	0.45929	-0.0608729	0.652945	-0.0950711	0.502858	0.0202567	0.831374	-0.0486795	0.454784	-0.123588	0.102266
k__Bacteria|p__Firmicutes|c__Bacilli|o__Bacilli_unclassified|f__Bacilli_unclassified|g__Bacilli_unclassified|s__Bacilli_unclassified_SGB6487|t__SGB6487	-0.0140627	0.020163	-0.0535814414821322;0.0254560820862707	-0.69745	0.485521	0.000962228	0.445099	0.875464	-0.0685662	0.00299627	0.0621436	0.0395101	0.0688489	0.405738	-0.0147927	0.597697	-0.0514409	0.779998	-0.147311	0.274446	-0.0759372	0.59282	0.10023	0.290926	-0.0559053	0.390575	-0.0610069	0.421232
k__Bacteria|p__Bacteroidetes|c__Bacteroidia|o__Bacteroidales|f__Prevotellaceae|g__Prevotella|s__Prevotella_copri_clade_A|t__SGB1626	0.00698547	0.0141125	-0.0206745805090292;0.0346455219750779	0.494984	0.620612	0	0	0.915731	0.000370144	0.987231	-0.00318944	0.915927	-0.0126816	0.878422	0.0336494	0.229874	0.179523	0.326414	0.0863802	0.523039	0.0493889	0.72819	-0.0481898	0.612288	-0.0589573	0.365187	0.0228941	0.762965
k__Bacteria|p__Firmicutes|c__Clostridia|o__Clostridiales|f__Lachnospiraceae|g__Butyrivibrio|s__Butyrivibrio_crossotus|t__SGB5065	-0.0703202	0.0175713	-0.104759353756102;-0.0358811121155366	-4.00199	6.28111e-05	0.000473936	0.380018	0.0295275	-0.13304	7.56311e-09	-4.41626e-05	0.998834	-0.089806	0.277752	-0.0572206	0.0410677	-0.133028	0.46858	-0.0689825	0.610256	-0.158593	0.261925	0.020875	0.826306	-0.0696137	0.284817	-0.0643377	0.39628
k__Bacteria|p__Firmicutes|c__Bacilli|o__Bacilli_unclassified|f__Bacilli_unclassified|g__GGB4700|s__GGB4700_SGB6506|t__SGB6506	-0.0408299	0.0239773	-0.0878244756592655;0.00616463650772829	-1.70286	0.0885942	0.00187214	0.641867	0.653358	-0.109361	2.10922e-06	0.0290909	0.335515	-0.00656923	0.936843	0.0147927	0.597697	0	1	-0.0493551	0.715499	-0.0863995	0.542745	0.0351028	0.71207	-0.107416	0.0983073	-0.153356	0.0421849
k__Bacteria|p__Bacteroidetes|c__Bacteroidia|o__Bacteroidales|f__Bacteroidales_unclassified|g__Phocaeicola|s__Phocaeicola_massiliensis|t__SGB1812	0.045112	0.0141125	0.0174519332089817;0.0727720356930888	3.19659	0.00139062	0	0	0.111379	0.0430229	0.0627347	0.0486007	0.107496	0.115095	0.163679	0.0406679	0.146694	0.0514409	0.779998	0.0747968	0.580415	-0.0618079	0.663519	0.0548543	0.563942	0.0965758	0.137421	-0.0382502	0.614266
k__Bacteria|p__Firmicutes|c__Clostridia|o__Clostridia_unclassified|f__Clostridia_unclassified|g__GGB9059|s__GGB9059_SGB13976|t__SGB13976	-0.0450806	0.0387286	-0.120987339640239;0.0308260434214004	-1.16401	0.244418	0.0088768	0.892412	0.763822	-0.197343	6.86258e-18	-0.00455168	0.880249	0.0431119	0.602889	0.109594	8.80964e-05	0.143687	0.4334	-0.204357	0.127633	-0.0954369	0.501209	0.0397172	0.676219	-0.0780883	0.230086	-0.163948	0.0297181
k__Bacteria|p__Firmicutes|c__Bacilli|o__Bacilli_unclassified|f__Bacilli_unclassified|g__Bacilli_unclassified|s__Bacilli_bacterium|t__SGB6499	-0.0501498	0.0224723	-0.0941946510529508;-0.00610492980405964	-2.23163	0.0256395	0.00150803	0.579938	0.455119	-0.139178	1.47514e-09	-0.00231282	0.938981	0.00520409	0.949948	-0.031035	0.268143	0.114847	0.531911	-0.136438	0.311792	-0.191795	0.173692	0.0619219	0.514745	-0.0574046	0.377972	-0.00302999	0.968165
k__Bacteria|p__Firmicutes|c__Bacilli|o__Bacilli_unclassified|f__Bacilli_unclassified|g__GGB4750|s__GGB4750_SGB6579|t__SGB6579	-0.0521182	0.031266	-0.113398535435082;0.0091620630424657	-1.66693	0.0955287	0.00469486	0.652831	0.666399	-0.116668	4.15631e-07	0.0113353	0.707518	0.00490683	0.952804	-0.00361661	0.897348	0.045689	0.804089	0.0825526	0.54168	-0.331922	0.0165268	0.00985973	0.917456	-0.186362	0.00391572	-0.0367943	0.62782
k__Bacteria|p__Firmicutes|c__Bacilli|o__Bacilli_unclassified|f__Bacilli_unclassified|g__Bacilli_unclassified|s__Bacilli_bacterium|t__SGB6533	-0.0556087	0.0166567	-0.0882552140173973;-0.022962208246371	-3.33852	0.000842253	0.000330105	0.246788	0.0805756	-0.103599	7.07458e-06	0.00399851	0.894712	-0.0802525	0.332279	-0.0293056	0.295738	-0.206687	0.257384	-0.170949	0.203887	-0.103699	0.46472	0.0337522	0.722687	-0.0946899	0.145303	-0.0576799	0.447045
k__Bacteria|p__Firmicutes|c__Clostridia|o__Clostridia_unclassified|f__Clostridia_unclassified|g__Clostridia_unclassified|s__Clostridia_bacterium|t__SGB6308	-0.0362076	0.0320713	-0.0990661905168968;0.0266509351934669	-1.12897	0.258909	0.0050802	0.785668	0.770685	-0.146717	1.793e-10	0.00725111	0.810328	-0.013049	0.874927	0.0468214	0.0946956	-0.0282874	0.877976	0.0791564	0.558486	-0.14153	0.317332	0.155396	0.100383	-0.135168	0.0371857	-0.11461	0.129907
k__Bacteria|p__Firmicutes|c__Bacilli|o__Bacilli_unclassified|f__Bacilli_unclassified|g__GGB4669|s__GGB4669_SGB6458|t__SGB6458	-0.0250584	0.0237222	-0.0715530336036735;0.0214361549992252	-1.05633	0.290817	0.00185082	0.627943	0.799772	-0.125757	4.78713e-08	-0.00474528	0.875196	0.00212218	0.979578	0.0147927	0.597697	0.132701	0.469683	0.214382	0.109624	-0.0393275	0.782027	0.0218402	0.81841	-0.0473626	0.46709	-0.0172494	0.820255
k__Bacteria|p__Firmicutes|c__Bacilli|o__Bacilli_unclassified|f__Bacilli_unclassified|g__GGB4706|s__GGB4706_SGB6513|t__SGB6513	-0.0232213	0.0310588	-0.0840954207455166;0.0376528012243797	-0.747657	0.454667	0.00459827	0.703931	0.866026	-0.133405	6.8755e-09	-0.00344966	0.909096	-0.0812858	0.326072	0.0147927	0.597697	-0.0172538	0.925397	0.312682	0.0180729	0.0116194	0.934871	-0.0941855	0.321141	-0.0351304	0.589701	0.0417452	0.582263
k__Bacteria|p__Firmicutes|c__Negativicutes|o__Veillonellales|f__Veillonellaceae|g__GGB4266|s__GGB4266_SGB5809|t__SGB5809_group	0.00680137	0.0325091	-0.0569152144934385;0.0705179454058251	0.209214	0.834281	0.0052964	0.539593	0.965274	-0.079066	0.000617133	-0.00987137	0.743869	-0.102447	0.21538	0.00291954	0.917053	0.0980044	0.594039	0.37127	0.00455634	0.0703364	0.620446	-0.00261037	0.978111	0.0371772	0.568197	0.0510088	0.501398
k__Bacteria|p__Firmicutes|c__Bacilli|o__Bacilli_unclassified|f__Bacilli_unclassified|g__GGB4674|s__GGB4674_SGB6463|t__SGB6463	-0.0211994	0.0220287	-0.0643747717585696;0.0219760143650536	-0.962354	0.335872	0.00135891	0.551011	0.823252	-0.0749202	0.00117899	0.0615119	0.0415633	-0.026545	0.748787	0.0147927	0.597697	0	1	0.0161026	0.905391	0.00204439	0.988529	-0.161158	0.0882518	-0.0415263	0.523782	-0.0924862	0.222184
k__Bacteria|p__Firmicutes|c__Clostridia|o__Clostridiales|f__Ruminococcaceae|g__GGB9634|s__GGB9634_SGB15097|t__SGB15097	-0.0435919	0.0250781	-0.0927441214624031;0.00556037422288903	-1.73824	0.0821682	0.00226236	0.521314	0.648707	-0.104004	6.51071e-06	0.0155825	0.606005	0.143759	0.0813531	-0.0597299	0.0329586	-0.0632428	0.731215	-0.133121	0.323807	-0.185609	0.188231	-0.112852	0.2341	-0.0736604	0.257678	0.034845	0.646164
k__Bacteria|p__Bacteroidetes|c__Bacteroidia|o__Bacteroidales|f__Bacteroidaceae|g__Bacteroides|s__Bacteroides_finegoldii|t__SGB1862	0.032504	0.0213668	-0.00937411148986628;0.0743820962150981	1.52124	0.1282	0.00123298	0.483081	0.707426	0.1025	8.84906e-06	-0.0267683	0.37554	0.0551159	0.505858	0.0543193	0.0524878	-0.0317787	0.863049	-0.21384	0.110545	-0.0130659	0.926783	0.0138603	0.884164	0.048522	0.456246	-0.042699	0.573666
k__Bacteria|p__Firmicutes|c__Clostridia|o__Clostridia_unclassified|f__Clostridia_unclassified|g__GGB9288|s__GGB9288_SGB14243|t__SGB14243	-0.043679	0.0360194	-0.114275685150473;0.0269176984230489	-1.21265	0.225263	0.00720076	0.833222	0.745633	-0.198762	3.94446e-18	0.0249805	0.40827	0.0247118	0.765614	-0.0218345	0.435994	0.109643	0.550767	0.0197382	0.884163	-0.298208	0.0321825	0.116586	0.218889	-0.0557812	0.391629	-0.056648	0.455229
k__Bacteria|p__Bacteroidetes|c__Bacteroidia|o__Bacteroidales|f__Bacteroidales_unclassified|g__Bacteroidales_unclassified|s__Bacteroidales_bacterium|t__SGB2138	-0.00471971	0.0142206	-0.0325915063253699;0.0231520841875428	-0.331893	0.73997	0	0	0.938901	-0.0155839	0.500406	-0.000653078	0.982754	-0.0449617	0.58741	0.0147927	0.597697	0	1	-0.0591324	0.66226	0	1	0.106661	0.260925	-0.0415263	0.523782	-0.027002	0.722049
k__Bacteria|p__Firmicutes|c__Clostridia|o__Clostridia_unclassified|f__Clostridia_unclassified|g__GGB4550|s__GGB4550_SGB6272|t__SGB6272	-0.0378121	0.027139	-0.0910036089573738;0.0153793646804996	-1.39328	0.163536	0.00287672	0.585704	0.722686	-0.112774	1.00008e-06	-0.0167986	0.578179	0.148975	0.0707921	-0.0147927	0.597697	0	1	-0.188633	0.160271	-0.0927097	0.513568	-0.0273257	0.773902	0.0252556	0.698291	-0.116973	0.122128
k__Bacteria|p__Firmicutes|c__Clostridia|o__Clostridia_unclassified|f__Clostridia_unclassified|g__Clostridia_unclassified|s__Clostridia_bacterium|t__SGB14110	-0.0492923	0.0239521	-0.0962376225993531;-0.00234706499772092	-2.05795	0.0395946	0.00191766	0.705896	0.534759	-0.164295	8.54111e-13	0.00720386	0.811541	-0.0150676	0.855776	-0.0147927	0.597697	0.172965	0.344653	-8.89945e-05	0.999476	-0.0834379	0.55671	-0.00324054	0.972828	-0.0407772	0.531304	-0.0601067	0.428129
k__Bacteria|p__Firmicutes|c__Clostridia|o__Clostridia_unclassified|f__Clostridia_unclassified|g__GGB4584|s__GGB4584_SGB6338|t__SGB6338	-0.0379762	0.0287027	-0.0942324437636221;0.018280141440422	-1.32309	0.185807	0.0035745	0.728916	0.725878	-0.12593	4.58707e-08	0.0428754	0.155679	-0.166515	0.0431412	0.0249345	0.373678	-0.27452	0.129539	-0.0897892	0.506711	-0.161339	0.253656	0.026185	0.783103	0.0205976	0.751912	-0.0133037	0.860893
k__Bacteria|p__Bacteroidetes|c__Bacteroidia|o__Bacteroidales|f__Bacteroidales_unclassified|g__Bacteroidales_unclassified|s__Bacteroidales_bacterium|t__SGB2171	0.00273568	0.0144821	-0.0256487360080685;0.0311200965757649	0.188901	0.850171	0	0	0.971785	0.00428084	0.853155	-0.000768019	0.97972	0	1	0.0147927	0.597697	-0.0514409	0.779998	-0.0591324	0.66226	0.125007	0.377606	0	1	-0.0415263	0.523782	-0.027002	0.722049
k__Bacteria|p__Firmicutes|c__CFGB1798|o__OFGB1798|f__FGB1798|g__GGB4768|s__GGB4768_SGB6601|t__SGB6601	0.00847552	0.0258754	-0.0422394197461817;0.0591904669361161	0.327551	0.743251	0.00252418	0.616099	0.940111	-0.0566955	0.0141534	-0.00369105	0.902766	0.155986	0.0583774	0.089539	0.00137211	-0.0415149	0.821685	-0.0112055	0.934085	-0.186098	0.187051	0.105049	0.268239	-0.0375185	0.564647	-0.0438463	0.563403
k__Bacteria|p__Firmicutes|c__Clostridia|o__Clostridiales|f__Ruminococcaceae|g__Ruminococcaceae_unclassified|s__Eubacterium_siraeum|t__SGB4198_group	-0.0217224	0.0247723	-0.0702751473596435;0.0268304042434248	-0.876882	0.380551	0.00216585	0.655258	0.845151	-0.124079	7.21961e-08	0.00527534	0.861389	0.0591	0.475554	0.0165642	0.554575	-0.042926	0.815727	0.0892501	0.509276	0.000553093	0.996896	0.140005	0.13924	-0.0830312	0.201829	-0.0453819	0.549807
k__Bacteria|p__Firmicutes|c__Clostridia|o__Clostridiales|f__Clostridiaceae|g__Clostridium|s__Clostridium_sp_AF15_49|t__SGB5111	-0.000275315	0.0326409	-0.0642503316788494;0.0636997025245275	-0.00843465	0.99327	0.00536245	0.495857	0.998263	0.0436351	0.0590831	-0.0283362	0.348209	0.0309265	0.709058	-0.0282993	0.31264	-0.256754	0.157177	0.11616	0.389743	-0.278987	0.0456532	0.0596257	0.530484	-0.0660984	0.309901	0.157655	0.036677
k__Bacteria|p__Firmicutes|c__CFGB3035|o__OFGB3035|f__FGB3035|g__GGB9524|s__GGB9524_SGB14923|t__SGB14923	0.0155244	0.014152	-0.0122131092705648;0.0432618898036713	1.09697	0.272654	0	0	0.785678	-0.00428084	0.853155	0.0227208	0.451981	-0.0278055	0.737284	0.035426	0.206188	0	1	-0.0591324	0.66226	0.242472	0.0838152	0.106661	0.260925	0.0164362	0.800852	-0.027002	0.722049
k__Bacteria|p__Firmicutes|c__Clostridia|o__Clostridia_unclassified|f__Clostridia_unclassified|g__Clostridia_unclassified|s__Clostridia_bacterium|t__SGB4395	-0.0218048	0.0207396	-0.0624537322662838;0.0188440511687767	-1.05136	0.293092	0.00108826	0.569904	0.799772	-0.102355	9.11377e-06	0.0341005	0.258899	0.0368337	0.656729	0.0271825	0.332129	0.0743905	0.686067	-0.0542517	0.688648	-0.0355897	0.802304	0.0343681	0.717839	-0.0913737	0.159989	-0.051688	0.495711
k__Bacteria|p__Lentisphaerae|c__Lentisphaeria|o__Lentisphaeria_unclassified|f__Lentisphaeria_unclassified|g__Lentisphaeria_unclassified|s__Lentisphaeria_bacterium|t__SGB9208	-0.0456969	0.0141125	-0.0733569716627151;-0.0180368691786079	-3.23804	0.00120354	0	0	0.10111	-0.0443556	0.0550128	-0.0365425	0.226318	0.00767481	0.926242	-0.0755831	0.00693276	-0.0514409	0.779998	-0.112558	0.404705	0.125007	0.377606	-0.058093	0.541122	0.0131095	0.840554	-0.0390598	0.606785
k__Bacteria|p__Firmicutes|c__Clostridia|o__Clostridia_unclassified|f__Clostridia_unclassified|g__Clostridia_unclassified|s__Clostridia_bacterium|t__SGB14250	-0.0457633	0.0302915	-0.105133601651557;0.0136070349281496	-1.51076	0.130849	0.00424991	0.771041	0.711813	-0.174061	3.35832e-14	0.00328458	0.913429	0.12946	0.116879	-0.0153864	0.583075	-0.1508	0.410757	-0.143655	0.286657	-0.0317746	0.823135	0.0656079	0.489989	-0.1019	0.116934	-0.0392971	0.604599
k__Bacteria|p__Firmicutes|c__Clostridia|o__Clostridiales|f__Ruminococcaceae|g__GGB9631|s__GGB9631_SGB15086|t__SGB15086	-0.0386846	0.0175673	-0.0731159032414686;-0.0042533916020293	-2.20208	0.0276594	0.000473274	0.346635	0.460673	-0.105296	4.98599e-06	-0.00328987	0.91329	-0.0205666	0.804058	-0.0147927	0.597697	0.00520397	0.97747	-0.0313219	0.817137	-0.125743	0.374784	-0.0758429	0.424698	-0.00989032	0.879362	0.0858499	0.257291
k__Bacteria|p__Bacteroidetes|c__Bacteroidia|o__Bacteroidales|f__Rikenellaceae|g__Alistipes|s__Alistipes_senegalensis|t__SGB2296	-0.00720787	0.0154897	-0.0375672071602944;0.0231514732067386	-0.465332	0.641694	0.000166399	0.134224	0.918014	-0.0379219	0.100955	-0.0270618	0.370325	0.0842446	0.308713	0.0495726	0.0768201	0.207885	0.254583	-0.0670053	0.620553	-0.156483	0.268399	-0.0076513	0.9359	-0.0408051	0.531023	0.00195034	0.979505
k__Bacteria|p__Firmicutes|c__Clostridia|o__Clostridia_unclassified|f__Clostridia_unclassified|g__Clostridia_unclassified|s__Clostridia_bacterium|t__SGB13987	-0.0704942	0.0309669	-0.131188117216229;-0.00980023580324471	-2.27644	0.0228198	0.00381246	0.79204	0.455119	-0.188866	1.72073e-16	-0.00309165	0.918496	-0.0449617	0.58741	-0.0147927	0.597697	0.0329774	0.857935	0.0439521	0.745527	-0.278352	0.0461676	-0.0283856	0.765382	0	1	-0.100531	0.184364
k__Bacteria|p__Firmicutes|c__Clostridia|o__Clostridiales|f__Ruminococcaceae|g__GGB9697|s__GGB9697_SGB15213|t__SGB15213	-0.0347816	0.0170149	-0.0681302629816203;-0.00143288916866778	-2.04418	0.040936	0.000384773	0.167745	0.541606	-0.0655085	0.00457581	0.0102208	0.735136	0.0883324	0.285744	-0.0490845	0.0797735	0.0126156	0.945416	0.143057	0.288686	0.0140252	0.921424	0.0343629	0.71788	-0.116544	0.0727332	-0.085453	0.259505
k__Bacteria|p__Firmicutes|c__Clostridia|o__Clostridia_unclassified|f__Clostridia_unclassified|g__Clostridia_unclassified|s__Clostridia_bacterium|t__SGB14215	-0.0243422	0.0315041	-0.0860891506881162;0.0374047025787098	-0.772668	0.439719	0.00480712	0.762456	0.859473	-0.168585	2.11061e-13	-0.0259652	0.390038	0.126332	0.126063	-0.0172832	0.537517	-0.0794682	0.66584	-0.123802	0.359104	0.0657726	0.643349	0.148511	0.116553	0.00182735	0.977629	-0.0222426	0.769519
k__Bacteria|p__Proteobacteria|c__Betaproteobacteria|o__Burkholderiales|f__Sutterellaceae|g__Sutterella|s__Sutterella_wadsworthensis|t__SGB9283	0.0319038	0.015859	0.000820685760092574;0.0629869988062597	2.01171	0.0442502	0.000215881	0.139146	0.542847	0.0721128	0.00179604	-0.0165861	0.582998	0.00376148	0.963812	0.0214154	0.444856	-0.337349	0.0600494	0.0671634	0.619727	0.0432236	0.761044	0.0265192	0.780404	0.067021	0.303182	0.0596039	0.43201
k__Bacteria|p__Candidatus_Melainabacteria|c__Candidatus_Melainabacteria_unclassified|o__Candidatus_Gastranaerophilales|f__Candidatus_Gastranaerophilales_unclassified|g__GGB6021|s__GGB6021_SGB8655|t__SGB8655	0.00732754	0.0343738	-0.0600439104827503;0.0746989912761385	0.213172	0.831193	0.0062703	0.467623	0.964257	-0.0492073	0.0332631	-0.016982	0.574036	0.172592	0.0359733	0.0147927	0.597697	-0.323033	0.0724275	-0.105076	0.436826	0.270738	0.0527044	0.00120541	0.989891	-0.0273777	0.674331	0.0599013	0.429712
k__Bacteria|p__Bacteroidetes|c__Bacteroidia|o__Bacteroidales|f__Bacteroidales_unclassified|g__Bacteroidales_unclassified|s__Bacteroidales_unclassified_SGB2135|t__SGB2135	0.0246341	0.0244555	-0.0232977620990803;0.0725658750311758	1.0073	0.313789	0.00182389	0.471206	0.8106	0.0102038	0.659069	0.0792563	0.00860471	0.0785577	0.342623	-0.0147927	0.597697	0	1	0	1	0	1	0.106661	0.260925	-0.103507	0.111245	0.0902366	0.233682
k__Bacteria|p__Bacteroidetes|c__Bacteroidia|o__Bacteroidales|f__Bacteroidaceae|g__Bacteroides|s__Bacteroides_bouchesdurhonensis|t__SGB3321	-0.0136967	0.0141125	-0.0413567132459621;0.0139633892381451	-0.970532	0.331781	0	0	0.821856	-0.00805121	0.727749	-0.0306331	0.310515	0.0145344	0.860827	-0.0147927	0.597697	-0.0550471	0.764994	0.155912	0.247102	0.125007	0.377606	-0.0168527	0.859389	-0.0181993	0.78001	-0.0593612	0.433891
k__Bacteria|p__Firmicutes|c__Clostridia|o__Clostridia_unclassified|f__Clostridia_unclassified|g__Clostridia_unclassified|s__Clostridia_bacterium|t__SGB4365	-0.0203229	0.0222465	-0.0639251641445372;0.0232793210570103	-0.913535	0.360961	0.00144973	0.515605	0.840394	-0.104113	6.36677e-06	-0.0407558	0.177174	0.150895	0.0671952	0.00604733	0.829204	0.0245697	0.893915	-0.0299805	0.824842	0.0680721	0.631766	0.0813675	0.39165	0.00210136	0.974275	-0.0165621	0.827302
k__Bacteria|p__Firmicutes|c__Clostridia|o__Clostridia_unclassified|f__Clostridia_unclassified|g__Clostridia_unclassified|s__Clostridia_bacterium|t__SGB6331	-0.0335425	0.0143194	-0.0616079602467566;-0.0054770986125437	-2.34246	0.0191571	0	0	0.43275	-0.0467365	0.043189	-0.0327626	0.278065	0	1	-0.0317414	0.257396	-0.0514409	0.779998	0.0231048	0.864578	-0.195325	0.16577	0.106661	0.260925	-0.0415263	0.523782	0.0450818	0.552451
k__Bacteria|p__Firmicutes|c__Clostridia|o__Clostridia_unclassified|f__Clostridia_unclassified|g__Clostridia_unclassified|s__Clostridia_bacterium|t__SGB4342	-0.0021944	0.0141125	-0.0298544513330866;0.0254656511510205	-0.155493	0.876433	0	0	0.97667	-0.0254942	0.27025	-0.0151766	0.615423	0.167101	0.0424011	0.0236783	0.398238	0.126188	0.491928	-0.0914682	0.498766	-0.18311	0.194344	0.0293555	0.757609	0.0197442	0.761875	0.00701139	0.926419
k__Bacteria|p__Firmicutes|c__Bacilli|o__Bacilli_unclassified|f__Bacilli_unclassified|g__Bacilli_unclassified|s__Bacilli_bacterium|t__SGB6609	-0.0195146	0.021389	-0.0614361780283099;0.0224070321029652	-0.912366	0.361576	0.00123824	0.504772	0.840394	-0.0920415	6.66064e-05	0.0403964	0.181028	0.00599639	0.94234	-0.0499202	0.0747713	0.147115	0.422403	0.161406	0.23064	-0.000181091	0.998984	-0.0681574	0.473244	0.0571153	0.380384	-0.00966707	0.898677
k__Bacteria|p__Firmicutes|c__Clostridia|o__Clostridia_unclassified|f__Clostridia_unclassified|g__GGB4566|s__GGB4566_SGB6305|t__SGB6305	0.00801668	0.0143091	-0.0200286349900823;0.0360619874017793	0.56025	0.575309	0	0	0.903548	0.00732312	0.751517	0.000921836	0.975659	-0.0228501	0.782815	8.76807e-05	0.997504	0	1	-0.0591324	0.66226	0.20697	0.141513	0	1	0.0685108	0.292535	0.027002	0.722049
k__Bacteria|p__Firmicutes|c__Clostridia|o__Clostridiales|f__Lachnospiraceae|g__Lachnospiraceae_unclassified|s__Lachnospiraceae_bacterium|t__SGB5062	-0.00289504	0.0257775	-0.0534179323847015;0.0476278501718272	-0.112309	0.910578	0.0024912	0.429742	0.981899	-0.0622631	0.0070449	0.0033171	0.912575	-0.016197	0.845096	-0.0182615	0.514736	0.0263075	0.886459	-0.00757646	0.955406	0.0277227	0.845392	0.223032	0.0176355	0.102498	0.114793	-0.112615	0.136766
k__Bacteria|p__Firmicutes|c__Clostridia|o__Clostridiales|f__Eubacteriaceae|g__Eubacterium|s__Eubacterium_sp_AF15_50|t__SGB5042	-0.0226835	0.0170858	-0.0561710990016508;0.0108040305517216	-1.32762	0.184302	0.000395838	0.153757	0.725878	-0.0595053	0.0100199	0.00393981	0.896249	0.0513049	0.535761	-0.0185493	0.508131	0.149738	0.414096	-0.190973	0.15506	-0.102863	0.468349	-0.0246705	0.795364	-0.0648255	0.319331	0.118432	0.11751
k__Bacteria|p__Firmicutes|c__Clostridia|o__Clostridia_unclassified|f__Clostridia_unclassified|g__Clostridia_unclassified|s__Clostridia_bacterium|t__SGB14223	0.000742498	0.0142278	-0.0271433988353998;0.0286283948619699	0.0521866	0.95838	0	0	0.991825	0.00428084	0.853155	-0.0402452	0.182667	0.11402	0.167675	-0.00695331	0.804102	0	1	0	1	0.125007	0.377606	0.106661	0.260925	0.0415263	0.523782	0.027002	0.722049
k__Bacteria|p__Firmicutes|c__Clostridia|o__Clostridia_unclassified|f__Clostridia_unclassified|g__Clostridia_unclassified|s__Clostridia_bacterium|t__SGB3940	-0.0201639	0.037671	-0.0939978374688041;0.0536699474414717	-0.535264	0.592467	0.0082013	0.810618	0.908494	-0.171192	8.86482e-14	0.00514898	0.864677	0.16515	0.0449054	0.000436304	0.987582	0.201041	0.270866	0.0639773	0.636463	-0.179249	0.204067	0.084158	0.375561	-0.0238863	0.713912	-0.135725	0.0725223
k__Bacteria|p__Firmicutes|c__Clostridia|o__Clostridia_unclassified|f__Clostridia_unclassified|g__Clostridia_unclassified|s__Clostridia_bacterium|t__SGB14209	-0.0484133	0.0302644	-0.107730465861033;0.0109039252871298	-1.59968	0.109671	0.00423787	0.804807	0.683012	-0.194975	1.71336e-17	0.0245123	0.417115	0.0586749	0.47874	-0.0467774	0.0950066	0.0684655	0.709941	0.0392522	0.77196	-0.15032	0.287921	0.0646329	0.496476	-0.0905137	0.163974	-0.0372867	0.623222
k__Bacteria|p__Firmicutes|c__Clostridia|o__Clostridia_unclassified|f__Clostridia_unclassified|g__GGB9758|s__GGB9758_SGB15368|t__SGB15368	-0.0166494	0.0343788	-0.084030580370223;0.0507318109068312	-0.484292	0.628178	0.00627301	0.702061	0.915731	-0.130743	1.36817e-08	0.00219269	0.942145	0.210645	0.0101967	-0.0518101	0.0643983	-0.212034	0.245032	0.10428	0.440329	-0.0794493	0.575782	0.104129	0.272477	-0.0135882	0.834814	-0.0662206	0.382574
k__Bacteria|p__Firmicutes|c__Firmicutes_unclassified|o__Firmicutes_unclassified|f__Firmicutes_unclassified|g__Firmicutes_unclassified|s__Firmicutes_bacterium|t__SGB4063	0.00869645	0.0198629	-0.0302341335466462;0.0476270295486865	0.437824	0.661514	0.00089923	0.22193	0.920709	0.0312208	0.176937	0.0201835	0.504066	-0.0148999	0.857364	0.0634138	0.023551	-0.0165234	0.928546	-0.0829843	0.539562	-0.226999	0.106136	-0.106661	0.260925	-0.0211077	0.745975	-0.111137	0.142025
k__Bacteria|p__Proteobacteria|c__Alphaproteobacteria|o__Alphaproteobacteria_unclassified|f__Alphaproteobacteria_unclassified|g__Alphaproteobacteria_unclassified|s__Alphaproteobacteria_bacterium|t__SGB9344	-0.0202305	0.0193029	-0.0580634444747816;0.017602347972859	-1.04806	0.294611	0.000702828	0.3498	0.799772	-0.0252071	0.275683	0.0329149	0.275836	0.0275824	0.739316	-0.072895	0.00922046	0	1	0	1	0	1	-0.106661	0.260925	-0.0415263	0.523782	0.0670706	0.376483
k__Bacteria|p__Firmicutes|c__Clostridia|o__Clostridiales|f__Ruminococcaceae|g__GGB9677|s__GGB9677_SGB15180|t__SGB15180	-0.011565	0.0410161	-0.0919550622507731;0.0688250421520089	-0.281963	0.777972	0.0104302	0.841584	0.949741	-0.189341	1.44208e-16	-0.0249974	0.407954	0.201294	0.0141811	0.00265997	0.924405	0.121174	0.509413	0.0260204	0.847681	-0.192971	0.171022	0.140978	0.136486	-0.0917581	0.158232	0.0416677	0.582964
k__Bacteria|p__Bacteroidetes|c__Bacteroidia|o__Bacteroidales|f__Bacteroidales_unclassified|g__GGB1582|s__GGB1582_SGB2173|t__SGB2173	0.00864039	0.0144323	-0.0196463110766888;0.0369270828721485	0.598686	0.549382	0	0	0.900763	0.00844912	0.714867	0.028702	0.342019	-0.0449617	0.58741	0.0147927	0.597697	-0.0514409	0.779998	0.0591324	0.66226	0	1	-0.106661	0.260925	-0.0344272	0.597174	0	1
k__Bacteria|p__Bacteroidetes|c__Bacteroidia|o__Bacteroidales|f__Bacteroidales_unclassified|g__Bacteroidales_unclassified|s__Bacteroidales_bacterium|t__SGB2155	-0.0204198	0.0143606	-0.0485661229709392;0.00772656603013305	-1.42193	0.155048	0	0	0.72217	-0.0345975	0.13456	-0.0143074	0.635802	0	1	-0.0147927	0.597697	0	1	-0.0591324	0.66226	0.125007	0.377606	0.106661	0.260925	-0.0584843	0.369053	-0.00447065	0.953043
k__Bacteria|p__Firmicutes|c__Bacilli|o__Bacilli_unclassified|f__Bacilli_unclassified|g__Bacilli_unclassified|s__Bacilli_bacterium|t__SGB6510	-0.0543566	0.0252359	-0.103818047643017;-0.00489514930462349	-2.15394	0.0312449	0.00231299	0.542179	0.484187	-0.10281	8.30956e-06	-0.0103786	0.731206	0.0198818	0.810457	0.0147927	0.597697	-0.0514409	0.779998	0.0621657	0.646061	-0.322696	0.0199717	-0.148844	0.115727	-0.0860183	0.186021	-0.111794	0.139671
k__Bacteria|p__Bacteroidetes|c__Bacteroidia|o__Bacteroidales|f__Bacteroidales_unclassified|g__Bacteroidales_unclassified|s__Bacteroidales_bacterium|t__SGB2104	-0.00175504	0.0143091	-0.029800350831859;0.0262902715600026	-0.122652	0.902383	0	0	0.98102	-0.00270208	0.906993	-0.0124903	0.679295	-0.0449617	0.58741	0.0147927	0.597697	0	1	-0.0591324	0.66226	0.125007	0.377606	0	1	-0.0415263	0.523782	0.027002	0.722049
k__Bacteria|p__Tenericutes|c__Mollicutes|o__Acholeplasmatales|f__Acholeplasmatales_unclassified|g__Acholeplasmatales_unclassified|s__Acholeplasmatales_bacterium|t__SGB6583	-0.00676647	0.0144533	-0.0350944956746804;0.0215615647951626	-0.468159	0.639671	0	0	0.918014	-0.0246304	0.286821	0.0111859	0.711199	-0.07538	0.36256	0.0147927	0.597697	-0.219484	0.228493	-0.0591324	0.66226	-0.147683	0.296547	0.106661	0.260925	0	1	-0.00977973	0.897503
k__Bacteria|p__Bacteroidetes|c__Bacteroidia|o__Bacteroidales|f__Bacteroidaceae|g__Bacteroides|s__Bacteroides_nordii|t__SGB1858	0.0166556	0.0141125	-0.0110044315180797;0.0443156709660275	1.1802	0.23792	0	0	0.753816	0.022865	0.322782	0.0293837	0.330672	-0.00884737	0.915012	-0.0045356	0.871467	0.148659	0.417502	-0.108831	0.420531	-0.0933795	0.510519	0.0727347	0.443976	0.0131316	0.840289	0.0631146	0.405338
k__Bacteria|p__Proteobacteria|c__Deltaproteobacteria|o__Desulfovibrionales|f__Desulfovibrionaceae|g__Desulfovibrionaceae_unclassified|s__Desulfovibrionaceae_bacterium|t__SGB15460	-0.046176	0.0141125	-0.0738360757687666;-0.0185159732846594	-3.27199	0.00106794	0	0	0.0943075	-0.0625087	0.00682295	-0.0554533	0.0662363	0.143048	0.0828857	-0.0459016	0.101366	0.02297	0.900787	0.00643525	0.962117	0.0491029	0.729704	-0.0241625	0.799488	-0.0376699	0.563077	-0.0491013	0.517554
k__Bacteria|p__Firmicutes|c__Clostridia|o__Clostridiales|f__Clostridiaceae|g__Clostridiaceae_unclassified|s__Clostridiaceae_unclassified_SGB4769|t__SGB4769	-0.0156974	0.0141125	-0.0433574647783809;0.0119626377057263	-1.1123	0.266008	0	0	0.78035	-0.0136302	0.555616	-0.0117474	0.6974	0.0230907	0.780587	-0.02204	0.431687	-0.0949797	0.605523	-0.0202864	0.880969	-0.0646827	0.648869	0.0765999	0.420077	-0.0863581	0.184282	0.0170592	0.822203
k__Bacteria|p__Firmicutes|c__Clostridia|o__Clostridiales|f__Lachnospiraceae|g__Blautia|s__Blautia_sp_AF19_10LB|t__SGB4810	-0.00747469	0.0141125	-0.0351347440686421;0.0201853584154651	-0.529649	0.596355	0	0	0.909101	0.00950418	0.681111	-0.0360094	0.233169	0.0282512	0.73323	-0.00663584	0.812876	-0.291525	0.106623	0.0971104	0.472548	0.123845	0.382089	-0.0843102	0.374695	-0.0310849	0.633265	0.0130665	0.863349
k__Bacteria|p__Bacteroidetes|c__Bacteroidia|o__Bacteroidales|f__Barnesiellaceae|g__Coprobacter|s__Coprobacter_fastidiosus|t__SGB1963	0.0269444	0.0155254	-0.00348485029388007;0.0573736580762216	1.7355	0.0826518	0.000171086	0.0635628	0.648707	0.0613541	0.0079238	0.0310209	0.304427	0.086807	0.294177	0.0195696	0.485079	0.0514409	0.779998	-0.0591324	0.66226	-0.0663295	0.640536	-0.106661	0.260925	0.00212112	0.974033	-0.122784	0.104535
k__Bacteria|p__Firmicutes|c__Bacilli|o__Bacilli_unclassified|f__Bacilli_unclassified|g__GGB4711|s__GGB4711_SGB6524|t__SGB6524	-0.00705189	0.0141125	-0.0347119399501267;0.0206081625339804	-0.49969	0.617293	0	0	0.915731	-0.0349133	0.131036	0.0310808	0.303493	0.0138431	0.867384	0.00450159	0.872423	-0.0514409	0.779998	0.0154778	0.909046	-0.245042	0.0804961	-0.0821788	0.38693	0.00927945	0.886761	0.0438232	0.563609
k__Bacteria|p__Firmicutes|c__Clostridia|o__Clostridia_unclassified|f__Clostridia_unclassified|g__GGB4588|s__GGB4588_SGB6347|t__SGB6347	-0.0252543	0.0254924	-0.0752183943555888;0.0247098782727169	-0.990659	0.321852	0.00239653	0.307852	0.816166	-0.0594159	0.0101326	-0.00798942	0.79144	0.173343	0.0351616	-0.031035	0.268143	0.0605025	0.742457	-0.225951	0.0913463	-0.190288	0.177156	-0.0480426	0.613376	-0.0597996	0.358365	0.0450818	0.552451
k__Bacteria|p__Firmicutes|c__Clostridia|o__Clostridiales|f__Lachnospiraceae|g__Lachnospira|s__Lachnospira_sp_NSJ_43|t__SGB5087	0.00916857	0.0141125	-0.0184914819665573;0.0368286205175498	0.649676	0.515902	0	0	0.890609	0.0196895	0.39454	0.0141047	0.640596	0.13642	0.0983163	0.0163254	0.560297	-0.16748	0.360374	0.0121958	0.928275	-0.116309	0.411918	-0.146743	0.121016	-0.029641	0.649135	-0.0809565	0.285506
k__Bacteria|p__Firmicutes|c__Clostridia|o__Clostridia_unclassified|f__Clostridia_unclassified|g__Clostridia_unclassified|s__Clostridia_bacterium|t__SGB58517	-0.0263864	0.0322193	-0.0895351960358711;0.0367623169069071	-0.818963	0.412808	0.00515279	0.717792	0.853367	-0.133469	6.76143e-09	0.0261582	0.386523	0.0884037	0.285354	-0.0147927	0.597697	-0.302346	0.0937259	0.0479171	0.723451	-0.24158	0.084993	0.074874	0.430655	0.0415263	0.523782	-0.0600359	0.428674
k__Bacteria|p__Firmicutes|c__Clostridia|o__Clostridiales|f__Ruminococcaceae|g__Faecalibacterium|s__Faecalibacterium_prausnitzii|t__SGB15317	0.0161628	0.0247472	-0.0323409175931961;0.0646664274410833	0.653114	0.513683	0.00215804	0.435403	0.889591	-0.03613	0.118127	0.0443709	0.141745	0.156537	0.057482	-0.026044	0.352785	-0.0766419	0.677071	0.110702	0.412542	0.0308427	0.828243	-0.146924	0.120553	0.0597343	0.358891	0.127062	0.0929079
k__Bacteria|p__Firmicutes|c__Clostridia|o__Clostridia_unclassified|f__Clostridia_unclassified|g__Clostridia_unclassified|s__Clostridia_bacterium|t__SGB13979	-0.0169969	0.026434	-0.0688065287241426;0.034812737715037	-0.642994	0.520228	0.00271649	0.561945	0.892708	-0.104967	5.33824e-06	0.0123903	0.681724	0.0601179	0.467973	-0.0661918	0.0180893	0.301209	0.0950222	0.0150842	0.911349	0.145806	0.302791	0.056047	0.555486	-0.0531525	0.414364	0.0445198	0.55742
k__Bacteria|p__Proteobacteria|c__Alphaproteobacteria|o__Alphaproteobacteria_unclassified|f__Alphaproteobacteria_unclassified|g__Alphaproteobacteria_unclassified|s__Alphaproteobacteria_bacterium|t__SGB9343	0.0145416	0.0142683	-0.0134236788539481;0.0425068476530814	1.01916	0.308129	0	0	0.805376	0.011808	0.609653	0.0190365	0.528608	0.128399	0.119933	0.0147927	0.597697	-0.0514409	0.779998	-0.0591324	0.66226	-0.125007	0.377606	0	1	0.0415263	0.523782	-0.0462756	0.541968
k__Bacteria|p__Bacteroidetes|c__Bacteroidia|o__Bacteroidales|f__Muribaculaceae|g__GGB1503|s__GGB1503_SGB2083|t__SGB2083	-0.000465473	0.0141805	-0.0282586931001294;0.0273277464220469	-0.0328249	0.973814	0	0	0.996973	0.0167479	0.468949	-0.00710116	0.814178	-0.0449617	0.58741	-0.0147927	0.597697	-0.0514409	0.779998	-0.0591324	0.66226	0	1	0.106661	0.260925	-0.0524681	0.420408	0.027002	0.722049
k__Bacteria|p__Firmicutes|c__Clostridia|o__Clostridia_unclassified|f__Clostridia_unclassified|g__Clostridia_unclassified|s__Clostridia_bacterium|t__SGB15370	0.00097997	0.017864	-0.0340328703058152;0.0359928102708744	0.0548572	0.956252	0.000522979	0.392925	0.99151	-0.0705425	0.002259	0.0239858	0.427193	0.053977	0.514703	0.0439683	0.116602	-0.114344	0.533718	0.138732	0.303653	0.114266	0.420231	0.0280827	0.767815	-0.0084824	0.896431	0.011297	0.881708
k__Bacteria|p__Bacteroidetes|c__Bacteroidia|o__Bacteroidales|f__Bacteroidaceae|g__Bacteroides|s__Bacteroides_salyersiae|t__SGB1857	0.0273217	0.0236471	-0.0190257466754975;0.0736690591926828	1.15539	0.24793	0.00182924	0.542481	0.763822	0.0299724	0.194898	-0.0569503	0.0592293	0.187246	0.0227077	0.0975617	0.000485684	-0.0514409	0.779998	-0.088606	0.512348	0.0664303	0.640028	0.0477894	0.615249	0.00455627	0.944257	-0.0337066	0.656978
k__Bacteria|p__Firmicutes|c__Clostridia|o__Clostridia_unclassified|f__Clostridia_unclassified|g__Clostridia_unclassified|s__Clostridia_bacterium|t__SGB3989	-0.0475669	0.0270644	-0.100612090439944;0.00547829974091588	-1.75755	0.0788247	0.00294246	0.715149	0.647816	-0.160847	2.55846e-12	0.00457746	0.879576	0.113707	0.168851	-0.0290737	0.299578	-0.148417	0.418268	-0.137625	0.307562	-0.152931	0.279538	0.0286602	0.763179	-0.0128896	0.843194	-0.0621111	0.41286
k__Bacteria|p__Bacteroidetes|c__Bacteroidia|o__Bacteroidales|f__Odoribacteraceae|g__Butyricimonas|s__Butyricimonas_faecihominis|t__SGB1786	0.0363627	0.0185206	6.28893233856204e-05;0.0726624971354634	1.96336	0.0496044	0.000554787	0.220191	0.577154	0.0376697	0.103244	0.0883261	0.00339885	0.0873571	0.291117	-0.00186555	0.946941	-0.167729	0.35965	0	1	-0.190342	0.177033	0	1	0.0496763	0.445589	0.027002	0.722049
k__Bacteria|p__Firmicutes|c__Clostridia|o__Clostridiales|f__Lachnospiraceae|g__Mediterraneibacter|s__Ruminococcus_lactaris|t__SGB4557	-0.026729	0.0211251	-0.0681335365118209;0.0146754893381934	-1.26527	0.205774	0.00117627	0.285187	0.742924	-0.0263414	0.254645	0.0427714	0.156686	-0.135457	0.100737	-0.0386188	0.168164	0.166291	0.363837	-0.234552	0.0793742	-0.0979636	0.489896	-0.151175	0.110071	-0.00714798	0.912653	-0.00446836	0.953067
k__Bacteria|p__Firmicutes|c__Clostridia|o__Clostridiales|f__Ruminococcaceae|g__Phocea|s__Phocea_massiliensis|t__SGB14837	0.0243698	0.0176655	-0.0102539670029889;0.0589935648550877	1.37951	0.167737	0.000443607	0.367415	0.722686	0.0897548	0.000100822	0.00186689	0.950729	-0.0429438	0.604305	-0.0222178	0.427981	-0.0514409	0.779998	0.0989663	0.464088	0.0538299	0.704819	0	1	-0.00899538	0.890205	0.027002	0.722049
k__Bacteria|p__Firmicutes|c__Clostridia|o__Clostridiales|f__Ruminococcaceae|g__GGB9615|s__GGB9615_SGB15051|t__SGB15051	-0.0141864	0.0270427	-0.0671890833474639;0.0388163497307398	-0.524591	0.599867	0.00293454	0.482659	0.91091	-0.0900954	9.48421e-05	-0.0204909	0.497591	0.0239301	0.772824	-0.0421014	0.132966	-0.118919	0.517375	0.184478	0.169842	-0.0334474	0.813986	0.131218	0.166047	-0.0698089	0.283465	0.135641	0.0726999
k__Bacteria|p__Firmicutes|c__Clostridia|o__Clostridia_unclassified|f__Clostridia_unclassified|g__Clostridia_unclassified|s__Clostridia_bacterium|t__SGB53517	-0.00417639	0.014152	-0.0319138930560011;0.0235611060182351	-0.295109	0.767911	0	0	0.945568	0.0126979	0.582972	-0.0108063	0.720582	0.0422756	0.609947	-0.0149627	0.593493	0	1	-0.0591324	0.66226	0.0782816	0.581422	-0.106661	0.260925	0.0388714	0.550684	-0.103586	0.171316
k__Bacteria|p__Firmicutes|c__Clostridia|o__Clostridia_unclassified|f__Clostridia_unclassified|g__Clostridia_unclassified|s__Clostridia_bacterium|t__SGB5180	-0.0102092	0.0228936	-0.0550797780815206;0.0346613267347188	-0.445943	0.655638	0.00161973	0.283353	0.920709	-0.0463704	0.0448538	0.00896912	0.766567	0.113516	0.169574	-0.0476415	0.0890492	-0.0349824	0.849393	0.274612	0.038974	-0.102661	0.469223	0.0567438	0.550573	-0.0719872	0.268675	0.027915	0.713057
k__Bacteria|p__Firmicutes|c__Clostridia|o__Clostridiales|f__Lachnospiraceae|g__Blautia|s__Blautia_faecicola|t__SGB4867	-0.00240978	0.0141125	-0.030069832522551;0.0252502699615562	-0.170755	0.864417	0	0	0.972575	0.00975624	0.673136	-0.0208739	0.489587	0.0212308	0.797864	-0.0391516	0.162367	0.0305525	0.868286	0.136559	0.311359	-0.124045	0.381316	0.0598928	0.528641	0.0557699	0.391725	0.101339	0.180847
k__Archaea|p__Euryarchaeota|c__Methanobacteria|o__Methanobacteriales|f__Methanobacteriaceae|g__Methanobrevibacter|s__Methanobrevibacter_smithii|t__SGB714_group	-0.0432964	0.0317561	-0.105537253937086;0.0189444742093751	-1.3634	0.172756	0.00492748	0.695326	0.722686	-0.148805	9.8073e-11	-0.0103472	0.731988	0.119684	0.147416	-0.0312813	0.264361	0.101677	0.580226	0.00360397	0.978779	-0.206444	0.142548	0.12051	0.203673	-0.0954302	0.142169	-0.118538	0.117178
k__Bacteria|p__Bacteroidetes|c__Bacteroidia|o__Bacteroidales|f__Odoribacteraceae|g__Butyricimonas|s__Butyricimonas_synergistica|t__SGB27742	-0.00690526	0.0141125	-0.0345653140697381;0.0207547884143691	-0.4893	0.624629	0	0	0.915731	0.00807216	0.727069	0.0090774	0.763832	-0.0657152	0.42749	-0.0147927	0.597697	-0.0514409	0.779998	-0.0591324	0.66226	-0.20149	0.152576	0.106661	0.260925	-0.102383	0.115202	-0.027002	0.722049
k__Bacteria|p__Firmicutes|c__Clostridia|o__Clostridia_unclassified|f__Clostridia_unclassified|g__Clostridia_unclassified|s__Clostridia_bacterium|t__SGB14007	0.00731833	0.0334643	-0.0582705285601347;0.072907186105751	0.218691	0.826891	0.00578459	0.753344	0.963401	-0.140414	1.05207e-09	0.0211861	0.483115	0.136184	0.0989052	-0.0481796	0.0854939	0.0627874	0.733079	0.253049	0.0578377	0.0498448	0.72578	0.120346	0.204293	-0.0207891	0.749682	0.027949	0.712723
k__Bacteria|p__Firmicutes|c__Clostridia|o__Clostridia_unclassified|f__Clostridia_unclassified|g__Clostridia_unclassified|s__Clostridia_bacterium|t__SGB15374	-0.00799878	0.0320816	-0.0708774994974883;0.0548799494459161	-0.249326	0.803108	0.00508523	0.722083	0.957061	-0.11716	3.71203e-07	0.00486559	0.872059	0.160326	0.0516321	0.0396736	0.156835	-0.279268	0.122803	0.125016	0.354379	-0.117291	0.407956	0.0843649	0.374384	-0.0131212	0.840413	-0.0657592	0.385906
k__Bacteria|p__Firmicutes|c__Clostridia|o__Clostridia_unclassified|f__Clostridia_unclassified|g__Clostridia_unclassified|s__Clostridia_unclassified_SGB6302|t__SGB6302	-0.049891	0.014152	-0.0776284973211201;-0.0221534982468839	-3.52536	0.000422914	0	0	0.0552068	-0.0908136	8.33111e-05	-0.0183572	0.543425	-0.0426262	0.606983	-0.0170628	0.542717	0	1	0.0672048	0.619511	-0.0894115	0.528718	-0.127686	0.177841	-0.0415263	0.523782	-0.0385187	0.61178
k__Bacteria|p__Firmicutes|c__Clostridia|o__Clostridiales|f__Ruminococcaceae|g__GGB58485|s__GGB58485_SGB80143|t__SGB80143	-0.0171035	0.0206836	-0.0576426691252078;0.0234357194264706	-0.826908	0.408289	0.00107574	0.427419	0.853107	-0.0844182	0.000255636	0.0143426	0.634972	0.0581813	0.482454	-0.000377871	0.989245	0.0328734	0.858378	0.0946484	0.483897	-0.185228	0.189154	0.0910097	0.337797	-0.0859288	0.186481	0.057643	0.447336
k__Bacteria|p__Firmicutes|c__Clostridia|o__Clostridiales|f__Ruminococcaceae|g__Ruminococcaceae_unclassified|s__Ruminococcaceae_bacterium|t__SGB4393	-0.0360839	0.0141125	-0.06374396898533;-0.00842386650122287	-2.55687	0.0105618	0	0	0.333505	-0.0632972	0.00615212	-0.00369572	0.902644	0.0598251	0.470146	-0.0254302	0.364251	0.116988	0.524242	0.00112442	0.993379	0.150922	0.285972	-0.0583283	0.539482	-0.123929	0.0562538	-0.0590542	0.436276
k__Bacteria|p__Firmicutes|c__Clostridia|o__Clostridia_unclassified|f__Clostridia_unclassified|g__Clostridia_unclassified|s__Clostridia_bacterium|t__SGB4402	-0.0157463	0.01748	-0.0500064803457045;0.0185138031734976	-0.900821	0.367683	0.00045894	0.129503	0.840394	-0.0377742	0.102291	0.0228611	0.449193	0.0936202	0.25777	-0.0205175	0.464182	-0.165725	0.365495	0.0368513	0.785566	-0.275444	0.0485815	-0.102325	0.280911	0.0415263	0.523782	-0.0533477	0.481956
k__Bacteria|p__Firmicutes|c__Clostridia|o__Clostridiales|f__Clostridiales_unclassified|g__Lawsonibacter|s__Lawsonibacter_sp_NSJ_51|t__SGB15131	-0.000399411	0.014152	-0.028136910249654;0.0273380888245822	-0.0282228	0.977484	0	0	0.997376	-0.017253	0.455645	0.0118868	0.69399	-0.0458852	0.57975	0.0321302	0.25161	0	1	-0.0591324	0.66226	0.0781313	0.58215	-0.171763	0.0689943	-0.0053536	0.934523	0.0147405	0.846046
k__Bacteria|p__Firmicutes|c__Clostridia|o__Clostridia_unclassified|f__Clostridia_unclassified|g__Candidatus_Neoclostridium|s__Candidatus_Neoclostridium_roslinense|t__SGB14018	0.0225009	0.0163536	-0.00955149046762412;0.054553377107184	1.3759	0.168852	0.000246726	0.231497	0.722686	0.0586306	0.0111735	0.0344147	0.254534	0.0192793	0.816098	-0.0333977	0.23338	0	1	0	1	0	1	0.106661	0.260925	0.00975001	0.88106	-0.027002	0.722049
k__Bacteria|p__Firmicutes|c__Clostridia|o__Clostridia_unclassified|f__Clostridia_unclassified|g__Clostridia_unclassified|s__Clostridia_bacterium|t__SGB14185	-0.0171229	0.0352141	-0.0861413738717191;0.0518955091338852	-0.486252	0.626789	0.00673714	0.858631	0.915731	-0.197525	6.39442e-18	0.0321866	0.286605	0.0449617	0.58741	0.0147927	0.597697	0.0636201	0.729671	0.0861417	0.524191	-0.175079	0.214949	0.136617	0.149159	0.0415263	0.523782	-0.0828934	0.274099
k__Bacteria|p__Firmicutes|c__Clostridia|o__Clostridiales|f__Ruminococcaceae|g__GGB9694|s__GGB9694_SGB15207|t__SGB15207	-0.00283295	0.0141805	-0.030626173782084;0.0249602657400923	-0.199779	0.841654	0	0	0.96813	0.0226777	0.326762	-0.00324058	0.914584	-0.0641666	0.438484	-0.0200176	0.475139	-0.0514409	0.779998	-0.0591324	0.66226	0	1	-0.106661	0.260925	-0.0282386	0.664702	0.027002	0.722049
k__Bacteria|p__Firmicutes|c__Clostridia|o__Clostridia_unclassified|f__Clostridia_unclassified|g__Clostridia_unclassified|s__Clostridia_bacterium|t__SGB14205	-0.0169378	0.0240923	-0.0641577980309573;0.0302821421208887	-0.70304	0.482031	0.00195899	0.498626	0.871909	-0.0909731	8.09374e-05	-0.00822102	0.78554	0.0410253	0.620565	-0.00363892	0.896718	-0.0885753	0.630146	-0.0655375	0.628244	-0.00243433	0.986341	0.110136	0.245619	-0.100673	0.121431	0.145548	0.0539646
k__Bacteria|p__Bacteroidetes|c__Bacteroidia|o__Bacteroidales|f__Bacteroidales_unclassified|g__GGB1543|s__GGB1543_SGB2126|t__SGB2126	0.0139611	0.0141125	-0.0136989849990335;0.0416211174850736	0.989267	0.322532	0	0	0.816166	-0.00479	0.835924	0.013395	0.657497	0.0940086	0.255793	0.0157036	0.575333	0.0514409	0.779998	-0.0591324	0.66226	-0.147683	0.296547	0.106661	0.260925	0.0693216	0.286848	0.0683377	0.367513
k__Bacteria|p__Firmicutes|c__Clostridia|o__Clostridiales|f__Lachnospiraceae|g__Lachnospiraceae_unclassified|s__Lachnospiraceae_bacterium|t__SGB4906	0.00299885	0.0279254	-0.0517339578300377;0.0577316535574273	0.107388	0.914481	0.00326653	0.586847	0.983945	-0.0837187	0.000287685	0.0367015	0.224303	0.140986	0.0874625	-0.0163398	0.559952	0.117974	0.520729	-0.0597457	0.658972	-0.193998	0.168717	0.165875	0.0792162	-0.0304119	0.640641	0.0513363	0.498651
k__Bacteria|p__Firmicutes|c__Clostridia|o__Clostridiales|f__Clostridiaceae|g__GGB3478|s__GGB3478_SGB4643|t__SGB4643	-0.0401071	0.0287229	-0.0964030488392002;0.0161888237378254	-1.39634	0.162611	0.00358271	0.650169	0.722686	-0.133525	6.66352e-09	-0.0308672	0.306831	0.0334136	0.686843	-0.00629342	0.822367	0.0606661	0.741784	-0.12951	0.337212	-0.235173	0.093834	-0.128757	0.174203	-0.00107685	0.986815	0.126125	0.095362
k__Bacteria|p__Firmicutes|c__Clostridia|o__Clostridia_unclassified|f__Clostridia_unclassified|g__GGB9551|s__GGB9551_SGB14958|t__SGB14958	-0.0024785	0.0186415	-0.0390151844008173;0.0340581934677102	-0.132956	0.894228	0.000660593	0.258083	0.98102	-0.0371194	0.108382	0.0303761	0.314594	-0.0262749	0.751259	0.0416672	0.137015	-0.0514409	0.779998	-0.0829843	0.539562	0.242472	0.0838152	-0.135735	0.151826	-0.00989032	0.879362	-0.0689683	0.363099
k__Bacteria|p__Candidatus_Melainabacteria|c__Candidatus_Melainabacteria_unclassified|o__Candidatus_Gastranaerophilales|f__Candidatus_Gastranaerophilales_unclassified|g__Candidatus_Gastranaerophilales_unclassified|s__Candidatus_Gastranaerophilales_bacterium|t__SGB8601	-0.00713153	0.0220127	-0.0502756336173501;0.0360125653782259	-0.323974	0.745958	0.00126936	0.297809	0.940111	0.0310837	0.178849	-0.0395351	0.190515	0.0984751	0.233796	0.0113326	0.686014	-0.0317787	0.863049	-0.0591324	0.66226	-0.258398	0.0648793	0	1	0.0118296	0.855943	-0.125024	0.0983108
k__Bacteria|p__Firmicutes|c__Clostridia|o__Clostridia_unclassified|f__Clostridia_unclassified|g__Clostridia_unclassified|s__Clostridia_bacterium|t__SGB14136	-0.0134154	0.0373893	-0.0866969879571424;0.0598662124436419	-0.358803	0.719742	0.00802589	0.83123	0.931073	-0.170054	1.29642e-13	0.0219794	0.466877	0.0220264	0.79046	0.0361517	0.197041	0.170954	0.350367	0.181573	0.176776	-0.245763	0.0795835	0.129037	0.173258	-0.057978	0.37322	-0.0342853	0.651471
k__Bacteria|p__Firmicutes|c__Clostridia|o__Clostridiales|f__Lachnospiraceae|g__Lachnospiraceae_unclassified|s__Lachnospiraceae_bacterium_NSJ_46|t__SGB47656	-0.0216889	0.0456383	-0.111138296355313;0.0677605884892734	-0.475234	0.634621	0.0139496	0.710109	0.917339	-0.124123	7.14248e-08	-0.0197059	0.514211	0.00498622	0.952041	-0.0090386	0.747125	-0.120721	0.511005	0.261601	0.0496229	-0.391148	0.00428599	0.113379	0.231913	0.0470328	0.470201	-0.0285755	0.706576
k__Bacteria|p__Lentisphaerae|c__Lentisphaeria|o__Lentisphaeria_unclassified|f__Lentisphaeria_unclassified|g__Lentisphaeria_unclassified|s__Lentisphaeria_bacterium|t__SGB9203	-0.0387888	0.0193021	-0.0766202508249518;-0.000957255295073428	-2.00956	0.0444781	0.000786176	0.471806	0.5432	-0.0863449	0.000183793	-0.0244537	0.418229	-0.032844	0.691908	0.050315	0.0724982	-0.171109	0.349926	-0.0534125	0.693224	-0.00467254	0.973785	-0.1133	0.232239	-0.0998339	0.124582	-0.0862245	0.255213
k__Bacteria|p__Firmicutes|c__Clostridia|o__Clostridiales|f__Lachnospiraceae|g__Dorea|s__Dorea_longicatena|t__SGB4581	0.0278226	0.0313357	-0.0335942061843487;0.0892394597290442	0.887889	0.3746	0.00472756	0.436886	0.842285	-0.0159165	0.491304	-0.00230242	0.939255	0.148794	0.0711373	0.0483611	0.0843209	-0.0977553	0.594982	0.323929	0.0141398	-0.00581673	0.967369	-0.135877	0.151394	-0.012235	0.851063	0.102446	0.176104
k__Bacteria|p__Firmicutes|c__Bacilli|o__Bacilli_unclassified|f__Bacilli_unclassified|g__GGB4773|s__GGB4773_SGB6607|t__SGB6607	-0.0588639	0.0230988	-0.104136601780709;-0.0135911393919387	-2.54836	0.0108232	0.00167554	0.578422	0.333505	-0.123164	9.01223e-08	0.0102535	0.734321	-0.0359058	0.664847	-0.0126931	0.650686	-0.0883659	0.630958	-0.186569	0.164976	-0.0644218	0.650193	0.0462726	0.626524	-0.176543	0.00632557	-0.0659759	0.384339
k__Bacteria|p__Firmicutes|c__Clostridia|o__Clostridiales|f__Lachnospiraceae|g__Lachnospiraceae_unclassified|s__Lachnospiraceae_bacterium|t__SGB4957	-0.0161279	0.0141125	-0.0437879249730925;0.0115321775110147	-1.14281	0.253119	0	0	0.767301	-0.0489673	0.0341328	0.0259906	0.389574	0.0261577	0.752332	-0.0302506	0.280432	0.116405	0.526324	0.126111	0.350149	0.115048	0.417039	-0.00652014	0.94536	-0.0414935	0.52411	0.0679403	0.370312
k__Bacteria|p__Firmicutes|c__Clostridia|o__Clostridia_unclassified|f__Clostridia_unclassified|g__Clostridia_unclassified|s__Clostridia_bacterium|t__SGB15377	-0.0395366	0.0333734	-0.104947176404175;0.025873981610606	-1.18468	0.236146	0.00573714	0.838378	0.750957	-0.190937	7.94144e-17	0.0518756	0.0857697	-0.113624	0.169167	-0.0147927	0.597697	-0.0596082	0.746138	0.165318	0.219395	0.00415267	0.976701	0.0879372	0.354424	-0.023843	0.714409	-0.117816	0.119443
k__Bacteria|p__Actinobacteria|c__Coriobacteriia|o__Coriobacteriales|f__Atopobiaceae|g__Lancefieldella|s__Lancefieldella_parvula|t__SGB969	0.0211734	0.0260821	-0.0299465031265477;0.0722933931720584	0.8118	0.416906	0.00222412	0.728788	0.854302	0.132638	8.39583e-09	-0.0078519	0.79495	0	1	-0.0147927	0.597697	0	1	-0.00209379	0.98767	-0.160231	0.25697	0.003292	0.972397	-0.00603966	0.926154	-0.0165702	0.827219
k__Bacteria|p__Firmicutes|c__Clostridia|o__Clostridiales|f__Ruminococcaceae|g__GGB3344|s__GGB3344_SGB4424|t__SGB4424	-0.00487736	0.0141876	-0.03268456413263;0.022929840597092	-0.343776	0.731015	0	0	0.935142	-0.00428084	0.853155	-0.0197244	0.513817	-0.0449617	0.58741	-0.0147927	0.597697	-0.0514409	0.779998	0	1	0.125007	0.377606	0.106661	0.260925	0.0415263	0.523782	0.027002	0.722049
k__Bacteria|p__Firmicutes|c__Clostridia|o__Clostridiales|f__Lachnospiraceae|g__Lachnospiraceae_unclassified|s__Lachnospiraceae_bacterium|t__SGB4669	0.0124942	0.0141125	-0.0151658495999372;0.0401542528841699	0.885327	0.37598	0	0	0.843019	0.012179	0.598464	0.00920541	0.760602	0.0193701	0.815247	0.0119437	0.670055	-0.023231	0.899665	0.198406	0.139336	-0.0912246	0.520363	-0.0237353	0.802961	0.0229096	0.725129	0.0206407	0.785701
k__Bacteria|p__Firmicutes|c__Bacilli|o__Bacilli_unclassified|f__Bacilli_unclassified|g__GGB4651|s__GGB4651_SGB6438|t__SGB6438	-0.00599102	0.0141125	-0.0336510718840474;0.0216690306000597	-0.424518	0.671188	0	0	0.923445	-0.0263769	0.254006	0.0168315	0.577436	0.0910179	0.271293	-0.0319568	0.254179	0.171438	0.348986	-0.0649743	0.631206	-0.0584316	0.680885	0.163375	0.0839086	0.0488314	0.453376	0.0016216	0.982959
k__Bacteria|p__Actinobacteria|c__Actinobacteria|o__Bifidobacteriales|f__Bifidobacteriaceae|g__Bifidobacterium|s__Bifidobacterium_adolescentis|t__SGB17244	0.0160741	0.0402525	-0.0628193565578792;0.0949676231309358	0.399332	0.689648	0.00989771	0.577845	0.924734	-0.0137227	0.552936	0.00946899	0.753966	0.109438	0.185524	-0.0227218	0.417572	-0.293027	0.104757	0.0957287	0.478899	0.0996626	0.482366	-0.137167	0.147512	-0.0530354	0.415394	0.260531	0.00048178
k__Bacteria|p__Firmicutes|c__Clostridia|o__Clostridia_unclassified|f__Clostridia_unclassified|g__GGB9239|s__GGB9239_SGB14181|t__SGB14181	0.0242345	0.0150797	-0.00532109556894466;0.053790156490272	1.6071	0.108033	0.000113906	0.0895561	0.683012	-0.00428084	0.853155	0.00308589	0.918647	-0.0722327	0.383	0.0849703	0.00239308	0.0514409	0.779998	0.0591324	0.66226	0.125007	0.377606	0.106661	0.260925	0.0365033	0.575236	-0.027002	0.722049
k__Bacteria|p__Firmicutes|c__Clostridia|o__Clostridiales|f__Clostridiales_Family_XIII_Incertae_Sedis|g__Clostridiales_Family_XIII_Incertae_Sedis_unclassified|s__Eubacterium_sulci|t__SGB3934	0.0211178	0.0225342	-0.0230484012910995;0.0652839862712571	0.937145	0.348684	0.00148457	0.620293	0.834734	0.108716	2.42268e-06	-0.0419283	0.165026	0.0449617	0.58741	0.0147927	0.597697	0	1	0.0190191	0.888356	0.0209412	0.882904	-0.0539117	0.570669	0.0526686	0.418632	-0.0929646	0.219791
k__Bacteria|p__Firmicutes|c__Clostridia|o__Clostridia_unclassified|f__Clostridia_unclassified|g__Clostridia_unclassified|s__Clostridia_bacterium|t__SGB15373	0.0032247	0.0229668	-0.0417894082342189;0.0482388138908499	0.140407	0.888338	0.00163954	0.516585	0.978394	-0.084918	0.000234817	0.0162849	0.589861	0.0811524	0.326869	0.0082575	0.768325	-0.0151981	0.934265	0.291226	0.0281932	-0.00686307	0.961504	0.0532546	0.57538	0.0233542	0.720015	0.0238863	0.753018
k__Bacteria|p__Firmicutes|c__Tissierellia|o__Tissierellales|f__Peptoniphilaceae|g__Parvimonas|s__Parvimonas_SGB6649|t__SGB6649	-0.00286506	0.0144745	-0.0312346025144027;0.0255044879221679	-0.197938	0.843094	0	0	0.968517	-0.00428084	0.853155	-0.0413719	0.17071	-0.0449617	0.58741	0.0147927	0.597697	0	1	-0.0591324	0.66226	0	1	0.0413066	0.664031	0.110306	0.0895348	0	1
k__Bacteria|p__Firmicutes|c__Clostridia|o__Clostridiales|f__Ruminococcaceae|g__Ruminococcaceae_unclassified|s__Ruminococcaceae_unclassified_SGB15260|t__SGB15260	0.0177752	0.0353661	-0.0515411715025418;0.0870915581463808	0.502605	0.615242	0.00682344	0.774985	0.915731	-0.122429	1.07555e-07	-0.046833	0.120916	0.176215	0.0321986	0.0473705	0.0908846	0.175178	0.338429	0.151675	0.26033	-0.0670594	0.636857	0.124765	0.188049	-0.0748259	0.250203	0.113995	0.131992
k__Bacteria|p__Firmicutes|c__CFGB11737|o__OFGB11737|f__FGB11737|g__GGB34228|s__GGB34228_SGB72916|t__SGB72916	-0.0134133	0.0304144	-0.0730243783601562;0.0461978110549656	-0.441018	0.6592	0.00430471	0.672249	0.920709	-0.122796	9.84762e-08	0.0243208	0.420763	0.0589189	0.476909	-0.0373022	0.183153	0.2919	0.106155	-0.00900106	0.947032	-0.0487461	0.731594	0.180923	0.0552431	-0.0551265	0.39722	-0.0394249	0.603424
k__Bacteria|p__Firmicutes|c__Bacilli|o__Lactobacillales|f__Streptococcaceae|g__Streptococcus|s__Streptococcus_sanguinis|t__SGB8047	0.0183494	0.0207013	-0.0222244517622972;0.0589232277506632	0.886387	0.375409	0.00107969	0.353344	0.842285	0.0593225	0.0102518	-0.012896	0.669485	-0.119923	0.146601	-0.0204895	0.464791	-0.111913	0.542501	-0.0431863	0.749815	0.00706971	0.960346	0.116115	0.22077	0.133243	0.0399983	0.0481638	0.525591
k__Bacteria|p__Firmicutes|c__Clostridia|o__Clostridia_unclassified|f__Clostridia_unclassified|g__Candidatus_Neoruminococcus|s__Candidatus_Neoruminococcus_faecicola|t__SGB63342	-0.0251154	0.0145679	-0.0536679448729497;0.00343722736813818	-1.72402	0.0847044	0	0	0.650335	-0.00455826	0.843757	-0.0635518	0.0352409	-0.00962992	0.907527	-0.0239208	0.393422	0	1	-0.0591324	0.66226	0.0539285	0.704303	0	1	-0.0336057	0.605959	0	1
k__Bacteria|p__Firmicutes|c__Bacilli|o__Lactobacillales|f__Streptococcaceae|g__Streptococcus|s__Streptococcus_gordonii|t__SGB8053	0.00531814	0.0201683	-0.0342109981218849;0.044847276531931	0.263688	0.79202	0.000963355	0.265684	0.952957	0.0338384	0.143328	-0.0172111	0.56888	-0.110897	0.179696	-0.0293322	0.295301	-0.135693	0.459646	0.00190517	0.988781	0.0678689	0.632786	-0.0792131	0.404351	0.0881028	0.175542	0.147824	0.0502787
k__Bacteria|p__Firmicutes|c__Clostridia|o__Clostridia_unclassified|f__Clostridia_unclassified|g__GGB9537|s__GGB9537_SGB14940|t__SGB14940	-0.0170439	0.014152	-0.0447814135811964;0.0106935854930397	-1.20434	0.228457	0	0	0.745633	-0.02373	0.30481	-0.00775401	0.79745	-0.0248351	0.764479	-0.0103781	0.711221	0	1	0.0955231	0.479848	0.0896953	0.527406	0.09734	0.30513	-0.0408931	0.530137	-0.149896	0.0471075
k__Bacteria|p__Firmicutes|c__Clostridia|o__Clostridia_unclassified|f__Clostridia_unclassified|g__Clostridia_unclassified|s__Clostridia_bacterium|t__SGB3986	-0.0586627	0.0398077	-0.136684444506648;0.0193590409729991	-1.47365	0.140576	0.00959396	0.838477	0.716973	-0.197222	7.19351e-18	-0.00674501	0.82334	0.0800864	0.333284	0.00386323	0.89039	0.015528	0.932841	0.0859191	0.525268	-0.216974	0.122879	0.0891029	0.348057	-0.0954857	0.141936	-0.23947	0.00137525
k__Bacteria|p__Firmicutes|c__Clostridia|o__Clostridiales|f__Ruminococcaceae|g__GGB9694|s__GGB9694_SGB15201|t__SGB15201	0.00784261	0.0141125	-0.0198174398475596;0.0355026626365476	0.55572	0.578402	0	0	0.903548	-0.00295323	0.898394	0.00349242	0.907975	-0.112338	0.174074	0.0230681	0.410509	-0.0514409	0.779998	-0.0823801	0.542528	0.18456	0.19078	0.106661	0.260925	0.0454569	0.485221	0.0147405	0.846046
k__Bacteria|p__Firmicutes|c__Clostridia|o__Clostridia_unclassified|f__Clostridia_unclassified|g__Clostridia_unclassified|s__Clostridia_bacterium|t__SGB4155	-0.00895662	0.0393084	-0.0859996653253749;0.0680864311308811	-0.227855	0.819759	0.00925862	0.807817	0.962901	-0.16151	2.07531e-12	0.0376785	0.212201	0.12478	0.13082	-0.0559758	0.0456802	-0.0437909	0.812079	0.21218	0.113401	-0.137536	0.331305	0.194304	0.0392738	-0.0388061	0.551354	-0.0740636	0.328647
k__Bacteria|p__Proteobacteria|c__Gammaproteobacteria|o__Enterobacterales|f__Enterobacteriaceae|g__Escherichia|s__Escherichia_coli|t__SGB10068	0.0357023	0.0141125	0.00804224615737687;0.063362348641484	2.52983	0.0114118	0	0	0.33795	0.0429822	0.0629836	0.0595593	0.0484889	-0.0446137	0.590307	0.026389	0.346442	-0.144155	0.431889	0.102213	0.44949	-0.0154214	0.91363	-0.0542031	0.568585	0.0655287	0.314098	-0.0203852	0.788291
k__Bacteria|p__Firmicutes|c__Clostridia|o__Clostridia_unclassified|f__Clostridia_unclassified|g__Clostridia_unclassified|s__Clostridia_bacterium|t__SGB4435	-0.0166485	0.0303837	-0.076199513430609;0.0429025212432267	-0.547941	0.583732	0.004291	0.795861	0.905283	-0.138189	1.92923e-09	0.0771798	0.0105177	0.0942372	0.254633	0.0214011	0.44516	0.0930184	0.61302	-0.0228762	0.865905	-0.202867	0.149736	-0.0877936	0.355213	-0.0691053	0.288358	0.048064	0.52645
k__Bacteria|p__Firmicutes|c__Clostridia|o__Clostridia_unclassified|f__Clostridia_unclassified|g__Clostridia_unclassified|s__Clostridia_bacterium|t__SGB14307	0.0182249	0.0219518	-0.0247999225853449;0.0612497093684276	0.830222	0.406413	0.00134027	0.437388	0.853107	-0.0254818	0.270482	0.016739	0.57953	0.0247005	0.765718	0.081046	0.00378157	0	1	-0.0591324	0.66226	0.266185	0.0569599	-0.106661	0.260925	0.0415263	0.523782	-0.027002	0.722049
k__Bacteria|p__Firmicutes|c__Clostridia|o__Clostridia_unclassified|f__Clostridia_unclassified|g__Clostridia_unclassified|s__Clostridia_unclassified_SGB6371|t__SGB6371	-0.0188735	0.0150934	-0.0484559892809303;0.0107090076152229	-1.25045	0.211136	0.00011562	0.0674368	0.742924	-0.0580066	0.012067	0.0295553	0.327855	-0.0296427	0.720623	-0.0208028	0.457991	-0.0819293	0.656118	0.121566	0.367912	0.206149	0.143131	-0.0780822	0.411113	0.00660461	0.919269	-0.0136496	0.857314
k__Bacteria|p__Firmicutes|c__Clostridia|o__Clostridia_unclassified|f__Clostridia_unclassified|g__Clostridia_unclassified|s__Clostridia_unclassified_SGB14951|t__SGB14951	-0.0211926	0.0142278	-0.0490785465118816;0.00669324718548805	-1.48953	0.136348	0	0	0.716922	-0.0305092	0.187018	0.0141994	0.638356	-0.0122936	0.882113	-0.0431519	0.123552	0	1	0	1	-0.154111	0.275804	0.106661	0.260925	-0.0262143	0.687428	-0.027002	0.722049
k__Bacteria|p__Firmicutes|c__Clostridia|o__Clostridia_unclassified|f__Clostridia_unclassified|g__Candidatus_Alloruminococcus|s__Candidatus_Alloruminococcus_vanvlietii|t__SGB63325	0.0209017	0.0142683	-0.00706357598138976;0.0488669505256397	1.46491	0.142946	0	0	0.718694	0.025136	0.27704	0.0610836	0.0430063	-0.105446	0.20218	0.000729967	0.979226	-0.0514409	0.779998	-0.0591324	0.66226	0.0976273	0.491394	0	1	0.0326086	0.616697	-0.027002	0.722049
k__Bacteria|p__Firmicutes|c__Bacilli|o__Bacilli_unclassified|f__Bacilli_unclassified|g__Bacilli_unclassified|s__Bacilli_bacterium|t__SGB6503	-0.0308716	0.0234503	-0.0768334122696184;0.0150901367151664	-1.31647	0.188016	0.00177332	0.608572	0.725878	-0.122967	9.44941e-08	-0.013852	0.646593	0.0940424	0.255621	0.0147927	0.597697	0.0913024	0.619611	0.106212	0.431862	0.0557047	0.695032	-0.0457552	0.63039	-0.101738	0.11752	-0.0231786	0.760109
k__Bacteria|p__Actinobacteria|c__Actinobacteria|o__Actinomycetales|f__Actinomycetaceae|g__Actinomyces|s__Actinomyces_sp_S6_Spd3|t__SGB17132_group	0.0226781	0.0165433	-0.0097461067446711;0.0551023939415566	1.37084	0.170426	0.000313242	0.304232	0.722686	0.0891497	0.000112331	-0.0020938	0.94475	0.0449617	0.58741	-0.0147927	0.597697	-0.0514409	0.779998	-0.0974158	0.47115	-0.0311724	0.826435	-0.038871	0.682742	-0.0325632	0.617188	0.0347923	0.646663
k__Bacteria|p__Firmicutes|c__Clostridia|o__Clostridiales|f__Lachnospiraceae|g__Lachnospiraceae_unclassified|s__Lachnospiraceae_bacterium|t__SGB4953	-0.00818176	0.0329847	-0.0728305706067145;0.056467053020387	-0.248047	0.804098	0.00553667	0.773766	0.957577	-0.150451	6.06022e-11	0.0260417	0.388642	0.0140149	0.865753	-0.0320901	0.252203	-0.160933	0.37969	0.191726	0.153409	-0.123363	0.38396	0.00193537	0.98377	0.0440581	0.498766	0.151162	0.0452541
k__Bacteria|p__Firmicutes|c__Clostridia|o__Clostridiales|f__Ruminococcaceae|g__GGB9512|s__GGB9512_SGB14909|t__SGB14909	0.0427346	0.0226722	-0.00170216052546379;0.0871713014940074	1.88489	0.0594451	0.00132119	0.450495	0.6122	0.0922715	6.38526e-05	0.0119483	0.692486	0.0413118	0.618125	0.0808345	0.00387396	0	1	0	1	0.0186666	0.895548	0	1	-0.00982613	0.880138	-0.103586	0.171316
k__Bacteria|p__Firmicutes|c__Clostridia|o__Clostridiales|f__Clostridiales_Family_XIII_Incertae_Sedis|g__Mogibacterium|s__Mogibacterium_diversum|t__SGB3922	0.0102635	0.0238006	-0.0363847676815444;0.0569118199207457	0.43123	0.666301	0.00182236	0.563202	0.922695	0.090819	8.32309e-05	-0.0158003	0.600978	-0.141595	0.0860914	-0.0147927	0.597697	0	1	0.152532	0.257616	-0.125851	0.374371	-0.00503578	0.957786	0.0395164	0.544087	-0.00516828	0.945726
k__Bacteria|p__Firmicutes|c__Clostridia|o__Clostridiales|f__Lachnospiraceae|g__Roseburia|s__Roseburia_sp_AF02_12|t__SGB4938	0.0231098	0.0141125	-0.00455025153807427;0.0507698509460329	1.63754	0.101518	0	0	0.672363	0.0241979	0.295369	0.0431821	0.15274	0.0514536	0.534578	-0.0146805	0.600478	0.0362879	0.84384	0.0943843	0.485122	0.114161	0.42066	0.0213218	0.822649	0.0369522	0.570542	0.0713024	0.347048
k__Bacteria|p__Firmicutes|c__Clostridia|o__Clostridiales|f__Ruminococcaceae|g__Ruminococcaceae_unclassified|s__Ruminococcaceae_bacterium_AM07_15|t__SGB14974	-0.00813127	0.0141125	-0.0357913173034183;0.0195287851806889	-0.576174	0.564498	0	0	0.903548	0.0165434	0.474393	0.0114524	0.704638	-0.0941218	0.255218	-0.0442881	0.113964	0.0168896	0.926967	-0.0786482	0.561022	0.170784	0.226575	-0.0261085	0.783721	-0.00438118	0.946396	-0.0872473	0.249599
k__Bacteria|p__Firmicutes|c__Clostridia|o__Clostridiales|f__Eubacteriaceae|g__Eubacteriaceae_unclassified|s__Eubacteriaceae_bacterium|t__SGB3958	-0.0381711	0.0266895	-0.0904816294669394;0.0141393500898937	-1.43019	0.152662	0.00280695	0.474085	0.721796	-0.106245	4.08978e-06	-0.0283884	0.347322	-0.0761438	0.357703	-0.0322203	0.250283	0.0497978	0.78686	0.247314	0.0639388	-0.0864515	0.542501	0.0118025	0.901267	-0.126013	0.0522072	0.0891939	0.239151
k__Bacteria|p__Firmicutes|c__Clostridia|o__Clostridiales|f__Ruminococcaceae|g__Faecalibacterium|s__Faecalibacterium_SGB15345|t__SGB15345	-0.0146345	0.0155018	-0.045017404734106;0.015748447237314	-0.944052	0.345143	0.000167978	0.102263	0.832162	0.0125359	0.587789	-0.0627746	0.0375459	0.0318018	0.701211	-0.029598	0.290944	0.0591927	0.74785	-0.0109766	0.935429	-0.108268	0.445177	0.0957502	0.313133	-0.0808189	0.214148	0.107018	0.157493
k__Bacteria|p__Firmicutes|c__Clostridia|o__Clostridiales|f__Lachnospiraceae|g__Anaerosacchariphilus|s__Anaerosacchariphilus_sp_NSJ_68|t__SGB4772	-0.0314707	0.0141125	-0.0591307944204539;-0.00381069193634675	-2.22999	0.0257484	0	0	0.455119	-0.0338648	0.143015	-0.0335255	0.267021	-0.0499405	0.546676	-0.0397743	0.155784	-0.200672	0.271763	0.0647753	0.632254	-0.107311	0.449233	0.0281056	0.76763	-0.0226808	0.727765	0.0546544	0.471274
k__Bacteria|p__Firmicutes|c__Clostridia|o__Clostridia_unclassified|f__Clostridia_unclassified|g__Candidatus_Schneewindia|s__Candidatus_Schneewindia_gallinarum|t__SGB63326	0.0127076	0.0143091	-0.0153376649526601;0.0407529574392015	0.888082	0.374497	0	0	0.842285	0.0168463	0.466341	0.0223826	0.458743	0.00906453	0.912934	0.0121702	0.664177	0	1	-0.0591324	0.66226	0.0612078	0.666593	0	1	-0.0249146	0.70217	-0.027002	0.722049
k__Bacteria|p__Firmicutes|c__Clostridia|o__Clostridia_unclassified|f__Clostridia_unclassified|g__Clostridia_unclassified|s__Clostridia_bacterium|t__SGB6328	0.00944711	0.0277359	-0.0449143089835182;0.0638085298331776	0.340609	0.733398	0.00319368	0.635622	0.935142	-0.100206	1.402e-05	0.026396	0.382219	0.102715	0.214178	-0.037191	0.184463	0.153188	0.403309	0.241345	0.0708271	-0.063097	0.656934	0.0736206	0.438431	0.0331056	0.611334	0.0817748	0.280648
k__Bacteria|p__Bacteroidetes|c__Bacteroidia|o__Bacteroidales|f__Barnesiellaceae|g__Coprobacter|s__Coprobacter_secundus|t__SGB1962	0.0208225	0.0141125	-0.00683753318226156;0.0484825693018456	1.47546	0.140088	0	0	0.716973	0.019497	0.399181	0.0325919	0.280577	0.112911	0.171873	0.0257206	0.358797	-0.0844154	0.646354	-0.0591324	0.66226	0.116528	0.411032	-0.0445876	0.63915	-0.035417	0.586667	-0.0205081	0.787045
k__Bacteria|p__Firmicutes|c__CFGB1287|o__OFGB1287|f__FGB1287|g__GGB3103|s__GGB3103_SGB4112|t__SGB4112	-0.00491396	0.0141125	-0.0325740085232036;0.0227460939609035	-0.348198	0.727691	0	0	0.935142	-0.0172022	0.456975	0.0127725	0.672466	-0.0449617	0.58741	0.0147927	0.597697	0.125653	0.49378	-0.170575	0.204893	0.125007	0.377606	-0.0863903	0.362985	-0.0415263	0.523782	-0.000642002	0.993253
k__Bacteria|p__Firmicutes|c__Clostridia|o__Clostridia_unclassified|f__Clostridia_unclassified|g__Clostridia_unclassified|s__Clostridia_bacterium|t__SGB14929	0.00459711	0.0144023	-0.0236308540847892;0.0328250700654783	0.319193	0.74958	0	0	0.941934	0.0121026	0.600759	0.00429379	0.886987	-0.0553431	0.504104	-0.0100776	0.719222	0	1	-0.0591324	0.66226	0.0319761	0.822032	0.106661	0.260925	0.0238199	0.714673	0	1
k__Bacteria|p__Firmicutes|c__Clostridia|o__Clostridiales|f__Ruminococcaceae|g__Ruminococcaceae_unclassified|s__Ruminococcaceae_bacterium|t__SGB15272	0.0131154	0.014152	-0.0146221380318804;0.0408528610423557	0.926747	0.354058	0	0	0.839432	0.0239807	0.299727	-0.00422854	0.888693	-0.0769591	0.352564	0.036896	0.187971	0	1	-0.025807	0.848916	-0.0361495	0.799259	0.106661	0.260925	-0.0312983	0.630933	-0.0681833	0.3686
k__Bacteria|p__Actinobacteria|c__Coriobacteriia|o__Coriobacteriia_unclassified|f__Coriobacteriia_unclassified|g__Coriobacteriia_unclassified|s__Coriobacteriia_bacterium|t__SGB14770	0.0130297	0.0142278	-0.0148561994217271;0.0409155942756426	0.915794	0.359775	0	0	0.840394	0.0331548	0.151592	0.00926749	0.759038	0.00820429	0.921169	-0.000621524	0.982312	0	1	0	1	-0.119411	0.399481	0.0809604	0.394032	-0.0354747	0.586058	-0.0168585	0.824261
k__Bacteria|p__Firmicutes|c__Clostridia|o__Clostridiales|f__Ruminococcaceae|g__GGB9591|s__GGB9591_SGB15013|t__SGB15013	-0.0253883	0.029742	-0.0836815612464029;0.0329049412801207	-0.853618	0.393317	0.0040093	0.762743	0.851891	-0.160229	3.10628e-12	0.0201658	0.50444	-0.139497	0.0908927	-0.0147927	0.597697	0.106269	0.563159	0.152944	0.256318	0.0734904	0.604822	0.0552516	0.561118	0.0415263	0.523782	-0.028771	0.704662
k__Bacteria|p__Firmicutes|c__Clostridia|o__Clostridia_unclassified|f__Clostridia_unclassified|g__Clostridia_unclassified|s__Clostridia_bacterium|t__SGB14255	-0.0357131	0.0262352	-0.0871332130048555;0.0157069778913545	-1.36127	0.17343	0.00264721	0.467509	0.722686	-0.0879984	0.000137728	0.0145298	0.630561	0.0637951	0.441145	-0.0628889	0.0247299	0.0873861	0.634762	0.256253	0.0546394	-0.0533475	0.707345	0.00481733	0.959616	-0.104138	0.109071	-0.118443	0.117475
k__Bacteria|p__Actinobacteria|c__Actinobacteria|o__Actinomycetales|f__Actinomycetaceae|g__Actinomyces|s__Actinomyces_bouchesdurhonensis|t__SGB17152	0.0195987	0.0141125	-0.00806132019369686;0.0472587822904103	1.38875	0.16491	0	0	0.722686	0.0359459	0.120014	0.00187267	0.950577	0.0357008	0.666646	0.0147927	0.597697	-0.0514409	0.779998	0.0065638	0.961361	-0.0260965	0.854359	0.0611179	0.520228	-0.0533838	0.412333	0.0778359	0.304543
k__Bacteria|p__Bacteroidetes|c__Bacteroidia|o__Bacteroidales|f__Rikenellaceae|g__Rikenellaceae_unclassified|s__Rikenellaceae_bacterium|t__SGB48104	-0.0149914	0.0142566	-0.0429339641967992;0.0129510718378752	-1.05154	0.29301	0	0	0.799772	-0.0180145	0.435999	-0.00442096	0.883663	-0.0853771	0.302232	-0.0147927	0.597697	-0.0514409	0.779998	0	1	0	1	0.106661	0.260925	-0.0415263	0.523782	-0.027002	0.722049
k__Bacteria|p__Firmicutes|c__Clostridia|o__Clostridia_unclassified|f__Clostridia_unclassified|g__Clostridia_unclassified|s__Clostridia_bacterium|t__SGB5197	0.00763762	0.0287475	-0.0487063912175922;0.063981623207307	0.26568	0.790486	0.00359268	0.69851	0.952957	0.121731	1.27132e-07	-0.0213822	0.479072	0.0150307	0.856125	-0.0228903	0.414128	0.131953	0.47221	-0.240476	0.0718773	-0.211821	0.13223	-0.00776104	0.934982	0.0384861	0.554643	0.00201352	0.978842
k__Bacteria|p__Firmicutes|c__Clostridia|o__Clostridiales|f__Lachnospiraceae|g__Blautia|s__Blautia_glucerasea|t__SGB4816	-0.0517963	0.0398844	-0.129968245233148;0.0263755702886565	-1.29866	0.19406	0.00964595	0.547889	0.733372	-0.0728276	0.00161565	-0.023104	0.444387	-0.0545748	0.51005	0.0212517	0.448343	-0.497829	0.00402491	0.0043257	0.974531	-0.277649	0.0467419	-0.0124666	0.895742	0.0639291	0.326082	-0.0715864	0.345126
k__Bacteria|p__Firmicutes|c__Clostridia|o__Clostridiales|f__Ruminococcaceae|g__GGB9590|s__GGB9590_SGB15012|t__SGB15012	0.0104287	0.0230047	-0.0346595550114866;0.0555170297855519	0.453332	0.65031	0.00164983	0.279842	0.91958	-0.0331967	0.151075	0.00509187	0.866164	0.134978	0.101957	0.0253858	0.36509	0.0987076	0.591383	0.182993	0.173363	-0.275719	0.0483482	0.00813961	0.931818	-0.0174675	0.788643	0.0730921	0.335049
k__Bacteria|p__Firmicutes|c__Clostridia|o__Clostridiales|f__Clostridiaceae|g__Clostridium|s__Clostridium_sp_AM33_3|t__SGB4711	0.0231529	0.0215415	-0.0190677979915563;0.0653734983687596	1.0748	0.282464	0.00127475	0.257138	0.79348	0.0451247	0.0509288	-0.0105405	0.727179	0.217207	0.00802502	-0.00683057	0.807491	-0.107248	0.55955	0.13409	0.320267	-0.163744	0.246562	0.014268	0.880781	-0.000568946	0.993034	0.061214	0.419654
k__Bacteria|p__Firmicutes|c__Clostridia|o__Clostridiales|f__Lachnospiraceae|g__Oribacterium|s__Oribacterium_sinus|t__SGB5273	0.028659	0.0365151	-0.0429092691513417;0.100227315996156	0.784854	0.432539	0.00570011	0.824188	0.858088	0.147225	1.54952e-10	-0.0141029	0.64064	-0.149607	0.0695916	-0.0147927	0.597697	0	1	0	1	0.125007	0.377606	0.084418	0.374083	0.036081	0.579668	0	1
k__Bacteria|p__Firmicutes|c__Clostridia|o__Clostridia_unclassified|f__Clostridia_unclassified|g__Clostridia_unclassified|s__Clostridia_bacterium|t__SGB15413	-0.00749371	0.0308139	-0.0678879221317981;0.0529005059992547	-0.243192	0.807857	0.00448553	0.799719	0.959289	-0.150354	6.2351e-11	0.00472694	0.875675	0.168214	0.0410259	0.0515645	0.0656753	-0.0195203	0.915629	0.0947693	0.483336	-0.12839	0.364739	0.0153921	0.871466	-0.0493156	0.448904	0.0286476	0.705871
k__Bacteria|p__Firmicutes|c__Clostridia|o__Clostridia_unclassified|f__Clostridia_unclassified|g__Clostridia_unclassified|s__Clostridia_bacterium|t__SGB3580	-0.00286504	0.0192555	-0.0406051588772339;0.0348750755732924	-0.148791	0.881719	0.000659778	0.14435	0.977354	0.00997165	0.666351	-0.0264418	0.381393	-0.091799	0.267184	-0.0147927	0.597697	0	1	-0.107339	0.426962	-0.125007	0.377606	0.106661	0.260925	0.115629	0.0750232	0	1
k__Bacteria|p__Firmicutes|c__Bacilli|o__Lactobacillales|f__Streptococcaceae|g__Streptococcus|s__Streptococcus_sp_263_SSPC|t__SGB8255_group	0.0112176	0.0243133	-0.0364355728867688;0.058870699703535	0.461376	0.644529	0.00202506	0.69094	0.918014	0.125949	4.56575e-08	-0.000712189	0.981194	-0.0268308	0.746174	-0.0407969	0.145416	-0.0514409	0.779998	-0.15249	0.257747	-0.145297	0.3045	-0.0206197	0.828397	0.00853671	0.895771	0.0225862	0.766061
k__Bacteria|p__Firmicutes|c__Clostridia|o__Clostridiales|f__Ruminococcaceae|g__GGB9615|s__GGB9615_SGB15052|t__SGB15052	0.00236667	0.0196104	-0.036068972365552;0.0408023100710305	0.120684	0.903941	0.000847574	0.216179	0.98102	-0.026125	0.258571	-0.00841668	0.780565	0.114674	0.165235	-0.0426273	0.128186	-0.088066	0.632121	0.127793	0.343709	-0.11116	0.433047	0.0937699	0.32329	0.0833294	0.200208	0.109446	0.14823
k__Bacteria|p__Firmicutes|c__Bacilli|o__Lactobacillales|f__Streptococcaceae|g__Streptococcus|s__Streptococcus_oralis|t__SGB8130	0.0236145	0.0141125	-0.00404551528757543;0.0512745871965317	1.6733	0.0942677	0	0	0.665283	0.0457378	0.0478579	0.0152139	0.614554	-0.0560218	0.49888	0.0111251	0.691465	-0.0920068	0.616902	-0.0379182	0.779512	-0.0069276	0.961142	-0.0625798	0.51028	0.111826	0.0851804	-0.0241806	0.750075
k__Bacteria|p__Firmicutes|c__Clostridia|o__Clostridia_unclassified|f__Clostridia_unclassified|g__Clostridia_unclassified|s__Clostridia_bacterium|t__SGB4136	-0.00787077	0.014152	-0.0356082646421295;0.0198667344321067	-0.556157	0.578103	0	0	0.903548	-0.0159739	0.489742	-0.0241183	0.424644	0.00710576	0.931697	0.00672979	0.810277	0	1	-0.0591324	0.66226	0.0896953	0.527406	0.0365744	0.700564	0.0855596	0.188388	-0.103586	0.171316
k__Bacteria|p__Bacteroidetes|c__Bacteroidia|o__Bacteroidales|f__Rikenellaceae|g__Alistipes|s__Alistipes_provencensis|t__SGB2298	0.0208555	0.01558	-0.00968077350941018;0.0513917249971704	1.33861	0.180699	0.000166529	0.0534569	0.725878	0.0353439	0.126348	-0.00571146	0.85006	-0.0924116	0.263992	0.0473219	0.0912165	-0.197407	0.279783	-0.0591324	0.66226	0	1	-0.106661	0.260925	0.0877429	0.177319	0.027002	0.722049
k__Bacteria|p__Actinobacteria|c__Actinobacteria|o__Micrococcales|f__Promicromonosporaceae|g__Isoptericola|s__Isoptericola_variabilis|t__SGB17153_group	0.00400153	0.0224608	-0.0400207732157977;0.0480238360437302	0.178156	0.8586	0.00150503	0.552866	0.971858	0.0838531	0.000281249	-0.042844	0.155982	-0.138564	0.0930941	-0.0235868	0.400063	-0.0968847	0.598279	0.127046	0.34656	-0.114246	0.420312	0.00891718	0.925323	0.0194981	0.764755	0.0623283	0.411226
k__Bacteria|p__Firmicutes|c__Clostridia|o__Clostridiales|f__Ruminococcaceae|g__Ruminococcaceae_unclassified|s__Ruminococcaceae_unclassified_SGB15309|t__SGB15309	-0.0133035	0.0276726	-0.0675407274245952;0.0409337038027124	-0.480747	0.630696	0.00316951	0.562048	0.916505	-0.0987933	1.85199e-05	-0.0286143	0.343498	0.0543928	0.511465	-0.0661364	0.0181864	-0.19326	0.290192	0.00537385	0.968362	0.0727027	0.608707	-0.00198484	0.983355	0.0957366	0.140887	0.149449	0.0477777
k__Bacteria|p__Firmicutes|c__Clostridia|o__Clostridiales|f__Lachnospiraceae|g__GGB3614|s__GGB3614_SGB4886|t__SGB4886	-0.00264648	0.0252807	-0.0521957363245732;0.0469027684488862	-0.104684	0.916627	0.00232747	0.633544	0.984389	-0.10059	1.29899e-05	0.0286924	0.34218	0.0338223	0.683217	0.0242103	0.38772	-0.140377	0.444166	-0.0567316	0.675191	-0.0228148	0.872511	0.209815	0.0257909	-0.0261966	0.687628	0.0298563	0.694069
k__Bacteria|p__Firmicutes|c__Clostridia|o__Clostridiales|f__Lachnospiraceae|g__Catenibacillus|s__Catenibacillus_scindens|t__SGB59869	-0.0188812	0.0142683	-0.0468464189178287;0.00908410758920076	-1.3233	0.185736	0	0	0.725878	-0.0273614	0.236705	0.0177006	0.557938	0.00881804	0.915293	-0.036163	0.196901	-0.0514409	0.779998	-0.0591324	0.66226	-0.195033	0.166416	0	1	-0.0292939	0.652974	0.027002	0.722049
k__Bacteria|p__Firmicutes|c__Clostridia|o__Clostridiales|f__Lachnospiraceae|g__Mediterraneibacter|s__Mediterraneibacter_sp_gm002|t__SGB4553	0.00323703	0.0141125	-0.0244230186032651;0.030897083880842	0.229373	0.818579	0	0	0.961851	0.0441417	0.0561962	-0.00569482	0.850492	-0.0734384	0.375088	-0.0207256	0.459662	-0.134051	0.465142	-0.0901138	0.50517	0.0241337	0.865208	0.0362245	0.703293	-0.0189627	0.771033	-0.0881004	0.244981
k__Bacteria|p__Firmicutes|c__Erysipelotrichia|o__Erysipelotrichales|f__Erysipelotrichaceae|g__Turicibacter|s__Turicibacter_sanguinis|t__SGB6847	0.0176936	0.0141125	-0.00996646962261878;0.0453536328614884	1.25375	0.209933	0	0	0.742924	0.0444145	0.0546907	-0.00980367	0.745565	0.000668767	0.993564	0.0170303	0.543487	-0.153205	0.403257	0.136884	0.3102	0.099712	0.482147	0.00463059	0.96118	-0.0201478	0.757158	-0.0509343	0.502025
k__Bacteria|p__Lentisphaerae|c__Lentisphaeria|o__Lentisphaeria_unclassified|f__Lentisphaeria_unclassified|g__Lentisphaeria_unclassified|s__Lentisphaeria_bacterium|t__SGB9205	-0.0282931	0.0275821	-0.0823530937163777;0.0257669382341389	-1.02578	0.304998	0.00313519	0.715895	0.803067	-0.106481	3.89216e-06	-0.0275146	0.36237	0.105232	0.203103	0.074749	0.00758107	-0.0255883	0.889544	-0.0654724	0.628586	-0.126244	0.37287	0.0452153	0.634434	-0.0614198	0.345468	-0.153486	0.042009
k__Bacteria|p__Actinobacteria|c__Actinobacteria|o__Actinomycetales|f__Actinomycetaceae|g__Actinomyces|s__Actinomyces_SGB17154|t__SGB17154	0.0188202	0.0141125	-0.00883983613185563;0.0464802663522515	1.33358	0.182341	0	0.00409284	0.725878	0.0617998	0.00748121	0.00828997	0.783786	0.0268243	0.746233	-0.0202265	0.470544	0.179308	0.327003	0.0603317	0.655836	0.0592864	0.676472	0.0326426	0.73145	-0.0782784	0.228949	-0.027002	0.722049
k__Bacteria|p__Firmicutes|c__Clostridia|o__Clostridiales|f__Ruminococcaceae|g__Anaerotruncus|s__Anaerotruncus_rubiinfantis|t__SGB25416	-0.00971489	0.0141125	-0.0373749453120137;0.0179451571720934	-0.688388	0.491209	0	0	0.879635	-0.0188889	0.414052	-0.00376078	0.900938	-0.00267921	0.97422	-0.0172944	0.537252	-0.0165234	0.928546	-0.0829843	0.539562	0.0433985	0.760105	0.106661	0.260925	0.0286038	0.660635	-0.0150298	0.843064
k__Bacteria|p__Firmicutes|c__Clostridia|o__Clostridiales|f__Ruminococcaceae|g__GGB9712|s__GGB9712_SGB15244|t__SGB15244	-0.0379531	0.0350738	-0.106696525447345;0.0307903404624752	-1.08209	0.279212	0.00665798	0.754146	0.792142	-0.162491	1.52082e-12	-0.0173763	0.565176	0.0117531	0.887262	-0.0258359	0.356646	-0.0374111	0.839069	0.152354	0.258179	-0.123999	0.381493	0.142735	0.131621	-0.186126	0.00396229	0.0547355	0.470615
k__Bacteria|p__Firmicutes|c__Clostridia|o__Clostridiales|f__Lachnospiraceae|g__Lachnospiraceae_unclassified|s__Lachnospiraceae_bacterium_BX3|t__SGB4651	-0.0419652	0.0216146	-0.084328992713628;0.000398567427808083	-1.94152	0.0521947	0.00129239	0.564726	0.589373	-0.130867	1.32565e-08	-0.0139437	0.644416	0.0427751	0.605727	-0.0127983	0.647986	-0.0430442	0.815228	-0.0184233	0.891832	-0.184163	0.191752	-0.0851552	0.36991	0.0574219	0.377829	-0.0156786	0.836382
k__Bacteria|p__Firmicutes|c__Clostridia|o__Clostridia_unclassified|f__Clostridia_unclassified|g__Candidatus_Heteroscilispira|s__Candidatus_Heteroscilispira_lomanii|t__SGB63278	0.0456617	0.0168369	0.012661958932222;0.0786615214869505	2.712	0.00668788	0.000252846	0.104086	0.253111	0.0456289	0.0483918	-0.00235582	0.937849	0.10532	0.202723	0.0545541	0.0514742	-0.0514409	0.779998	0.0591324	0.66226	0	1	0	1	0.162765	0.0119254	0	1
k__Bacteria|p__Firmicutes|c__Clostridia|o__Clostridiales|f__Lachnospiraceae|g__Lachnospiraceae_unclassified|s__Lachnospiraceae_bacterium|t__SGB4907	-0.00783274	0.0200045	-0.0470408514062318;0.0313753754228261	-0.391549	0.695392	0.000928736	0.462861	0.924734	-0.0748341	0.00119456	0.0511644	0.0901587	-0.0449617	0.58741	0.0147927	0.597697	-0.0514409	0.779998	-0.162765	0.22669	0.0634666	0.655051	0.126585	0.181641	-0.0369017	0.571069	0.014962	0.843762
k__Bacteria|p__Firmicutes|c__Clostridia|o__Clostridiales|f__Lachnospiraceae|g__Oribacterium|s__Oribacterium_parvum|t__SGB5286	-0.00292856	0.0142566	-0.0308710730735419;0.0250139629611324	-0.205417	0.837247	0	0	0.966543	-0.0034107	0.88276	-0.00586944	0.845964	-0.0449617	0.58741	-0.0147927	0.597697	-0.0514409	0.779998	0	1	0	1	0.106661	0.260925	0.0771218	0.235922	-0.027002	0.722049
k__Bacteria|p__Candidatus_Melainabacteria|c__Candidatus_Melainabacteria_unclassified|o__Candidatus_Gastranaerophilales|f__Candidatus_Gastranaerophilales_unclassified|g__Candidatus_Gastranaerophilales_unclassified|s__Candidatus_Gastranaerophilales_unclassified_SGB8630|t__SGB8630	-0.00191754	0.0146821	-0.0306939048748624;0.0268588213238407	-0.130604	0.896088	0	0	0.98102	0.0146458	0.526547	-0.021325	0.480249	-0.0656684	0.427821	-0.00923182	0.74191	-0.0514409	0.779998	0	1	0	1	0	1	0.0415263	0.523782	0	1
k__Bacteria|p__Actinobacteria|c__Actinobacteria|o__Actinomycetales|f__Actinomycetaceae|g__Actinomyces|s__Actinomyces_sp_ICM47|t__SGB17167	0.00896236	0.0304773	-0.0507719635783814;0.0686966861966006	0.294067	0.768707	0.0043329	0.755391	0.945568	0.136852	2.76383e-09	0.0196745	0.514881	-0.210889	0.0101077	-0.0364762	0.193048	-0.0740759	0.687327	0.0828965	0.539993	0.0556928	0.695094	0.0444425	0.640242	-0.00732674	0.910478	-0.027002	0.722049
k__Bacteria|p__Firmicutes|c__Clostridia|o__Clostridiales|f__Lachnospiraceae|g__Lachnospiraceae_unclassified|s__Lachnospiraceae_bacterium|t__SGB4913	-0.0203744	0.0174627	-0.0546006378855116;0.0138517464911015	-1.16674	0.243314	0.000456111	0.287283	0.763822	-0.0737091	0.00141616	0.0203841	0.499835	-0.0449617	0.58741	0.0147927	0.597697	0.114847	0.531911	0.194519	0.147401	-0.0997333	0.482053	-0.0112658	0.905736	-0.0621512	0.339744	-0.0463195	0.541584
k__Bacteria|p__Firmicutes|c__Clostridia|o__Clostridiales|f__Ruminococcaceae|g__Ruminococcaceae_unclassified|s__Clostridium_methylpentosum|t__SGB14962	0.017993	0.04125	-0.0628554709805458;0.0988414252160404	0.436194	0.662696	0.00819593	0.578152	0.920834	0.0320676	0.165477	0.0780709	0.00965476	-0.196192	0.0168828	0.00669827	0.811149	0	1	0	1	0.274435	0.0494423	0	1	-0.0116503	0.858103	0.027002	0.722049
k__Bacteria|p__Firmicutes|c__Clostridia|o__Clostridiales|f__Lachnospiraceae|g__Lachnospiraceae_unclassified|s__Lachnospiraceae_bacterium|t__SGB4817	0.0233311	0.0150828	-0.00623072236244272;0.0528929106990215	1.54686	0.121896	0.0001143	0.110636	0.700423	0.018872	0.41447	-0.0357058	0.237135	0.0458018	0.58044	0.0782646	0.00517174	-0.12341	0.501577	-0.0837989	0.535575	-0.0833878	0.556948	0.0439666	0.643829	0.0406179	0.53291	0.0745027	0.32578
k__Bacteria|p__Firmicutes|c__Clostridia|o__Clostridia_unclassified|f__Clostridia_unclassified|g__Clostridia_unclassified|s__Clostridia_bacterium|t__SGB14113	-0.00292311	0.0144023	-0.0311510768065697;0.0253048473436978	-0.202962	0.839165	0	0	0.96723	0.00428084	0.853155	-0.0358666	0.235028	-0.0449617	0.58741	0.0147927	0.597697	0	1	-0.0591324	0.66226	0.125007	0.377606	0.106661	0.260925	-0.0415263	0.523782	0	1
k__Bacteria|p__Bacteroidetes|c__Bacteroidia|o__Bacteroidales|f__Muribaculaceae|g__Muribaculaceae_unclassified|s__Muribaculaceae_bacterium_Isolate_013_NCI|t__SGB27767	-0.000306107	0.0142206	-0.0281779019519736;0.027565688560939	-0.0215256	0.982826	0	0	0.997376	0.00428084	0.853155	-0.00651686	0.829222	-0.0449617	0.58741	-0.0147927	0.597697	0	1	-0.0591324	0.66226	0	1	0.106661	0.260925	0.0415263	0.523782	0.027002	0.722049
k__Bacteria|p__Bacteroidetes|c__Bacteroidia|o__Marinilabiliales|f__Marinilabiliaceae|g__GGB58233|s__GGB58233_SGB79883|t__SGB79883	-0.00716121	0.0183281	-0.0430836637916776;0.0287612470601751	-0.390722	0.696002	0.000535769	0.131122	0.924734	0.000884287	0.969501	-0.0099067	0.742985	-0.139669	0.0904899	-0.0349006	0.213001	0	1	-0.0591324	0.66226	0.110309	0.436599	0	1	0.11253	0.0832209	0.027002	0.722049
k__Bacteria|p__Firmicutes|c__Clostridia|o__Clostridia_unclassified|f__Clostridia_unclassified|g__Clostridia_unclassified|s__Clostridia_unclassified_SGB13972|t__SGB13972	-0.0172343	0.0141125	-0.0448943570352586;0.0104257454488486	-1.22121	0.222008	0	0	0.745633	-0.0309889	0.180178	-0.0106122	0.725398	-0.014258	0.863447	0.0120999	0.665999	0.0412911	0.822631	-0.0652004	0.630016	-0.10367	0.464849	-0.0152001	0.873056	-0.0415263	0.523782	-0.0677248	0.371836
k__Bacteria|p__Firmicutes|c__Bacilli|o__Bacilli_unclassified|f__Bacilli_unclassified|g__Bacilli_unclassified|s__Bacilli_unclassified_SGB6571|t__SGB6571	0.00676786	0.014152	-0.020969641534383;0.0345053575398531	0.478225	0.63249	0	0	0.917177	0.00654511	0.777178	-0.0159805	0.596832	0.0631603	0.445713	0.018325	0.513275	0	1	-0.0591324	0.66226	-0.0614632	0.665284	-0.106661	0.260925	0.123538	0.0570423	-0.027002	0.722049
k__Bacteria|p__Bacteroidetes|c__Bacteroidia|o__Bacteroidales|f__Bacteroidales_unclassified|g__Phocaeicola|s__Phocaeicola_coprocola|t__SGB1891_group	-0.00112516	0.0178189	-0.0360495262815323;0.0337991998329073	-0.0631444	0.949651	0.000444952	0.195046	0.9893	0.0317769	0.169346	-0.0081154	0.788229	0.0981011	0.235585	-0.0332388	0.235612	0.0907027	0.621921	0	1	-0.0557282	0.694909	0	1	0.0289202	0.657118	-0.138962	0.0659049
k__Bacteria|p__Firmicutes|c__Clostridia|o__Clostridia_unclassified|f__Clostridia_unclassified|g__GGB4569|s__GGB4569_SGB6312|t__SGB6312	-0.0219012	0.0164444	-0.054131702416759;0.0103292823423749	-1.33183	0.182916	0.000298711	0.166182	0.725878	-0.0625838	0.00675627	0.0162185	0.591378	0.117495	0.155011	-0.0147927	0.597697	0.0514409	0.779998	0.133989	0.320634	0.0258612	0.855659	-0.0117533	0.901677	-0.10385	0.110057	-0.0461036	0.543473
k__Bacteria|p__Verrucomicrobia|c__Verrucomicrobiae|o__Verrucomicrobiales|f__Akkermansiaceae|g__Akkermansia|s__Akkermansia_sp_KLE1605|t__SGB9224	-0.014687	0.0141805	-0.0424802602255705;0.0131061792966058	-1.03572	0.300331	0	0	0.800056	0.00428084	0.853155	-0.0140472	0.64196	0.00467111	0.955069	-0.039908	0.154398	0.0514409	0.779998	-0.0591324	0.66226	0	1	0.106661	0.260925	-0.0891566	0.170413	-0.027002	0.722049
k__Bacteria|p__Bacteroidetes|c__Bacteroidia|o__Bacteroidales|f__Rikenellaceae|g__Rikenellaceae_unclassified|s__Rikenellaceae_bacterium|t__SGB2317	-0.0113672	0.014152	-0.0391047204619447;0.0163702786122914	-0.803221	0.421847	0	0	0.854974	0.00320411	0.889815	-0.00151307	0.960059	0.0166886	0.840456	-0.0330855	0.23778	0	1	0.0591324	0.66226	-0.20149	0.152576	0.106661	0.260925	-0.0928081	0.153505	-0.027002	0.722049
k__Bacteria|p__Firmicutes|c__Clostridia|o__Clostridia_unclassified|f__Clostridia_unclassified|g__GGB3278|s__GGB3278_SGB4328|t__SGB4328	-0.0216822	0.0151451	-0.0513659594899707;0.00800157560731342	-1.43163	0.152248	0.000122104	0.0660304	0.721796	-0.0582786	0.0116701	0.00171128	0.954832	0.0617813	0.455727	0.0136382	0.626593	-0.297138	0.099776	0.037482	0.781985	-0.0338463	0.811807	-0.00436369	0.963416	-0.0153685	0.813545	-0.112531	0.137062
k__Bacteria|p__Firmicutes|c__Clostridia|o__Clostridia_unclassified|f__Clostridia_unclassified|g__GGB4599|s__GGB4599_SGB6362|t__SGB6362	-0.0174155	0.0324334	-0.0809838082900931;0.0461528129242881	-0.536962	0.591294	0.0052587	0.639038	0.9082	-0.113709	8.12115e-07	-0.0214791	0.477082	0.014847	0.857864	-2.32089e-05	0.999339	0.0025819	0.988821	0.321511	0.0149169	-0.0165351	0.907419	-0.0916472	0.334411	0.0799042	0.219396	-0.108702	0.151023
k__Bacteria|p__Firmicutes|c__Clostridia|o__Clostridia_unclassified|f__Clostridia_unclassified|g__Clostridia_unclassified|s__Clostridia_bacterium|t__SGB14151	-0.0186325	0.014152	-0.0463699675731444;0.00910503150109169	-1.31659	0.187975	0	0	0.725878	0.00428084	0.853155	-0.047115	0.118691	0.0316576	0.702502	-0.028578	0.307896	0	1	-0.0591324	0.66226	-0.20149	0.152576	0.106661	0.260925	-0.0897016	0.167805	0.027002	0.722049
k__Bacteria|p__Bacteroidetes|c__Bacteroidia|o__Bacteroidales|f__Odoribacteraceae|g__Butyricimonas|s__Butyricimonas_virosa|t__SGB1784	-0.0159387	0.0217761	-0.0586190505911622;0.0267416412605127	-0.731936	0.464208	0.0013318	0.280391	0.86616	-0.0147545	0.523484	-0.0200856	0.506136	0.0156762	0.850017	0.0422486	0.131614	-0.0995215	0.588315	-0.142676	0.289984	-0.212005	0.131886	0.134286	0.156285	-0.099452	0.126037	-0.100779	0.183278
k__Bacteria|p__Firmicutes|c__Negativicutes|o__Acidaminococcales|f__Acidaminococcaceae|g__Acidaminococcus|s__Acidaminococcus_intestini|t__SGB5736	0.00886691	0.0158319	-0.0221629564283339;0.0398967677832726	0.560067	0.575433	0.000156315	0.0435067	0.903548	-0.00328879	0.886922	-0.00605335	0.841201	0.139082	0.091868	0.0322755	0.249472	-0.0844154	0.646354	0	1	-0.184576	0.190741	0.106661	0.260925	-0.0371196	0.568797	0	1
k__Bacteria|p__Firmicutes|c__Clostridia|o__Clostridia_unclassified|f__Clostridia_unclassified|g__Clostridia_unclassified|s__Clostridia_bacterium|t__SGB14022	0.00771549	0.0144745	-0.0206540551846412;0.0360850352519294	0.533039	0.594006	0	0	0.908511	-0.00428084	0.853155	-0.0011746	0.968988	0.0296397	0.72065	0.0278735	0.319979	0	1	-0.0591324	0.66226	0	1	0.106661	0.260925	-0.00910592	0.888865	0	1
k__Bacteria|p__Firmicutes|c__Clostridia|o__Clostridia_unclassified|f__Clostridia_unclassified|g__Clostridia_unclassified|s__Clostridia_bacterium|t__SGB6378	0.00945215	0.016389	-0.022669623424309;0.0415739157606498	0.576739	0.564116	0.000281822	0.269971	0.903548	-0.0410853	0.0755385	0.0402745	0.182349	-0.0572738	0.489321	0.0634035	0.0235737	0	1	-0.02398	0.859499	-0.00501144	0.971885	-0.0674699	0.477729	0.0206277	0.751561	0.027002	0.722049
k__Bacteria|p__Firmicutes|c__Clostridia|o__Clostridia_unclassified|f__Clostridia_unclassified|g__Clostridia_unclassified|s__Clostridia_bacterium|t__SGB14954	0.0170647	0.0165121	-0.0152983339034596;0.0494277870999223	1.03347	0.301384	0.000256837	0.168301	0.800056	0.00428084	0.853155	-0.0161442	0.593078	0.121454	0.141477	0.0742283	0.00801285	-0.0514409	0.779998	-0.0591324	0.66226	-0.045024	0.751403	-0.106661	0.260925	0.0035478	0.956581	0	1
k__Bacteria|p__Firmicutes|c__Clostridia|o__Clostridia_unclassified|f__Clostridia_unclassified|g__Clostridia_unclassified|s__Clostridia_bacterium|t__SGB14892	-0.00591411	0.0143874	-0.0341128462009979;0.0222846167922927	-0.411063	0.681026	0	0	0.923445	-0.0234624	0.310297	0.0454831	0.132018	-0.0216792	0.793689	-0.0205971	0.462449	0	1	0	1	0.125007	0.377606	0	1	-0.0282386	0.664702	-0.027002	0.722049
k__Bacteria|p__Firmicutes|c__Clostridia|o__Clostridiales|f__Ruminococcaceae|g__GGB9631|s__GGB9631_SGB15087|t__SGB15087	-0.0479376	0.0322412	-0.11112914792589;0.0152539933583064	-1.48684	0.137056	0.00516355	0.705653	0.716973	-0.146723	1.79006e-10	0.00471088	0.876094	-0.0150911	0.855553	-0.0184308	0.510846	0.107707	0.55786	0.227146	0.0896034	-0.185739	0.187917	0.052653	0.57971	-0.128027	0.0485294	-0.127571	0.0915943
k__Bacteria|p__Firmicutes|c__Clostridia|o__Clostridiales|f__Lachnospiraceae|g__Coprococcus|s__Coprococcus_eutactus|t__SGB5121	-0.0254678	0.0148236	-0.0545216021873131;0.00358590654389422	-1.71806	0.0857859	8.24106e-05	0.0203895	0.650335	-0.0586189	0.0111898	-0.0261173	0.387267	0.0711115	0.390447	-0.0228393	0.415168	-0.210078	0.249504	0.163173	0.225513	0.0574074	0.686186	-0.0195723	0.83699	0.0147395	0.821045	0.0865313	0.25352
k__Bacteria|p__Firmicutes|c__Clostridia|o__Clostridia_unclassified|f__Clostridia_unclassified|g__Clostridia_unclassified|s__Clostridia_bacterium|t__SGB14137	0.000855322	0.0142683	-0.027109941468577;0.0288205850384524	0.0599458	0.952199	0	0	0.990045	-0.00110093	0.962034	-0.00500994	0.868297	0.170769	0.0380088	-0.0058341	0.835138	-0.0514409	0.779998	-0.0591324	0.66226	0.166893	0.237479	0	1	-0.0194071	0.765821	-0.027002	0.722049
k__Bacteria|p__Firmicutes|c__Clostridia|o__Clostridiales|f__Ruminococcaceae|g__GGB3341|s__GGB3341_SGB4420|t__SGB4420	0.00379585	0.0141125	-0.0238641992703011;0.0314559032138061	0.26897	0.787953	0	0	0.952847	-0.00741119	0.748629	0.00715433	0.812813	0.0507963	0.539817	0.0119899	0.668855	-0.094433	0.607609	-0.172869	0.198781	0.138189	0.328995	-0.168442	0.0746195	0.070576	0.278196	0.0565749	0.455812
k__Bacteria|p__Firmicutes|c__Clostridia|o__Clostridia_unclassified|f__Clostridia_unclassified|g__Clostridia_unclassified|s__Clostridia_bacterium|t__SGB13983	-0.0227435	0.0141125	-0.0504035123450089;0.0049165901390983	-1.61158	0.107054	0	0.0153592	0.68256	-0.00965438	0.676354	-0.0163264	0.588914	0.0937243	0.257239	-0.0790408	0.00474351	0.0514409	0.779998	-0.0591324	0.66226	-0.0888599	0.531274	0.106661	0.260925	-0.00643506	0.921335	0.027002	0.722049
k__Bacteria|p__Firmicutes|c__Clostridia|o__Clostridiales|f__Ruminococcaceae|g__Gemmiger|s__Gemmiger_SGB15295|t__SGB15295_group	-0.0107188	0.0359911	-0.0812599286467314;0.0598224178464314	-0.297817	0.765843	0.00718418	0.552735	0.945079	0.0507286	0.0281784	0.0155579	0.606574	0.0484097	0.559051	-0.0295482	0.291756	0.269698	0.136656	-0.131519	0.329714	0.150458	0.287474	-0.266599	0.00434211	-0.0829373	0.202341	0.00886464	0.907048
k__Bacteria|p__Firmicutes|c__Clostridia|o__Clostridiales|f__Ruminococcaceae|g__GGB9623|s__GGB9623_SGB15076|t__SGB15076	0.00757938	0.0144398	-0.0207220589659761;0.0358808171850545	0.524896	0.599656	0	0.000388827	0.91091	0.0172634	0.455376	0.0327478	0.278281	-0.137994	0.0944625	-0.0172059	0.539338	-0.0514409	0.779998	0	1	0.134818	0.341035	0.106661	0.260925	-0.0282386	0.664702	0	1
k__Bacteria|p__Actinobacteria|c__Actinobacteria|o__Bifidobacteriales|f__Bifidobacteriaceae|g__Bifidobacterium|s__Bifidobacterium_longum|t__SGB17248	-0.0145093	0.0141125	-0.0421693863491144;0.0131507161349928	-1.02812	0.303895	0	0	0.801388	0.00605436	0.793492	0.00630746	0.834629	0.0478341	0.563739	-0.0485192	0.0833097	-0.237389	0.191898	-0.0599039	0.658124	0.0502101	0.723849	-0.0702815	0.459534	-0.0412814	0.526235	-0.0659341	0.384641
k__Bacteria|p__Firmicutes|c__Clostridia|o__Clostridiales|f__Ruminococcaceae|g__GGB9694|s__GGB9694_SGB15203|t__SGB15203	-0.00572449	0.0287709	-0.06211444270555;0.0506654686284921	-0.198968	0.842288	0.00360222	0.35174	0.96813	0.00345939	0.881099	-0.00123945	0.967277	-0.262433	0.00127772	-0.00359844	0.897861	-0.0514409	0.779998	-0.0591324	0.66226	0.00840383	0.95287	0.106661	0.260925	0.0877739	0.177165	0.027002	0.722049
k__Bacteria|p__Firmicutes|c__Clostridia|o__Clostridiales|f__Lachnospiraceae|g__Coprococcus|s__Coprococcus_catus|t__SGB4670	0.00615899	0.0157297	-0.0246705998365597;0.0369885762905574	0.391552	0.695389	0.000198305	0.132632	0.924734	0.0318684	0.168122	-0.00273622	0.927839	0.125253	0.129356	-0.050053	0.0740001	0.0551652	0.764504	0.216255	0.106487	-0.0141128	0.920935	-0.00391768	0.967153	-0.0149903	0.818052	0.0510798	0.500802
k__Bacteria|p__Firmicutes|c__CFGB3035|o__OFGB3035|f__FGB3035|g__GGB9524|s__GGB9524_SGB14924|t__SGB14924	0.0116376	0.0340004	-0.0550019458759813;0.0782771876238938	0.342279	0.732141	0.00462127	0.352603	0.935142	0.0151636	0.512034	-0.00376954	0.900709	0.14615	0.0763642	0.0516877	0.065032	-0.0514409	0.779998	-0.0591324	0.66226	-0.323403	0.0196876	0	1	0.022129	0.734136	0	1
k__Bacteria|p__Firmicutes|c__Clostridia|o__Clostridia_unclassified|f__Clostridia_unclassified|g__Clostridia_unclassified|s__Clostridia_bacterium|t__SGB14957	0.00919594	0.0184796	-0.0270233560374683;0.0454152417650119	0.497627	0.618747	0.000631036	0.306456	0.915731	-0.0137297	0.552735	-0.0415856	0.16851	0.130952	0.112688	0.069446	0.0131283	-0.0514409	0.779998	-0.0591324	0.66226	0.0896953	0.527406	0.106661	0.260925	-0.0356976	0.583704	-0.027002	0.722049
k__Bacteria|p__Firmicutes|c__CFGB40382|o__OFGB40382|f__FGB40382|g__GGB45491|s__GGB45491_SGB63163|t__SGB63163	-0.0258006	0.0141125	-0.0534606249527115;0.00185947753139564	-1.8282	0.0675191	0	0	0.630714	-0.0125368	0.58776	-0.0477388	0.113884	-0.0182657	0.825608	-0.0209708	0.454366	-0.0514409	0.779998	-0.0591324	0.66226	-0.131659	0.352562	-0.106661	0.260925	-0.0282386	0.664702	0.027002	0.722049
k__Bacteria|p__Firmicutes|c__Clostridia|o__Clostridiales|f__Ruminococcaceae|g__Ruminococcaceae_unclassified|s__Ruminococcaceae_bacterium|t__SGB14899	-0.0052787	0.0208349	-0.0461143146926885;0.0355569157997694	-0.253359	0.799991	0.00110973	0.383866	0.956324	-0.066901	0.00378104	-0.0387087	0.199957	0.0543079	0.512125	0.0124217	0.657676	0.0530751	0.773188	-0.0351205	0.795414	0.0185315	0.8963	0.106661	0.260925	-0.00211925	0.974056	0.163706	0.0299629
k__Bacteria|p__Firmicutes|c__Clostridia|o__Clostridiales|f__Ruminococcaceae|g__Anaeromassilibacillus|s__Anaeromassilibacillus_sp_An250|t__SGB14894	0.000254144	0.014152	-0.0274833557302501;0.0279916433439861	0.0179581	0.985672	0	0	0.997376	0.027021	0.242591	-0.000836076	0.977923	-0.0954673	0.248457	-0.0222088	0.428168	0	1	-0.0829843	0.539562	0.118464	0.403255	0.106661	0.260925	-0.0684964	0.292637	-0.0186282	0.80616
k__Bacteria|p__Firmicutes|c__Erysipelotrichia|o__Erysipelotrichales|f__Erysipelotrichaceae|g__GGB3034|s__GGB3034_SGB4030|t__SGB4030	-0.00543752	0.0141125	-0.0330975700083614;0.0222225324757457	-0.385297	0.700017	0	0	0.925882	0.0231944	0.315857	-0.00697189	0.817501	-0.0927723	0.262125	-0.0510547	0.0683922	-0.0514409	0.779998	-0.0591324	0.66226	0.0319843	0.821987	0.106661	0.260925	0.0484833	0.456605	-0.027002	0.722049
k__Bacteria|p__Firmicutes|c__Clostridia|o__Clostridiales|f__Clostridiaceae|g__Clostridium|s__Clostridium_sp_NSJ_42|t__SGB6174_group	0.00936511	0.0209787	-0.0317523587885289;0.0504825719565627	0.446411	0.655301	0.00114248	0.203555	0.920709	-0.0172793	0.454959	0.0375284	0.214029	0.0103738	0.90042	0.00754273	0.787877	0.263325	0.146497	0.0670629	0.620252	-0.211206	0.13338	-0.119612	0.207086	0.116307	0.0733198	-0.0188408	0.803993
k__Bacteria|p__Firmicutes|c__Erysipelotrichia|o__Erysipelotrichales|f__Erysipelotrichaceae|g__Erysipelotrichaceae_unclassified|s__Erysipelotrichaceae_bacterium|t__SGB4029	-0.0401925	0.0142683	-0.0681577403723227;-0.0122272138652933	-2.81692	0.00484872	0	0	0.22285	-0.0473359	0.0405758	-0.0276429	0.360135	0.0128	0.877295	-0.0521355	0.062738	-0.0514409	0.779998	-0.0591324	0.66226	-0.296976	0.0329329	0	1	0.001819	0.977731	0.027002	0.722049
k__Bacteria|p__Firmicutes|c__Clostridia|o__Clostridiales|f__Eubacteriaceae|g__Eubacterium|s__Eubacterium_sp_AF34_35BH|t__SGB5051	0.0187365	0.0141125	-0.00892355104298941;0.0463965514411178	1.32765	0.184294	0	0	0.725878	0.0299873	0.194675	0.0403268	0.181781	-0.0334293	0.686703	0.0285318	0.308679	-0.10089	0.583174	-0.0829843	0.539562	0.0790638	0.577641	-0.0371709	0.695919	-0.118511	0.0680005	-0.012795	0.866161
k__Bacteria|p__Actinobacteria|c__Coriobacteriia|o__Coriobacteriales|f__Coriobacteriaceae|g__Senegalimassilia|s__Senegalimassilia_anaerobia|t__SGB14824_group	-0.0266223	0.0141125	-0.0542823547065447;0.00103774777756242	-1.88643	0.059237	0	0	0.6122	-0.036209	0.117324	0.0175567	0.561144	0.0768323	0.353361	-0.0561396	0.0450493	-0.0862362	0.639239	0.169516	0.207757	-0.0675405	0.634436	-0.0505253	0.595141	-0.0589376	0.365348	-0.0520101	0.493025
k__Bacteria|p__Firmicutes|c__Clostridia|o__Clostridiales|f__Lachnospiraceae|g__Anaerobutyricum|s__Anaerobutyricum_hallii|t__SGB4537	-0.0445557	0.0171743	-0.0782166063714383;-0.0108947365169784	-2.59433	0.0094776	0.00040977	0.32115	0.316901	-0.107971	2.83995e-06	-0.00432468	0.886179	-0.0477549	0.564387	-0.0199881	0.47579	-0.0106739	0.953808	-0.0387578	0.774757	0.0698821	0.62271	-0.0991495	0.296186	0.050791	0.435434	-0.0705825	0.35195
k__Bacteria|p__Firmicutes|c__Clostridia|o__Clostridiales|f__Ruminococcaceae|g__Ruminococcaceae_unclassified|s__Ruminococcaceae_bacterium|t__SGB14906	-0.0187334	0.0240598	-0.0658898462950623;0.028423032148099	-0.778617	0.436205	0.00168574	0.68984	0.859434	0.0623029	0.00700847	-0.032222	0.286075	-0.090169	0.275806	-0.101661	0.000277057	0.0514409	0.779998	0	1	0.0253434	0.858519	0	1	0.0285003	0.661786	-0.027002	0.722049
k__Bacteria|p__Firmicutes|c__Clostridia|o__Clostridia_unclassified|f__Clostridia_unclassified|g__Clostridia_unclassified|s__Clostridia_bacterium|t__SGB14050	-0.015144	0.0145556	-0.0436723634958257;0.0133843940080794	-1.04043	0.298142	0	0	0.800056	-0.0104065	0.652735	-0.00668625	0.824854	0.0143494	0.86258	-0.0535947	0.0557215	0	1	0	1	0	1	0.106661	0.260925	0.0415263	0.523782	0	1
k__Bacteria|p__Actinobacteria|c__Actinobacteria|o__Micrococcales|f__Microbacteriaceae|g__Microbacterium|s__Microbacterium_SGB53518|t__SGB53518	-0.00914819	0.0141125	-0.0368082379504033;0.0185118645337039	-0.648231	0.516835	0	0	0.890881	-0.00428084	0.853155	0.020865	0.489772	0.0504022	0.54297	-0.0296181	0.290616	-0.0514409	0.779998	0.0591324	0.66226	-0.125007	0.377606	-0.106661	0.260925	-0.0415263	0.523782	-0.027002	0.722049
k__Bacteria|p__Firmicutes|c__Clostridia|o__Clostridiales|f__Clostridiaceae|g__Clostridium|s__Clostridium_sp_Marseille_P3244|t__SGB29302	-0.0178612	0.0201991	-0.0574506620473073;0.0217283050144047	-0.884257	0.376558	0.000903933	0.310438	0.843764	0.00388252	0.866684	0.0010413	0.972506	-0.130779	0.113168	-0.0719101	0.010214	0	1	0	1	0.160607	0.255844	0.106661	0.260925	-0.00900201	0.890125	-0.027002	0.722049
k__Bacteria|p__Firmicutes|c__Clostridia|o__Clostridiales|f__Lachnospiraceae|g__Blautia|s__Blautia_stercoris|t__SGB4788_group	0.00813387	0.0141125	-0.0195261808440284;0.0357939216400787	0.576358	0.564373	0	0	0.903548	0.0477307	0.038929	-0.00573555	0.849436	-0.00895086	0.914022	-0.0407344	0.146034	-0.0198389	0.914257	-0.0413114	0.760346	0.100446	0.478915	0.0621997	0.512857	0.0433262	0.505933	-0.0467531	0.537803
k__Bacteria|p__Firmicutes|c__Clostridia|o__Clostridiales|f__Christensenellaceae|g__Christensenellaceae_unclassified|s__Christensenellaceae_bacterium|t__SGB14128	0.00511317	0.0323046	-0.0582027050871751;0.0684290492818108	0.15828	0.874236	0.00519485	0.749697	0.976324	-0.132504	8.69222e-09	-0.0043258	0.88615	0.17131	0.0373953	0.00463587	0.868651	0.0785058	0.669656	-0.0756507	0.576089	-0.0450138	0.751458	0.0496833	0.601298	-0.0228651	0.725641	0.171706	0.0227158
k__Bacteria|p__Verrucomicrobia|c__CFGB6128|o__OFGB6128|f__FGB6128|g__GGB52930|s__GGB52930_SGB73859|t__SGB73859	-0.0303765	0.014152	-0.058113956475436;-0.00263895740119991	-2.14644	0.0318382	0	0	0.484386	-0.0260541	0.259865	-0.0683277	0.0235636	0.0865278	0.295739	-0.020145	0.472334	0	1	-0.0591324	0.66226	0.125007	0.377606	-0.106661	0.260925	-0.0415263	0.523782	0.0203051	0.789102
k__Bacteria|p__Firmicutes|c__Clostridia|o__Clostridiales|f__Ruminococcaceae|g__Ruminococcaceae_unclassified|s__Ruminococcaceae_bacterium|t__SGB15278	0.0141077	0.014152	-0.0136297796306371;0.041845219443599	0.996868	0.318829	0	0	0.815207	0.00741226	0.748594	0.0107321	0.72242	-0.0941215	0.25522	0.0327374	0.242757	0	1	0.0591324	0.66226	0.0755866	0.594533	0.0285081	0.764399	-0.0323815	0.619154	0.0842223	0.266454
k__Bacteria|p__Firmicutes|c__Clostridia|o__Clostridiales|f__Lachnospiraceae|g__Lachnoclostridium|s__Lachnoclostridium_sp_An138|t__SGB4774	0.00433038	0.0143091	-0.0237149308512581;0.0323756915406035	0.302631	0.762171	0	0	0.943536	0.00317625	0.890767	0.00789125	0.793945	-0.10869	0.188569	-0.00960047	0.731992	0	1	-0.0591324	0.66226	0.194942	0.166618	0	1	0.100145	0.123406	0.027002	0.722049
k__Bacteria|p__Firmicutes|c__Clostridia|o__Clostridia_unclassified|f__Clostridia_unclassified|g__GGB9494|s__GGB9494_SGB14891|t__SGB14891	-0.0249208	0.0142278	-0.0528067332317397;0.00296506046562991	-1.75156	0.0798488	0	0	0.647816	-0.0189643	0.412191	-0.0139314	0.644708	0.0554581	0.503217	-0.0399174	0.154301	0	1	0	1	-0.15542	0.271701	-0.109855	0.246837	-0.063042	0.332854	0.027002	0.722049
k__Bacteria|p__Firmicutes|c__Clostridia|o__Clostridiales|f__Lachnospiraceae|g__Lachnospiraceae_unclassified|s__Lachnospiraceae_unclassified_SGB4924|t__SGB4924_group	-0.034551	0.0249663	-0.0834840556636954;0.0143820643899832	-1.38391	0.166388	0.00222683	0.688001	0.722686	-0.152419	3.38288e-11	-0.0274737	0.363084	0.0717019	0.386515	-0.00444335	0.874059	-0.198679	0.276642	0.0294209	0.828061	-0.01345	0.924637	-0.0305496	0.748073	0.0415263	0.523782	0.0270066	0.722005
k__Bacteria|p__Firmicutes|c__Erysipelotrichia|o__Erysipelotrichales|f__Erysipelotrichaceae|g__Massilimicrobiota|s__Massilimicrobiota_timonensis|t__SGB6767	-0.0368795	0.0238335	-0.0835923478968622;0.00983337693832999	-1.54738	0.121772	0.00166676	0.251197	0.700423	-0.00376727	0.870606	-0.0192278	0.524472	-0.210655	0.0101932	-0.0194591	0.487548	0	1	-0.0591324	0.66226	-0.230267	0.101077	0	1	-0.0788554	0.225526	0.027002	0.722049
k__Bacteria|p__Firmicutes|c__Clostridia|o__Clostridiales|f__Lachnospiraceae|g__Mediterraneibacter|s__Mediterraneibacter_glycyrrhizinilyticus|t__SGB4606	0.0230708	0.0141125	-0.00458927884242577;0.0507308236416814	1.63477	0.102097	0	0	0.673604	0.0228501	0.323096	0.0554205	0.0663971	0.00503598	0.951563	-0.00430296	0.878007	-0.0533967	0.77185	-0.0591324	0.66226	0.0701551	0.621349	0.106661	0.260925	0.0148077	0.820231	0.0193239	0.799072
k__Bacteria|p__Firmicutes|c__Clostridia|o__Clostridiales|f__Ruminococcaceae|g__GGB9610|s__GGB9610_SGB15045|t__SGB15045	0.0236807	0.0143091	-0.00436457659104269;0.0517260458008189	1.65494	0.0979361	0	0	0.666399	0.0345691	0.13488	0.00606912	0.840793	0.00757755	0.927174	0.0348355	0.213856	0	1	-0.0591324	0.66226	0.203654	0.148132	0	1	-0.0132459	0.838918	-0.027002	0.722049
k__Bacteria|p__Firmicutes|c__Clostridia|o__Clostridia_unclassified|f__Clostridia_unclassified|g__Clostridia_unclassified|s__Clostridia_bacterium|t__SGB3991	-0.0206567	0.0144398	-0.0489581879338957;0.00764468821713495	-1.43055	0.152561	0	0	0.721796	-0.0258011	0.264523	-0.00476972	0.874559	-0.0440799	0.594766	-0.0136752	0.625658	-0.0514409	0.779998	0	1	-0.22268	0.11312	-0.106661	0.260925	0.00885502	0.891908	0	1
k__Bacteria|p__Firmicutes|c__Clostridia|o__Clostridiales|f__Lachnospiraceae|g__Lachnospiraceae_unclassified|s__Lachnospiraceae_bacterium|t__SGB4718	0.00507231	0.0144023	-0.0231556525492576;0.0333002716010099	0.352188	0.724697	0	0	0.933502	0.00428084	0.853155	0.0284488	0.346296	-0.0755683	0.361359	-0.0253476	0.365811	0	1	-0.0591324	0.66226	0.125007	0.377606	0.106661	0.260925	0.0592778	0.362582	0	1
k__Bacteria|p__Firmicutes|c__Clostridia|o__Clostridiales|f__Lachnospiraceae|g__Lachnospira|s__Lachnospira_SGB5077|t__SGB5077	-0.00749237	0.0193845	-0.0454852945041349;0.0305005593306055	-0.386513	0.699117	0.000802405	0.125192	0.92574	-0.0108443	0.639144	0.0275522	0.361714	-0.121508	0.141301	-0.00389192	0.889582	0.266686	0.141245	0.0174748	0.89737	0.205948	0.143529	-0.100022	0.291937	-0.0899625	0.166567	0.000825013	0.99133
k__Bacteria|p__Firmicutes|c__Clostridia|o__Clostridia_unclassified|f__Clostridia_unclassified|g__Clostridia_unclassified|s__Clostridia_unclassified_SGB71281|t__SGB71281	0.0257915	0.0280471	-0.029179812573995;0.080762731691568	0.919577	0.357794	0.00312628	0.379602	0.840394	0.00308952	0.893732	0.0736031	0.01471	-0.118451	0.151657	0.0159835	0.568542	-0.0514409	0.779998	0	1	0.318734	0.0216277	0.106661	0.260925	0.0408139	0.530935	-0.0469444	0.536138
k__Bacteria|p__Firmicutes|c__Clostridia|o__Clostridiales|f__Clostridiaceae|g__Massilioclostridium|s__Massilioclostridium_coli|t__SGB29305	-0.0052281	0.0223859	-0.0491035981842269;0.0386474043130151	-0.233544	0.815339	0.00129216	0.5767	0.959963	0.0546443	0.0180568	0.00345205	0.909034	-0.0597901	0.470407	-0.0822771	0.00328249	0.171438	0.348986	0	1	0.12779	0.367001	0	1	-0.00935086	0.885896	-0.027002	0.722049
k__Bacteria|p__Firmicutes|c__Clostridia|o__Clostridia_unclassified|f__Clostridia_unclassified|g__Candidatus_Parachristensenella|s__Candidatus_Parachristensenella_avicola|t__SGB58519	-0.00368068	0.0144398	-0.0319821149974708;0.0246207611535598	-0.254899	0.798801	0	0	0.956129	-0.0183285	0.42804	-0.033534	0.2669	-0.0093263	0.91043	0.0270791	0.333971	-0.0165234	0.928546	0	1	0.184583	0.190723	0.106661	0.260925	0.000152083	0.998138	0	1
k__Bacteria|p__Firmicutes|c__Clostridia|o__Clostridiales|f__Ruminococcaceae|g__Anaerotruncus|s__Anaerotruncus_colihominis|t__SGB14963	0.0201145	0.0255614	-0.0299849075153424;0.070213948011248	0.78691	0.431335	0.0022936	0.426542	0.858088	0.027786	0.229505	0.0811099	0.00716621	-0.105042	0.203923	-0.0155449	0.5792	-0.0514409	0.779998	0	1	0.219312	0.118806	-0.106661	0.260925	0.1061	0.102524	-0.025029	0.741611
k__Bacteria|p__Firmicutes|c__Clostridia|o__Clostridiales|f__Ruminococcaceae|g__Harryflintia|s__Harryflintia_acetispora|t__SGB14838	0.0196412	0.0141125	-0.00801880941645378;0.0473012930676534	1.39176	0.163995	0	0	0.722686	0.0191255	0.408226	0.0193783	0.52123	-0.0747185	0.366799	0.0169339	0.545771	-0.0514409	0.779998	-0.0591324	0.66226	0.23847	0.0891991	0.106661	0.260925	0.0253728	0.69696	0.0362573	0.632852
k__Bacteria|p__Firmicutes|c__Clostridia|o__Clostridiales|f__Ruminococcaceae|g__GGB9622|s__GGB9622_SGB15074|t__SGB15074	-0.00428149	0.0141876	-0.0320886968630238;0.0235257078666982	-0.301777	0.762822	0	0	0.944003	-0.00738214	0.749582	-0.00661796	0.826615	0.00614496	0.940914	-0.0169361	0.545718	-0.0514409	0.779998	0	1	0.125007	0.377606	0.106661	0.260925	-0.0021515	0.973661	0.027002	0.722049
k__Bacteria|p__Actinobacteria|c__Coriobacteriia|o__Eggerthellales|f__Eggerthellaceae|g__Eggerthellaceae_unclassified|s__Eggerthellaceae_bacterium|t__SGB14344	0.00506305	0.0141125	-0.0225970041282907;0.0327230983558165	0.358763	0.719773	0	0	0.931073	0.0246059	0.2873	0.0191794	0.525517	0.0449617	0.58741	-0.0147927	0.597697	-0.0514409	0.779998	-0.0591324	0.66226	-0.147683	0.296547	-0.106661	0.260925	-0.00502649	0.938515	-0.027002	0.722049
k__Bacteria|p__Firmicutes|c__Clostridia|o__Clostridia_unclassified|f__Clostridia_unclassified|g__Clostridia_unclassified|s__Clostridia_bacterium_12CBH8|t__SGB7259	-0.014406	0.0141125	-0.0420660607436437;0.0132540417404635	-1.0208	0.307351	0	0	0.805376	0.00428084	0.853155	-0.0246271	0.414936	0.103928	0.208787	-0.0454876	0.104488	-0.0514409	0.779998	-0.0591324	0.66226	-0.0568825	0.688908	-0.0785941	0.408044	0.00301125	0.963143	0.027002	0.722049
k__Bacteria|p__Firmicutes|c__Clostridia|o__Clostridia_unclassified|f__Clostridia_unclassified|g__Candidatus_Pseudobutyricicoccus|s__Candidatus_Pseudobutyricicoccus_lothianensis|t__SGB14975	-0.00882812	0.0141125	-0.0364881676737382;0.0188319348103689	-0.625552	0.531609	0	0	0.892748	0.0076351	0.741303	-0.0304576	0.313296	-0.00499547	0.951952	-0.0155532	0.578999	0.0514409	0.779998	0.00472594	0.972175	-0.20149	0.152576	0.106661	0.260925	-0.0553747	0.395095	0.027002	0.722049
k__Bacteria|p__Firmicutes|c__Clostridia|o__Clostridia_unclassified|f__Clostridia_unclassified|g__Clostridia_unclassified|s__Clostridia_unclassified_SGB15402|t__SGB15402	-0.0110678	0.0145248	-0.0395359761746995;0.0174002811788502	-0.761995	0.446063	0	0	0.865423	-0.00162869	0.943859	0.00105223	0.972218	-0.0592218	0.474643	-0.0417438	0.136294	0.0514409	0.779998	-0.0591324	0.66226	0.0630012	0.657423	0	1	0.0415263	0.523782	0	1
k__Bacteria|p__Firmicutes|c__Clostridia|o__Clostridiales|f__Lachnospiraceae|g__Lachnospiraceae_unclassified|s__Lachnospiraceae_bacterium|t__SGB4597	-0.0249152	0.0141125	-0.0525752689614879;0.0027448335226193	-1.76547	0.0774852	0	0	0.647816	0.00428084	0.853155	-0.0115549	0.702119	-0.0842526	0.308667	-0.080782	0.00389718	-0.0514409	0.779998	-0.0591324	0.66226	0.0391922	0.782759	0.106661	0.260925	-0.0415263	0.523782	-0.027002	0.722049
k__Bacteria|p__Firmicutes|c__CFGB3048|o__OFGB3048|f__FGB3048|g__GGB9559|s__GGB9559_SGB14969|t__SGB14969	0.0213818	0.0299512	-0.0373216090644035;0.0800851167570653	0.713885	0.475298	0.00410004	0.400781	0.867476	-0.00153092	0.947224	-0.0164168	0.586851	0.00474665	0.954343	-0.0420874	0.133095	0.0432819	0.814225	0.294549	0.0263692	-0.199263	0.157248	0.117814	0.214043	0.0516902	0.427339	0.141107	0.0618001
k__Bacteria|p__Firmicutes|c__Clostridia|o__Clostridia_unclassified|f__Clostridia_unclassified|g__Clostridia_unclassified|s__Clostridia_bacterium_UC5_1_1D1|t__SGB14995	0.00324682	0.0184278	-0.0328710405151977;0.0393646754581288	0.176191	0.860144	0.00056618	0.175341	0.971858	0.0212917	0.357202	0.0253914	0.400601	-0.149731	0.0693579	-0.0374436	0.181498	-0.0514409	0.779998	0.133452	0.322593	0.203255	0.148945	0	1	0.0165255	0.799794	0.0147405	0.846046
k__Bacteria|p__Firmicutes|c__Clostridia|o__Clostridiales|f__Ruminococcaceae|g__Pseudoflavonifractor|s__Pseudoflavonifractor_SGB15156|t__SGB15156_group	-0.0115774	0.0153166	-0.0415973501662979;0.0184425899401947	-0.755872	0.449726	0.00011378	0.051555	0.866026	-0.00250416	0.913778	-0.0466553	0.122334	-0.00377001	0.96373	-0.0291477	0.298349	0	1	-0.0591324	0.66226	0.0095679	0.946351	0	1	0.134945	0.0375032	0.027002	0.722049
k__Bacteria|p__Firmicutes|c__Clostridia|o__Clostridiales|f__Ruminococcaceae|g__Neglecta|s__Neglecta_timonensis|t__SGB14851	0.00141952	0.0213687	-0.0404624110932767;0.0433014569107085	0.0664299	0.947036	0.00123344	0.460262	0.98896	-0.0326618	0.157774	0.0654323	0.0301575	-0.07949	0.336908	-0.0619128	0.0270585	-0.0514409	0.779998	-0.0591324	0.66226	0.0414912	0.770354	0.106661	0.260925	0.108786	0.0940691	0.027002	0.722049
k__Bacteria|p__Actinobacteria|c__Coriobacteriia|o__Eggerthellales|f__Eggerthellaceae|g__GGB45432|s__GGB45432_SGB63101|t__SGB63101	0.0282515	0.0243853	-0.0195428085306331;0.0760458112924377	1.15855	0.246641	0.00198964	0.431675	0.763822	0.0017738	0.938866	0.0218455	0.469597	0.133868	0.104832	-0.0457998	0.102127	0	1	-0.0591324	0.66226	-0.0808632	0.568987	0.106661	0.260925	0.134936	0.037516	0.122969	0.104009
k__Bacteria|p__Firmicutes|c__Clostridia|o__Clostridia_unclassified|f__Clostridia_unclassified|g__Candidatus_Pseudoruminococcus|s__Candidatus_Pseudoruminococcus_merdavium|t__SGB59562	0.00987895	0.0165369	-0.0225328230361056;0.0422907245733385	0.597387	0.550249	0.00029517	0.226272	0.901067	0.0448427	0.0523959	-0.00112065	0.970412	0.0835611	0.312668	-0.0528384	0.0592722	-0.0514409	0.779998	0	1	0.109708	0.439116	0.106661	0.260925	0.0441211	0.498152	-0.027002	0.722049
k__Bacteria|p__Firmicutes|c__Clostridia|o__Clostridiales|f__Ruminococcaceae|g__GGB9642|s__GGB9642_SGB15119|t__SGB15119	-0.0303573	0.0279849	-0.0852066063105763;0.0244920842889397	-1.08477	0.278022	0.00328957	0.722631	0.791074	-0.138111	1.97022e-09	0.0506614	0.09337	0.0690287	0.404509	-0.0467605	0.0951265	-0.234143	0.198206	0.144198	0.284818	-0.00373968	0.979018	-0.0379836	0.689608	-0.0809267	0.213536	0.0339431	0.654725
k__Bacteria|p__Firmicutes|c__Clostridia|o__Clostridiales|f__Clostridiaceae|g__Hungatella|s__Hungatella_hathewayi|t__SGB4741	-0.00217819	0.0202987	-0.0419629688623153;0.0376065944152519	-0.107307	0.914546	0.0009913	0.174309	0.983945	0.00504881	0.827195	-0.00548519	0.855934	-0.131848	0.110226	-0.0279413	0.318804	0.0427124	0.816628	-0.0591324	0.66226	0.0296844	0.8346	-0.106661	0.260925	0.071352	0.272932	0.162738	0.0309603
k__Bacteria|p__Firmicutes|c__Clostridia|o__Clostridia_unclassified|f__Clostridia_unclassified|g__Clostridia_unclassified|s__Clostridia_unclassified_SGB14844|t__SGB14844	0.00485557	0.014152	-0.022881928532997;0.0325930705412391	0.3431	0.731523	0	0	0.935142	0.0332168	0.150828	0.0106901	0.723464	-0.0849378	0.304735	-0.0436164	0.119559	0	1	-0.0591324	0.66226	0.0955186	0.500841	0.106661	0.260925	0.0415263	0.523782	-0.027002	0.722049
k__Bacteria|p__Firmicutes|c__Clostridia|o__Clostridiales|f__Ruminococcaceae|g__Ruminococcaceae_unclassified|s__Ruminococcaceae_bacterium|t__SGB15275	-0.00619163	0.0144533	-0.0345196560716107;0.0221364043982323	-0.428387	0.668369	0	0	0.923331	-0.00376727	0.870606	0.0173947	0.564764	0.0161793	0.845263	-0.04474	0.110318	-0.0514409	0.779998	-0.0591324	0.66226	0.21519	0.126058	0.106661	0.260925	0	1	-0.027002	0.722049
k__Bacteria|p__Firmicutes|c__Clostridia|o__Clostridia_unclassified|f__Clostridia_unclassified|g__Clostridia_unclassified|s__Clostridia_unclassified_SGB20608|t__SGB20608	-0.014576	0.0143194	-0.042641400035147;0.0134894615990659	-1.01792	0.308716	0	0	0.805376	-0.0483981	0.0362739	0.0241009	0.424977	0	1	0.0147927	0.597697	0.114847	0.531911	0.00472594	0.972175	-0.0670493	0.636908	-0.058093	0.541122	-0.0415263	0.523782	-0.0579483	0.44493
k__Bacteria|p__Firmicutes|c__Clostridia|o__Clostridia_unclassified|f__Clostridia_unclassified|g__Candidatus_Paralachnospira|s__Candidatus_Paralachnospira_caecorum|t__SGB59817	0.0306491	0.0141125	0.00298903438875103;0.0583091368728582	2.17176	0.0298735	0	0	0.478531	0.00762242	0.741717	0.0272595	0.366838	0.0374292	0.65154	0.0531579	0.05775	-0.0514409	0.779998	-0.0591324	0.66226	0.0148846	0.916626	0.106661	0.260925	0.103686	0.110625	0.027002	0.722049
k__Bacteria|p__Firmicutes|c__Clostridia|o__Clostridia_unclassified|f__Clostridia_unclassified|g__Clostridia_unclassified|s__Clostridia_bacterium|t__SGB15403	-0.00480296	0.0141125	-0.0324630120306534;0.0228570904534537	-0.340333	0.733606	0	0	0.935142	0.0223746	0.33327	-0.0224893	0.456604	-0.00199325	0.980819	-0.0336534	0.229819	-0.0514409	0.779998	-0.0829843	0.539562	0.0296936	0.83455	-0.106661	0.260925	0.0564132	0.386277	0.027002	0.722049
k__Bacteria|p__Firmicutes|c__Clostridia|o__Clostridiales|f__Eubacteriaceae|g__Eubacteriaceae_unclassified|s__Eubacteriaceae_bacterium|t__SGB4546	-0.0251148	0.0271863	-0.0783989803317025;0.0281693963846277	-0.923803	0.355589	0.00298727	0.322311	0.839432	-0.0222269	0.336474	-0.0563388	0.0620135	0.0118694	0.886153	0.002585	0.926529	-0.14534	0.428078	0.193607	0.149345	-0.270746	0.0526977	0.0494389	0.60309	-0.139926	0.0309452	0.0589329	0.437221
k__Bacteria|p__Firmicutes|c__Bacilli|o__Lactobacillales|f__Enterococcaceae|g__GGB33516|s__GGB33516_SGB54347|t__SGB54347	-0.018074	0.0141125	-0.0457340909686684;0.00958601151543878	-1.28071	0.200296	0	0	0.738099	-0.0597509	0.00971554	0.0085	0.778449	0.0111886	0.892643	0.0218078	0.436556	-0.0165234	0.928546	-0.0829843	0.539562	0.101043	0.476291	-0.109855	0.246837	0.000144265	0.998234	-0.0327861	0.665773
k__Bacteria|p__Firmicutes|c__Clostridia|o__Clostridiales|f__Clostridiales_unclassified|g__Lawsonibacter|s__Lawsonibacter_sp_NSJ_52|t__SGB15125	-0.000215487	0.0452383	-0.0888810032037921;0.0884500294595362	-0.00476337	0.996199	0.00964925	0.739757	0.999325	0.0241853	0.295622	0.0107982	0.720782	-0.168936	0.0401533	-0.066933	0.0168341	0	1	-0.0591324	0.66226	-0.0244221	0.863612	0	1	0.220173	0.00062558	0	1
k__Bacteria|p__Firmicutes|c__Clostridia|o__Clostridiales|f__Clostridiales_unclassified|g__Clostridiales_unclassified|s__Clostridiales_bacterium_UBA1390|t__SGB4436	-0.0213403	0.014152	-0.0490777881379633;0.00639721093627279	-1.50793	0.131573	0	0	0.711813	0.00535867	0.816772	-0.037858	0.21003	-0.0457257	0.581069	-0.0544948	0.0517286	0	1	-0.0591324	0.66226	0.122856	0.385928	0.106661	0.260925	-0.0439003	0.500307	-0.0196806	0.795444
k__Bacteria|p__Firmicutes|c__Clostridia|o__Clostridiales|f__Ruminococcaceae|g__Hydrogeniiclostidium|s__Hydrogeniiclostidium_mannosilyticum|t__SGB14890	-0.0046866	0.0141125	-0.0323466502336458;0.0229734522504613	-0.332088	0.739823	0	0	0.938901	-0.00623481	0.787482	0.0107687	0.721515	-0.0542776	0.512361	-0.0172209	0.538984	0.171438	0.348986	-0.0591324	0.66226	-0.000595656	0.996658	-0.106661	0.260925	0.0892048	0.170181	-0.0284429	0.707876
k__Bacteria|p__Firmicutes|c__CFGB3608|o__OFGB3608|f__FGB3608|g__GGB58158|s__GGB58158_SGB79798|t__SGB79798	-0.00256741	0.0143091	-0.0306127253304931;0.0254778970613685	-0.179425	0.857604	0	0	0.971858	-0.0131202	0.570502	0.0343583	0.255314	-0.0898226	0.277663	-0.00817716	0.770515	0	1	-0.0591324	0.66226	-0.0606286	0.669565	0	1	-0.00368941	0.95485	0.027002	0.722049
k__Bacteria|p__Firmicutes|c__Clostridia|o__Clostridia_unclassified|f__Clostridia_unclassified|g__Candidatus_Pseudolachnospira|s__Candidatus_Pseudolachnospira_avium|t__SGB59819	-0.00968608	0.0147651	-0.0386250948131929;0.0192529319939542	-0.656013	0.511816	0	0	0.888902	-0.0059857	0.795782	0.00841104	0.780708	-0.0116982	0.887784	-0.027086	0.333849	0	1	-0.0591324	0.66226	0.174788	0.215723	-0.106661	0.260925	0	1	0	1
k__Bacteria|p__Firmicutes|c__Clostridia|o__Clostridia_unclassified|f__Clostridia_unclassified|g__Clostridia_unclassified|s__Clostridia_bacterium|t__SGB13971	-0.00244087	0.0141876	-0.0302480715643634;0.0253663331653586	-0.172042	0.863404	0	0	0.971882	-0.00428084	0.853155	0.0155915	0.605795	-0.0449617	0.58741	0.0147927	0.597697	-0.0514409	0.779998	0	1	-0.125007	0.377606	-0.106661	0.260925	-0.0415263	0.523782	-0.027002	0.722049
k__Bacteria|p__Firmicutes|c__Clostridia|o__Clostridiales|f__Lachnospiraceae|g__Lachnospiraceae_unclassified|s__Lachnospiraceae_bacterium|t__SGB5200	-0.00871055	0.014152	-0.0364480463429219;0.0190269527313142	-0.615497	0.538226	0	0	0.895484	0.00465174	0.840596	0.000158329	0.995819	-0.0478558	0.563563	-0.0270844	0.333876	0	1	-0.0591324	0.66226	0.0329946	0.81646	0.106661	0.260925	-0.0711291	0.274437	-0.0259819	0.732142
k__Bacteria|p__Bacteroidetes|c__Bacteroidia|o__Bacteroidales|f__Prevotellaceae|g__Prevotella|s__Prevotella_copri_clade_C|t__SGB1644	-0.0117195	0.0141125	-0.0393795425259897;0.0159405599581174	-0.830432	0.406295	0	0	0.853107	-0.0180739	0.434487	-0.00263265	0.930563	-0.0429064	0.60462	-0.0225543	0.421016	0.135318	0.460899	0.0919074	0.496699	-0.0358507	0.800884	-0.103532	0.275248	0.0241923	0.710411	0.0658566	0.385201
k__Bacteria|p__Verrucomicrobia|c__Opitutae|o__Opitutales|f__Opitutales_unclassified|g__Opitutales_unclassified|s__Opitutales_bacterium|t__SGB8772	-0.0189284	0.0143799	-0.0471125003491279;0.00925580008830972	-1.3163	0.188072	0	0	0.725878	-0.0239846	0.299649	-0.014063	0.641584	-0.0238176	0.773862	-0.0147927	0.597697	0	1	-0.0591324	0.66226	0	1	0	1	-0.045329	0.486452	0.027002	0.722049
k__Bacteria|p__Proteobacteria|c__Alphaproteobacteria|o__Alphaproteobacteria_unclassified|f__Alphaproteobacteria_unclassified|g__GGB6612|s__GGB6612_SGB9346|t__SGB9346	-0.00642859	0.0163381	-0.0384506030864201;0.0255934246529864	-0.393473	0.69397	0.000274577	0.1184	0.924734	0.026689	0.248429	-0.015817	0.600592	0.032902	0.691392	-0.0266718	0.341296	0	1	-0.126046	0.350396	-0.195325	0.16577	0.106661	0.260925	0.00601559	0.926448	-0.120091	0.112423
k__Bacteria|p__Firmicutes|c__Clostridia|o__Clostridia_unclassified|f__Clostridia_unclassified|g__Clostridia_unclassified|s__Clostridia_unclassified_SGB6376|t__SGB6376	-0.0276649	0.0143606	-0.0558112788627744;0.000481410138297857	-1.92644	0.0540493	0	0	0.596149	-0.0201924	0.382576	-0.057734	0.0558132	-0.116019	0.160301	-0.0163001	0.560907	-0.0317787	0.863049	0.0449877	0.739741	-0.227569	0.105241	0.0234549	0.805242	0.0485733	0.455769	0	1
k__Bacteria|p__Firmicutes|c__Clostridia|o__Clostridiales|f__Clostridiaceae|g__GGB4491|s__GGB4491_SGB6188|t__SGB6188	-0.0212168	0.0149256	-0.0504705033732055;0.00803684202571095	-1.4215	0.15517	9.48395e-05	0.0699358	0.72217	-0.0551547	0.0170064	0.04232	0.16111	-0.0335557	0.685581	-0.0421885	0.132165	-0.0514409	0.779998	0.0172325	0.898785	-0.164876	0.24327	0.0460255	0.628368	0.0411113	0.527943	-0.0168585	0.824261
k__Bacteria|p__Planctomycetes|c__Planctomycetia|o__Pirellulales|f__Pirellulaceae|g__GGB6601|s__GGB6601_SGB9333|t__SGB9333	0.0212593	0.0179224	-0.0138678842515187;0.0563864676714229	1.18619	0.235548	0.000510268	0.226147	0.750441	-0.00765907	0.74052	0.0262867	0.384193	0.101399	0.220138	0.0704134	0.0119065	-0.0514409	0.779998	-0.0591324	0.66226	0	1	0.106661	0.260925	-0.005318	0.934957	-0.116112	0.124919
k__Bacteria|p__Firmicutes|c__Clostridia|o__Clostridia_unclassified|f__Clostridia_unclassified|g__GGB4546|s__GGB4546_SGB6267|t__SGB6267	-0.0248937	0.0199388	-0.0639730291098223;0.0141855811557494	-1.24851	0.211845	0.000762315	0.469598	0.742924	-0.0849121	0.000235054	0.0263393	0.383243	-0.018357	0.82475	0.0147927	0.597697	0.114847	0.531911	0	1	-0.0691322	0.626455	-0.114876	0.225768	-0.0415263	0.523782	0	1
k__Bacteria|p__Bacteroidetes|c__Bacteroidia|o__Bacteroidales|f__Tannerellaceae|g__Parabacteroides|s__Parabacteroides_faecis|t__SGB1940	-0.00698901	0.0168311	-0.0399773170392563;0.0259992938194238	-0.415244	0.677963	0.000339552	0.122401	0.923445	0.0194193	0.401062	-0.0339522	0.260977	-0.10345	0.210897	0.0147927	0.597697	-0.0514409	0.779998	0.229237	0.0866161	0	1	-0.106661	0.260925	-0.0684012	0.29331	-0.0201551	0.790624
k__Bacteria|p__Firmicutes|c__Clostridia|o__Clostridiales|f__Ruminococcaceae|g__Ruminococcaceae_unclassified|s__Ruminococcaceae_bacterium|t__SGB4419	-0.0242604	0.0141125	-0.0519204713647434;0.00339963111936376	-1.71907	0.0856017	0	0	0.650335	-0.0499058	0.0308384	0.0170848	0.571721	-0.00283903	0.972682	-0.0453051	0.105888	-0.126363	0.491322	0.0683244	0.613675	-0.0912999	0.520017	0.0262925	0.782234	0.0063797	0.92201	0.0626736	0.408634
k__Bacteria|p__Proteobacteria|c__Betaproteobacteria|o__Burkholderiales|f__Sutterellaceae|g__Mesosutterella|s__Mesosutterella_multiformis|t__SGB9272_group	0.000874245	0.014152	-0.0268632548319342;0.0286117442423019	0.0617751	0.950742	0	0	0.98953	0.0232588	0.314516	-0.0263853	0.382411	0.00849468	0.918388	-0.0147185	0.599535	0	1	-0.0829843	0.539562	-0.122381	0.387781	-0.031418	0.741162	0.0919222	0.157486	-0.00328691	0.965467
k__Bacteria|p__Lentisphaerae|c__Lentisphaeria|o__Lentisphaeria_unclassified|f__Lentisphaeria_unclassified|g__Lentisphaeria_unclassified|s__Lentisphaeria_unclassified_SGB9206|t__SGB9206	-0.0103573	0.0141805	-0.0381505532121663;0.01743588631001	-0.730394	0.465149	0	0	0.86616	-0.0381127	0.0992499	-0.0122356	0.685484	0.0741562	0.370426	0.0147927	0.597697	-0.0514409	0.779998	-0.0591324	0.66226	0	1	0.106661	0.260925	-0.0415263	0.523782	0.0362573	0.632852
k__Bacteria|p__Firmicutes|c__Clostridia|o__Clostridiales|f__Ruminococcaceae|g__GGB9633|s__GGB9633_SGB15090|t__SGB15090	0.00809218	0.0342273	-0.0589921863545971;0.0751765547550252	0.236425	0.813103	0.0061907	0.675183	0.959963	-0.109959	1.85352e-06	0.00945405	0.754341	0.0426924	0.606425	-0.0240145	0.391571	0.118191	0.519961	0.235006	0.078779	-0.045362	0.749598	0.233281	0.0129489	-0.0726104	0.264542	0.0354531	0.640418
k__Bacteria|p__Firmicutes|c__Clostridia|o__Clostridia_unclassified|f__Clostridia_unclassified|g__Clostridia_unclassified|s__Clostridia_bacterium|t__SGB4133	0.0195213	0.0141125	-0.00813876700373729;0.0471813354803699	1.38326	0.166585	0	0	0.722686	0.00503143	0.827781	0.00284222	0.925051	0.0609672	0.461698	0.046379	0.0978586	-0.0514409	0.779998	0.0634472	0.639265	-0.090192	0.525113	-0.106661	0.260925	0.0502908	0.439975	0.115963	0.125408
k__Bacteria|p__Firmicutes|c__Erysipelotrichia|o__Erysipelotrichales|f__Erysipelotrichaceae|g__Faecalitalea|s__Faecalitalea_cylindroides|t__SGB6790	-0.018884	0.0141125	-0.0465440843614496;0.00877601812265756	-1.3381	0.180863	0	0	0.725878	0.0128757	0.577706	-0.024903	0.409726	-0.0269344	0.745228	-0.0357402	0.202192	-0.0514409	0.779998	-0.0591324	0.66226	-0.0702795	0.620729	-0.106661	0.260925	-0.0768637	0.237499	-0.027002	0.722049
k__Bacteria|p__Firmicutes|c__Clostridia|o__Clostridiales|f__Lachnospiraceae|g__Lachnospiraceae_unclassified|s__Lachnospiraceae_unclassified_SGB4882|t__SGB4882	-0.0238578	0.0141125	-0.0515178690753478;0.00380223340875933	-1.69054	0.0909244	0	0	0.655932	-0.0318133	0.168858	0.00577466	0.848421	0.023675	0.77518	-0.049801	0.0754687	0.0466603	0.800008	-0.0301119	0.824086	-0.146297	0.301151	0.0159395	0.866936	0.0376351	0.563438	-0.057535	0.448189
k__Bacteria|p__Firmicutes|c__Clostridia|o__Clostridia_unclassified|f__Clostridia_unclassified|g__Clostridia_unclassified|s__Clostridia_bacterium|t__SGB3574	-0.0029894	0.0141125	-0.0306494514304554;0.0246706510536517	-0.211826	0.832243	0	0	0.964257	0.00525512	0.820252	0.00196617	0.948113	-0.0572794	0.489279	-0.023527	0.401259	0.171438	0.348986	0.0591324	0.66226	0.0814956	0.56596	0.09734	0.30513	0.00696489	0.914882	-0.0753896	0.320038
k__Bacteria|p__Verrucomicrobia|c__Verrucomicrobiae|o__Verrucomicrobiales|f__Akkermansiaceae|g__Akkermansia|s__Akkermansia_muciniphila|t__SGB9228	-0.00437244	0.0143091	-0.0324177479460175;0.0236728744458441	-0.30557	0.759932	0	0	0.943274	-0.0017988	0.938006	-0.0431699	0.152856	0.0718649	0.385433	0.0190482	0.49679	0	1	-0.0591324	0.66226	-0.177699	0.208065	0	1	0.0146362	0.822277	0.0175359	0.817321
k__Bacteria|p__Firmicutes|c__Clostridia|o__Clostridiales|f__Clostridiaceae|g__Clostridium|s__Clostridium_sp_AT4|t__SGB4753	0.0366914	0.0187313	-2.1219712859101e-05;0.0734039572799634	1.95883	0.0501326	0.000589129	0.278076	0.579384	0.0863532	0.000183529	0.0203675	0.500184	-0.0739695	0.371635	0.02725	0.330929	-0.156622	0.392735	0	1	0.165846	0.240473	0	1	0.0394156	0.545115	-0.0480486	0.526583
k__Bacteria|p__Firmicutes|c__Clostridia|o__Clostridiales|f__Clostridiales_unclassified|g__Clostridiales_unclassified|s__Clostridiales_bacterium|t__SGB15158	0.0193213	0.0143459	-0.00879611418473897;0.0474386187739921	1.34682	0.178039	0	0	0.725654	0.049064	0.0337802	0.00560751	0.852758	-0.0814985	0.324803	0.0127406	0.649469	-0.0514409	0.779998	0	1	0.0439353	0.757229	0	1	-0.00933111	0.886135	-0.0400668	0.597536
k__Bacteria|p__Proteobacteria|c__Deltaproteobacteria|o__Desulfovibrionales|f__Desulfovibrionaceae|g__Desulfovibrio|s__Desulfovibrio_fairfieldensis|t__SGB15470	0.0195216	0.0263371	-0.0320981342975945;0.0711413663670717	0.741221	0.458559	0.0026826	0.51703	0.86616	0.00717763	0.756296	-0.0171796	0.569588	0.023051	0.780954	0.0976865	0.000477602	-0.0514409	0.779998	-0.0591324	0.66226	0.194191	0.168286	0.190208	0.0436892	-0.0760036	0.242804	-0.0807114	0.286971
k__Bacteria|p__Firmicutes|c__Clostridia|o__Clostridiales|f__Ruminococcaceae|g__Ruminococcaceae_unclassified|s__Ruminococcaceae_bacterium|t__SGB53821	0.0363554	0.0193942	-0.00165662826367182;0.0743673693990437	1.87455	0.0608553	0.000804331	0.444946	0.618939	0.117597	3.35653e-07	0.0240919	0.425152	-0.0301518	0.716029	0.0151836	0.588052	-0.0514409	0.779998	-0.0591324	0.66226	-0.0589644	0.678133	-0.0785941	0.408044	0.0401603	0.537539	-0.027002	0.722049
k__Bacteria|p__Firmicutes|c__Clostridia|o__Clostridiales|f__Ruminococcaceae|g__GGB9608|s__GGB9608_SGB15041|t__SGB15041	-0.0389761	0.0141125	-0.0666361217961236;-0.0113160193120165	-2.76181	0.00574826	0	0	0.23931	-0.0707921	0.00217875	-0.0219213	0.468057	0.088201	0.286464	-0.0156885	0.575701	0.103664	0.572813	-0.0775745	0.566398	-0.0701954	0.621148	-0.026468	0.780817	-0.0531634	0.414268	-0.0703769	0.353358
k__Bacteria|p__Firmicutes|c__Clostridia|o__Clostridiales|f__Lachnospiraceae|g__Lachnospiraceae_unclassified|s__Lachnospiraceae_bacterium|t__SGB4750	0.055056	0.0148733	0.0259048493461044;0.0842071044741648	3.70167	0.000214189	8.8445e-05	0.0743341	0.0402747	0.0953148	3.6188e-05	0.0494365	0.101576	0.0685195	0.407993	0.0293896	0.294355	-0.046438	0.800941	0.0974135	0.471161	0.109356	0.440593	0.122682	0.195585	-0.0239465	0.713223	-0.0825246	0.276247
k__Bacteria|p__Firmicutes|c__Erysipelotrichia|o__Erysipelotrichales|f__Erysipelotrichaceae|g__Amedibacillus|s__Amedibacillus_dolichus|t__SGB4035	-0.00907039	0.022825	-0.0538065088211517;0.035665720154198	-0.397389	0.691081	0.00136141	0.522085	0.924734	0.0650436	0.00487312	0.0174055	0.564522	-0.12837	0.120017	-0.0379972	0.175122	0	1	-0.0591324	0.66226	-0.0259003	0.855443	-0.106661	0.260925	-0.0669956	0.303365	0	1
k__Bacteria|p__Firmicutes|c__Clostridia|o__Clostridiales|f__Lachnospiraceae|g__Enterocloster|s__Enterocloster_bolteae|t__SGB4758_group	0.0566467	0.0436632	-0.0289316201538607;0.142224921337576	1.29735	0.194509	0.0117373	0.587426	0.733372	0.0476512	0.0392559	0.0428837	0.155599	-0.164146	0.0462414	0.0444938	0.112293	0	1	-0.0674092	0.618443	0.121831	0.389934	0.338481	0.000249614	0.0200498	0.758303	0.141054	0.0618975
k__Bacteria|p__Firmicutes|c__Bacilli|o__Lactobacillales|f__Streptococcaceae|g__Streptococcus|s__Streptococcus_thermophilus|t__SGB8002	0.0273351	0.0258995	-0.0234270234296151;0.0780972411514243	1.05543	0.291229	0.00253232	0.443795	0.799772	0.045865	0.0472405	0.0265717	0.379059	-0.107335	0.194167	-0.0399687	0.153771	0.0919762	0.617019	-0.0591324	0.66226	0.208126	0.139256	0.0946603	0.318697	0.0114343	0.860707	0.189807	0.0116528
k__Bacteria|p__Firmicutes|c__Clostridia|o__Clostridia_unclassified|f__Clostridia_unclassified|g__Candidatus_Neochristensenella|s__Candidatus_Neochristensenella_gallicola|t__SGB14138	0.0271046	0.0200996	-0.0122898919306681;0.066499084838222	1.34851	0.177493	0.000887939	0.417646	0.725654	0.0189348	0.412919	-0.0126233	0.676074	-0.0684345	0.408576	0.102611	0.000242531	0	1	-0.0591324	0.66226	0	1	0.106661	0.260925	0.0229225	0.724981	-0.027002	0.722049
k__Bacteria|p__Firmicutes|c__Clostridia|o__Clostridiales|f__Lachnospiraceae|g__Blautia|s__Blautia_caecimuris|t__SGB4862	0.0246244	0.0141876	-0.00318284561478056;0.0524315591149414	1.73562	0.0826303	0	0	0.648707	0.0325775	0.15885	0.062543	0.0382569	-0.141328	0.0866904	0.00307842	0.912557	-0.0514409	0.779998	0	1	0.0456619	0.747997	0.106661	0.260925	0.00745737	0.908888	-0.027002	0.722049
k__Bacteria|p__Verrucomicrobia|c__CFGB2165|o__OFGB2165|f__FGB2165|g__GGB6133|s__GGB6133_SGB8780|t__SGB8780	0.008618	0.0143091	-0.019427309607948;0.0366633127839136	0.602274	0.546992	0	0	0.898955	-0.000227321	0.992158	0.0548584	0.0692042	0.00546387	0.947453	-0.0147927	0.597697	0	1	-0.013098	0.922984	0.125007	0.377606	0	1	0.0397277	0.541933	-0.0822739	0.277713
k__Bacteria|p__Firmicutes|c__Clostridia|o__Clostridiales|f__Lachnospiraceae|g__Lachnospiraceae_unclassified|s__Lachnospiraceae_bacterium|t__SGB4746	0.00775297	0.0185738	-0.0286510937363367;0.0441570239175019	0.417413	0.676376	0.000632257	0.237151	0.923445	0.0367202	0.112234	-0.0256829	0.395213	-0.147263	0.0741279	0.0497511	0.0757622	0	1	-0.0591324	0.66226	0.0510211	0.719571	-0.106661	0.260925	0.0386222	0.553243	-0.027002	0.722049
k__Bacteria|p__Firmicutes|c__CFGB1425|o__OFGB1425|f__FGB1425|g__GGB3491|s__GGB3491_SGB4665|t__SGB4665	-0.0253509	0.0141125	-0.0530109692749454;0.00230913320916175	-1.79634	0.0724403	0	0	0.639296	-0.035886	0.120633	-0.0368192	0.222819	0.0715263	0.387681	-0.0175868	0.530394	-0.0564787	0.759061	0.0202568	0.881141	-0.147683	0.296547	-0.0288082	0.761992	0.00432401	0.947095	0.0110018	0.884778
k__Bacteria|p__Firmicutes|c__Clostridia|o__Clostridiales|f__Lachnospiraceae|g__Coprococcus|s__Coprococcus_sp_AF21_14LB|t__SGB25437	-0.00997088	0.014152	-0.0377083778337383;0.0177666212404979	-0.704554	0.481088	0	0	0.871909	0.00428084	0.853155	-0.00455532	0.880154	-0.0197408	0.811777	-0.0406989	0.146387	0	1	-0.0591324	0.66226	0.170872	0.226334	-0.106661	0.260925	0.0157323	0.809214	0.027002	0.722049
k__Bacteria|p__Firmicutes|c__Clostridia|o__Clostridiales|f__Christensenellaceae|g__Christensenella|s__Christensenella_massiliensis|t__SGB29339	0.00298616	0.0178575	-0.032013905631492;0.0379862271884065	0.167222	0.867196	0.000473639	0.226895	0.973329	-0.00573033	0.804314	0.0343548	0.255363	0.118641	0.150997	-0.0572762	0.0408712	-0.0514409	0.779998	-0.0591324	0.66226	0.00321155	0.98198	0	1	0.102596	0.114442	0.0147405	0.846046
k__Bacteria|p__Bacteroidetes|c__Bacteroidia|o__Bacteroidales|f__Tannerellaceae|g__Parabacteroides|s__Parabacteroides_distasonis|t__SGB27780	0.0016524	0.0146427	-0.0270467360201084;0.0303515356942259	0.112848	0.910151	0	0	0.981899	0.00428084	0.853155	-0.0116185	0.70056	0.0449617	0.58741	0.0147927	0.597697	0	1	-0.0591324	0.66226	0	1	0	1	-0.0415263	0.523782	0	1
k__Bacteria|p__Bacteroidetes|c__Bacteroidia|o__Bacteroidales|f__Bacteroidaceae|g__Bacteroides|s__Bacteroides_faecis|t__SGB1860	0.0109612	0.0141125	-0.0166988638046572;0.0386212386794499	0.776699	0.437336	0	0	0.859473	0.00254094	0.912517	0.0340656	0.259388	-0.119161	0.149203	0.0288099	0.303986	0.0427124	0.816628	-0.0591324	0.66226	-0.00610658	0.965744	-0.0566102	0.551514	-0.011167	0.863931	0.027002	0.722049
k__Bacteria|p__Firmicutes|c__Clostridia|o__Clostridiales|f__Lachnospiraceae|g__Enterocloster|s__Enterocloster_aldensis|t__SGB4762	0.0342517	0.0154211	0.00402687179097802;0.0644764793190517	2.22109	0.0263448	0.00013257	0.0522937	0.455119	0.0225079	0.330399	0.0750893	0.0128163	-0.139779	0.0902359	0.0537064	0.0552126	-0.0165234	0.928546	-0.0591324	0.66226	0.0579779	0.683231	0	1	-0.0273807	0.674298	0.0408759	0.59015
k__Bacteria|p__Firmicutes|c__Clostridia|o__Clostridiales|f__Clostridiaceae|g__Clostridium|s__Clostridium_neonatale|t__SGB6169	-0.0020515	0.0141125	-0.0297115495656544;0.0256085529184528	-0.145367	0.884421	0	0	0.977524	0.0196	0.396695	-0.0161808	0.592239	-0.050294	0.543838	0.00158517	0.954907	-0.0514409	0.779998	-0.139451	0.30113	-0.135418	0.338872	-0.0118512	0.900862	0.032449	0.618423	-0.0862018	0.255339
k__Bacteria|p__Bacteroidetes|c__Bacteroidia|o__Bacteroidales|f__Odoribacteraceae|g__Odoribacter|s__Odoribacter_sp_AF15_53|t__SGB1781	0.023466	0.016498	-0.00886941783522136;0.0558014234645429	1.42236	0.154923	0	0	0.72217	0.00428084	0.853155	0.0582264	0.0537522	0.0537058	0.516821	0	1	0	1	-0.0591324	0.66226	0	1	0.106661	0.260925	0.0120392	0.853419	-0.027002	0.722049
k__Bacteria|p__Firmicutes|c__Clostridia|o__Clostridiales|f__Clostridiales_unclassified|g__Clostridiales_unclassified|s__Clostridiales_bacterium_Choco116|t__SGB15149	-0.00692966	0.0252155	-0.0563510491017431;0.0424917230104396	-0.274818	0.783456	0.00223968	0.381064	0.950152	0.0264827	0.252106	-0.0435629	0.14915	-0.204998	0.012464	-0.00791739	0.777611	0	1	-0.0591324	0.66226	0.0939516	0.507921	0.106661	0.260925	0.0736562	0.257705	-0.027002	0.722049
k__Bacteria|p__Firmicutes|c__Clostridia|o__Clostridia_unclassified|f__Clostridia_unclassified|g__Clostridia_unclassified|s__Clostridia_bacterium|t__SGB14252	-0.03934	0.021547	-0.081571292042288;0.00289137966672595	-1.82577	0.0678842	0.00127606	0.47405	0.630714	-0.117425	3.49249e-07	-0.0394316	0.19168	0.101722	0.218663	-0.0141163	0.614555	0.0165378	0.928484	0.0875717	0.517302	0.034568	0.80787	0.0774467	0.414942	-0.0454556	0.485234	-0.0902751	0.233482
k__Bacteria|p__Firmicutes|c__Clostridia|o__Clostridiales|f__Clostridiaceae|g__Clostridium|s__Clostridium_sp_SN20|t__SGB29328	0.0340532	0.023934	-0.0128565698661387;0.0809629448281097	1.4228	0.154795	0.00169215	0.601072	0.72217	0.0972898	2.48068e-05	0.0411264	0.173265	-0.0308298	0.709927	-0.0388879	0.165217	0	1	-0.0591324	0.66226	0.238973	0.0885079	0	1	0.056866	0.382471	0.0122118	0.872209
k__Bacteria|p__Firmicutes|c__Clostridia|o__Clostridiales|f__Clostridiales_Family_XIII_Incertae_Sedis|g__Emergencia|s__Emergencia_sp_1XD21_50|t__SGB82512	0.0113661	0.0142566	-0.0165764363610811;0.0393085996735932	0.797248	0.425307	0	0	0.858088	0.00428084	0.853155	0.0648142	0.031754	-0.0449617	0.58741	-0.00674125	0.80996	-0.0514409	0.779998	0	1	0	1	-0.106661	0.260925	0.0415263	0.523782	-0.027002	0.722049
k__Bacteria|p__Firmicutes|c__Clostridia|o__Clostridiales|f__Lachnospiraceae|g__Lacrimispora|s__Lacrimispora_saccharolytica|t__SGB4701	0.000131268	0.0141125	-0.0275287829183111;0.0277913195657961	0.00930154	0.992579	0	0	0.998263	0.011463	0.620143	0.0384084	0.203473	-0.0145228	0.860937	-0.0579375	0.0385946	0.0514409	0.779998	-0.0591324	0.66226	0.0545539	0.701034	0.106661	0.260925	-0.0180431	0.78185	0.027002	0.722049
k__Bacteria|p__Bacteroidetes|c__Bacteroidia|o__Bacteroidales|f__Prevotellaceae|g__Prevotella|s__Prevotella_copri_clade_D|t__SGB1636_group	-0.0288509	0.016971	-0.0621134510789993;0.00441170205576179	-1.70001	0.0891293	0.000377955	0.112586	0.655305	-0.0596252	0.00987027	-0.0277195	0.358806	-0.0297576	0.719586	-0.0168923	0.546757	0.0232426	0.899615	0.157607	0.241939	0.105079	0.458773	-0.064001	0.500703	-0.102061	0.116354	0.123668	0.102043
k__Bacteria|p__Firmicutes|c__Clostridia|o__Clostridia_unclassified|f__Clostridia_unclassified|g__Clostridia_unclassified|s__Clostridia_bacterium|t__SGB15389	-0.0108388	0.014152	-0.0385763217395874;0.0168986773346487	-0.765884	0.443745	0	0	0.861962	0.0221875	0.33733	0.00265492	0.929977	-0.065102	0.431825	-0.0564856	0.0437411	0	1	-0.0591324	0.66226	-0.0260965	0.854359	-0.106661	0.260925	0.0149061	0.819056	-0.027002	0.722049
k__Bacteria|p__Firmicutes|c__Clostridia|o__Clostridiales|f__Ruminococcaceae|g__Ruminococcaceae_unclassified|s__Ruminococcaceae_bacterium_Marseille_P2935|t__SGB29346	-0.0272427	0.014152	-0.0549802286992688;0.000494770374967379	-1.925	0.054229	0	0	0.596149	-0.0360194	0.119257	-0.0246728	0.414071	-0.0449617	0.58741	-0.0249506	0.37337	0	1	-0.177745	0.186226	-0.0122063	0.931588	0.106661	0.260925	-0.0415263	0.523782	0.027002	0.722049
k__Bacteria|p__Firmicutes|c__Clostridia|o__Clostridiales|f__Ruminococcaceae|g__Ruminococcaceae_unclassified|s__Ruminococcaceae_bacterium|t__SGB43319	-0.0134826	0.0334445	-0.0790324931936005;0.0520673847610272	-0.403133	0.686851	0.00577421	0.805646	0.924733	-0.176182	1.62122e-14	0.0237205	0.432325	0.118963	0.149884	-0.0627436	0.0250653	0.0565482	0.758773	0.143791	0.286193	-0.0656364	0.644038	0.0678413	0.475304	-0.0452275	0.487429	0.0922486	0.223379
k__Bacteria|p__Bacteroidetes|c__Bacteroidia|o__Bacteroidales|f__Odoribacteraceae|g__Butyricimonas|s__Butyricimonas_sp_Marseille_P3923|t__SGB1778	0.000470988	0.023486	-0.0455606469208651;0.0465026231451132	0.020054	0.984	0.00178339	0.529481	0.997376	-0.00619826	0.788699	-0.0111547	0.71197	-0.0021894	0.978932	0.100954	0.000305682	0.0514409	0.779998	-0.0591324	0.66226	-0.0260965	0.854359	-0.106661	0.260925	-0.143494	0.026873	0.0362573	0.632852
k__Bacteria|p__Firmicutes|c__Clostridia|o__Clostridia_unclassified|f__Clostridia_unclassified|g__Clostridia_unclassified|s__Clostridia_bacterium|t__SGB14942	-0.0491428	0.0216064	-0.0914904715358118;-0.00679513577199449	-2.27446	0.0229383	0.0012904	0.625388	0.455119	-0.153865	2.19416e-11	-0.0188177	0.533358	-0.0449617	0.58741	-0.0147927	0.597697	-0.0844154	0.646354	0.0242408	0.857987	0.00916064	0.948631	0.0244982	0.796762	-0.0207891	0.749682	0.0203903	0.788238
k__Bacteria|p__Firmicutes|c__Clostridia|o__Clostridiales|f__Lachnospiraceae|g__Lachnospiraceae_unclassified|s__Lachnospiraceae_bacterium_NSJ_29|t__SGB25431	0.0335196	0.0150492	0.00402369896502479;0.063015481461451	2.22733	0.025925	0.000110106	0.0461976	0.455119	0.0143976	0.53358	0.0488603	0.105629	-0.136278	0.0986709	0.0680938	0.0150215	0.191903	0.29365	-0.0829843	0.539562	0.0572659	0.68692	0.0547429	0.564735	0.076879	0.237405	-0.0349606	0.64507
k__Bacteria|p__Firmicutes|c__Clostridia|o__Clostridiales|f__Lachnospiraceae|g__Faecalicatena|s__Faecalicatena_contorta|t__SGB4613	0.00424784	0.0183836	-0.0317834304286766;0.040279111633303	0.231066	0.817263	0.000585705	0.323822	0.960757	0.0254496	0.271089	0.0400103	0.185236	-0.0799575	0.334065	-0.0647819	0.0207047	0.171438	0.348986	0	1	0.057575	0.685317	0.106661	0.260925	0.0347089	0.594175	-0.0287806	0.704568
k__Bacteria|p__Firmicutes|c__Clostridia|o__Clostridiales|f__Ruminococcaceae|g__Ruminococcaceae_unclassified|s__Ruminococcaceae_bacterium|t__SGB4173	-0.0037797	0.0143385	-0.0318826158963045;0.0243232060878364	-0.263606	0.792084	0	0	0.952957	-0.00428084	0.853155	0.00770419	0.798724	-0.128943	0.11836	0.0147927	0.597697	-0.0514409	0.779998	-0.0591324	0.66226	0	1	0	1	-0.0415263	0.523782	-0.027002	0.722049
k__Bacteria|p__Firmicutes|c__Clostridia|o__Clostridia_unclassified|f__Clostridia_unclassified|g__Clostridia_unclassified|s__Clostridia_bacterium|t__SGB15411	0.00566911	0.0372769	-0.0673923327740747;0.078730548884307	0.152081	0.879123	0.00795651	0.790919	0.976677	-0.149242	8.63519e-11	0.0253126	0.402066	0.127753	0.121822	-0.00837741	0.765058	0.118554	0.518671	0.251846	0.0590769	0.0181952	0.898171	0.152219	0.107611	-0.0311677	0.632359	-0.110951	0.142698
k__Bacteria|p__Firmicutes|c__Clostridia|o__Clostridiales|f__Lachnospiraceae|g__Enterocloster|s__Enterocloster_clostridioformis|t__SGB4760	0.0200451	0.0141876	-0.0077621421097288;0.0478522626199932	1.41286	0.157698	0	0	0.722686	0.0313873	0.174639	0.035557	0.239096	-0.139496	0.0908955	0.0181299	0.517772	0.0514409	0.779998	0	1	0.0559011	0.694009	-0.106661	0.260925	0.042471	0.514374	-0.0186635	0.8058
k__Bacteria|p__Firmicutes|c__Clostridia|o__Clostridiales|f__Eubacteriaceae|g__Anaerofustis|s__Anaerofustis_stercorihominis|t__SGB49059	-0.0106908	0.0141125	-0.0383508609228079;0.0169692415612992	-0.75754	0.448726	0	0	0.86576	0.0124484	0.590398	-0.0127169	0.673809	-0.102282	0.216125	-0.0532349	0.057388	-0.0514409	0.779998	-0.0591324	0.66226	-0.0375474	0.791667	0.106661	0.260925	0.0803526	0.216812	-0.027002	0.722049
k__Bacteria|p__Firmicutes|c__Clostridia|o__Clostridiales|f__Lachnospiraceae|g__Lachnospiraceae_unclassified|s__Lachnospiraceae_bacterium|t__SGB4784	0.0102808	0.0146647	-0.0184615353627833;0.0390230774129277	0.701055	0.483269	0	0	0.872573	-0.00428084	0.853155	0.0354599	0.240383	0.0491862	0.552758	0.0147927	0.597697	0	1	-0.0591324	0.66226	-0.0232336	0.870191	0	1	0	1	-0.027002	0.722049
k__Bacteria|p__Firmicutes|c__Clostridia|o__Clostridiales|f__Catabacteriaceae|g__Catabacter|s__Catabacter_hongkongensis|t__SGB14143	-0.00643647	0.014152	-0.0341739669093315;0.0213010321649046	-0.454808	0.649247	0	0	0.91958	-0.0178806	0.439419	0.031223	0.301286	-0.00517825	0.950196	-0.0414303	0.139263	0	1	-0.0591324	0.66226	0.0921614	0.516072	0.106661	0.260925	0.0124668	0.848274	0.027002	0.722049
k__Bacteria|p__Bacteroidetes|c__Bacteroidia|o__Bacteroidales|f__Bacteroidales_unclassified|g__Phocaeicola|s__Phocaeicola_plebeius|t__SGB1903_group	0.00552178	0.0193517	-0.0324068666108173;0.0434504172137146	0.285338	0.775385	0.000795927	0.406172	0.948883	0.0747493	0.00121008	0.0251609	0.404892	-0.0321392	0.698194	-0.0285105	0.309042	0.143226	0.434891	-0.0591324	0.66226	-0.0838332	0.554836	-0.0281604	0.76719	-0.0497127	0.445256	-0.121475	0.108313
k__Bacteria|p__Firmicutes|c__Clostridia|o__Clostridiales|f__Lachnospiraceae|g__Lachnospiraceae_unclassified|s__Lachnospiraceae_bacterium|t__SGB5054	-0.0136967	0.0219464	-0.0567108929552155;0.0293175690020441	-0.624095	0.532565	0.00137397	0.547608	0.892748	-0.106772	3.66131e-06	0.0144488	0.632469	0.0479252	0.562996	-0.0287875	0.304362	0.0455081	0.80485	0.115719	0.391556	-0.0290527	0.838073	0.0516397	0.587035	0.0924912	0.154921	0.0140728	0.852939
k__Bacteria|p__Firmicutes|c__Clostridia|o__Clostridiales|f__Ruminococcaceae|g__GGB9597|s__GGB9597_SGB15022|t__SGB15022	-0.0125732	0.0306571	-0.0726600906136052;0.0475136312594566	-0.410124	0.681715	0.00441409	0.777265	0.923614	-0.147045	1.63166e-10	0.00897644	0.766382	0.156132	0.0581384	0.0338481	0.227133	0.00966202	0.958182	0.139257	0.301812	-0.0963111	0.49728	0.0511477	0.590607	-0.0864533	0.183797	-0.0177087	0.815553
k__Bacteria|p__Firmicutes|c__Clostridia|o__Clostridia_unclassified|f__Clostridia_unclassified|g__Clostridia_unclassified|s__Clostridia_bacterium|t__SGB5291	-0.00385219	0.0252927	-0.0534249379183551;0.0457205605568043	-0.152304	0.878947	0.00186788	0.476894	0.976677	0.03167	0.170787	-0.0264866	0.380587	-0.0109108	0.895293	-0.0590551	0.0349917	0	1	0	1	0.242472	0.0838152	0.106661	0.260925	-0.0415263	0.523782	0	1
k__Bacteria|p__Firmicutes|c__Negativicutes|o__Veillonellales|f__Veillonellaceae|g__Megasphaera|s__Megasphaera_hominis|t__SGB5851	0.046704	0.0303628	-0.0128059878623316;0.106213973499991	1.5382	0.124	0.00387941	0.785784	0.703553	0.00590804	0.798374	0.023333	0.439885	0.0352972	0.670194	0.187203	1.61263e-11	0	1	0	1	-0.0621697	0.661668	0.106661	0.260925	-0.0555399	0.393684	0.0167657	0.825213
k__Bacteria|p__Firmicutes|c__Clostridia|o__Clostridia_unclassified|f__Clostridia_unclassified|g__Candidatus_Avispirillum|s__Candidatus_Avispirillum_faecium|t__SGB14194	0.00362825	0.0142683	-0.0243370138481803;0.0315935126588491	0.254288	0.799273	0	0	0.956129	-0.00778532	0.7364	0.0372746	0.217146	-0.00411457	0.960417	-0.00598181	0.831026	-0.0514409	0.779998	-0.0591324	0.66226	0.00131833	0.992603	0	1	-0.00156436	0.980848	0.027002	0.722049
k__Bacteria|p__Firmicutes|c__Clostridia|o__Clostridiales|f__Ruminococcaceae|g__GGB9631|s__GGB9631_SGB15085|t__SGB15085	-0.0284669	0.028557	-0.0844375279903998;0.0275037654812519	-0.996845	0.31884	0.00351564	0.633728	0.815207	-0.137098	2.58793e-09	-0.0245877	0.415682	-0.00501454	0.951769	-0.0647229	0.0208207	0.079236	0.66676	0.0687219	0.611609	-0.029907	0.833378	0.148508	0.116562	-0.0626229	0.336084	0.117345	0.120939
k__Bacteria|p__Firmicutes|c__Clostridia|o__Clostridia_unclassified|f__Clostridia_unclassified|g__Clostridia_unclassified|s__Clostridia_bacterium|t__SGB17347	-0.0127171	0.0141876	-0.0405242834797825;0.0150901212499395	-0.896351	0.370065	0	0	0.840394	0.0029375	0.898932	-0.0543692	0.0717252	0.0160793	0.846207	-0.0147927	0.597697	-0.0514409	0.779998	0	1	-0.147683	0.296547	0.106661	0.260925	0.0380924	0.558703	-0.027002	0.722049
k__Bacteria|p__Firmicutes|c__Clostridia|o__Clostridiales|f__Clostridiaceae|g__GGB4482|s__GGB4482_SGB6177|t__SGB6177	-0.0152868	0.0264153	-0.0670597854299685;0.0364861038574876	-0.578713	0.562783	0.00235131	0.364732	0.903548	0.0341715	0.139428	0.00932797	0.757514	-0.238243	0.00355801	-0.0122624	0.66179	-0.0514409	0.779998	0.106256	0.43167	-0.125007	0.377606	-0.0463126	0.626225	-0.00530571	0.935107	0	1
k__Bacteria|p__Actinobacteria|c__Coriobacteriia|o__Coriobacteriales|f__Coriobacteriaceae|g__Collinsella|s__Collinsella_intestinalis|t__SGB14741	-0.0165524	0.0162301	-0.0483628593027371;0.0152580934619632	-1.01986	0.307797	0.000212064	0.194067	0.805376	0.024666	0.286124	-0.0491931	0.103272	-0.0211868	0.798274	-0.0591978	0.0345531	0	1	-0.0591324	0.66226	0.0503071	0.723337	0.106661	0.260925	-0.00236863	0.971004	0	1
k__Bacteria|p__Firmicutes|c__Clostridia|o__Clostridia_unclassified|f__Clostridia_unclassified|g__Candidatus_Avimonas|s__Candidatus_Avimonas_narfia|t__SGB14941	-0.0115483	0.014152	-0.0392857986786026;0.0161892003956335	-0.816016	0.414491	0	0	0.853772	-0.00259693	0.910597	-0.0142432	0.63732	0.0986107	0.23315	-0.0241801	0.388312	0	1	-0.0591324	0.66226	0.166121	0.239683	-0.106661	0.260925	0.0166946	0.797788	-0.103586	0.171316
k__Bacteria|p__Firmicutes|c__Clostridia|o__Clostridia_unclassified|f__Clostridia_unclassified|g__Clostridia_unclassified|s__Clostridia_bacterium|t__SGB955	-0.00112951	0.0143091	-0.0291748261663867;0.0269157962254749	-0.0789369	0.937083	0	0	0.988552	0.00428084	0.853155	-0.021391	0.478891	-0.050294	0.543838	0.0147927	0.597697	0	1	-0.0591324	0.66226	0.116528	0.411032	0	1	-0.0375421	0.564402	0.027002	0.722049
k__Bacteria|p__Firmicutes|c__Erysipelotrichia|o__Erysipelotrichales|f__Erysipelotrichaceae|g__Faecalibacillus|s__Faecalibacillus_faecis|t__SGB6750	-0.0440164	0.0322089	-0.1071446764252;0.0191118313446154	-1.36659	0.171753	0.00514765	0.354732	0.722686	-0.0258086	0.264384	0.0235844	0.434971	-0.0772564	0.350702	-0.0405591	0.147779	-0.502887	0.00361811	-0.162463	0.227564	-0.119014	0.401061	-0.0197642	0.835414	-0.0651287	0.317068	0.0518054	0.494731
k__Bacteria|p__Firmicutes|c__Erysipelotrichia|o__Erysipelotrichales|f__Erysipelotrichaceae|g__Traorella|s__Traorella_massiliensis|t__SGB28999	-0.00682522	0.0141125	-0.0344852733337695;0.0208348291503377	-0.483629	0.62865	0	0	0.915731	-0.00419425	0.856092	-0.0234636	0.437328	-0.118802	0.150443	0.0147927	0.597697	-0.0514409	0.779998	-0.0591324	0.66226	0.125007	0.377606	0.106661	0.260925	-0.0463447	0.476728	-0.027002	0.722049
k__Bacteria|p__Firmicutes|c__Clostridia|o__Clostridiales|f__Ruminococcaceae|g__Ruminococcaceae_unclassified|s__Ruminococcaceae_unclassified_SGB4425|t__SGB4425_group	0.00108568	0.0272682	-0.0523589552983811;0.0545303087739152	0.0398148	0.968241	0.00301755	0.374677	0.996004	-0.0153683	0.506352	-0.0474848	0.115823	0.0794103	0.337394	0.0135287	0.629366	-0.12837	0.484415	-0.0104064	0.938776	0.25565	0.0678759	0.0495954	0.601942	-0.134556	0.0380621	0.120152	0.11224
k__Bacteria|p__Firmicutes|c__Clostridia|o__Clostridiales|f__Lachnospiraceae|g__Lachnospiraceae_unclassified|s__Lachnospiraceae_bacterium|t__SGB4648	-0.0252455	0.0288171	-0.0817260029371288;0.0312349315546356	-0.876061	0.380997	0.00362106	0.754467	0.845151	-0.162146	1.69688e-12	0.0183601	0.54336	-0.0115759	0.888951	-0.0543936	0.0521655	-0.0509544	0.782028	-0.0845626	0.531851	0.0454216	0.74928	0.110763	0.242927	0.0161384	0.804387	0.101804	0.178844
k__Bacteria|p__Proteobacteria|c__Deltaproteobacteria|o__Desulfovibrionales|f__Desulfovibrionaceae|g__Desulfovibrio|s__Desulfovibrio_sp_PG_178_WT_4|t__SGB15471	-0.00823379	0.0245322	-0.0563161047878883;0.0398485305314532	-0.335631	0.737149	0.00203282	0.417424	0.93819	-0.0296365	0.19995	0.00023956	0.993674	-0.0238176	0.773862	0.0514674	0.066186	0	1	-0.135772	0.314181	0.127676	0.367434	0.0477198	0.615765	0.0231759	0.722065	-0.192557	0.010476
k__Bacteria|p__Firmicutes|c__Clostridia|o__Clostridiales|f__Ruminococcaceae|g__Ruminococcaceae_unclassified|s__Ruminococcaceae_bacterium|t__SGB14869	0.00198568	0.0141125	-0.0256743735675463;0.0296457289165609	0.140703	0.888104	0	0	0.978394	0.00138531	0.952237	0.012398	0.681536	0.0985867	0.233264	-0.0186214	0.506485	-0.0514409	0.779998	-0.0829843	0.539562	0.0203892	0.88597	0.106661	0.260925	0.0415263	0.523782	-0.0770334	0.309571
k__Bacteria|p__Firmicutes|c__Clostridia|o__Clostridiales|f__Lachnospiraceae|g__Blautia|s__Blautia_sp_MSK_20_85|t__SGB4828_group	0.000288854	0.0166917	-0.0324262155163296;0.0330039239665407	0.0173053	0.986193	0.00033535	0.0663666	0.997376	0.00800748	0.729169	-0.0178793	0.55397	0.115728	0.161357	-0.0211742	0.450001	0.138125	0.451571	0.0235684	0.861887	-0.0176848	0.901013	-0.142784	0.131486	-0.018678	0.774377	0.146387	0.0525799
k__Bacteria|p__Firmicutes|c__Clostridia|o__Clostridia_unclassified|f__Clostridia_unclassified|g__Clostridia_unclassified|s__Clostridia_bacterium|t__SGB3990	-0.00453398	0.0144323	-0.0328206796810981;0.0237527142677392	-0.314156	0.753402	0	0	0.941981	0.00428084	0.853155	-0.010667	0.724037	0.0449617	0.58741	-0.032551	0.245452	-0.0514409	0.779998	-0.0591324	0.66226	0	1	0.106661	0.260925	0.0415263	0.523782	0	1
k__Bacteria|p__Firmicutes|c__Clostridia|o__Clostridia_unclassified|f__Clostridia_unclassified|g__GGB9350|s__GGB9350_SGB14317|t__SGB14317	0.0105619	0.0141125	-0.017098121227414;0.0382219812566932	0.748408	0.454214	0	0	0.866026	-0.00929394	0.687789	0.0211075	0.48474	0.0250758	0.762263	0.0177616	0.526314	-0.0514409	0.779998	0.03448	0.799066	-0.0229596	0.871708	0.106661	0.260925	0.0235377	0.717909	0.027002	0.722049
k__Bacteria|p__Firmicutes|c__Clostridia|o__Clostridiales|f__Lachnospiraceae|g__Lachnospiraceae_unclassified|s__Lachnospiraceae_bacterium|t__SGB48424	-0.00846669	0.0225608	-0.0526850529131141;0.0357516723125853	-0.375283	0.70745	0.00149133	0.238612	0.928612	-0.00778532	0.7364	-0.00326615	0.913913	-0.0963185	0.244245	-0.0565644	0.0434476	0	1	-0.0591324	0.66226	0.298481	0.0320178	0.106661	0.260925	0.0014804	0.981875	0.027002	0.722049
k__Bacteria|p__Proteobacteria|c__CFGB2397|o__OFGB2397|f__FGB2397|g__GGB6561|s__GGB6561_SGB9269|t__SGB9269	0.00510461	0.0156475	-0.0255639436770739;0.0357731590316548	0.326225	0.744254	0.000134259	0.0554514	0.940111	-0.00966738	0.675943	0.0325209	0.281628	-0.0494211	0.550861	-0.0269585	0.33613	0.0514409	0.779998	0	1	0.208662	0.138222	0.106661	0.260925	0.0768954	0.237305	0	1
k__Bacteria|p__Bacteroidetes|c__Bacteroidia|o__Bacteroidales|f__Prevotellaceae|g__Prevotella|s__Prevotella_buccalis|t__SGB1517	-0.00269933	0.0141125	-0.0303593825716907;0.0249607199124164	-0.191272	0.848313	0	0	0.970627	-0.00880248	0.703495	-0.0203877	0.499759	-0.0596362	0.471552	0.0168964	0.546659	0.0172209	0.925538	-0.00956928	0.943693	-0.131292	0.353917	0.106885	0.259919	0.0323336	0.619673	-0.00338658	0.964421
k__Bacteria|p__Proteobacteria|c__Alphaproteobacteria|o__Alphaproteobacteria_unclassified|f__Alphaproteobacteria_unclassified|g__GGB6606|s__GGB6606_SGB9340|t__SGB9340	0.00825561	0.0184652	-0.0279354373899931;0.044446662640529	0.447091	0.654809	0.000572416	0.192207	0.920709	-0.0163071	0.480732	-0.0129884	0.66726	0.067936	0.412006	0.0444525	0.112627	0.171438	0.348986	-0.0591324	0.66226	0.142595	0.313668	0	1	0.0813573	0.211102	-0.123045	0.103795
k__Bacteria|p__Firmicutes|c__Clostridia|o__Clostridia_unclassified|f__Clostridia_unclassified|g__Candidatus_Allobutyricicoccus|s__Candidatus_Allobutyricicoccus_pentlandensis|t__SGB14180	0.00139792	0.0141125	-0.0262621330235227;0.0290579694605845	0.0990551	0.921095	0	0	0.986669	0.00774926	0.737576	-9.71356e-05	0.997435	-0.0262743	0.751264	-0.0054238	0.846583	-0.0514409	0.779998	-0.0829843	0.539562	0.242472	0.0838152	0.106661	0.260925	-0.0415263	0.523782	-0.027002	0.722049
k__Bacteria|p__Firmicutes|c__Clostridia|o__Clostridiales|f__Clostridiales_unclassified|g__Clostridiales_unclassified|s__Clostridiales_bacterium_BX7|t__SGB72833	0.00469292	0.0141125	-0.0229671312262912;0.032352971257816	0.332536	0.739485	0	0	0.938901	0.00745159	0.747306	0.00438948	0.884486	0.0215725	0.794682	-0.0177739	0.526027	-0.0514409	0.779998	-0.0591324	0.66226	0.0896953	0.527406	-0.135735	0.151826	0.147761	0.0226147	0.027002	0.722049
k__Bacteria|p__Firmicutes|c__Clostridia|o__Clostridia_unclassified|f__Clostridia_unclassified|g__Clostridia_unclassified|s__Clostridia_bacterium|t__SGB14863	-0.00410746	0.0212479	-0.0457525754892812;0.0375376477675178	-0.193312	0.846715	0.00120493	0.241633	0.970495	-0.0124768	0.58955	-0.012677	0.674776	-0.0854156	0.302013	-0.0494668	0.0774526	0.0514409	0.779998	-0.0591324	0.66226	0.170872	0.226334	0.106661	0.260925	0.145107	0.0251887	-0.027002	0.722049
k__Bacteria|p__Firmicutes|c__Erysipelotrichia|o__Erysipelotrichales|f__Erysipelotrichaceae|g__Massilimicrobiota|s__Massilimicrobiota_sp_An134|t__SGB6768	0.000867886	0.0143874	-0.0273308455475051;0.0290666174457856	0.0603228	0.951899	0	0	0.990045	0.00844742	0.714922	0.0498686	0.0986178	-0.0474752	0.566672	-0.0333437	0.234137	0	1	0	1	-0.0537731	0.705116	0	1	-0.0415263	0.523782	-0.027002	0.722049
k__Bacteria|p__Firmicutes|c__CFGB1434|o__OFGB1434|f__FGB1434|g__GGB3510|s__GGB3510_SGB4687|t__SGB4687	-0.0370083	0.0144398	-0.0653097429951686;-0.00870686684413797	-2.56294	0.0103789	0	0	0.333505	-0.00907801	0.694674	-0.0387242	0.199778	-0.0764089	0.356027	-0.0780081	0.00532072	0.0514409	0.779998	0	1	-0.0967173	0.495459	0.106661	0.260925	-0.0692424	0.2874	0	1
k__Bacteria|p__Firmicutes|c__Clostridia|o__Clostridiales|f__Oscillospiraceae|g__Oscillibacter|s__Oscillibacter_sp_NSJ_62|t__SGB79833	0.0184133	0.0205038	-0.0217733880693284;0.0585999411621372	0.898043	0.369163	0.00103591	0.334454	0.840394	-0.0285084	0.217618	-0.0158947	0.598805	0.173456	0.035041	0.0483965	0.0840933	-0.0514409	0.779998	-0.0591324	0.66226	-0.125007	0.377606	0.106661	0.260925	0.100813	0.120909	0.0147405	0.846046
k__Bacteria|p__Firmicutes|c__Clostridia|o__Clostridiales|f__Ruminococcaceae|g__GGB3343|s__GGB3343_SGB4423|t__SGB4423	0.00107459	0.0156506	-0.0295999841961035;0.031749161046299	0.0686613	0.945259	0.000187689	0.171882	0.988864	-0.0498268	0.0311047	0.000372606	0.99016	0.0371136	0.654288	0.0571447	0.0413369	-0.144133	0.43196	0.055297	0.682964	0.0295076	0.835572	-0.0333322	0.726	0.0631261	0.332208	-0.010589	0.889073
k__Bacteria|p__Firmicutes|c__Clostridia|o__Clostridiales|f__Lachnospiraceae|g__Mediterraneibacter|s__Ruminococcus_gnavus|t__SGB4584	0.0027313	0.0343181	-0.0645309961059253;0.0699936030156484	0.0795878	0.936565	0.00623997	0.443111	0.988552	-0.00557022	0.809675	0.0136687	0.650958	-0.254641	0.00179598	0.0102423	0.714832	0.115563	0.529339	-0.0720314	0.594525	0.223754	0.111351	-0.0490635	0.605848	0.0672427	0.301581	0.0961478	0.204339
k__Bacteria|p__Firmicutes|c__Bacilli|o__Lactobacillales|f__Streptococcaceae|g__Lactococcus|s__Lactococcus_lactis|t__SGB7985	0.0100417	0.020985	-0.0310881339075738;0.0511714387072107	0.478516	0.632283	0.00114392	0.492092	0.917177	0.0844806	0.000252944	-0.0209792	0.487399	0.103533	0.210529	-0.0266754	0.341231	-0.0514409	0.779998	-0.106909	0.428827	-0.0761186	0.591935	-0.140095	0.138985	0.0264057	0.685266	0.0178439	0.814171
k__Bacteria|p__Firmicutes|c__Clostridia|o__Clostridia_unclassified|f__Clostridia_unclassified|g__Clostridia_unclassified|s__Clostridia_bacterium|t__SGB3993	-0.00800457	0.0141876	-0.0358117712862887;0.0198026334434332	-0.564194	0.572622	0	0	0.903548	0.0210145	0.363499	3.11832e-05	0.999176	-0.0557339	0.501093	-0.0459421	0.101065	-0.0514409	0.779998	0	1	-0.174341	0.216917	0.106661	0.260925	-0.0415263	0.523782	-0.027002	0.722049
k__Bacteria|p__Firmicutes|c__Erysipelotrichia|o__Erysipelotrichales|f__Erysipelotrichaceae|g__Holdemania|s__Holdemania_sp_Marseille_P2844|t__SGB4045	0.0193529	0.0151162	-0.0102743743482496;0.0489802221302432	1.28027	0.200449	9.57842e-05	0.0853093	0.738099	0.0517209	0.0252353	-0.0296177	0.326834	-0.105076	0.203777	0.0490038	0.0802712	-0.0165234	0.928546	-0.0591324	0.66226	-0.00901243	0.949461	0	1	-0.00540106	0.933944	-0.0196806	0.795444
k__Bacteria|p__Firmicutes|c__Clostridia|o__Clostridiales|f__Lachnospiraceae|g__Blautia|s__Blautia_hydrogenotrophica|t__SGB4677	0.00842608	0.0144023	-0.0198018828190656;0.0366540413312019	0.585052	0.558513	0	0	0.903435	0.00428084	0.853155	0.0536743	0.0754354	-0.0882013	0.286462	-0.024906	0.374226	0	1	-0.0591324	0.66226	0.104134	0.46284	0.106661	0.260925	0.0200658	0.758115	0	1
k__Bacteria|p__Firmicutes|c__Clostridia|o__Clostridia_unclassified|f__Clostridia_unclassified|g__Clostridia_unclassified|s__Clostridia_bacterium|t__SGB3578	0.0031996	0.0141125	-0.0244604499293858;0.0308596525547213	0.226721	0.820641	0	0	0.962981	3.81606e-05	0.998684	-0.0232043	0.442413	0.158834	0.0538743	0.01168	0.676924	-0.0514409	0.779998	-0.0591324	0.66226	0.075685	0.594052	0.106661	0.260925	-0.0508357	0.43503	0.027002	0.722049
k__Bacteria|p__Firmicutes|c__Clostridia|o__Clostridiales|f__Lachnospiraceae|g__Dorea|s__Dorea_sp_AF24_7LB|t__SGB4571	-0.00394901	0.0141125	-0.0316090589398623;0.0237110435442449	-0.279823	0.779613	0	0	0.949741	-0.0171658	0.457927	0.0123222	0.683376	0.0441879	0.593863	0.00961326	0.731649	-0.15738	0.390425	0.173779	0.196393	-0.117897	0.405525	-0.0202554	0.831384	-0.0257611	0.692555	-0.0625023	0.409918
k__Bacteria|p__Firmicutes|c__Clostridia|o__Clostridiales|f__Lachnospiraceae|g__Lachnospiraceae_unclassified|s__Lachnospiraceae_bacterium|t__SGB4722	-0.0179218	0.0142683	-0.0458870622633116;0.0100434642437179	-1.25606	0.209094	0	0	0.742924	0.00277028	0.904657	-0.0113529	0.707085	-0.0874193	0.290773	-0.0326325	0.24427	-0.0514409	0.779998	-0.0591324	0.66226	-0.0990058	0.48527	0	1	-0.0541445	0.405695	-0.027002	0.722049
k__Bacteria|p__Bacteroidetes|c__Bacteroidia|o__Bacteroidales|f__Prevotellaceae|g__GGB1215|s__GGB1215_SGB1581|t__SGB1581	-0.0239635	0.0141125	-0.0516235886198033;0.00369651386430388	-1.69803	0.0895016	0	0	0.655305	-0.00951097	0.680895	-0.0414662	0.169737	-0.0854987	0.301541	-0.0255861	0.361317	-0.144133	0.43196	-0.0359459	0.790713	0.125007	0.377606	-0.106661	0.260925	0.031831	0.625129	-0.0472755	0.533264
k__Bacteria|p__Firmicutes|c__Clostridia|o__Clostridiales|f__Lachnospiraceae|g__Merdimonas|s__Merdimonas_faecis|t__SGB4626	-0.00803437	0.0141876	-0.0358415701443702;0.0197728345853518	-0.566295	0.571193	0	0	0.903548	0.00804486	0.727955	-0.0297867	0.324081	-0.106608	0.197224	-0.0230239	0.411408	-0.0514409	0.779998	0	1	-0.119924	0.397445	0.106661	0.260925	0.0959981	0.1398	-0.027002	0.722049
k__Bacteria|p__Firmicutes|c__Clostridia|o__Clostridiales|f__Ruminococcaceae|g__Ruminococcaceae_unclassified|s__Ruminococcaceae_bacterium|t__SGB53515	0.00029332	0.0141125	-0.0273667310574299;0.0279533714266772	0.0207844	0.983418	0	0	0.997376	0.0214478	0.353687	-0.00481725	0.873319	0.0106405	0.897873	-0.0188423	0.501454	0.0514409	0.779998	0.00472594	0.972175	0.0485015	0.732891	-0.106661	0.260925	-0.01008	0.877066	-0.00524168	0.944957
k__Bacteria|p__Firmicutes|c__Clostridia|o__Clostridia_unclassified|f__Clostridia_unclassified|g__Candidatus_Metaruminococcus|s__Candidatus_Metaruminococcus_caecorum|t__SGB63353	0.0133982	0.0193419	-0.0245112130227928;0.0513075522605158	0.692703	0.488496	0.000740011	0.263102	0.877337	0.025025	0.279168	-0.0341379	0.258377	0.139607	0.0906364	-0.0271936	0.331931	0	1	0	1	0.110723	0.434869	0.106661	0.260925	0.0814821	0.2104	0.027002	0.722049
k__Bacteria|p__Firmicutes|c__Clostridia|o__Clostridiales|f__Ruminococcaceae|g__Ruminococcaceae_unclassified|s__Ruminococcaceae_bacterium|t__SGB4263	-0.00322637	0.0146452	-0.0319303493559991;0.0254776057748399	-0.220303	0.825635	6.10352e-05	0.0367948	0.963401	-0.0442766	0.0554474	0.0410172	0.17441	-0.0449617	0.58741	0.0147927	0.597697	0.103422	0.573711	-0.101821	0.451236	-0.133751	0.344901	0.00494894	0.958514	-0.00808134	0.901302	0.0960542	0.204782
k__Bacteria|p__Fusobacteria|c__Fusobacteriia|o__Fusobacteriales|f__Fusobacteriaceae|g__Fusobacterium|s__Fusobacterium_mortiferum|t__SGB6031	0.0380866	0.0141125	0.0104265847130001;0.0657466871971072	2.69878	0.00695939	0	0	0.254884	0.051227	0.0266652	0.0174203	0.564192	0.0449617	0.58741	0.0381021	0.173933	-0.0514409	0.779998	0.235932	0.0775746	-0.125007	0.377606	0.113625	0.230891	0.0690859	0.288493	-0.0721671	0.341217
k__Bacteria|p__Firmicutes|c__CFGB40183|o__OFGB40183|f__FGB40183|g__GGB42389|s__GGB42389_SGB59559|t__SGB59559	-0.00684397	0.0141125	-0.0345040260910409;0.0208160763930663	-0.484957	0.627707	0	0	0.915731	0.00683413	0.767616	-0.00651855	0.829179	-0.0253182	0.760035	-0.0277825	0.321564	-0.0514409	0.779998	-0.0591324	0.66226	0.104555	0.461028	0.106661	0.260925	-0.0759431	0.243181	0.027002	0.722049
k__Bacteria|p__Firmicutes|c__Negativicutes|o__Veillonellales|f__Veillonellaceae|g__GGB4277|s__GGB4277_SGB5832|t__SGB5832	0.0270964	0.014152	-0.000641121791653033;0.0548338772825831	1.91466	0.0555357	0	0	0.599576	0.0455791	0.0486377	0.0148204	0.623741	0.0179418	0.828653	0.0181079	0.51828	0	1	-0.0591324	0.66226	0.00312712	0.982454	0.106661	0.260925	-0.0633412	0.33056	0.0837233	0.269308
k__Bacteria|p__Candidatus_Saccharibacteria|c__Candidatus_Nanosyncoccalia|o__Candidatus_Nanogingivales|f__Candidatus_Nanogingivalaceae|g__GGB12785|s__GGB12785_SGB19825|t__SGB19825	0.012107	0.0143606	-0.0160393001508743;0.0402533888501979	0.843071	0.399189	0	0	0.853107	0.0473887	0.0403522	-0.0293675	0.33094	0.0449617	0.58741	0.0147927	0.597697	0.0514409	0.779998	-0.0591324	0.66226	0.00131833	0.992603	-0.106661	0.260925	-0.0415263	0.523782	0	1
k__Bacteria|p__Firmicutes|c__Erysipelotrichia|o__Erysipelotrichales|f__Erysipelotrichaceae|g__Massilicoli|s__Massilicoli_timonensis|t__SGB4026	-0.0139773	0.0146208	-0.0426335033028906;0.0146788152341161	-0.955993	0.339076	0	0	0.825868	0.000649824	0.977585	-0.0388343	0.198501	-0.0164406	0.842795	-0.0209404	0.455022	-0.0514409	0.779998	-0.0591324	0.66226	0.100222	0.479898	0	1	0	1	0.027002	0.722049
k__Bacteria|p__Firmicutes|c__Clostridia|o__Clostridia_unclassified|f__Clostridia_unclassified|g__Clostridia_unclassified|s__Clostridia_bacterium|t__SGB4438	-0.0133161	0.014152	-0.0410535617149602;0.0144214373592759	-0.940928	0.346742	0	0	0.832162	-0.00994212	0.66728	0.00794601	0.792548	-0.0372989	0.652674	-0.0129919	0.643028	0	1	-0.0829843	0.539562	-0.194837	0.166851	-0.106661	0.260925	-0.0352082	0.588877	-0.00538624	0.943441
k__Bacteria|p__Bacteroidetes|c__CFGB618|o__OFGB618|f__FGB618|g__GGB1456|s__GGB1456_SGB2019|t__SGB2019	-0.00851685	0.0141125	-0.0361768991258296;0.0191432033582775	-0.603495	0.546179	0	0	0.898955	-0.0283789	0.219716	0.0145396	0.630331	-0.00724873	0.930326	-0.00499093	0.858693	0.0514409	0.779998	0.170633	0.204736	-0.113265	0.424338	0.106885	0.259919	-0.0463221	0.476943	-0.0245268	0.746618
k__Bacteria|p__Proteobacteria|c__Deltaproteobacteria|o__Desulfovibrionales|f__Desulfovibrionaceae|g__GGB28319|s__GGB28319_SGB40892|t__SGB40892	0.0214192	0.0294021	-0.0362078794154015;0.0790463435822965	0.728493	0.466312	0.00373142	0.761726	0.86616	-0.00392616	0.8652	0.00559065	0.853196	-0.0786828	0.341853	0.174987	3.1625e-10	0	1	-0.0591324	0.66226	-0.125007	0.377606	-0.0427539	0.653008	0.00774453	0.905396	0.027002	0.722049
k__Bacteria|p__Firmicutes|c__Clostridia|o__Clostridia_unclassified|f__Clostridia_unclassified|g__Clostridia_unclassified|s__Clostridia_bacterium|t__SGB3969	-0.00771901	0.0141125	-0.0353790584670339;0.0199410440170733	-0.546961	0.584405	0	0	0.905395	0.0147752	0.5229	0.00128973	0.96595	-0.13464	0.102826	-0.0330443	0.238366	-0.0514409	0.779998	-0.0591324	0.66226	0.116419	0.411472	-0.106661	0.260925	-0.00110386	0.986485	0.027002	0.722049
k__Bacteria|p__Bacteroidetes|c__Bacteroidia|o__Bacteroidales|f__Bacteroidales_unclassified|g__Bacteroidales_unclassified|s__Bacteroidales_bacterium|t__SGB1969	0.00647242	0.0147043	-0.0223474605151634;0.0352923066932802	0.440172	0.659812	0	0	0.920709	0.0382805	0.0977699	-0.0099737	0.741309	-0.0628709	0.447804	-0.0147927	0.597697	-0.0514409	0.779998	0	1	-0.125007	0.377606	0	1	0	1	0.027002	0.722049
k__Bacteria|p__Firmicutes|c__Clostridia|o__Clostridiales|f__Ruminococcaceae|g__GGB9603|s__GGB9603_SGB15035|t__SGB15035	-0.0228931	0.0274008	-0.0765977559112402;0.0308115868947217	-0.835488	0.403443	0.00306697	0.772333	0.853107	-0.148211	1.1656e-10	0.0675861	0.0251207	-0.037717	0.649038	-0.0147927	0.597697	0.00150531	0.993482	0.111024	0.411177	-0.00483994	0.972847	0.0987058	0.298363	-0.0153962	0.813214	-0.0828335	0.274447
k__Bacteria|p__Firmicutes|c__Clostridia|o__Clostridia_unclassified|f__Clostridia_unclassified|g__Clostridia_unclassified|s__Clostridia_bacterium|t__SGB4159	-0.00758564	0.0205745	-0.0479108495217999;0.0327395742723672	-0.368692	0.712357	0.00105149	0.42837	0.928612	-0.079531	0.000572813	-0.0270007	0.371407	0.141267	0.086827	0.0212782	0.447778	0.101302	0.581629	0.0305301	0.821683	-0.0444798	0.754313	0.12093	0.202089	-0.00128982	0.984208	0.0190618	0.801741
k__Bacteria|p__Firmicutes|c__Clostridia|o__Clostridia_unclassified|f__Clostridia_unclassified|g__GGB3817|s__GGB3817_SGB5182|t__SGB5182	0.00746927	0.0142683	-0.0204959920757762;0.0354345344312533	0.523489	0.600634	0	0	0.910977	0.0256725	0.266913	-0.00840227	0.780931	-0.093939	0.256146	0.00159995	0.954487	-0.0514409	0.779998	0.00472594	0.972175	0.117112	0.408676	0	1	0.00148163	0.98186	0.027002	0.722049
k__Bacteria|p__Firmicutes|c__Clostridia|o__Clostridia_unclassified|f__Clostridia_unclassified|g__Candidatus_Protoclostridium|s__Candidatus_Protoclostridium_gallicola|t__SGB14049	-0.0209232	0.0142206	-0.0487950180877015;0.00694857242521113	-1.47134	0.1412	0	0	0.716973	0.010208	0.658937	-0.0699077	0.0205226	-0.0643286	0.437327	-0.0232529	0.406771	0	1	-0.0591324	0.66226	0	1	-0.106661	0.260925	0.0131095	0.840554	0.027002	0.722049
k__Bacteria|p__Firmicutes|c__Clostridia|o__Clostridiales|f__Lachnospiraceae|g__Lachnoclostridium|s__Lachnoclostridium_sp_An14|t__SGB4729	-0.00239872	0.014152	-0.0301362157819082;0.025338783292328	-0.169496	0.865406	0	0	0.973234	0.00428084	0.853155	-0.0380051	0.208262	-0.00763618	0.926612	0.018323	0.513321	0	1	-0.0591324	0.66226	-0.0836122	0.555883	0.106661	0.260925	-0.0415263	0.523782	0.027002	0.722049
k__Bacteria|p__Firmicutes|c__Clostridia|o__Clostridiales|f__Peptostreptococcaceae|g__Intestinibacter|s__Intestinibacter_bartlettii|t__SGB6140	-0.0221845	0.0181953	-0.0578466315491059;0.0134776502296474	-1.21924	0.222752	0.000580295	0.326927	0.745633	-0.0863328	0.000184176	0.0133312	0.659024	-0.0703725	0.395402	-0.017026	0.543588	0.227511	0.211542	0.099803	0.460302	0.0364559	0.797593	-0.0336526	0.723473	0.0397673	0.541531	0.0351083	0.643674
k__Bacteria|p__Firmicutes|c__Clostridia|o__Clostridia_unclassified|f__Clostridia_unclassified|g__Candidatus_Gallimonas|s__Candidatus_Gallimonas_merdae|t__SGB54319	0.00490326	0.014152	-0.0228342411091634;0.0326407579650727	0.34647	0.72899	0	0	0.935142	-0.0162687	0.481765	-0.00801309	0.790837	-0.0329277	0.691163	0.0535977	0.0557081	0	1	-0.0591324	0.66226	0.125007	0.377606	0.106661	0.260925	-0.0415263	0.523782	-0.027002	0.722049
k__Bacteria|p__Firmicutes|c__Clostridia|o__Clostridiales|f__Lachnospiraceae|g__Anaerotignum|s__Anaerotignum_lactatifermentans|t__SGB5193	0.0317082	0.0141125	0.00404817836345354;0.0593682808475607	2.24681	0.0246519	0	0	0.455119	0.00731507	0.751782	0.0108848	0.718638	-0.0354044	0.66925	0.0686554	0.0142078	0.0514409	0.779998	-0.0591324	0.66226	0.175376	0.214161	0.106661	0.260925	0.0485196	0.456268	0.124312	0.100257
k__Bacteria|p__Firmicutes|c__Erysipelotrichia|o__Erysipelotrichales|f__Erysipelotrichaceae|g__Erysipelatoclostridium|s__Erysipelatoclostridium_ramosum|t__SGB6744	-0.0229061	0.0457003	-0.112477006959802;0.066664769834388	-0.501225	0.616213	0.0140002	0.594774	0.915731	0.0109499	0.635882	-0.00313606	0.917329	-0.168883	0.0402174	-0.0488367	0.0813084	-0.363596	0.0417382	-0.202549	0.131108	0.0457206	0.747683	0.266994	0.00428262	0.0478887	0.462152	-0.0375159	0.621086
k__Bacteria|p__Firmicutes|c__Clostridia|o__Clostridia_unclassified|f__Clostridia_unclassified|g__GGB9104|s__GGB9104_SGB14037|t__SGB14037	0.0221809	0.0218336	-0.0206121181987684;0.0649739637753816	1.01591	0.309673	0.00134597	0.528725	0.805376	-0.00139443	0.951923	-0.0525061	0.082024	-0.0620339	0.453884	0.102913	0.000232426	-0.0514409	0.779998	-0.0591324	0.66226	0.125007	0.377606	0.106661	0.260925	0.0801531	0.217959	0.027002	0.722049
k__Bacteria|p__Firmicutes|c__Clostridia|o__Clostridia_unclassified|f__Clostridia_unclassified|g__Clostridia_unclassified|s__Clostridia_unclassified_SGB4447|t__SGB4447	-0.0116248	0.0141125	-0.0392848310887947;0.0160352713953125	-0.82372	0.410098	0	0	0.853107	0.0151445	0.512564	-0.0312963	0.300152	0.10001	0.226552	-0.0371555	0.184882	0.103422	0.573711	-0.108485	0.422018	-0.0498246	0.725886	-0.0779888	0.411675	0.0457368	0.482535	-0.0959029	0.205499
k__Bacteria|p__Firmicutes|c__Clostridia|o__Clostridiales|f__Lachnospiraceae|g__Eisenbergiella|s__Eisenbergiella_tayi|t__SGB4988	0.00117916	0.0143091	-0.0268661483486076;0.029224474043254	0.0824065	0.934323	0	0	0.988552	-0.0137899	0.550994	0.0314386	0.297958	-0.164837	0.0453185	0.0132559	0.636293	0	1	-0.0591324	0.66226	-0.0638278	0.653213	0	1	0.0507436	0.435864	-0.00847531	0.911113
k__Bacteria|p__Firmicutes|c__Clostridia|o__Clostridiales|f__Ruminococcaceae|g__GGB9501|s__GGB9501_SGB14898|t__SGB14898	0.0128237	0.0142683	-0.0151415202676607;0.0407890062393687	0.898761	0.36878	0	0.00324269	0.840394	0.00898973	0.697496	-0.0142265	0.637714	-0.0873771	0.291007	0.0583349	0.0372791	-0.0514409	0.779998	0.0591324	0.66226	-0.129807	0.35943	0	1	0.0699803	0.282282	-0.0678245	0.37113
k__Bacteria|p__Firmicutes|c__Clostridia|o__Clostridia_unclassified|f__Clostridia_unclassified|g__Clostridia_unclassified|s__Clostridia_bacterium|t__SGB14874	-0.00109974	0.0141125	-0.0287597893470195;0.0265603131370877	-0.0779264	0.937887	0	0	0.988552	0.00683413	0.767616	-0.00290592	0.923377	-0.05759	0.486922	0.0268436	0.338194	-0.0514409	0.779998	-0.0591324	0.66226	-0.129501	0.360571	-0.106661	0.260925	-0.098305	0.130486	0.027002	0.722049
k__Bacteria|p__Firmicutes|c__Clostridia|o__Clostridia_unclassified|f__Clostridia_unclassified|g__Candidatus_Gallimonas|s__Candidatus_Gallimonas_faecium|t__SGB54320	-0.0108381	0.0141876	-0.038645267132903;0.016969137596819	-0.763911	0.444921	0	0	0.863758	0.00428084	0.853155	-0.0524885	0.0821271	-0.0631187	0.446013	0.0147927	0.597697	-0.0514409	0.779998	0	1	-0.125007	0.377606	-0.106661	0.260925	0.0415263	0.523782	-0.027002	0.722049
k__Bacteria|p__Firmicutes|c__Clostridia|o__Clostridiales|f__Lachnospiraceae|g__Anaerostipes|s__Anaerostipes_caccae|t__SGB4529	0.0153562	0.0242377	-0.0321487419208492;0.0628612044755299	0.633569	0.526362	0.00173032	0.230229	0.892748	0.0147784	0.522811	0.0132756	0.660358	-0.135318	0.10109	0.0289226	0.302098	-0.0514409	0.779998	0	1	0.0121743	0.931767	0	1	-0.0295661	0.649963	0.183189	0.0149733
k__Bacteria|p__Firmicutes|c__CFGB10719|o__OFGB10719|f__FGB10719|g__GGB32463|s__GGB32463_SGB47515|t__SGB47515	0.00631204	0.0143978	-0.0219071420648608;0.0345312246524987	0.438403	0.661094	0	0	0.920709	-0.0169054	0.464778	0.00699335	0.816949	0	1	0.0249336	0.373696	-0.0514409	0.779998	0	1	0.130945	0.3552	0.106661	0.260925	0.00635734	0.922282	0.027002	0.722049
k__Bacteria|p__Firmicutes|c__Clostridia|o__Clostridiales|f__Lachnospiraceae|g__Blautia|s__Blautia_sp_An249|t__SGB7262	-0.0174437	0.0143606	-0.0455900937890806;0.0107025952119916	-1.21469	0.224484	0	0	0.745633	-0.00428084	0.853155	-0.0441472	0.143766	-0.055392	0.503726	0.0147927	0.597697	-0.0514409	0.779998	-0.0591324	0.66226	-0.125007	0.377606	-0.106661	0.260925	-0.0716563	0.270887	0	1
k__Bacteria|p__Firmicutes|c__Clostridia|o__Clostridiales|f__Lachnospiraceae|g__GGB3677|s__GGB3677_SGB4990|t__SGB4990	0.00148572	0.014152	-0.0262517768390501;0.0292232222351861	0.104983	0.916389	0	0	0.984389	-0.000681628	0.976488	-0.00153129	0.959578	-0.0481917	0.560825	0.0156256	0.577232	0	1	-0.0591324	0.66226	0.00358937	0.979861	0.106661	0.260925	-0.0282386	0.664702	-0.027002	0.722049
k__Bacteria|p__Firmicutes|c__CFGB2882|o__OFGB2882|f__FGB2882|g__GGB9186|s__GGB9186_SGB14125|t__SGB14125	-0.0149655	0.0143091	-0.0430108417929216;0.01307978059894	-1.04588	0.295619	0	0	0.799772	0.0117221	0.612258	-0.00619225	0.837607	-0.15719	0.0564376	-0.0299106	0.285876	0	1	-0.0591324	0.66226	-0.0375595	0.791601	0	1	-0.019401	0.765892	-0.103586	0.171316
k__Bacteria|p__Firmicutes|c__Clostridia|o__Clostridiales|f__Lachnospiraceae|g__GGB3570|s__GGB3570_SGB4777|t__SGB4777	-0.00878843	0.0187831	-0.0456026303197222;0.0280257773415983	-0.46789	0.639863	0.000686829	0.0917486	0.918014	-0.0244434	0.290496	0.0149074	0.621703	0.0844497	0.307533	-0.00718277	0.797775	-0.304447	0.0913667	0.0443068	0.743544	-0.290781	0.0369314	-0.00824744	0.930917	-0.0349261	0.591868	0.0501894	0.508306
k__Bacteria|p__Firmicutes|c__Clostridia|o__Clostridia_unclassified|f__Clostridia_unclassified|g__Candidatus_Timburyella|s__Candidatus_Timburyella_stercoris|t__SGB14167	0.00570231	0.0144398	-0.0225991303560475;0.0340037457949832	0.394903	0.692915	0	0	0.924734	0.00683413	0.767616	-0.00500832	0.868339	-0.0449617	0.58741	0.0177535	0.526503	-0.0514409	0.779998	0	1	0.0721013	0.611682	0.106661	0.260925	-0.0415263	0.523782	0	1
k__Bacteria|p__Firmicutes|c__Clostridia|o__Clostridiales|f__Clostridiales_unclassified|g__Clostridiales_unclassified|s__Clostridiales_bacterium_1_7_47FAA|t__SGB4763	0.000127408	0.02141	-0.0418354108966046;0.0420902274686852	0.00595088	0.995252	0.00124325	0.419862	0.998904	-0.0149832	0.517067	0.0812672	0.00705466	-0.115359	0.162709	-0.0427264	0.1273	-0.0514409	0.779998	-0.0591324	0.66226	0.16664	0.238199	-0.106661	0.260925	0.0484128	0.457261	0.0308594	0.684332
k__Bacteria|p__Firmicutes|c__Clostridia|o__Clostridiales|f__Ruminococcaceae|g__GGB9623|s__GGB9623_SGB15075|t__SGB15075	-0.0216573	0.0142278	-0.0495431657982611;0.00622862789910857	-1.52218	0.127963	0	0	0.707426	-0.0123636	0.59293	-0.0290976	0.335404	-0.0457446	0.580913	-0.0167886	0.549223	0	1	0	1	-0.17016	0.228299	-0.106661	0.260925	-0.0377759	0.561978	0.027002	0.722049
k__Bacteria|p__Firmicutes|c__Clostridia|o__Clostridia_unclassified|f__Clostridia_unclassified|g__GGB9086|s__GGB9086_SGB14014|t__SGB14014	-0.0324936	0.0144533	-0.0608216019031096;-0.00416554143326669	-2.24817	0.0245653	0	0	0.455119	-0.0279099	0.227434	-0.0145182	0.630835	-0.153587	0.0624056	-0.0579194	0.0386555	-0.0514409	0.779998	-0.0591324	0.66226	0.125007	0.377606	0.106661	0.260925	0	1	-0.027002	0.722049
k__Bacteria|p__Firmicutes|c__Clostridia|o__Clostridia_unclassified|f__Clostridia_unclassified|g__Clostridia_unclassified|s__Clostridia_bacterium|t__SGB47381	0.0195675	0.0231856	-0.025875536791055;0.0650105175350674	0.843949	0.398698	0.00169945	0.279266	0.853107	0.00428084	0.853155	0.0255571	0.397532	-0.109754	0.184252	0.0662302	0.0180223	-0.0514409	0.779998	-0.0591324	0.66226	0.315023	0.023283	0.106661	0.260925	-0.034009	0.601639	-0.027002	0.722049
k__Bacteria|p__Synergistetes|c__Synergistia|o__Synergistales|f__Synergistaceae|g__Cloacibacillus|s__Cloacibacillus_evryensis|t__SGB15506	-0.0120934	0.0514433	-0.112920410201617;0.0887335729705152	-0.235083	0.814145	0.0179302	0.691853	0.959963	-0.0458919	0.0471108	0.0388945	0.197805	-0.0631316	0.44592	-0.00305667	0.913172	0	1	-0.235381	0.0782897	-0.218426	0.120337	0.338481	0.000249614	-0.0739221	0.255986	0.027002	0.722049
k__Bacteria|p__Firmicutes|c__Clostridia|o__Clostridia_unclassified|f__Clostridia_unclassified|g__GGB3004|s__GGB3004_SGB3995|t__SGB3995	-0.00676383	0.0141876	-0.0345710363381349;0.0210433683915871	-0.476742	0.633546	0	0	0.917339	0.00428084	0.853155	-0.000840643	0.977803	-0.0833934	0.313643	-0.0136597	0.62605	-0.0514409	0.779998	0	1	-0.147683	0.296547	0.106661	0.260925	-0.0415263	0.523782	-0.027002	0.722049
k__Bacteria|p__Firmicutes|c__Clostridia|o__Clostridiales|f__Ruminococcaceae|g__GGB9694|s__GGB9694_SGB15204|t__SGB15204	-0.00120238	0.0141125	-0.0288624330731273;0.0264576694109799	-0.0851996	0.932103	0	0	0.988552	0.0024988	0.913962	0.0312533	0.300816	-0.0340354	0.681329	-0.0522043	0.0623914	-0.0514409	0.779998	-0.0829843	0.539562	0.0156951	0.912103	0.106661	0.260925	0.0648169	0.319395	0.027002	0.722049
k__Bacteria|p__Firmicutes|c__Clostridia|o__Clostridiales|f__Lachnospiraceae|g__Enterocloster|s__Enterocloster_lavalensis|t__SGB4725	0.0302886	0.0221816	-0.0131865563867126;0.0737636572833583	1.36548	0.172102	0.00133167	0.252355	0.722686	0.042924	0.0633417	0.0630306	0.0367727	-0.177012	0.0314144	0.0101471	0.717369	0	1	0	1	0.0358443	0.800919	0.106661	0.260925	0.0214048	0.742525	0.0830414	0.273241
k__Bacteria|p__Firmicutes|c__Clostridia|o__Clostridia_unclassified|f__Clostridia_unclassified|g__Candidatus_Alloscillospira|s__Candidatus_Alloscillospira_gallinarum|t__SGB59576	-0.00840398	0.0142683	-0.0363692446182516;0.0195612818887778	-0.588999	0.555862	0	0	0.903334	-0.00432684	0.851595	0.00571745	0.849905	-0.0179902	0.828198	-0.0147927	0.597697	-0.0514409	0.779998	-0.0591324	0.66226	0.0185093	0.896423	0	1	-0.0415263	0.523782	-0.027002	0.722049
k__Bacteria|p__Firmicutes|c__Clostridia|o__Clostridiales|f__Lachnospiraceae|g__Lachnoclostridium|s__Lachnoclostridium_edouardi|t__SGB29433	0.0118763	0.0143606	-0.0162699985224019;0.0400226904786703	0.827007	0.408233	0	0	0.853107	0.027376	0.236455	0.0109531	0.716948	-0.00809372	0.922228	-0.00403753	0.885479	0.0514409	0.779998	-0.0591324	0.66226	0.235834	0.0928907	-0.106661	0.260925	0.011028	0.865609	0	1
k__Bacteria|p__Proteobacteria|c__Betaproteobacteria|o__Burkholderiales|f__Sutterellaceae|g__Sutterella|s__Sutterella_wadsworthensis|t__SGB9286	0.0734371	0.0186759	0.0368329198770161;0.110041217861613	3.93218	8.41799e-05	0.000666937	0.349144	0.0295275	0.141593	7.6004e-10	0.0611723	0.0427041	0.0233627	0.778068	0.0526672	0.0601012	-0.0418525	0.820259	-0.00046385	0.997268	-0.189507	0.178973	0.0505521	0.594945	0.0667637	0.305045	0.0345184	0.649258
k__Bacteria|p__Firmicutes|c__CFGB3053|o__OFGB3053|f__FGB3053|g__GGB9581|s__GGB9581_SGB79823|t__SGB79823	0.0129219	0.025495	-0.0370474123481502;0.0628911680207957	0.50684	0.612267	0.00206102	0.458393	0.915731	0.0535893	0.0204092	-0.0246771	0.413988	-0.161047	0.0505766	0.0589512	0.035314	0.0888837	0.628951	0	1	-0.125007	0.377606	0	1	0.0720329	0.26837	-0.027002	0.722049
k__Bacteria|p__Firmicutes|c__Clostridia|o__Clostridiales|f__Lachnospiraceae|g__Lachnospiraceae_unclassified|s__Lachnospiraceae_bacterium|t__SGB4744	0.0186307	0.0292189	-0.03863731614648;0.0758988006041611	0.637626	0.523717	0.0035646	0.404892	0.892748	0.0209204	0.365651	0.0102877	0.733468	-0.0846768	0.306229	0.0707401	0.0115171	-0.0514409	0.779998	0	1	0.315149	0.0232252	0.106661	0.260925	-0.0888971	0.171665	-0.027002	0.722049
k__Bacteria|p__Firmicutes|c__Clostridia|o__Clostridiales|f__Lachnospiraceae|g__GGB3433|s__GGB3433_SGB4573|t__SGB4573_group	0.00683432	0.0141125	-0.020825734400837;0.0344943680832702	0.484273	0.628192	0	0	0.915731	0.0253059	0.273805	-0.00431345	0.886473	-0.100565	0.223974	0.0162021	0.563265	-0.0514409	0.779998	-0.0591324	0.66226	0.210391	0.134917	-0.106661	0.260925	-0.0156752	0.809894	-0.027002	0.722049
k__Bacteria|p__Firmicutes|c__Clostridia|o__Clostridiales|f__Lachnospiraceae|g__Faecalimonas|s__Faecalimonas_umbilicata|t__SGB4583	0.0262336	0.0142278	-0.00165230923346046;0.0541194844639092	1.84383	0.0652077	0	0	0.630681	0.0313057	0.175763	0.0188855	0.531883	-0.0316143	0.70289	0.030169	0.281732	0	1	0	1	-0.114874	0.417748	0.0428815	0.65204	0.0366034	0.574187	0.0518279	0.494543
k__Bacteria|p__Actinobacteria|c__Actinobacteria|o__Propionibacteriales|f__Propionibacteriaceae|g__Cutibacterium|s__Cutibacterium_acnes|t__SGB16955	0.002205	0.0257168	-0.0481990788890101;0.0526090849290565	0.0857416	0.931672	0.00247091	0.236974	0.988552	-0.00428084	0.853155	0.00795337	0.79236	-0.0449617	0.58741	0.0320122	0.253357	0.0532179	0.772594	-0.0662467	0.624523	-0.263424	0.0596732	0.229537	0.0145169	-0.0415263	0.523782	-0.027002	0.722049
k__Bacteria|p__Firmicutes|c__Clostridia|o__Clostridiales|f__Lachnospiraceae|g__Lachnoclostridium|s__Clostridium_scindens|t__SGB4630_group	0.0225438	0.0141125	-0.00511627861523801;0.0502038238688692	1.59743	0.11017	0	0	0.683649	0.0260971	0.259079	0.0353688	0.241593	-0.0768571	0.353205	-0.00439873	0.875314	-0.0514409	0.779998	-0.0591324	0.66226	0.0441862	0.755885	0.106661	0.260925	0.00564386	0.930981	0.183189	0.0149733
k__Bacteria|p__Firmicutes|c__Clostridia|o__Clostridiales|f__Ruminococcaceae|g__Ruminococcus|s__Ruminococcus_callidus|t__SGB4422	-0.011812	0.0331496	-0.0767840153036932;0.0531599408939584	-0.356325	0.721597	0.00562126	0.51683	0.931826	0.00428187	0.85312	0.0688282	0.0225606	-0.12118	0.142385	-0.0413785	0.139759	-0.369264	0.0384484	0.000463124	0.997273	0.203731	0.147976	-0.148492	0.116601	0.0343629	0.59786	0.0267871	0.724171
k__Bacteria|p__Bacteroidetes|c__Bacteroidia|o__Bacteroidales|f__Prevotellaceae|g__Prevotella|s__Prevotella_stercorea|t__SGB1679	-0.0330535	0.0188557	-0.0700100104184919;0.00390291346471709	-1.75298	0.0796062	0.000700421	0.338512	0.647816	-0.101343	1.11755e-05	-0.0225276	0.455836	0.0691297	0.403821	-0.0335593	0.231125	-0.117171	0.52359	0.139881	0.299629	0.0405093	0.775645	0.0412007	0.66484	0.0374123	0.56575	-0.00488173	0.948731
k__Bacteria|p__Bacteroidetes|c__Bacteroidia|o__Bacteroidales|f__Bacteroidales_unclassified|g__GGB1495|s__GGB1495_SGB2071|t__SGB2071	-0.00591497	0.0141125	-0.0335750230816115;0.0217450794024956	-0.419129	0.675122	0	0	0.923445	-0.0305054	0.187073	-0.0128722	0.67006	0.0217516	0.793016	-0.00253777	0.927868	0.203512	0.26491	-0.0136304	0.919864	0.0450519	0.751254	0.160273	0.0900347	0.033148	0.610878	0.051563	0.496755
k__Bacteria|p__Bacteroidetes|c__Bacteroidia|o__Bacteroidales|f__Bacteroidaceae|g__Bacteroidaceae_unclassified|s__Bacteroidaceae_bacterium|t__SGB1478	-0.0288242	0.0362724	-0.099916825108533;0.0422684850956522	-0.794658	0.426813	0.00734973	0.547696	0.858088	-0.0804397	0.000494627	-0.0139731	0.643717	-0.0449617	0.58741	0.0147927	0.597697	0.412236	0.0197461	-0.0741407	0.583749	0.110699	0.434971	-0.169223	0.0732646	0.0203219	0.755126	-0.148448	0.0493058
k__Bacteria|p__Bacteroidetes|c__Bacteroidia|o__Bacteroidales|f__Bacteroidales_unclassified|g__Bacteroidales_unclassified|s__Bacteroidales_bacterium_Oil_RF_744_WCA_WT_10|t__SGB2025	0.00385239	0.0145695	-0.0247032269538899;0.0324080057989944	0.264415	0.79146	0	0	0.952957	0.0302969	0.190106	-0.0359237	0.234284	0.0449617	0.58741	-0.0147927	0.597697	0	1	-0.0591324	0.66226	0	1	0.106661	0.260925	0	1	0.027002	0.722049
k__Bacteria|p__Bacteroidetes|c__Bacteroidia|o__Bacteroidales|f__Prevotellaceae|g__Paraprevotella|s__Paraprevotella_clara|t__SGB1798	0.0238453	0.0158263	-0.00717371568120436;0.0548643964190998	1.50669	0.131891	0.000211413	0.122621	0.711813	0.0695834	0.00259311	-0.000683153	0.98196	0.0666445	0.42097	0.0142045	0.612345	-0.186465	0.307772	0.0540139	0.689943	-0.103082	0.467395	-0.058093	0.541122	-0.0758054	0.244039	0.0564691	0.456656
k__Bacteria|p__Firmicutes|c__Clostridia|o__Clostridia_unclassified|f__Clostridia_unclassified|g__Clostridia_unclassified|s__Clostridia_bacterium|t__SGB6289	-0.0189966	0.0360128	-0.0895803670585081;0.0515870745605964	-0.527498	0.597848	0.00719688	0.649834	0.909676	-0.0942791	4.39866e-05	0.00852219	0.777886	0.158915	0.05375	-0.0147927	0.597697	-0.0291872	0.874124	-0.0566154	0.67582	-0.0793609	0.576208	0.215278	0.0220957	-0.0806026	0.215381	-0.174796	0.0203515
k__Bacteria|p__Bacteroidetes|c__Bacteroidia|o__Bacteroidales|f__Bacteroidales_unclassified|g__Phocaeicola|s__Phocaeicola_coprophilus|t__SGB1888	-0.0124567	0.0142566	-0.0403991732362046;0.0154858627984697	-0.873744	0.382258	0	0	0.845151	-0.00239438	0.917544	-0.0264288	0.381628	0.0646498	0.435037	-0.0147927	0.597697	0.0427124	0.816628	0	1	0	1	-0.0952487	0.315685	0.019295	0.767135	-0.079555	0.293954
k__Bacteria|p__Firmicutes|c__Clostridia|o__Clostridia_unclassified|f__Clostridia_unclassified|g__Clostridia_unclassified|s__Clostridia_bacterium|t__SGB4153	-0.00493455	0.0275768	-0.0589840101737268;0.0491149007022244	-0.178939	0.857986	0.00313315	0.581589	0.971858	-0.0941333	4.52052e-05	-0.0204206	0.499068	0.0026577	0.974427	0.0147927	0.597697	0.0839098	0.648335	0.0770553	0.569006	-0.138323	0.328522	0.204012	0.0302816	-0.0595093	0.360707	0.103612	0.171208
k__Bacteria|p__Proteobacteria|c__Betaproteobacteria|o__Burkholderiales|f__Sutterellaceae|g__Duodenibacillus|s__Duodenibacillus_massiliensis|t__SGB9273	0.0494466	0.0265998	-0.00268808891444883;0.101581289520635	1.85891	0.0630403	0.00277502	0.406774	0.625679	0.00328737	0.886971	0.00995749	0.741714	0.030771	0.710456	0.0720458	0.0100716	-0.274134	0.130097	0.191011	0.154977	0.0688074	0.628081	0.147806	0.118319	0.0112798	0.86257	0.204551	0.0064803
k__Bacteria|p__Firmicutes|c__Clostridia|o__Clostridiales|f__Clostridiales_unclassified|g__Clostridiales_unclassified|s__Bacteroides_pectinophilus|t__SGB5068	-0.0133358	0.0269956	-0.0662461247377399;0.0395745338710987	-0.494	0.621306	0.00291734	0.64092	0.915731	-0.109959	1.85336e-06	0.00856585	0.776778	-0.0302639	0.71502	-0.0147927	0.597697	-0.146952	0.422922	-0.0111587	0.93436	-0.122123	0.388789	0.00798966	0.933071	0.172332	0.00771512	0.0274897	0.717241
k__Bacteria|p__Firmicutes|c__Clostridia|o__Clostridia_unclassified|f__Clostridia_unclassified|g__GGB4579|s__GGB4579_SGB6329|t__SGB6329	-0.0146493	0.014152	-0.042386773470257;0.0130882256039791	-1.03513	0.300606	0	0	0.800056	-0.0432165	0.06156	0.0231393	0.443691	-0.0197912	0.811305	0.0147927	0.597697	0	1	-0.0498665	0.712678	-0.0877769	0.536308	-0.0730661	0.441897	-0.0486757	0.454819	-0.0429376	0.571524
k__Bacteria|p__Firmicutes|c__Clostridia|o__Clostridia_unclassified|f__Clostridia_unclassified|g__GGB3277|s__GGB3277_SGB4327|t__SGB4327_group	0.0313723	0.0141125	0.00371222102725781;0.059032323511365	2.22301	0.0262152	0	0	0.455119	0.0430639	0.0624839	0.0372329	0.21766	0.00519999	0.949988	0.00813317	0.771715	0.103821	0.572228	0.208113	0.12064	-0.0618269	0.663422	0.0105135	0.912004	0.1134	0.0808496	-0.0797533	0.292749
k__Bacteria|p__Proteobacteria|c__Betaproteobacteria|o__Burkholderiales|f__Oxalobacteraceae|g__GGB6649|s__GGB6649_SGB9391|t__SGB9391	-0.0412516	0.0274954	-0.0951414802036147;0.0126383304928516	-1.50031	0.133534	0.00310244	0.670077	0.711813	-0.143842	4.05775e-10	-0.0053502	0.859443	-0.108244	0.190396	-0.0223236	0.425782	-0.0444436	0.809329	0.100925	0.455252	-0.139422	0.32466	0.137325	0.147042	0.0380277	0.559372	-0.096663	0.201913
k__Bacteria|p__Firmicutes|c__Clostridia|o__Clostridiales|f__Lachnospiraceae|g__Roseburia|s__Roseburia_sp_AM59_24XD|t__SGB4654	0.0125977	0.0272532	-0.0408176002722354;0.0660129715672078	0.462246	0.643905	0.003012	0.508102	0.918014	-0.0681443	0.0031796	-0.031455	0.297707	0.186517	0.0232506	-0.00587689	0.833946	-0.0448182	0.807753	-0.0261282	0.847058	0.0715546	0.614391	0.174245	0.06502	0.00100817	0.987656	0.101761	0.179027
k__Bacteria|p__Firmicutes|c__Clostridia|o__Clostridiales|f__Clostridiaceae|g__GGB3486|s__GGB3486_SGB4658|t__SGB4658	-0.039158	0.0253679	-0.0888780590413819;0.010562129318775	-1.54361	0.122684	0.00235578	0.576098	0.700423	-0.0939924	4.64126e-05	0.0371131	0.219146	-0.0892978	0.280491	-0.0984068	0.00043335	0.218478	0.230682	0.135766	0.314203	-0.177991	0.207309	-0.0317051	0.738881	0.0244414	0.707565	-0.0326846	0.666746
k__Bacteria|p__Firmicutes|c__Bacilli|o__Bacilli_unclassified|f__Bacilli_unclassified|g__GGB4710|s__GGB4710_SGB6522|t__SGB6522	-0.0104518	0.0254424	-0.0603181052546849;0.0394144065362537	-0.410804	0.681216	0.00238015	0.492255	0.923445	-0.0807573	0.000469734	-0.0150288	0.618868	-0.105737	0.200929	0.0147927	0.597697	0.023255	0.899562	0.253486	0.0573927	-0.0400842	0.777939	-0.0868385	0.360491	0.0415263	0.523782	0.106917	0.157885
k__Bacteria|p__Firmicutes|c__Erysipelotrichia|o__Erysipelotrichales|f__Erysipelotrichaceae|g__Erysipelotrichaceae_unclassified|s__Erysipelotrichaceae_bacterium|t__SGB6836_group	-0.0254504	0.0144533	-0.0537784139549552;0.00287764651488779	-1.76086	0.0782613	0	0	0.647816	-0.0412416	0.0744324	-0.00314431	0.917113	-0.0198994	0.810292	-0.0229568	0.412772	0.0929352	0.613339	0.233648	0.0805715	-0.0371476	0.793836	-0.0647123	0.495946	0	1	-0.0906671	0.23145
k__Bacteria|p__Firmicutes|c__Clostridia|o__Clostridia_unclassified|f__Clostridia_unclassified|g__GGB9774|s__GGB9774_SGB15394|t__SGB15394	-0.0258559	0.026091	-0.0769932123745755;0.0252814535120632	-0.99099	0.32169	0.00259751	0.696798	0.816166	-0.135615	3.843e-09	0.0371538	0.218641	0.0444424	0.591737	-0.0147927	0.597697	0.236116	0.194356	0.0261686	0.846824	-0.178994	0.204722	-0.056672	0.551079	-0.0195456	0.764199	0.0217477	0.774508
k__Bacteria|p__Bacteroidetes|c__CFGB602|o__OFGB602|f__FGB602|g__GGB1420|s__GGB1420_SGB1957|t__SGB1957	0.0192392	0.0257183	-0.0311677042151445;0.0696461018043294	0.748075	0.454415	0.00239837	0.217476	0.866026	0.00318574	0.890443	0.0244352	0.418582	0.175735	0.0326782	0.0151498	0.588883	0	1	-0.0829843	0.539562	0.271015	0.0524545	-0.106661	0.260925	-0.0348868	0.592285	0.027002	0.722049
k__Bacteria|p__Proteobacteria|c__Betaproteobacteria|o__Burkholderiales|f__Sutterellaceae|g__Sutterella|s__Sutterella_seckii|t__SGB9297_group	0.0089845	0.0231004	-0.0362914434437543;0.0542604449575642	0.388933	0.697326	0.00167599	0.244591	0.925468	-0.00736275	0.750217	0.00910324	0.763179	0.126476	0.125628	-0.039224	0.161591	-0.302315	0.0937607	0.1493	0.26795	0.125007	0.377606	0.0682969	0.472337	-0.0415263	0.523782	0.104156	0.168963
k__Bacteria|p__Firmicutes|c__Clostridia|o__Clostridiales|f__Ruminococcaceae|g__Ruminococcaceae_unclassified|s__Ruminococcaceae_bacterium|t__SGB4183	-0.0353089	0.0196625	-0.0738467433608368;0.00322902636597091	-1.79574	0.0725356	0.000858145	0.465803	0.639296	-0.116359	4.46094e-07	-0.0168784	0.576375	0.0421125	0.611327	-0.00416547	0.881876	0.161575	0.377771	0.111164	0.410584	-0.0125704	0.929553	-0.0669188	0.48134	-0.0208936	0.748465	0.00284917	0.970064
k__Bacteria|p__Firmicutes|c__Bacilli|o__Bacilli_unclassified|f__Bacilli_unclassified|g__Bacilli_unclassified|s__Bacilli_bacterium|t__SGB6430	-0.0339659	0.0160463	-0.0654160266877758;-0.00251567847522518	-2.11674	0.0342819	0.000241785	0.203311	0.497189	-0.0836258	0.000292213	-0.0436241	0.148578	0.0449617	0.58741	0.0147927	0.597697	0.114847	0.531911	-0.028725	0.832068	0.17019	0.228218	-0.0294413	0.756923	-0.0415263	0.523782	-0.027002	0.722049
k__Bacteria|p__Firmicutes|c__Clostridia|o__Clostridia_unclassified|f__Clostridia_unclassified|g__Clostridia_unclassified|s__Clostridia_unclassified_SGB4372|t__SGB4372	-0.0254961	0.0234241	-0.0714065446514819;0.0204142600337582	-1.08846	0.276393	0.00176593	0.646782	0.788566	-0.118677	2.61251e-07	0.0429432	0.155025	0.0026577	0.974427	0.00119579	0.965975	0.0704836	0.701777	-0.0380535	0.778745	0.0436969	0.758506	0.0937788	0.323244	-0.0352375	0.588567	-0.122131	0.106405
k__Bacteria|p__Firmicutes|c__Clostridia|o__Clostridia_unclassified|f__Clostridia_unclassified|g__Clostridia_unclassified|s__Clostridia_bacterium|t__SGB14210	-0.0633994	0.0141125	-0.0910594612808464;-0.0357393587967393	-4.49242	7.04185e-06	0	0	0.00808404	-0.102229	9.34803e-06	-0.0195136	0.518325	-0.0218051	0.792518	-0.0412684	0.140817	0.00793421	0.965656	-0.0829843	0.539562	-0.0195271	0.890761	-0.0379599	0.689791	-0.0980399	0.131531	-0.101067	0.182027
k__Bacteria|p__Lentisphaerae|c__Lentisphaeria|o__Lentisphaeria_unclassified|f__Lentisphaeria_unclassified|g__Lentisphaeria_unclassified|s__Lentisphaeria_unclassified_SGB9198|t__SGB9198	-0.030874	0.0141805	-0.0586671799776941;-0.00308074045551776	-2.17722	0.0294644	0	0	0.475768	-0.057866	0.012277	-0.0311055	0.30311	-0.0168321	0.839102	-0.00501667	0.857972	-0.0165234	0.928546	-0.0591324	0.66226	0	1	0.141139	0.136034	-0.0415263	0.523782	-0.027002	0.722049
k__Bacteria|p__Firmicutes|c__Bacilli|o__Lactobacillales|f__Lactobacillaceae|g__Ligilactobacillus|s__Ligilactobacillus_ruminis|t__SGB7061	0.00766407	0.0241566	-0.0396819678601729;0.0550101018957266	0.317266	0.751042	0.0019781	0.41207	0.941934	0.046773	0.0430259	-0.0448626	0.137379	0.0684645	0.40837	-0.0156908	0.575645	-0.210704	0.248068	0.236663	0.0766352	-0.0522235	0.713243	0.0077072	0.935432	-0.0736122	0.25799	0.120368	0.111592
k__Bacteria|p__Firmicutes|c__Clostridia|o__Clostridiales|f__Ruminococcaceae|g__GGB9636|s__GGB9636_SGB15107|t__SGB15107	-0.0386651	0.0336988	-0.104713586999113;0.0273834561973496	-1.14737	0.251228	0.00590789	0.777796	0.765691	-0.181784	2.26723e-15	-0.00354818	0.906512	0.0430053	0.603787	-0.0478176	0.0878724	0.0745341	0.685491	0.0350274	0.795944	-0.0782669	0.581493	0.204292	0.030051	-0.0655031	0.314288	-0.102424	0.176196
k__Bacteria|p__Firmicutes|c__Clostridia|o__Clostridia_unclassified|f__Clostridia_unclassified|g__Clostridia_unclassified|s__Clostridia_bacterium|t__SGB14026	-0.0260505	0.0293606	-0.0835961785692247;0.0314951103290074	-0.887263	0.374937	0.00384664	0.689989	0.842285	-0.149215	8.70416e-11	-0.0202008	0.503698	0.153872	0.0619154	-0.0358857	0.200359	0.00190989	0.99173	-0.0591324	0.66226	0.171953	0.223369	0.0674084	0.478131	-0.0274002	0.674079	-0.044231	0.559982
k__Bacteria|p__Firmicutes|c__Clostridia|o__Clostridiales|f__Clostridiaceae|g__Clostridium|s__Clostridium_disporicum|t__SGB6178	0.0162332	0.0170534	-0.0171909545877233;0.0496572670035505	0.9519	0.341148	0.000390772	0.206626	0.827987	0.0200962	0.384847	-0.0268139	0.374727	-0.144376	0.0800417	0.0749639	0.00740909	0.0514409	0.779998	0.0994814	0.461755	0.0985189	0.487428	-0.042707	0.653364	0.0174624	0.788703	0.00104758	0.988991
k__Bacteria|p__Firmicutes|c__Clostridia|o__Clostridiales|f__Clostridiaceae|g__Clostridium|s__Clostridium_perfringens|t__SGB6191	0.0202057	0.0224746	-0.023843598560445;0.0642550628161501	0.899049	0.368627	0.00150862	0.341876	0.840394	0.0788034	0.00064355	0.0279075	0.355553	-0.116843	0.157333	0.028304	0.312561	0.0514409	0.779998	-0.0774517	0.567014	-0.125007	0.377606	-0.142716	0.131673	0.0904271	0.16438	-0.0203729	0.788415
k__Bacteria|p__Firmicutes|c__Clostridia|o__Clostridia_unclassified|f__Clostridia_unclassified|g__Clostridia_unclassified|s__Clostridia_unclassified_SGB3983|t__SGB3983	-0.030166	0.0187325	-0.0668809545149213;0.0065489284873912	-1.61036	0.107319	0.000677403	0.482022	0.68256	-0.105697	4.58595e-06	0.0341294	0.258496	0.0511391	0.537081	-0.00301487	0.914355	0.0413108	0.822548	-0.00907634	0.946589	-0.0399307	0.778768	-0.0509565	0.591998	-0.0564311	0.386127	-0.0442438	0.559868
k__Bacteria|p__Firmicutes|c__Clostridia|o__Clostridia_unclassified|f__Clostridia_unclassified|g__GGB3303|s__GGB3303_SGB4364|t__SGB4364	-0.0502378	0.0244043	-0.098069374800935;-0.0024061917355643	-2.05856	0.0395363	0.00205261	0.692583	0.534759	-0.146467	1.9264e-10	0.0401562	0.183638	-0.0370114	0.655179	-0.0366075	0.19145	0.106857	0.560988	-0.0270199	0.841904	-0.154538	0.274463	-0.0122016	0.897946	-0.00276175	0.966195	-0.13366	0.0770168
k__Bacteria|p__Firmicutes|c__Clostridia|o__Clostridiales|f__Peptostreptococcaceae|g__Intestinibacter|s__Intestinibacter_SGB6139|t__SGB6139	-0.00166754	0.0250692	-0.0508022719273383;0.0474671875761704	-0.0665176	0.946966	0.00225951	0.534526	0.98896	-0.0782444	0.000703323	0.0411179	0.173353	-0.150101	0.0686649	-0.00217874	0.938051	0.237967	0.19079	0.146562	0.276917	0.0891355	0.529996	0.0328747	0.729615	-0.000587669	0.992805	0.0769579	0.310047
k__Bacteria|p__Firmicutes|c__Clostridia|o__Clostridiales|f__Peptococcaceae|g__Peptococcaceae_unclassified|s__Peptococcaceae_bacterium|t__SGB49168	-0.038378	0.0186971	-0.0750235678982611;-0.0017324312020003	-2.05262	0.0401093	0.000670843	0.349027	0.538179	-0.0943682	4.32582e-05	0.00403407	0.893781	0.0812458	0.326311	-0.0157462	0.574296	0.00704951	0.969483	-0.175299	0.192451	-0.145359	0.304291	-0.0511155	0.590842	-0.0923588	0.155514	0.0380017	0.616571
k__Bacteria|p__Proteobacteria|c__Deltaproteobacteria|o__Desulfovibrionales|f__Desulfovibrionaceae|g__Desulfovibrionaceae_unclassified|s__Desulfovibrionaceae_bacterium|t__SGB15447	0.00255662	0.0141125	-0.0251034349464308;0.0302166675376764	0.181159	0.856243	0	0	0.971858	0.00454421	0.844233	-0.00155368	0.958988	-0.16322	0.0475032	0.00636364	0.820419	0.00793421	0.965656	0.0394799	0.770674	0.151491	0.284139	-0.0110084	0.90788	-0.0249774	0.701455	0.110464	0.144472
k__Bacteria|p__Firmicutes|c__Clostridia|o__Clostridiales|f__Peptostreptococcaceae|g__GGB4456|s__GGB4456_SGB6141|t__SGB6141	0.0155771	0.0192349	-0.0221226230922796;0.0532767699953299	0.809834	0.418035	0.000773021	0.412237	0.85443	-0.0519247	0.0246646	0.0308668	0.306836	-0.00751418	0.927781	0.0587067	0.0360829	0.0406823	0.825206	0.0986135	0.46569	0.279802	0.0450008	-0.0209325	0.825835	0.00471205	0.942355	0.0561281	0.459384
k__Bacteria|p__Firmicutes|c__Clostridia|o__Clostridiales|f__Clostridiales_Family_XIII_Incertae_Sedis|g__Clostridiales_Family_XIII_Incertae_Sedis_unclassified|s__Clostridiales_Family_XIII_bacterium_RF_744_FAT_WT_3|t__SGB3928	-0.00296634	0.0171557	-0.0365908624287114;0.030658173501775	-0.172907	0.862724	0.000375942	0.295108	0.971882	0.0468933	0.0424921	-0.0591339	0.0501195	0.0449617	0.58741	-0.0147927	0.597697	0	1	0	1	-0.0260965	0.854359	-0.106661	0.260925	-0.00477393	0.941599	0.027002	0.722049
k__Bacteria|p__Actinobacteria|c__Coriobacteriia|o__Eggerthellales|f__Eggerthellaceae|g__GGB9361|s__GGB9361_SGB14336|t__SGB14336	-0.0231222	0.0245516	-0.0712424774387768;0.0249981553602643	-0.941777	0.346307	0.00182633	0.421443	0.832162	-0.0756357	0.00105667	0.0198188	0.511802	-0.0997057	0.227976	-0.0303243	0.279262	0.0605727	0.742168	0.253057	0.0578297	-0.142742	0.313164	-0.0557664	0.557469	0.0415263	0.523782	0	1
k__Bacteria|p__Firmicutes|c__Bacilli|o__Bacilli_unclassified|f__Bacilli_unclassified|g__GGB4662|s__GGB4662_SGB6450|t__SGB6450	-0.0372679	0.0232641	-0.0828646967652559;0.00832884361187011	-1.60195	0.109166	0.00172118	0.526173	0.683012	-0.117858	3.1599e-07	-0.0182389	0.546025	0.095061	0.250486	-0.0147927	0.597697	-0.0514409	0.779998	0.14234	0.291132	-0.0263235	0.853107	0.0616332	0.516711	-0.0415263	0.523782	-0.132725	0.0791244
k__Bacteria|p__Firmicutes|c__Bacilli|o__Bacilli_unclassified|f__Bacilli_unclassified|g__Bacilli_unclassified|s__Bacilli_bacterium|t__SGB6421	-0.0139122	0.0141125	-0.0415722588080298;0.0137478436760774	-0.985805	0.324229	0	0	0.816479	-0.0381346	0.099056	-0.029192	0.333838	0.0763398	0.356464	0.0147927	0.597697	0.0143516	0.937919	-0.0187861	0.889715	-0.0781057	0.582274	0.0938626	0.32281	-0.0278153	0.66943	0.0240909	0.750971
k__Bacteria|p__Firmicutes|c__Clostridia|o__Clostridiales|f__Clostridiaceae|g__Clostridium|s__Clostridium_paraputrificum|t__SGB6187	0.0513491	0.014152	0.023611606357353;0.0790866054315892	3.62839	0.000285197	0	0	0.0467723	0.0807676	0.000468941	0.0340673	0.259364	-0.0523569	0.527419	0.0515197	0.0659104	0	1	-0.0195763	0.885107	-0.170178	0.228249	0.0837662	0.377795	0.06863	0.291695	-0.035129	0.643478
k__Bacteria|p__Firmicutes|c__Clostridia|o__Clostridiales|f__Ruminococcaceae|g__Ruminococcus|s__Ruminococcus_champanellensis|t__SGB4418	-0.02991	0.0381459	-0.104674543905637;0.0448544585049226	-0.784097	0.432983	0.00850122	0.80998	0.858088	-0.184313	9.13541e-16	-0.0366406	0.225073	0.131149	0.112141	-0.0158239	0.572409	0.0645794	0.725751	-0.189157	0.159094	-0.232009	0.098457	0.110004	0.24619	0.0727886	0.263368	-0.0176642	0.816008
k__Bacteria|p__Firmicutes|c__CFGB1298|o__OFGB1298|f__FGB1298|g__GGB3118|s__GGB3118_SGB4130|t__SGB4130	-0.00759237	0.0207984	-0.0483564406687918;0.033171694095716	-0.365046	0.715077	0.00110148	0.257699	0.929659	-0.0480238	0.0377432	-0.00138997	0.963306	-0.023766	0.77434	-0.0438772	0.117362	-0.0746863	0.684882	0.111432	0.409447	-0.132214	0.350518	0.164486	0.0817953	0.0442043	0.497342	0.115763	0.126067
k__Bacteria|p__Actinobacteria|c__Coriobacteriia|o__Coriobacteriales|f__Coriobacteriaceae|g__Collinsella|s__Collinsella_bouchesdurhonensis|t__SGB14397	-0.0494674	0.0227095	-0.0939770935244297;-0.00495762320981724	-2.17827	0.0293859	0.00157044	0.534582	0.475768	-0.130703	1.38252e-08	-0.0090927	0.763446	-0.174831	0.0335989	-0.0403599	0.14978	0.115113	0.530955	0.0354915	0.7933	0.0752408	0.596225	0.0233195	0.806344	-0.0415263	0.523782	0.035278	0.642071
k__Bacteria|p__Firmicutes|c__Clostridia|o__Clostridiales|f__Ruminococcaceae|g__Massilimaliae|s__Massilimaliae_massiliensis|t__SGB29347	-0.00983051	0.0223883	-0.0537108714786436;0.0340498427179952	-0.439091	0.660596	0.00129827	0.314971	0.920709	-0.0444532	0.0544801	0.0194751	0.519152	-0.143014	0.0829599	-0.026437	0.345565	-0.0514409	0.779998	-0.0591324	0.66226	-0.0410605	0.772673	0.106661	0.260925	0.121721	0.0608201	0	1
k__Bacteria|p__Firmicutes|c__Clostridia|o__Clostridiales|f__Ruminococcaceae|g__GGB9709|s__GGB9709_SGB15238|t__SGB15238	-0.0180841	0.0288633	-0.0746551823899437;0.0384870540405427	-0.626541	0.53096	0.00363997	0.682856	0.892748	-0.143446	4.53539e-10	-0.0459461	0.128124	0.161226	0.050317	-0.0243937	0.384134	0.132745	0.469536	0.0522574	0.69954	-0.0546713	0.70042	0.0789402	0.405976	0.00654079	0.920047	0.0250285	0.741616
k__Bacteria|p__Firmicutes|c__Clostridia|o__Clostridiales|f__Lachnospiraceae|g__Blautia|s__Blautia_schinkii|t__SGB4825	0.00968974	0.0205246	-0.0305378065159415;0.0499172952248492	0.472103	0.636853	0.0010405	0.262413	0.918014	0.0245286	0.288818	0.0213543	0.479646	0.00440363	0.957639	-0.0396781	0.156788	-0.162053	0.376345	0.0578787	0.669001	-0.0763989	0.590568	-0.142123	0.133301	0.0734282	0.259185	0.155578	0.0392582
k__Bacteria|p__Firmicutes|c__Clostridia|o__Clostridiales|f__Eubacteriaceae|g__Eubacterium|s__Eubacterium_ramulus|t__SGB4960	0.0323152	0.0237185	-0.0141721629742343;0.0788025064578608	1.36245	0.173057	0.00184975	0.430728	0.722686	0.101634	1.05395e-05	0.0195961	0.516558	0.117032	0.156659	0.0433946	0.121453	-0.281135	0.120227	0.125696	0.351749	-0.036656	0.796506	-0.037645	0.692234	-0.046652	0.473807	-0.0612162	0.419638
k__Bacteria|p__Firmicutes|c__Clostridia|o__Clostridiales|f__Ruminococcaceae|g__GGB9618|s__GGB9618_SGB15064|t__SGB15064	-0.0253234	0.0356717	-0.095238738293251;0.0445918544544348	-0.709902	0.477765	0.00699865	0.795547	0.870133	-0.161983	1.78661e-12	0.0346863	0.250803	0.0408536	0.62203	-0.0281938	0.314448	0.0296545	0.872125	0.163751	0.223853	-0.00640358	0.964079	0.168401	0.0746905	-0.166154	0.0102463	-0.0562044	0.458772
k__Bacteria|p__Firmicutes|c__Clostridia|o__Clostridiales|f__Clostridiales_unclassified|g__Clostridiales_unclassified|s__Clostridiales_bacterium_NSJ_40|t__SGB72336	-0.0287743	0.0210075	-0.0699481641094624;0.0123995424821672	-1.36972	0.170775	0.00114908	0.444878	0.722686	-0.102649	8.58583e-06	-0.00662264	0.826494	0.0462561	0.576686	-0.018335	0.513045	0.055603	0.762688	-0.013098	0.922984	0.00167866	0.990581	0.169904	0.0721001	-0.0082783	0.898909	-0.0910118	0.229673
k__Bacteria|p__Firmicutes|c__Clostridia|o__Clostridia_unclassified|f__Clostridia_unclassified|g__Clostridia_unclassified|s__Clostridia_bacterium|t__SGB4139	-0.0243477	0.0246077	-0.0725778799384003;0.0238825335040679	-0.989433	0.322451	0.00201745	0.505718	0.816166	-0.0802479	0.00051025	0.0314245	0.298176	0.14765	0.0733616	-0.0495774	0.0767914	0.0514409	0.779998	0.111319	0.409927	0	1	-0.0628478	0.508466	-0.0342883	0.598656	-0.108985	0.149955
k__Bacteria|p__Firmicutes|c__CFGB16911|o__OFGB16911|f__FGB16911|g__GGB49418|s__GGB49418_SGB69331|t__SGB69331	-0.00232224	0.0357047	-0.0723020684020892;0.0676575940572507	-0.0650402	0.948142	0.00701766	0.481057	0.989146	-0.0621566	0.00714306	-0.0325406	0.281335	-0.110163	0.182611	-0.0606911	0.0302372	0.269545	0.136886	0.278534	0.0361625	-0.068953	0.627352	0.0682727	0.472495	-0.0410831	0.528226	0.135287	0.0734569
k__Bacteria|p__Firmicutes|c__Clostridia|o__Clostridiales|f__Ruminococcaceae|g__Ruminococcaceae_unclassified|s__Ruminococcaceae_bacterium|t__SGB14834	-0.0358465	0.0244499	-0.0837673047567637;0.0120743776600474	-1.46612	0.142615	0.00206645	0.524011	0.71808	-0.101549	1.07209e-05	0.01328	0.660251	0.0601865	0.467464	-0.0100993	0.718644	0.19802	0.278268	0.088155	0.514506	-0.216078	0.124468	-0.050567	0.594836	-0.132394	0.041293	-0.0223811	0.768125
k__Bacteria|p__Firmicutes|c__Clostridia|o__Clostridiales|f__Clostridiaceae|g__Butyricicoccus|s__Butyricicoccus_SGB14990|t__SGB14990	0.018567	0.0141125	-0.00909308178838352;0.0462270206957236	1.31564	0.188296	0	0	0.725878	0.0385131	0.0957469	0.00309367	0.918443	-0.0446424	0.590069	0.0270883	0.333808	0.109295	0.552038	-0.253545	0.0573331	0.0613376	0.665928	0.000450728	0.99622	-0.0384612	0.554899	0.0379449	0.617098
k__Bacteria|p__Firmicutes|c__Clostridia|o__Clostridiales|f__Ruminococcaceae|g__GGB9621|s__GGB9621_SGB15073|t__SGB15073	-0.00367624	0.0190761	-0.0410647210159305;0.0337122423366587	-0.192714	0.847183	0.000742295	0.261234	0.970624	-0.0541119	0.0192125	0.0113737	0.706573	0.0759831	0.358722	0.00989113	0.724204	-0.0485719	0.791991	-0.0591324	0.66226	-0.10915	0.441458	0.216617	0.0212626	-0.020806	0.749485	0.00286715	0.969875
k__Bacteria|p__Actinobacteria|c__Coriobacteriia|o__Eggerthellales|f__Eggerthellaceae|g__Eggerthellaceae_unclassified|s__Eggerthellaceae_unclassified_SGB14322|t__SGB14322_group	-0.00750658	0.0155842	-0.0380509499858588;0.0230377979545923	-0.48168	0.630033	0.000178847	0.143694	0.91649	-0.0561817	0.0150539	0.00958281	0.751105	-0.00159096	0.984689	0.0278252	0.320819	-0.216433	0.235173	0.196679	0.142877	-0.0347599	0.806824	0.0376808	0.691956	0.032127	0.621913	-0.0207131	0.784967
k__Bacteria|p__Firmicutes|c__Clostridia|o__Clostridiales|f__Ruminococcaceae|g__GGB3236|s__GGB3236_SGB4274|t__SGB4274	-0.0478985	0.0141125	-0.0755585710695817;-0.0202384685854745	-3.39404	0.000688691	0	0	0.0714441	-0.0847855	0.000240175	-0.00775135	0.797518	-0.0050265	0.951654	-0.032459	0.246788	0.0514409	0.779998	0.0539294	0.690404	0.0253812	0.85831	-0.0185545	0.845359	-0.0415263	0.523782	-0.144561	0.0556303
k__Bacteria|p__Firmicutes|c__Clostridia|o__Clostridia_unclassified|f__Clostridia_unclassified|g__Clostridia_unclassified|s__Clostridia_bacterium|t__SGB47427	-0.0598298	0.0268397	-0.112434516048722;-0.00722501216882634	-2.22916	0.0258035	0.00286082	0.730489	0.455119	-0.174624	2.77009e-14	-0.0045571	0.880107	-0.0126137	0.879067	-0.0277706	0.321771	-0.132697	0.469699	-0.0296468	0.826761	-0.166783	0.237791	0.0932206	0.326145	-0.0071577	0.912535	-0.136459	0.0709765
k__Bacteria|p__Firmicutes|c__CFGB24517|o__OFGB24517|f__FGB24517|g__GGB45620|s__GGB45620_SGB63333|t__SGB63333	-0.0170154	0.0142683	-0.0449806220119911;0.0109499044950383	-1.19253	0.233052	0	0	0.747348	-0.00258389	0.911044	-0.0203355	0.500859	-0.0044945	0.956766	-0.0364212	0.193721	-0.0514409	0.779998	-0.0591324	0.66226	0.00235246	0.9868	0	1	-0.0415263	0.523782	0.027002	0.722049
k__Bacteria|p__Firmicutes|c__CFGB1218|o__OFGB1218|f__FGB1218|g__GGB2983|s__GGB2983_SGB3965|t__SGB3965	0.0115838	0.0141125	-0.0160762538128812;0.039243848671226	0.820816	0.411751	0	0	0.853107	-0.0135673	0.557443	0.0411775	0.172731	0.00217438	0.979076	0.0160027	0.568077	0.0440762	0.810877	0.176668	0.188948	-0.204598	0.146224	-0.00667343	0.944078	0.0864539	0.183794	-0.0145934	0.847564
k__Bacteria|p__Firmicutes|c__Clostridia|o__Clostridiales|f__Christensenellaceae|g__Christensenella|s__Christensenella_sp_NSJ_35|t__SGB82546	0.000437588	0.014152	-0.0272999119454759;0.0281750871287603	0.0309204	0.975333	0	0	0.997376	-0.0133995	0.562326	-0.00618143	0.837887	-0.0699988	0.397923	0.0147927	0.597697	0	1	-0.0591324	0.66226	0.125007	0.377606	0.106661	0.260925	0.0259028	0.690951	0.027002	0.722049
k__Bacteria|p__Firmicutes|c__Clostridia|o__Clostridiales|f__Lachnospiraceae|g__Lachnospiraceae_unclassified|s__Lachnospiraceae_bacterium|t__SGB48024	0.0185505	0.0164987	-0.0137862233811875;0.0508873212508613	1.12437	0.260857	0.000306662	0.211255	0.772478	0.0731641	0.00153663	-0.00773127	0.798031	-0.102444	0.215395	0.0245147	0.38178	0.0987015	0.591406	-0.0584221	0.666076	-0.00187928	0.989455	0.0151894	0.873144	-0.0754738	0.246113	-0.0337472	0.65659
k__Bacteria|p__Firmicutes|c__Bacilli|o__Bacilli_unclassified|f__Bacilli_unclassified|g__Bacilli_unclassified|s__Bacilli_bacterium|t__SGB6452	-0.0472946	0.0194702	-0.0854555065457551;-0.00913374732358641	-2.42908	0.0151373	0.000696448	0.454627	0.386168	-0.114365	7.01039e-07	-0.0178904	0.553723	-0.00961509	0.907669	-0.0147927	0.597697	0	1	-0.0591324	0.66226	-0.122676	0.386632	0.0810848	0.393303	-0.0429325	0.509809	0	1
k__Bacteria|p__Firmicutes|c__Clostridia|o__Clostridia_unclassified|f__Clostridia_unclassified|g__Clostridia_unclassified|s__Clostridia_bacterium|t__SGB53497	0.00146173	0.0141125	-0.0261983236845324;0.0291217787995748	0.103577	0.917505	0	0	0.984389	-0.00466097	0.840284	0.0104401	0.729674	-0.0873586	0.291109	0.0312974	0.264115	-0.0514409	0.779998	-0.0591324	0.66226	-0.0145609	0.918433	-0.106661	0.260925	-0.00411081	0.9497	-0.027002	0.722049
k__Bacteria|p__Firmicutes|c__Clostridia|o__Clostridia_unclassified|f__Clostridia_unclassified|g__Clostridia_unclassified|s__Clostridia_bacterium|t__SGB6359	-0.0104749	0.0280222	-0.065397280392862;0.044447571477519	-0.373806	0.708549	0.00330406	0.553162	0.928612	-0.0946632	4.09253e-05	-0.0151645	0.615705	-0.0499867	0.546305	-0.0147927	0.597697	0.221721	0.22368	0.13823	0.305422	-0.195325	0.16577	-0.0188671	0.842786	0.13688	0.0348287	0.027002	0.722049
k__Bacteria|p__Bacteroidetes|c__Bacteroidia|o__Bacteroidales|f__Bacteroidales_unclassified|g__Bacteroidales_unclassified|s__Bacteroidales_bacterium|t__SGB48221	-0.00105966	0.0142206	-0.0289314585937832;0.0268121319191294	-0.0745163	0.9406	0	0	0.988552	-0.00428084	0.853155	-0.0330183	0.27433	0.0449617	0.58741	0.0147927	0.597697	0	1	-0.0591324	0.66226	0	1	0.106661	0.260925	0.0415263	0.523782	-0.027002	0.722049
k__Bacteria|p__Firmicutes|c__Bacilli|o__Bacilli_unclassified|f__Bacilli_unclassified|g__Bacilli_unclassified|s__Bacilli_bacterium|t__SGB6432	0.00568106	0.0143606	-0.0224652863533741;0.0338274026476981	0.395599	0.692401	0	0	0.924734	-0.00428084	0.853155	0.0287096	0.341892	0	1	-0.0122061	0.663248	0	1	-0.0591324	0.66226	0.125007	0.377606	0.106661	0.260925	0.0415263	0.523782	-0.027002	0.722049
k__Bacteria|p__Firmicutes|c__Bacilli|o__Bacilli_unclassified|f__Bacilli_unclassified|g__GGB4727|s__GGB4727_SGB6548|t__SGB6548	-0.0365259	0.0180026	-0.0718103946343767;-0.00124142296385058	-2.02892	0.0424662	0.000546723	0.363213	0.542045	-0.100979	1.20198e-05	0.0158175	0.600581	0.0884037	0.285354	-0.0180877	0.518747	-0.00936225	0.959479	-0.0982405	0.467387	-0.13128	0.353962	-0.0380371	0.689194	-0.0207891	0.749682	-0.0534902	0.480785
k__Bacteria|p__Firmicutes|c__Erysipelotrichia|o__Erysipelotrichales|f__Erysipelotrichaceae|g__Coprobacillus|s__Coprobacillus_cateniformis|t__SGB6771	0.00523722	0.014152	-0.0225002786561767;0.0329747204180595	0.370068	0.711332	0	0	0.928612	-0.0165463	0.474316	0.0555661	0.0656858	-0.103662	0.209961	0.00851279	0.761376	0	1	0.0591324	0.66226	-0.000759577	0.995738	0.0537148	0.572078	0.00955811	0.883384	-0.0628734	0.407139
k__Bacteria|p__Firmicutes|c__Clostridia|o__Clostridia_unclassified|f__Clostridia_unclassified|g__Clostridia_unclassified|s__Clostridia_bacterium|t__SGB54300	0.0043352	0.0141805	-0.0234580244132527;0.0321284151089236	0.305716	0.759821	0	0	0.943274	-0.00244716	0.915733	-0.00224118	0.940868	0.173031	0.0354962	0.0156398	0.576887	-0.0514409	0.779998	-0.0591324	0.66226	0	1	0.106661	0.260925	-0.0806495	0.215114	-0.027002	0.722049
k__Bacteria|p__Firmicutes|c__Clostridia|o__Clostridiales|f__Peptococcaceae|g__Peptococcaceae_unclassified|s__Peptococcaceae_bacterium|t__SGB4052	0.00717373	0.0142683	-0.0207915344166251;0.0351389920904044	0.502776	0.615122	0	0	0.915731	0.00428084	0.853155	0.00672518	0.823851	0.032662	0.693529	0.0147927	0.597697	-0.0514409	0.779998	-0.0591324	0.66226	0.125007	0.377606	0	1	-0.0415263	0.523782	0.027002	0.722049
k__Bacteria|p__Firmicutes|c__Clostridia|o__Clostridiales|f__Clostridiaceae|g__Clostridiaceae_unclassified|s__Clostridiaceae_bacterium|t__SGB4629	-0.0101396	0.0230293	-0.055276220338775;0.0349970566646338	-0.44029	0.659727	0.00161269	0.36223	0.920709	0.0266331	0.249421	-0.0385609	0.201682	-0.111776	0.17625	0.041074	0.142699	0	1	-0.0591324	0.66226	-0.267194	0.0559938	-0.106661	0.260925	0.049348	0.448606	-0.027002	0.722049
k__Bacteria|p__Firmicutes|c__Bacilli|o__Lactobacillales|f__Streptococcaceae|g__Lactococcus|s__Lactococcus_lactis|t__SGB7984	0.00645689	0.0145248	-0.0220112375226939;0.0349250198308558	0.444542	0.656651	0	0	0.920709	-0.00428084	0.853155	0.0137495	0.649031	0.0618504	0.455223	0.0293171	0.295549	-0.0514409	0.779998	-0.0591324	0.66226	-0.171803	0.223778	0	1	-0.0415263	0.523782	0	1
k__Bacteria|p__Firmicutes|c__Clostridia|o__Clostridiales|f__Lachnospiraceae|g__Lachnospiraceae_unclassified|s__Lachnospiraceae_bacterium|t__SGB4832	0.0152102	0.0373332	-0.0579615080600645;0.0883819787832839	0.407418	0.683701	0.00799124	0.520667	0.9244	0.0545386	0.0182813	-0.0161681	0.592531	0.0461123	0.577873	-0.0172187	0.539034	-0.144425	0.431018	0.25419	0.056682	-0.313603	0.0239439	-0.0866366	0.361613	0.0844217	0.194353	0.113665	0.133123
k__Bacteria|p__Firmicutes|c__Clostridia|o__Clostridiales|f__Clostridiales_Family_XIII_Incertae_Sedis|g__Emergencia|s__Emergencia_timonensis|t__SGB3970	-0.00172777	0.0141125	-0.0293878210611023;0.0259322814230049	-0.122428	0.90256	0	0	0.98102	0.00428084	0.853155	0.0486341	0.107254	0.0284135	0.731757	-0.0488939	0.0809524	-0.0514409	0.779998	-0.0591324	0.66226	0.121076	0.392896	-0.106661	0.260925	-0.0258685	0.691339	0.027002	0.722049
k__Bacteria|p__Firmicutes|c__Clostridia|o__Clostridiales|f__Lachnospiraceae|g__Eisenbergiella|s__Eisenbergiella_massiliensis|t__SGB4987	-0.021822	0.0142278	-0.049707875680398;0.00606391801697166	-1.53376	0.125089	0	0	0.706238	-0.0341412	0.139779	-0.0104411	0.72965	-0.107304	0.194299	0.0037203	0.894422	0	1	0	1	0.131733	0.352291	-0.106661	0.260925	-0.0256608	0.693692	-0.0608429	0.422484
k__Bacteria|p__Firmicutes|c__Clostridia|o__Clostridia_unclassified|f__Clostridia_unclassified|g__GGB9787|s__GGB9787_SGB15410|t__SGB15410	-0.00375074	0.0316298	-0.0657440291950187;0.058242554367495	-0.118582	0.905606	0.00486696	0.787383	0.981471	-0.153941	2.14467e-11	0.0227351	0.451696	0.151609	0.0658966	0.00752824	0.788274	-0.0317778	0.863053	0.179705	0.181344	-0.136791	0.333956	0.0561411	0.554821	0.0223744	0.731301	-0.0127262	0.866874
k__Bacteria|p__Firmicutes|c__Erysipelotrichia|o__Erysipelotrichales|f__Erysipelotrichaceae|g__Holdemania|s__Holdemania_massiliensis|t__SGB4044	-0.0021912	0.0141125	-0.029851250265952;0.0254688522181552	-0.155266	0.876611	0	0	0.97667	0.0120662	0.601857	0.0473819	0.116615	-0.120858	0.143455	-0.0362419	0.195925	0.0172779	0.925293	-0.00896961	0.947217	0.0442341	0.755628	-0.0984881	0.299435	-0.029988	0.645306	-0.035962	0.635625
k__Bacteria|p__Actinobacteria|c__Actinobacteria|o__Bifidobacteriales|f__Bifidobacteriaceae|g__Bifidobacterium|s__Bifidobacterium_pseudocatenulatum|t__SGB17237	-0.00454835	0.0257077	-0.0549344247137951;0.0458377305991762	-0.176926	0.859567	0.00246784	0.366746	0.971858	-0.0114357	0.620976	0.0332453	0.271042	0.0239242	0.772877	-0.0607393	0.0301058	-0.166452	0.363368	0.337028	0.0105068	-0.0759995	0.592516	0.0230477	0.808558	-0.063897	0.326325	0.0163615	0.829362
k__Bacteria|p__Firmicutes|c__Clostridia|o__Clostridiales|f__Ruminococcaceae|g__Ruminococcaceae_unclassified|s__Ruminococcaceae_bacterium|t__SGB15349	-0.00780611	0.0141125	-0.0354661616868435;0.0198539407972637	-0.553133	0.580172	0	0	0.904201	-0.00850012	0.713222	0.0162847	0.589864	0.0240452	0.77176	-0.0321762	0.250931	0.0427124	0.816628	-0.0591324	0.66226	-0.0836122	0.555883	0.106661	0.260925	-0.0599201	0.357395	0.027002	0.722049
k__Bacteria|p__Firmicutes|c__Clostridia|o__Clostridiales|f__Clostridiaceae|g__GGB3532|s__GGB3532_SGB4720|t__SGB4720	-0.0151434	0.0142683	-0.0431086525528724;0.012821873954157	-1.06133	0.288538	0	0	0.799772	-0.0237356	0.304694	-0.011783	0.696529	0.00558386	0.946301	-0.011271	0.68763	-0.0514409	0.779998	-0.0591324	0.66226	0.125007	0.377606	0	1	-0.0415263	0.523782	0.027002	0.722049
k__Bacteria|p__Firmicutes|c__Clostridia|o__Clostridiales|f__Ruminococcaceae|g__Pseudoflavonifractor|s__Pseudoflavonifractor_capillosus|t__SGB15140	0.0332137	0.0214739	-0.00887437730757176;0.0753017430104619	1.5467	0.121935	0.00114962	0.49796	0.700423	-0.00146182	0.949603	-0.0366383	0.225102	0.109614	0.184817	0.0997327	0.000361725	0.171438	0.348986	-0.0591324	0.66226	0.0830618	0.558495	0	1	0.0937634	0.149298	0.01752	0.817484
k__Bacteria|p__Firmicutes|c__Clostridia|o__Clostridia_unclassified|f__Clostridia_unclassified|g__Clostridia_unclassified|s__Clostridia_unclassified_SGB6317|t__SGB6317	0.00456247	0.0143606	-0.0235838774410894;0.0327088115599828	0.317706	0.750708	0	0	0.941934	0.0162701	0.481727	0.00479518	0.873895	0.0773957	0.349832	-0.0187995	0.502426	0.0514409	0.779998	-0.0591324	0.66226	0.059421	0.675778	-0.106661	0.260925	0.0415263	0.523782	0	1
k__Bacteria|p__Firmicutes|c__Clostridia|o__Clostridiales|f__Eubacteriaceae|g__Eubacterium|s__Eubacterium_callanderi|t__SGB4080	0.0159529	0.0142683	-0.0120123164905779;0.0439182100164515	1.11807	0.263536	0	0	0.776678	-0.000820051	0.971715	0.0377038	0.211894	-0.0350147	0.672681	0.0341692	0.222752	-0.0514409	0.779998	-0.0591324	0.66226	0.0809307	0.568663	0	1	-0.0159642	0.806457	0.027002	0.722049
k__Bacteria|p__Firmicutes|c__Erysipelotrichia|o__Erysipelotrichales|f__Erysipelotrichaceae|g__Erysipelatoclostridium|s__Clostridium_innocuum|t__SGB4037_group	0.021065	0.0361357	-0.0497597875943212;0.091889712179653	0.58294	0.559934	0.00726906	0.600443	0.903435	-0.00801932	0.728785	0.0581364	0.0541242	-0.219199	0.00745234	-0.035007	0.211608	0.171438	0.348986	-0.0824045	0.542408	0.121523	0.391139	0.106661	0.260925	0.03747	0.565151	0.194992	0.00952265
k__Bacteria|p__Bacteroidetes|c__Bacteroidia|o__Bacteroidales|f__Porphyromonadaceae|g__Porphyromonas|s__Porphyromonas_SGB1977|t__SGB1977	-0.0163851	0.0141125	-0.0440451626411884;0.0112749398429187	-1.16103	0.245629	0	0	0.763822	-0.0170468	0.461051	-0.0371832	0.218276	-0.11905	0.149585	0.00541509	0.846827	-0.144133	0.43196	-0.0515744	0.703284	-0.125007	0.377606	0.106885	0.259919	0.0270981	0.67747	-0.0266769	0.725261
k__Bacteria|p__Firmicutes|c__Clostridia|o__Clostridiales|f__Lachnospiraceae|g__Lachnoclostridium|s__Clostridium_symbiosum|t__SGB4699	0.0059606	0.0247688	-0.0425853752125171;0.0545065690737961	0.240649	0.809827	0.00216477	0.441434	0.959963	0.0487614	0.0348946	0.0275247	0.362193	-0.180491	0.0281811	-0.0436166	0.119557	-0.197407	0.279783	-0.0884463	0.513112	0.00548036	0.969255	0.106661	0.260925	0.0773291	0.234662	0.0422796	0.577439
k__Bacteria|p__Firmicutes|c__CFGB3048|o__OFGB3048|f__FGB3048|g__GGB9559|s__GGB9559_SGB14968|t__SGB14968	-0.00218535	0.0191036	-0.0396276780759765;0.0352569760689561	-0.114395	0.908925	0.000747577	0.121483	0.981899	-0.0260748	0.259486	0.00729966	0.809083	0.120818	0.143591	-0.0159144	0.570213	-0.134819	0.462568	0.0568856	0.674359	-0.256731	0.0666844	0.140035	0.139155	0.0415263	0.523782	-0.0325319	0.66821
k__Bacteria|p__Firmicutes|c__CFGB1456|o__OFGB1456|f__FGB1456|g__GGB3654|s__GGB3654_SGB4965|t__SGB4965	-0.0355086	0.0141125	-0.0631686686493732;-0.007848566165266	-2.51611	0.011866	0	0	0.34024	-0.0456266	0.0484032	-0.0222986	0.460432	0.126479	0.125619	-0.0461611	0.0994471	-0.0514409	0.779998	-0.131255	0.330691	-0.191134	0.175207	0.106661	0.260925	-0.0415263	0.523782	-0.0720805	0.341799
k__Bacteria|p__Firmicutes|c__Clostridia|o__Clostridiales|f__Ruminococcaceae|g__Anaerofilum|s__Anaerofilum_sp_BX8|t__SGB79822	0.0145562	0.0151338	-0.0151056194588616;0.0442179483526359	0.961829	0.336136	0.000120693	0.0755305	0.823252	-0.0070658	0.759976	-0.0190825	0.527611	0.019484	0.81418	0.0751558	0.00725842	-0.0514409	0.779998	-0.0591324	0.66226	0.108124	0.445788	-0.106661	0.260925	0.0587185	0.367136	0.027002	0.722049
k__Bacteria|p__Firmicutes|c__Clostridia|o__Clostridiales|f__Clostridiaceae|g__Hungatella|s__Hungatella_hathewayi|t__SGB4742	0.0106991	0.018763	-0.0260757447140402;0.0474739925414414	0.570224	0.568526	0.000683088	0.204244	0.903548	-0.00734975	0.750644	0.0562094	0.0626166	-0.136647	0.0977535	0.0334964	0.232	0.0965993	0.599362	-0.0591324	0.66226	-0.0040372	0.977349	-0.106661	0.260925	-0.0481455	0.459752	0.113591	0.133379
k__Bacteria|p__Actinobacteria|c__Coriobacteriia|o__Eggerthellales|f__Eggerthellaceae|g__Gordonibacter|s__Gordonibacter_sp_An232A|t__SGB14805	-0.000638021	0.0288375	-0.0571585098705415;0.0558824681004584	-0.0221247	0.982348	0.00297458	0.49988	0.997376	0.00462968	0.841342	-0.06266	0.0378962	-0.0681516	0.41052	-0.0147927	0.597697	0	1	0	1	0.125007	0.377606	0	1	0.162765	0.0119254	-0.027002	0.722049
k__Bacteria|p__Firmicutes|c__Clostridia|o__Clostridiales|f__Clostridiales_unclassified|g__Clostridiales_unclassified|s__Clostridiales_bacterium_Marseille_P2846|t__SGB29342	0.00104944	0.0175757	-0.0333982536951906;0.0354971281037397	0.0597096	0.952387	0.00041832	0.0934391	0.990045	-0.00359596	0.876442	0.00345043	0.909076	-0.105176	0.203342	0.0326832	0.243539	0	1	-0.0591324	0.66226	0.26386	0.0592385	0	1	-0.0633837	0.330235	-0.027002	0.722049
k__Bacteria|p__Firmicutes|c__Clostridia|o__Clostridiales|f__Ruminococcaceae|g__Angelakisella|s__Angelakisella_massiliensis|t__SGB29321	-0.00801657	0.0143606	-0.0361629179917888;0.0201297710092834	-0.558232	0.576686	0	0	0.903548	0.0060042	0.795165	-0.0336596	0.265112	0.00458976	0.95585	0.00100966	0.971269	-0.0514409	0.779998	-0.0591324	0.66226	0.0706508	0.61888	-0.106661	0.260925	-0.0100094	0.87792	0	1
k__Bacteria|p__Firmicutes|c__Clostridia|o__Clostridiales|f__Clostridiaceae|g__GGB4487|s__GGB4487_SGB6184|t__SGB6184	0.0422101	0.054581	-0.0647666596083066;0.149186848595043	0.773348	0.439316	0.0202916	0.803216	0.859473	-0.0948442	3.95538e-05	0.0455229	0.13168	0.143747	0.0813788	-0.0106221	0.704744	-0.363596	0.0417382	0.105798	0.433669	0	1	0.338481	0.000249614	0.0532665	0.413362	0.0453864	0.549767
k__Bacteria|p__Firmicutes|c__Bacilli|o__Bacilli_unclassified|f__Bacilli_unclassified|g__Bacilli_unclassified|s__Bacilli_bacterium|t__SGB6531	0.0127212	0.0148741	-0.0164314884606462;0.0418739236402925	0.855259	0.392408	0	0	0.851891	0.00428084	0.853155	0.0397969	0.187594	0	1	0.0147927	0.597697	0	1	-0.0591324	0.66226	0	1	0	1	-0.0415263	0.523782	0	1
k__Bacteria|p__Bacteroidetes|c__Bacteroidia|o__Bacteroidales|f__Bacteroidales_unclassified|g__GGB1538|s__GGB1538_SGB2121|t__SGB2121	0.0121756	0.0177114	-0.0225381439662014;0.0468892808687912	0.687442	0.491804	0.000497223	0.12859	0.879635	0.0366088	0.113329	-0.00666962	0.825283	0.140726	0.088054	0.0147927	0.597697	-0.0514409	0.779998	0.0591324	0.66226	-0.125007	0.377606	0.106661	0.260925	-0.11882	0.0672803	-0.027002	0.722049
k__Bacteria|p__Firmicutes|c__Clostridia|o__Clostridia_unclassified|f__Clostridia_unclassified|g__Clostridia_unclassified|s__Clostridia_bacterium|t__SGB14845	0.0235313	0.0141125	-0.00412877339984945;0.0511913290842577	1.6674	0.0954343	0	0	0.666399	0.0209346	0.365327	0.018907	0.531416	-0.0911685	0.270498	0.0529668	0.0586562	-0.0514409	0.779998	0.0591324	0.66226	-0.0257447	0.856302	-0.106661	0.260925	0.0456867	0.483016	0.027002	0.722049
k__Bacteria|p__Proteobacteria|c__Alphaproteobacteria|o__Alphaproteobacteria_unclassified|f__Alphaproteobacteria_unclassified|g__GGB6613|s__GGB6613_SGB9347|t__SGB9347	0.0312612	0.0239575	-0.0156946622496456;0.0782171455216294	1.30486	0.19194	0.00191925	0.533905	0.729627	0.00366798	0.873987	0.0210719	0.485475	-0.0627373	0.448772	0.127097	5.30804e-06	0.171438	0.348986	-0.0591324	0.66226	-0.113265	0.424338	-0.106661	0.260925	0.0329731	0.612762	0.0999529	0.186915
k__Bacteria|p__Firmicutes|c__Bacilli|o__Bacilli_unclassified|f__Bacilli_unclassified|g__Bacilli_unclassified|s__Bacilli_bacterium|t__SGB6541	-0.0132353	0.0226357	-0.0576004162754051;0.0311297199888495	-0.584712	0.558741	0.00155089	0.508172	0.903435	-0.0946799	4.0797e-05	0.0172265	0.568534	0.0884037	0.285354	-0.0147927	0.597697	0.117794	0.52137	0.137383	0.308424	-0.141892	0.316083	-0.054706	0.564998	-0.018733	0.773731	0.0980186	0.195631
k__Bacteria|p__Firmicutes|c__Clostridia|o__Clostridiales|f__Lachnospiraceae|g__Lachnospiraceae_unclassified|s__Lachnospiraceae_bacterium|t__SGB4671	0.0361909	0.0172005	0.00247855797292935;0.0699032664492132	2.10406	0.035373	0.000413927	0.252032	0.501336	0.00683413	0.767616	0.0314266	0.298143	-0.0719256	0.385031	0.106641	0.000136203	-0.0514409	0.779998	-0.0591324	0.66226	0.116528	0.411032	0.106661	0.260925	-0.0207442	0.750204	0.027002	0.722049
k__Bacteria|p__Firmicutes|c__Erysipelotrichia|o__Erysipelotrichales|f__Erysipelotrichaceae|g__Erysipelotrichaceae_unclassified|s__Erysipelotrichaceae_bacterium|t__SGB4027	-0.0346516	0.0144172	-0.0629088764257883;-0.00639430893972439	-2.40348	0.0162398	0	0	0.396665	-0.0291359	0.207657	-0.0362701	0.229801	0.0508349	0.539509	-0.0359968	0.198969	-0.0514409	0.779998	0	1	0	1	0	1	-0.088404	0.174064	-0.0693264	0.360607
k__Bacteria|p__Proteobacteria|c__Deltaproteobacteria|o__Desulfovibrionales|f__Desulfovibrionaceae|g__Desulfovibrio|s__Desulfovibrio_piger|t__SGB15467_group	-0.0096644	0.0157486	-0.0405311602402085;0.0212023584455504	-0.613666	0.539436	0.000200865	0.154293	0.896327	-0.0567928	0.0139883	0.0337016	0.264515	0.0105058	0.899159	0.00148166	0.957848	0.0820723	0.655555	0.0275859	0.838636	0.0156123	0.912565	0.149274	0.114668	-0.0027175	0.966736	-0.0891637	0.23931
k__Bacteria|p__Firmicutes|c__Clostridia|o__Clostridiales|f__Clostridiales_unclassified|g__Clostridiales_unclassified|s__Clostridiales_unclassified_SGB15150|t__SGB15150	0.0179561	0.014152	-0.00978136382824923;0.0456936352459869	1.2688	0.204512	0	0	0.742191	0.0162245	0.482956	0.00656872	0.827884	-0.117678	0.154365	0.0432114	0.123035	0	1	-0.0591324	0.66226	0.125007	0.377606	-0.106661	0.260925	0.0782923	0.228867	0.027002	0.722049
k__Bacteria|p__Proteobacteria|c__Alphaproteobacteria|o__Alphaproteobacteria_unclassified|f__Alphaproteobacteria_unclassified|g__GGB6608|s__GGB6608_SGB9342|t__SGB9342_group	0.0103228	0.0156021	-0.0202567677207662;0.0409023852074325	0.661629	0.508209	0.000155011	0.0354045	0.888417	0.0113542	0.623465	0.0130915	0.664778	0.199136	0.0152743	-0.0178997	0.523101	-0.0317787	0.863049	0.095735	0.47887	0.0625214	0.659871	0	1	0.0415263	0.523782	-0.0729064	0.336281
k__Bacteria|p__Proteobacteria|c__Epsilonproteobacteria|o__Campylobacterales|f__Campylobacteraceae|g__Campylobacter|s__Campylobacter_hominis|t__SGB19429	-0.0017126	0.014152	-0.029450104500517;0.0260248945737192	-0.121015	0.903679	0	0.00552259	0.98102	-0.0259421	0.26192	0.0173329	0.566149	-0.152356	0.0645598	0.0105427	0.706849	0	1	0.0552648	0.683139	0.125007	0.377606	0.106661	0.260925	0.0541888	0.40531	-0.0212764	0.779268
k__Bacteria|p__Firmicutes|c__Clostridia|o__Clostridiales|f__Clostridiales_unclassified|g__Fenollaria|s__Fenollaria_timonensis|t__SGB6719	-0.0114179	0.0141125	-0.039077989222148;0.0162421132619592	-0.809064	0.418478	0	0	0.854771	-0.036591	0.113504	-0.017091	0.57158	0.0354486	0.668862	0.000800633	0.977215	0.0514409	0.779998	0.1493	0.26795	0.125007	0.377606	0.106661	0.260925	0.00494545	0.939505	-0.027002	0.722049
k__Bacteria|p__Firmicutes|c__Clostridia|o__Clostridiales|f__Ruminococcaceae|g__Subdoligranulum|s__Subdoligranulum_SGB15305|t__SGB15305	-0.0111868	0.0141805	-0.0389800323379712;0.0166064071842051	-0.788888	0.430177	0	0	0.858088	-0.0132032	0.568066	-0.0178752	0.55406	0.0317365	0.701795	-0.00410949	0.883452	-0.0514409	0.779998	-0.0591324	0.66226	0	1	-0.106661	0.260925	0.00361715	0.955734	0.027002	0.722049
k__Bacteria|p__Bacteroidetes|c__Bacteroidia|o__Bacteroidales|f__Prevotellaceae|g__Prevotella|s__Prevotella_corporis|t__SGB1504	0.0318545	0.0142683	0.00388922297725298;0.0598197494842824	2.23254	0.0255791	0	0	0.455119	0.043608	0.0592406	0.0446089	0.139618	0.0392506	0.635773	0.026043	0.352804	-0.0376696	0.837972	-0.0325179	0.810282	-0.0462522	0.744849	0	1	-0.00284332	0.965197	-0.0405217	0.593378
k__Bacteria|p__Firmicutes|c__Bacilli|o__Bacillales|f__Bacillales_unclassified|g__Gemella|s__Gemella_morbillorum|t__SGB7295	0.0348737	0.022434	-0.00909615158059145;0.078843582094837	1.5545	0.120065	0.00130855	0.61053	0.700423	0.106733	3.69147e-06	0.0402587	0.18252	-0.0449617	0.58741	-0.0480226	0.086519	-0.0514409	0.779998	0.0939642	0.487076	0.00131833	0.992603	0.0122291	0.897717	0.0943067	0.146945	0	1
k__Bacteria|p__Firmicutes|c__Clostridia|o__Clostridiales|f__Lachnospiraceae|g__Lachnospiraceae_unclassified|s__Lachnospiraceae_bacterium|t__SGB4594	0.0093977	0.0141125	-0.0182623547125531;0.037057747771554	0.665912	0.505468	0	0	0.888417	0.0184089	0.426018	-0.00232811	0.938578	-0.0597562	0.470659	0.0477396	0.0883924	-0.0514409	0.779998	-0.0591324	0.66226	-0.0867976	0.540881	-0.106661	0.260925	-0.0240227	0.712351	-0.0622336	0.411938
k__Bacteria|p__Firmicutes|c__Clostridia|o__Clostridia_unclassified|f__Clostridia_unclassified|g__GGB3139|s__GGB3139_SGB4152|t__SGB4152	-0.00309132	0.0141125	-0.0307513724491789;0.0245687300349283	-0.219048	0.826613	0	0	0.963401	0.0101884	0.659549	-0.0282895	0.349004	0.0266175	0.748123	0.0147927	0.597697	0.0662881	0.718785	-0.0591324	0.66226	-0.0260965	0.854359	-0.0732336	0.440849	-0.0472292	0.468348	-0.027002	0.722049
k__Bacteria|p__Firmicutes|c__Clostridia|o__Clostridiales|f__Clostridiales_Family_XIII_Incertae_Sedis|g__Clostridiales_Family_XIII_Incertae_Sedis_unclassified|s__Clostridiales_Family_XIII_Incertae_Sedis_unclassified_SGB3978|t__SGB3978	0.00331683	0.0141125	-0.0243432253730341;0.030976877111073	0.235027	0.814188	0	0	0.959963	0.0093638	0.685567	0.000975713	0.974237	-0.0139187	0.866666	-0.00954571	0.733463	-0.0514409	0.779998	-0.0591324	0.66226	0.00131833	0.992603	0.106661	0.260925	0.0415263	0.523782	-0.027002	0.722049
k__Bacteria|p__Firmicutes|c__Clostridia|o__Clostridiales|f__Oscillospiraceae|g__Oscillibacter|s__Oscillibacter_SGB15077|t__SGB15077	-0.00223625	0.0142683	-0.0302015134667657;0.0257290130402637	-0.156729	0.875458	0	0	0.97648	0.00292453	0.899376	0.00438038	0.884724	-0.181037	0.0277003	0.00665713	0.812287	-0.0514409	0.779998	-0.0591324	0.66226	0.0666155	0.639094	0	1	-0.0282386	0.664702	0.027002	0.722049
k__Bacteria|p__Firmicutes|c__Bacilli|o__Bacilli_unclassified|f__Bacilli_unclassified|g__Bacilli_unclassified|s__Bacilli_bacterium|t__SGB6440	-0.0126479	0.0240862	-0.0598559048930073;0.0345601571037281	-0.525109	0.599507	0.00195718	0.673934	0.91091	-0.123615	8.08071e-08	0.0238307	0.43019	0.0218467	0.792131	0.0147927	0.597697	-0.0514409	0.779998	0.0083688	0.950748	-0.16601	0.240001	0.058855	0.53582	0.0205835	0.752076	0.0900593	0.234606
k__Bacteria|p__Proteobacteria|c__Gammaproteobacteria|o__Enterobacterales|f__Enterobacteriaceae|g__Enterobacter|s__Enterobacter_hormaechei|t__SGB10130_group	0.0578295	0.0149496	0.028528848700288;0.0871301188874212	3.8683	0.000109596	9.77815e-05	0.0915929	0.0310965	0.108843	2.35746e-06	0.0126642	0.675083	0.0142978	0.86307	0.0508056	0.069753	0.0427124	0.816628	-0.114802	0.395342	0.0391004	0.783255	-0.0176692	0.852652	0.0319832	0.623474	0.0692212	0.361338
k__Bacteria|p__Firmicutes|c__Clostridia|o__Clostridiales|f__Lachnospiraceae|g__Lachnoclostridium|s__Lachnoclostridium_sp_An131|t__SGB4775	-0.0177271	0.014152	-0.0454646413352767;0.0100103577389594	-1.25262	0.210344	0	0	0.742924	-0.0109986	0.634383	-0.00531238	0.860426	-0.0397628	0.631367	-0.0320501	0.252795	0	1	-0.0591324	0.66226	-0.00466906	0.973805	-0.106661	0.260925	-0.0225966	0.728737	0.027002	0.722049
k__Bacteria|p__Actinobacteria|c__Actinobacteria|o__Micrococcales|f__Micrococcaceae|g__Rothia|s__Rothia_mucilaginosa|t__SGB16971	-0.00452969	0.0302049	-0.0637302372900621;0.0546708594829825	-0.149965	0.880792	0.00421149	0.402686	0.977354	0.0198051	0.391771	-0.0159407	0.597746	-0.113883	0.16819	-0.0356504	0.203327	-0.243099	0.181145	-0.189287	0.158803	-0.125936	0.374046	0.131216	0.166054	0.0591997	0.363215	0.14029	0.0633375
k__Bacteria|p__Firmicutes|c__CFGB9612|o__OFGB9612|f__FGB9612|g__GGB45495|s__GGB45495_SGB63167|t__SGB63167	0.00685051	0.0141125	-0.0208095389212419;0.0345105635628652	0.485421	0.627378	0	0	0.915731	0.0278184	0.228963	0.0201941	0.50384	-0.0856076	0.300924	-0.0251068	0.370386	-0.0514409	0.779998	-0.0591324	0.66226	0.242472	0.0838152	0.106661	0.260925	-0.0415263	0.523782	-0.027002	0.722049
k__Bacteria|p__Bacteroidetes|c__Bacteroidia|o__Bacteroidales|f__Porphyromonadaceae|g__Porphyromonas|s__Porphyromonas_bennonis|t__SGB1985	-0.0079586	0.0141125	-0.035618647864582;0.0197014546195251	-0.563938	0.572796	0	0	0.903548	-0.0201682	0.383146	0.0196948	0.514447	-0.0511515	0.536982	0.00805452	0.773863	-0.0514409	0.779998	-0.128517	0.340961	0.00312712	0.982454	-0.0899862	0.34328	-0.0174067	0.789361	-0.027002	0.722049
k__Bacteria|p__Firmicutes|c__Clostridia|o__Clostridiales|f__Lachnospiraceae|g__Lachnospiraceae_unclassified|s__Lachnospiraceae_bacterium|t__SGB4773	-0.0114704	0.0141125	-0.0391304771265229;0.0161896253575842	-0.812783	0.416342	0	0	0.854302	-0.0128111	0.579617	-0.0197069	0.51419	0.161553	0.0498464	-0.0159488	0.56938	-0.0514409	0.779998	-0.0591324	0.66226	0.125007	0.377606	-0.106661	0.260925	-0.0415263	0.523782	0.027002	0.722049
k__Bacteria|p__Firmicutes|c__Erysipelotrichia|o__Erysipelotrichales|f__Erysipelotrichaceae|g__Solobacterium|s__Solobacterium_SGB6833|t__SGB6833_group	0.00536622	0.0171101	-0.0281690098119612;0.0389014520702747	0.313628	0.753803	0.000399655	0.330364	0.941981	0.0721219	0.00179363	-0.0169037	0.575804	-0.059156	0.475135	-0.0387381	0.166853	-0.0514409	0.779998	0.0338116	0.802883	-0.0697544	0.623347	0.0726677	0.444397	-0.0491702	0.450244	0.00339349	0.964348
k__Bacteria|p__Firmicutes|c__Clostridia|o__Clostridiales|f__Clostridiaceae|g__Clostridiaceae_unclassified|s__Clostridiaceae_bacterium|t__SGB7256	-0.00213306	0.0168553	-0.0351687580395757;0.030902644825462	-0.126551	0.899295	0.000341419	0.0933139	0.98102	-0.0198998	0.38951	0.0217296	0.471957	-0.1045	0.206279	-0.0262073	0.349773	-0.0514409	0.779998	0	1	0.260182	0.0629918	0.106661	0.260925	0.0402378	0.536754	0.027002	0.722049
k__Bacteria|p__Firmicutes|c__Clostridia|o__Clostridiales|f__Lachnospiraceae|g__Lachnoclostridium|s__Lachnoclostridium_phocaeense|t__SGB4622	-0.000918844	0.0141876	-0.0287260466030796;0.0268883581266424	-0.0647639	0.948362	0	0	0.989146	0.011468	0.619989	0.00420005	0.889438	-0.0731236	0.377144	-0.0113774	0.684839	-0.0514409	0.779998	0	1	-0.120568	0.394897	-0.106661	0.260925	0.0767722	0.238059	-0.027002	0.722049
k__Bacteria|p__Firmicutes|c__Clostridia|o__Clostridiales|f__Ruminococcaceae|g__GGB9695|s__GGB9695_SGB15209|t__SGB15209	0.00851943	0.0143874	-0.0196793057574789;0.0367181572358118	0.592146	0.553753	0	0	0.90291	0.0249379	0.280844	0.0164869	0.585254	0.0116582	0.888166	-0.0340559	0.224291	0	1	0	1	0.0452639	0.750122	0	1	0.0483751	0.457612	0.027002	0.722049
k__Bacteria|p__Firmicutes|c__Bacilli|o__Lactobacillales|f__Streptococcaceae|g__Streptococcus|s__Streptococcus_anginosus|t__SGB8028_group	0.0216764	0.0197172	-0.0169686991290971;0.0603214407612083	1.09936	0.27161	0.000869282	0.169037	0.785678	0.0229616	0.320741	0.0329595	0.275185	-0.0645669	0.435627	-0.0118748	0.671847	-0.208137	0.253995	0.0765973	0.571311	-0.014928	0.916384	-0.0707697	0.456414	0.102166	0.115978	0.17242	0.0221491
k__Bacteria|p__Firmicutes|c__Clostridia|o__Clostridiales|f__Lachnospiraceae|g__Sellimonas|s__Sellimonas_intestinalis|t__SGB4617	0.00289582	0.024619	-0.0453565216170545;0.051148163961338	0.117625	0.906364	0.0021183	0.267971	0.981471	0.00509228	0.825731	-0.0219518	0.467438	-0.166222	0.0435149	0.00774741	0.782263	-0.0514409	0.779998	-0.0591324	0.66226	0.0272768	0.847849	0.106661	0.260925	-0.0249274	0.702024	0.183189	0.0149733
k__Bacteria|p__Firmicutes|c__Clostridia|o__Clostridia_unclassified|f__Clostridia_unclassified|g__Candidatus_Roslinia|s__Candidatus_Roslinia_caecavium|t__SGB4165	1.23385e-05	0.0145772	-0.028558443672843;0.0285831206094794	0.000846423	0.999325	0	0	0.999615	0.00428084	0.853155	0.0101682	0.73645	0.0162303	0.844781	-0.0176169	0.52969	0	1	0	1	-0.125007	0.377606	0.106661	0.260925	0	1	-0.027002	0.722049
k__Bacteria|p__Firmicutes|c__Clostridia|o__Clostridia_unclassified|f__Clostridia_unclassified|g__Clostridia_unclassified|s__Clostridia_unclassified_SGB66170|t__SGB66170	-0.0255673	0.0144398	-0.0538686983810597;0.00273417776997089	-1.77061	0.076625	0	0	0.647816	-0.0336201	0.145928	-0.0387685	0.199263	-0.102333	0.215895	-0.0206305	0.461724	-0.0514409	0.779998	0	1	0.0769459	0.587904	0.106661	0.260925	0.0415263	0.523782	0	1
k__Bacteria|p__Firmicutes|c__Clostridia|o__Clostridiales|f__Lachnospiraceae|g__GGB3463|s__GGB3463_SGB4621|t__SGB4621	-0.00255984	0.0142683	-0.0305251081189142;0.0254054183881152	-0.179408	0.857617	0	0	0.971858	-0.00291266	0.899782	0.0317246	0.293583	-0.0419366	0.612818	-0.0328164	0.241621	0.0514409	0.779998	-0.0196577	0.884632	-0.139548	0.324218	0	1	0.0415263	0.523782	0.0147405	0.846046
k__Bacteria|p__Firmicutes|c__CFGB1192|o__OFGB1192|f__FGB1192|g__GGB2945|s__GGB2945_SGB3918|t__SGB3918	-0.00188888	0.0144958	-0.030300119491918;0.026522367028098	-0.130305	0.896325	0	0	0.98102	-0.0122317	0.596881	0.0495784	0.100596	0.0033174	0.968082	-0.0147927	0.597697	0	1	0.00472594	0.972175	-0.125007	0.377606	-0.106661	0.260925	0	1	-0.027002	0.722049
k__Bacteria|p__Firmicutes|c__Clostridia|o__Clostridia_unclassified|f__Clostridia_unclassified|g__Clostridia_unclassified|s__Clostridia_bacterium|t__SGB14854	0.0149152	0.014152	-0.0128222576401225;0.0426527414341137	1.05393	0.291916	0	0	0.799772	0.027425	0.235617	0.0107445	0.722114	0.00444715	0.957221	-0.00137943	0.960754	0	1	-0.0591324	0.66226	0.0846941	0.550766	0.106661	0.260925	-0.0199386	0.759602	0.027002	0.722049
k__Bacteria|p__Firmicutes|c__Tissierellia|o__Tissierellales|f__Tissierellaceae|g__Urmitella|s__Urmitella_timonensis|t__SGB15478	-0.00041627	0.0293134	-0.057869551367186;0.0570370118599899	-0.0142006	0.98867	0.00360124	0.391198	0.997376	0.00245816	0.915356	-0.0239195	0.428472	-0.0805609	0.330419	-0.0480091	0.0866079	-0.0514409	0.779998	0	1	-0.125007	0.377606	0.263604	0.00481757	0.0415263	0.523782	0.027002	0.722049
k__Bacteria|p__Bacteroidetes|c__Bacteroidia|o__Bacteroidales|f__Porphyromonadaceae|g__Porphyromonas|s__Porphyromonas_somerae|t__SGB1991	-0.015889	0.0142206	-0.0437608366670366;0.011982753845876	-1.11733	0.263854	0	0	0.776678	-0.0347346	0.133021	0.00128377	0.966108	-0.106149	0.199171	-0.0118759	0.671818	0	1	0.126006	0.350552	0	1	-0.0523316	0.582028	0.0415263	0.523782	0.027002	0.722049
k__Bacteria|p__Firmicutes|c__Clostridia|o__Clostridiales|f__Eubacteriaceae|g__Anaerofustis|s__Anaerofustis_stercorihominis|t__SGB4116	0.00628315	0.0143606	-0.0218631979631114;0.0344294910379608	0.437525	0.66173	0	0	0.920709	0.00428084	0.853155	-0.00723301	0.810793	0	1	0.0145662	0.603317	0	1	-0.0591324	0.66226	-0.0362676	0.798617	0.106661	0.260925	0.0415263	0.523782	-0.027002	0.722049
k__Bacteria|p__Bacteroidetes|c__Bacteroidia|o__Bacteroidales|f__Bacteroidales_unclassified|g__GGB1460|s__GGB1460_SGB2023|t__SGB2023	-0.0159912	0.0142206	-0.0438629973551678;0.0118805931577448	-1.12451	0.260796	0	0	0.772478	-0.0352608	0.127242	0.0181097	0.548873	0.0298518	0.718736	-0.0288032	0.3041	0	1	0.00472594	0.972175	0	1	0.106885	0.259919	-0.0415263	0.523782	-0.0168585	0.824261
k__Bacteria|p__Firmicutes|c__Negativicutes|o__Veillonellales|f__Veillonellaceae|g__Veillonella|s__Veillonella_tobetsuensis|t__SGB6935	0.00885034	0.0226622	-0.0355666637040791;0.0532673401486217	0.390534	0.696142	0.00155789	0.326243	0.924734	-0.000553874	0.980894	-0.0400506	0.184794	0.0919755	0.266262	-0.0261337	0.351128	-0.0514409	0.779998	0.103641	0.44315	0.0291181	0.837713	-0.0468336	0.622344	0.189925	0.00327119	0.00290317	0.969497
k__Bacteria|p__Firmicutes|c__Clostridia|o__Clostridiales|f__Ruminococcaceae|g__GGB9620|s__GGB9620_SGB15068|t__SGB15068	0.0212373	0.0183047	-0.0146392009627957;0.0571139007422368	1.16021	0.245962	0.000557867	0.177917	0.763822	0.0533096	0.0210762	0.0274594	0.363334	-0.0905024	0.274028	0.0510244	0.0685567	0	1	0	1	-0.0889544	0.530836	-0.106661	0.260925	-0.0509787	0.433737	-0.027002	0.722049
k__Bacteria|p__Firmicutes|c__Clostridia|o__Clostridiales|f__Christensenellaceae|g__Christensenellaceae_unclassified|s__Christensenellaceae_bacterium_NSJ_44|t__SGB7265	-0.0168339	0.014152	-0.0445713589765218;0.0109036400977143	-1.1895	0.234243	0	0	0.747667	-0.046273	0.0453057	-0.0159306	0.597978	-0.0208796	0.801138	0.0153055	0.585058	0	1	-0.0591324	0.66226	-0.116698	0.410345	0.106661	0.260925	-0.0176089	0.786973	0.027002	0.722049
k__Bacteria|p__Firmicutes|c__Tissierellia|o__Tissierellales|f__Peptoniphilaceae|g__Anaerococcus|s__Anaerococcus_obesiensis|t__SGB6661	-0.00604451	0.014152	-0.033782005654521;0.0216929934197152	-0.427112	0.669298	0	0	0.923445	-0.00160673	0.944614	0.0131452	0.663489	0.0207199	0.802627	-0.025827	0.356812	0	1	-0.0591324	0.66226	-0.0985497	0.487291	0.106661	0.260925	-0.0858714	0.186777	0.027002	0.722049
k__Bacteria|p__Firmicutes|c__Clostridia|o__Clostridiales|f__Clostridiales_Family_XIII_Incertae_Sedis|g__Alterileibacterium|s__Alterileibacterium_massiliense|t__SGB3980	-0.00854208	0.0142683	-0.0365073412830972;0.0194231852239322	-0.598677	0.549388	0	0	0.900763	-0.00965438	0.676354	0.0227372	0.451654	-0.118086	0.152934	-0.0147927	0.597697	-0.0514409	0.779998	-0.0591324	0.66226	0.125007	0.377606	0	1	-0.0415263	0.523782	-0.027002	0.722049
k__Bacteria|p__Firmicutes|c__Clostridia|o__Clostridia_unclassified|f__Clostridia_unclassified|g__Clostridia_unclassified|s__Clostridia_bacterium|t__SGB6353	-0.015778	0.0141805	-0.043571216455242;0.0120152230669343	-1.11266	0.265856	0	0	0.78035	0.0125276	0.588034	-0.00333086	0.912214	-0.0459272	0.579403	-0.0662502	0.0179875	-0.0514409	0.779998	-0.0591324	0.66226	0	1	0.106661	0.260925	-0.0415263	0.523782	-0.027002	0.722049
k__Bacteria|p__Proteobacteria|c__Gammaproteobacteria|o__Enterobacterales|f__Enterobacteriaceae|g__Klebsiella|s__Klebsiella_pneumoniae|t__SGB10115	0.0218797	0.0336714	-0.044114965577335;0.0878743623225988	0.649801	0.515821	0.00589337	0.623747	0.890609	0.0685264	0.00301312	-0.00929789	0.758272	0.134063	0.104324	-0.052136	0.0627354	0.0928305	0.61374	-0.261474	0.0497379	-0.192265	0.172622	0.0876905	0.355781	0.122876	0.0583962	0.0604458	0.425524
k__Bacteria|p__Candidatus_Saccharibacteria|c__Candidatus_Nanosyncoccalia|o__Candidatus_Nanogingivales|f__Candidatus_Nanogingivalaceae|g__GGB12785|s__GGB12785_SGB19823|t__SGB19823	-0.0138353	0.0241847	-0.0612364767598374;0.0335658454968034	-0.572069	0.567275	0.00193143	0.431825	0.903548	0.0523538	0.0235001	-0.00537589	0.858775	-0.125644	0.128155	-0.0147927	0.597697	0	1	-0.0591324	0.66226	-0.262259	0.0608496	0.0477198	0.615765	-0.1019	0.116936	0.027002	0.722049
k__Bacteria|p__Firmicutes|c__Clostridia|o__Clostridia_unclassified|f__Clostridia_unclassified|g__Clostridia_unclassified|s__Clostridia_bacterium|t__SGB4531	-0.0117089	0.0154545	-0.0419990825593351;0.0185812924308551	-0.757639	0.448667	0.000116956	0.0662587	0.86576	0.00428084	0.853155	0.0202451	0.502763	-0.0449617	0.58741	-0.0432539	0.122667	0	1	-0.0591324	0.66226	-0.256426	0.0670189	-0.106661	0.260925	0.0272063	0.676255	0	1
k__Bacteria|p__Firmicutes|c__Bacilli|o__Lactobacillales|f__Streptococcaceae|g__Streptococcus|s__Streptococcus_mutans|t__SGB8000	-0.00897576	0.0141125	-0.0366358067653788;0.0186842957187284	-0.636013	0.524768	0	0	0.892748	-0.00696535	0.763286	-0.0093484	0.757	0.115041	0.163877	-0.0291288	0.298663	-0.159583	0.383748	-0.0591324	0.66226	0.00660903	0.962928	-0.00755783	0.936681	0.016376	0.801566	0.0167657	0.825213
k__Bacteria|p__Firmicutes|c__Clostridia|o__Clostridiales|f__Lachnospiraceae|g__GGB3583|s__GGB3583_SGB4799|t__SGB4799	-0.0274191	0.0143091	-0.0554644340061781;0.000626188385683533	-1.9162	0.0553393	0	0	0.599576	-0.00428084	0.853155	-0.0331062	0.273053	-0.0699988	0.397923	-0.0666119	0.0173682	0	1	-0.0591324	0.66226	-0.125007	0.377606	0	1	0.0415263	0.523782	0.027002	0.722049
k__Bacteria|p__Firmicutes|c__Clostridia|o__Clostridiales|f__Christensenellaceae|g__Christensenella|s__Christensenella_sp_Marseille_P3954|t__SGB29301	0.0106896	0.0142683	-0.017275626190178;0.0386549003168514	0.74919	0.453743	0	0	0.866026	0.00428084	0.853155	0.051561	0.0876894	0.0639117	0.440309	-0.0147927	0.597697	-0.0514409	0.779998	-0.0591324	0.66226	-0.247831	0.0770117	0	1	0.0415263	0.523782	0.027002	0.722049
k__Bacteria|p__Firmicutes|c__Clostridia|o__Clostridiales|f__Clostridiaceae|g__Clostridium|s__Clostridium_transplantifaecale|t__SGB29435	0.0169063	0.0146537	-0.0118143883922462;0.0456270051851065	1.15372	0.248613	0	0.0309009	0.763822	0.0545829	0.0181869	-0.00572622	0.849678	0	1	-0.0147927	0.597697	-0.0514409	0.779998	-0.0591324	0.66226	0	1	0.106661	0.260925	-0.0228729	0.725551	0	1
[truncated: 2,521 more rows]
